# Supplementary material for: Large-scale mapping of environmental-genetic interactions illustrates the dynamic nature of cell-cycle and DNA repair regulation
Source: Mol Cell. Author manuscript; Available in PMC 2026 Apr 10. (PMC13068139; doi:10.1016/j.molcel.2026.01.025)
Supplement: MMC9 [file NIHMS2148368-supplement-MMC9.xlsx]

## Sheet: Sheet1
	H2AFX	NONO	CDC25A	CHTF18	SMC3	PRRC2A	LSM12	PAN3	TAF13	CSRP2BP	XPO4	ZC3H4	NDC1	DBF4	GINS4	H2AFZ	PRMT5	USP15	PIH1D1	RAD51C	PSMA1	SETD1A	ZBTB14	NRF1	DZIP3	PQBP1	RNF8	RSRC2	SFR1	TIMM17B	TAF11	RAD51B	MTOR	DENR	ACLY	DPH1	CASD1	MOB4	RNASEH2B	ROMO1	CKS2	BTAF1	MDC1	NCAPG	GTF2A2	DAP3	CWC15	IDI1	PRKDC
H2AFX	1.19215	-0.692026	-0.0956276	-1.36238	1.05486	-0.672452	0.846151	-0.610371	-0.0914629	0.222923	0.0266375	-0.230841	0.720539	0.793957	-0.3937	-0.663689	0.252233	-0.351103	-1.5312	1.12664	0.870322	-0.211042	-0.766387	0.403405	0.406089	-0.288727	0.00812695	-0.839311	-1.07715	-0.517723	-0.234497	0.229765	-0.257847	1.38068	1.69138	-0.290823	0.448849	0.445668	-0.603372	-0.0512181	-1.02391	-0.292137	0.469871	0.110645	-0.509544	0.666607	1.42428	0.333117	-0.321208
NONO	-0.692026	-1.273	-0.346746	-0.773697	0.61204	-0.970543	1.87914	0.0325873	-0.0736347	1.13982	-1.03373	0.55568	-0.390537	-0.531031	0.722859	0.0296735	0.558722	-0.271908	-0.0854115	-0.659301	-0.206382	-0.457089	0.109717	-0.689893	-0.158929	0.716409	-0.388947	-0.56665	0.125558	-0.738031	-0.345442	0.465435	1.27415	0.0306889	0.566043	-0.552069	0.355447	0.167327	-0.468171	-0.0640312	0.120507	0.405662	0.0461241	0.0714751	-1.50974	1.34218	1.85606	-1.70715	0.199108
CDC25A	-0.0956276	-0.346746	0.0252422	-1.44246	1.22565	-0.177928	0.189214	0.498381	0.42697	1.17986	0.14223	0.0548965	0.954562	-1.26323	1.0316	0.863956	0.138811	-1.25121	-0.551489	-3.81241	0.205312	-0.318088	0.109533	1.02896	0.368928	0.946111	-0.161699	0.356851	-1.30194	0.187654	-0.374418	-2.50039	1.44025	0.250781	0.228138	-0.477911	-0.358844	0.111598	-0.766298	0.0535595	0.129844	-0.102738	1.16886	0.247667	0.186715	0.289376	1.2303	0.593284	0.328574
CHTF18	-1.36238	-0.773697	-1.44246	0.473776	1.31333	-0.789072	0.83802	-0.0613253	-1.32442	0.881946	-0.573005	-0.248956	0.701352	-0.911108	-0.795855	0.689365	-0.370812	-1.90396	-0.580432	-1.7773	-0.541738	0.23633	-0.186943	1.3584	0.308465	0.661182	-1.53818	0.449756	-1.21555	0.236284	-1.21334	-0.170147	0.0635245	-0.047446	0.668643	-1.04014	-0.395589	-0.705807	-0.582189	-0.205863	-0.717697	-0.203355	0.611737	0.542661	-0.880254	0.775643	0.494847	-0.922598	-1.02623
SMC3	1.05486	0.61204	1.22565	1.31333	-1.97025	0.494549	-0.386714	0.732545	0.623034	1.55579	0.732556	1.67917	0.00530334	0.929548	1.93169	0.874468	2.48297	0.620483	-0.403757	0.442745	0.319457	1.46546	1.88657	1.99403	1.36747	1.043	1.13177	1.18541	-0.200833	-1.34898	0.567863	1.12956	-0.46004	0.524709	0.0671873	-0.0316809	2.52427	0.57099	0.089703	0.806988	-0.452996	1.08472	1.07997	1.71875	1.47405	0.484654	1.32492	0.852935	0.557197
PRRC2A	-0.672452	-0.970543	-0.177928	-0.789072	0.494549	1.45887	-1.06794	-0.347277	0.302734	0.970196	-0.0350359	0.161033	-0.0580215	-0.795545	-1.10621	-0.484654	-0.13441	0.308494	0.107367	0.710341	-0.392353	-0.117493	-0.0925843	1.19456	-0.152945	0.878131	-0.944637	0.71828	-0.708422	0.847559	0.0186487	-0.203184	-0.0137265	-1.10569	-0.255891	-0.0241249	-0.740555	0.210571	0.111862	1.36291	-0.0942779	0.192543	0.270533	-0.670568	-0.405803	1.28078	1.99884	-0.978574	0.818968
LSM12	0.846151	1.87914	0.189214	0.83802	-0.386714	-1.06794	1.18052	1.64605	0.460534	0.0570394	-0.521721	0.0570547	0.398516	0.850341	0.636286	0.946523	0.332916	-0.20688	0.333918	0.78443	0.159537	1.41442	0.685224	-0.524299	0.47146	1.79023	0.711133	1.77024	1.01036	0.198744	0.824407	1.18461	-1.32638	-1.46301	2.12922	3.09637	0.243861	0.115369	0.926235	0.13887	0.05441	2.82876	0.965767	-1.11121	1.63943	0.494345	0.0647068	-0.784648	-0.464043
PAN3	-0.610371	0.0325873	0.498381	-0.0613253	0.732545	-0.347277	1.64605	-0.255451	0.442153	-0.0211435	-0.305847	0.714377	-0.368416	0.784141	-0.0881506	1.05246	-0.19539	0.794145	-0.0889471	-0.313772	0.852585	-0.638494	0.170645	-0.267826	-0.0259977	0.170897	-0.0111061	0.689156	0.624903	-0.272768	0.230906	-0.00187936	0.674217	-0.412196	0.960832	0.260329	-0.379854	0.209869	-0.576746	0.751213	-0.423521	-0.768458	0.977017	0.281281	-0.422109	-0.226038	-1.50259	1.23161	-0.900717
TAF13	-0.0914629	-0.0736347	0.42697	-1.32442	0.623034	0.302734	0.460534	0.442153	-1.18191	-0.767702	0.781914	-0.324826	1.2161	0.0458098	1.38477	1.87526	1.14958	1.05612	0.538135	-1.49341	1.72489	-0.975325	-0.769819	-0.198946	1.43496	0.51806	0.751556	-0.557814	0.206726	-1.32091	-2.78564	-1.77198	0.265164	0.571669	1.90799	-1.28389	0.974038	0.177143	-0.599064	0.942874	0.03203	1.25895	-0.315566	2.25308	-6.08225	1.05009	2.10456	-1.60367	-0.462122
CSRP2BP	0.222923	1.13982	1.17986	0.881946	1.55579	0.970196	0.0570394	-0.0211435	-0.767702	-0.714649	1.14321	2.01241	1.45877	-0.131734	0.803789	-0.876739	1.98095	1.22961	-0.418577	-0.0347803	0.835153	-0.510873	1.29275	0.831197	0.0439156	-0.460016	0.0556536	-1.01166	0.482431	-0.717712	-0.981709	-0.284297	2.13097	0.878395	0.381183	-0.299106	1.94837	0.963407	-0.20486	1.02897	0.234132	0.576509	0.0191333	0.545595	2.0095	-0.0162256	0.619618	0.602409	0.0133274
XPO4	0.0266375	-1.03373	0.14223	-0.573005	0.732556	-0.0350359	-0.521721	-0.305847	0.781914	1.14321	0.0325693	0.639695	0.512693	-0.387032	0.79752	0.116532	0.659085	0.0329606	0.0687718	1.19433	-0.24485	-0.353976	0.506566	0.207755	-0.0812181	-0.61559	0.438772	0.669316	-0.711971	0.00622792	-0.0845717	0.579747	-1.03394	0.166715	0.175845	-0.179058	0.644914	0.484794	0.0645847	0.682808	-0.800423	-0.38746	0.136546	-1.37112	-0.273036	0.11212	-0.36553	-0.0548633	-0.406307
ZC3H4	-0.230841	0.55568	0.0548965	-0.248956	1.67917	0.161033	0.0570547	0.714377	-0.324826	2.01241	0.639695	0.490874	0.637265	-0.867268	1.72666	0.508918	1.91039	1.33974	0.482213	-0.815365	1.42524	1.40323	0.0957183	0.710766	0.388519	0.214886	0.484368	-1.59732	0.706001	0.11809	0.600748	1.44943	1.42515	1.41743	0.266342	-0.742347	1.02442	0.549891	-0.176434	0.820118	0.568814	-0.280974	0.461305	0.779944	0.48222	1.63045	1.69158	1.05029	0.939843
NDC1	0.720539	-0.390537	0.954562	0.701352	0.00530334	-0.0580215	0.398516	-0.368416	1.2161	1.45877	0.512693	0.637265	2.28846	0.81105	0.591959	0.123151	-0.387368	-0.6948	0.281671	1.34337	-0.531384	1.09018	0.69773	1.7337	0.486263	-0.317211	1.13564	0.418022	-0.592378	-0.130623	0.401066	1.97189	0.706892	0.677825	-0.193536	0.191952	-0.272014	0.543288	-0.13963	-0.552133	-0.479144	0.29184	0.559945	1.15251	0.0545495	1.04495	1.12284	-0.845493	0.0738448
DBF4	0.793957	-0.531031	-1.26323	-0.911108	0.929548	-0.795545	0.850341	0.784141	0.0458098	-0.131734	-0.387032	-0.867268	0.81105	-0.679084	0.1845	0.151662	-1.02194	-1.16561	0.192447	-0.607079	-0.973778	-0.127706	-0.593428	1.24727	-0.616679	-0.298874	-0.263253	1.29402	-1.16877	-0.583632	-0.306718	-0.950809	-1.60697	1.31013	0.608051	0.742197	-0.0809826	-0.218933	-0.0809471	-0.604841	-0.736561	0.604061	0.0648297	-0.44906	-0.141085	-0.400537	-0.0701314	-1.88104	-0.382583
GINS4	-0.3937	0.722859	1.0316	-0.795855	1.93169	-1.10621	0.636286	-0.0881506	1.38477	0.803789	0.79752	1.72666	0.591959	0.1845	-2.9772	0.0838964	-0.102474	0.227391	-0.303103	0.731609	0.393031	-0.15511	0.158864	1.9011	0.773652	0.287089	0.583529	1.87862	0.563515	-0.424555	0.626342	0.696066	-0.701879	-1.34077	0.358202	-1.05755	1.1958	0.719941	-0.228544	0.427754	0.162035	0.991165	0.740588	0.67667	0.936861	0.642679	1.20033	-0.095695	0.243174
H2AFZ	-0.663689	0.0296735	0.863956	0.689365	0.874468	-0.484654	0.946523	1.05246	1.87526	-0.876739	0.116532	0.508918	0.123151	0.151662	0.0838964	0.116213	0.141041	0.243077	-0.274828	-0.172343	2.13027	-1.60769	0.942413	0.0025521	-0.551619	-0.234106	-0.538794	-0.458547	0.0240916	-1.15795	1.53128	-0.136999	1.35309	-1.41584	-0.266841	0.00194907	0.0625355	0.0460392	-0.888354	0.267483	-0.0965583	0.156702	0.665828	1.54858	-0.182927	1.93992	0.706779	0.280243	0.187164
PRMT5	0.252233	0.558722	0.138811	-0.370812	2.48297	-0.13441	0.332916	-0.19539	1.14958	1.98095	0.659085	1.91039	-0.387368	-1.02194	-0.102474	0.141041	-1.54104	0.958748	-0.653893	-0.7612	0.307799	0.159762	0.377857	1.78446	1.00186	-2.48259	0.800476	-0.417071	0.02229	-0.962602	0.351701	-0.605657	0.985128	-0.414089	-0.471766	-0.120954	1.63005	0.483686	0.131407	1.14621	0.63375	-0.174429	-0.29127	0.858689	1.77976	0.103413	0.347655	0.065791	-0.862226
USP15	-0.351103	-0.271908	-1.25121	-1.90396	0.620483	0.308494	-0.20688	0.794145	1.05612	1.22961	0.0329606	1.33974	-0.6948	-1.16561	0.227391	0.243077	0.958748	0.624627	-0.259594	-0.0558201	-1.18924	-1.08958	0.69699	1.20082	-0.256288	0.365467	-0.706048	0.31125	-0.00610404	-0.365166	1.34227	1.67772	1.86083	-1.76862	0.575117	-0.204318	0.0192789	-0.347417	-0.0741444	0.315022	0.0832604	-0.20182	0.482024	-1.2854	-0.680965	1.55623	1.06925	-0.518216	-0.367413
PIH1D1	-1.5312	-0.0854115	-0.551489	-0.580432	-0.403757	0.107367	0.333918	-0.0889471	0.538135	-0.418577	0.0687718	0.482213	0.281671	0.192447	-0.303103	-0.274828	-0.653893	-0.259594	0.773795	-0.821186	-0.375513	-0.616613	-0.5381	0.285883	-0.262419	-0.168231	0.689716	-0.283054	-0.409683	-0.719567	-0.00739342	0.0223808	-0.374385	0.895963	-0.965845	0.525844	-0.0598832	0.173014	-0.473415	0.481971	0.31573	-0.609312	0.417501	-0.179232	-0.894898	0.0307088	0.863464	0.395183	-0.375603
RAD51C	1.12664	-0.659301	-3.81241	-1.7773	0.442745	0.710341	0.78443	-0.313772	-1.49341	-0.0347803	1.19433	-0.815365	1.34337	-0.607079	0.731609	-0.172343	-0.7612	-0.0558201	-0.821186	-1.1467	0.149395	1.39858	-0.18844	1.69805	-0.43281	1.52955	-0.871939	0.857748	-3.11937	0.785832	-1.09596	-6.24983	-0.699898	2.44181	0.240029	0.863794	0.494163	0.724018	-0.24148	-2.03414	0.316541	0.957072	1.68201	0.770162	0.628538	-0.609841	1.19981	1.38589	0.770537
PSMA1	0.870322	-0.206382	0.205312	-0.541738	0.319457	-0.392353	0.159537	0.852585	1.72489	0.835153	-0.24485	1.42524	-0.531384	-0.973778	0.393031	2.13027	0.307799	-1.18924	-0.375513	0.149395	-1.59721	0.233653	-0.229363	1.53508	0.380796	-0.186715	1.41851	-0.152459	-0.297242	0.833557	-0.249504	1.48111	0.931595	-0.397902	-0.867745	-0.172349	-0.328618	0.582173	-0.124883	0.109115	1.15591	0.0745642	1.33518	-0.623317	-0.882795	3.27228	1.20398	1.32916	0.625874
SETD1A	-0.211042	-0.457089	-0.318088	0.23633	1.46546	-0.117493	1.41442	-0.638494	-0.975325	-0.510873	-0.353976	1.40323	1.09018	-0.127706	-0.15511	-1.60769	0.159762	-1.08958	-0.616613	1.39858	0.233653	-0.413506	0.63379	2.61695	-0.296687	0.714712	-0.396891	1.06203	0.257632	0.286194	-0.622656	0.444555	0.328208	0.0707809	1.81113	-0.749723	0.1394	0.632519	-0.368937	-0.161718	-0.796791	-0.552081	0.0142243	0.848458	-0.704842	0.379558	1.30714	-0.0330719	0.637273
ZBTB14	-0.766387	0.109717	0.109533	-0.186943	1.88657	-0.0925843	0.685224	0.170645	-0.769819	1.29275	0.506566	0.0957183	0.69773	-0.593428	0.158864	0.942413	0.377857	0.69699	-0.5381	-0.18844	-0.229363	0.63379	-0.755672	0.0497684	1.01637	-0.929475	-0.694072	-0.28209	-0.572679	-0.267891	-0.10973	0.875691	-0.370156	1.27247	-0.833779	0.429368	1.21628	-0.426925	-0.765405	1.1774	-0.636475	-0.486162	0.873378	-0.202307	-1.00357	0.14855	0.116962	-0.170426	0.497564
NRF1	0.403405	-0.689893	1.02896	1.3584	1.99403	1.19456	-0.524299	-0.267826	-0.198946	0.831197	0.207755	0.710766	1.7337	1.24727	1.9011	0.0025521	1.78446	1.20082	0.285883	1.69805	1.53508	2.61695	0.0497684	-6.08466	0.600897	-0.442879	1.20897	0.991286	0.832493	-0.0319882	1.00731	1.8706	0.0755769	0.519084	0.814039	-0.272788	1.23202	1.06401	-0.208694	0.375143	0.0173926	0.712022	1.04166	0.850662	-1.85502	-0.551992	1.51335	1.22917	0.459933
DZIP3	0.406089	-0.158929	0.368928	0.308465	1.36747	-0.152945	0.47146	-0.0259977	1.43496	0.0439156	-0.0812181	0.388519	0.486263	-0.616679	0.773652	-0.551619	1.00186	-0.256288	-0.262419	-0.43281	0.380796	-0.296687	1.01637	0.600897	0.55979	0.195282	1.21361	-0.091491	-0.532462	-0.914067	0.120071	0.884998	0.156108	-1.08466	-0.387831	-0.42615	-0.0172023	-0.0975403	-0.107391	1.08244	0.121924	0.345121	-0.628951	-0.330914	0.267385	-0.274919	0.0243852	0.431852	1.58164
PQBP1	-0.288727	0.716409	0.946111	0.661182	1.043	0.878131	1.79023	0.170897	0.51806	-0.460016	-0.61559	0.214886	-0.317211	-0.298874	0.287089	-0.234106	-2.48259	0.365467	-0.168231	1.52955	-0.186715	0.714712	-0.929475	-0.442879	0.195282	0.273519	0.53731	0.165669	1.50182	-0.423503	-0.0610541	1.44442	-0.301475	-0.23872	0.295276	-0.291881	1.18744	0.670447	-0.270148	0.582425	-0.155731	1.40887	0.706057	0.512935	-0.119754	-0.16961	0.108457	-2.07196	1.26342
RNF8	0.00812695	-0.388947	-0.161699	-1.53818	1.13177	-0.944637	0.711133	-0.0111061	0.751556	0.0556536	0.438772	0.484368	1.13564	-0.263253	0.583529	-0.538794	0.800476	-0.706048	0.689716	-0.871939	1.41851	-0.396891	-0.694072	1.20897	1.21361	0.53731	0.335375	-0.212307	-0.812907	-0.564503	1.18443	-1.01875	0.37767	0.661936	1.7362	-0.262068	0.432447	-0.183673	-0.714489	0.520302	-0.342257	0.290372	1.03001	-0.0900701	-0.402976	-0.303245	0.422575	-0.260832	0.766082
RSRC2	-0.839311	-0.56665	0.356851	0.449756	1.18541	0.71828	1.77024	0.689156	-0.557814	-1.01166	0.669316	-1.59732	0.418022	1.29402	1.87862	-0.458547	-0.417071	0.31125	-0.283054	0.857748	-0.152459	1.06203	-0.28209	0.991286	-0.091491	0.165669	-0.212307	-5.78549	0.577725	-0.324582	-0.149167	0.827051	-1.55662	0.638714	0.172187	0.441861	0.0621594	0.519396	-0.0599483	1.20714	0.173061	0.217423	0.915586	-0.754917	-0.463748	1.77704	1.29174	0.33931	-0.549772
SFR1	-1.07715	0.125558	-1.30194	-1.21555	-0.200833	-0.708422	1.01036	0.624903	0.206726	0.482431	-0.711971	0.706001	-0.592378	-1.16877	0.563515	0.0240916	0.02229	-0.00610404	-0.409683	-3.11937	-0.297242	0.257632	-0.572679	0.832493	-0.532462	1.50182	-0.812907	0.577725	-0.268848	0.348459	-0.000924636	-2.72915	0.29267	1.0298	-0.0895058	-0.038817	-0.0235935	-0.0685345	-0.993209	0.638272	0.0833398	-0.14347	0.6517	-0.0955989	0.079752	2.14597	0.254	-0.992322	-0.0180084
TIMM17B	-0.517723	-0.738031	0.187654	0.236284	-1.34898	0.847559	0.198744	-0.272768	-1.32091	-0.717712	0.00622792	0.11809	-0.130623	-0.583632	-0.424555	-1.15795	-0.962602	-0.365166	-0.719567	0.785832	0.833557	0.286194	-0.267891	-0.0319882	-0.914067	-0.423503	-0.564503	-0.324582	0.348459	-0.52422	-0.829029	1.1443	0.074555	-0.647722	0.640111	0.125008	0.15447	-0.28642	-1.64032	0.0812474	-0.966238	0.443679	-0.596294	1.32383	-0.412558	2.26102	-0.235462	-0.934176	0.102044
TAF11	-0.234497	-0.345442	-0.374418	-1.21334	0.567863	0.0186487	0.824407	0.230906	-2.78564	-0.981709	-0.0845717	0.600748	0.401066	-0.306718	0.626342	1.53128	0.351701	1.34227	-0.00739342	-1.09596	-0.249504	-0.622656	-0.10973	1.00731	0.120071	-0.0610541	1.18443	-0.149167	-0.000924636	-0.829029	-0.186797	-0.623185	0.452805	1.82395	2.50656	-0.197476	0.522827	-0.606088	-0.163934	1.24381	-1.14034	-0.231244	-0.453963	1.10029	-0.00248578	-0.236762	1.3317	0.566294	-0.775148
RAD51B	0.229765	0.465435	-2.50039	-0.170147	1.12956	-0.203184	1.18461	-0.00187936	-1.77198	-0.284297	0.579747	1.44943	1.97189	-0.950809	0.696066	-0.136999	-0.605657	1.67772	0.0223808	-6.24983	1.48111	0.444555	0.875691	1.8706	0.884998	1.44442	-1.01875	0.827051	-2.72915	1.1443	-0.623185	1.14062	-0.868748	2.26806	-0.163048	0.628146	-0.605811	-0.309191	0.237365	-0.0830272	0.182807	0.117064	1.97791	2.39458	-0.0925021	1.60569	0.224284	0.126011	0.791311
MTOR	-0.257847	1.27415	1.44025	0.0635245	-0.46004	-0.0137265	-1.32638	0.674217	0.265164	2.13097	-1.03394	1.42515	0.706892	-1.60697	-0.701879	1.35309	0.985128	1.86083	-0.374385	-0.699898	0.931595	0.328208	-0.370156	0.0755769	0.156108	-0.301475	0.37767	-1.55662	0.29267	0.074555	0.452805	-0.868748	-1.94202	-0.520404	0.711289	0.125033	1.04084	0.735889	-0.288792	0.384925	0.305065	1.35545	-0.617058	0.143695	-0.379004	-0.62993	-0.200535	0.516968	0.793113
DENR	1.38068	0.0306889	0.250781	-0.047446	0.524709	-1.10569	-1.46301	-0.412196	0.571669	0.878395	0.166715	1.41743	0.677825	1.31013	-1.34077	-1.41584	-0.414089	-1.76862	0.895963	2.44181	-0.397902	0.0707809	1.27247	0.519084	-1.08466	-0.23872	0.661936	0.638714	1.0298	-0.647722	1.82395	2.26806	-0.520404	-0.235878	-0.816228	2.57742	0.419666	1.25233	0.452721	0.98313	-0.375639	1.65921	0.996429	1.26822	0.656031	0.291199	-0.270617	1.04256	0.31107
ACLY	1.69138	0.566043	0.228138	0.668643	0.0671873	-0.255891	2.12922	0.960832	1.90799	0.381183	0.175845	0.266342	-0.193536	0.608051	0.358202	-0.266841	-0.471766	0.575117	-0.965845	0.240029	-0.867745	1.81113	-0.833779	0.814039	-0.387831	0.295276	1.7362	0.172187	-0.0895058	0.640111	2.50656	-0.163048	0.711289	-0.816228	-0.704315	-0.0952863	1.50214	0.719316	-0.572172	1.00123	-0.604814	1.18655	-0.0961784	1.20078	0.688461	1.94777	-0.117101	0.921195	0.346243
DPH1	-0.290823	-0.552069	-0.477911	-1.04014	-0.0316809	-0.0241249	3.09637	0.260329	-1.28389	-0.299106	-0.179058	-0.742347	0.191952	0.742197	-1.05755	0.00194907	-0.120954	-0.204318	0.525844	0.863794	-0.172349	-0.749723	0.429368	-0.272788	-0.42615	-0.291881	-0.262068	0.441861	-0.038817	0.125008	-0.197476	0.628146	0.125033	2.57742	-0.0952863	-0.329882	0.0903276	-0.338267	0.183251	0.915043	0.0684596	-0.389314	0.143288	-0.358841	0.0540092	0.993792	-0.0934458	-0.285187	0.942342
CASD1	0.448849	0.355447	-0.358844	-0.395589	2.52427	-0.740555	0.243861	-0.379854	0.974038	1.94837	0.644914	1.02442	-0.272014	-0.0809826	1.1958	0.0625355	1.63005	0.0192789	-0.0598832	0.494163	-0.328618	0.1394	1.21628	1.23202	-0.0172023	1.18744	0.432447	0.0621594	-0.0235935	0.15447	0.522827	-0.605811	1.04084	0.419666	1.50214	0.0903276	-0.478679	-0.128876	0.117152	1.56199	0.300087	0.359361	-0.0996433	1.12894	-1.05765	0.933468	2.29859	-0.185024	0.415212
MOB4	0.445668	0.167327	0.111598	-0.705807	0.57099	0.210571	0.115369	0.209869	0.177143	0.963407	0.484794	0.549891	0.543288	-0.218933	0.719941	0.0460392	0.483686	-0.347417	0.173014	0.724018	0.582173	0.632519	-0.426925	1.06401	-0.0975403	0.670447	-0.183673	0.519396	-0.0685345	-0.28642	-0.606088	-0.309191	0.735889	1.25233	0.719316	-0.338267	-0.128876	-1.75746	-0.241361	0.324915	-0.156667	0.346709	-0.0103397	0.964746	-0.507175	0.517815	0.477607	-0.517128	-0.0368012
RNASEH2B	-0.603372	-0.468171	-0.766298	-0.582189	0.089703	0.111862	0.926235	-0.576746	-0.599064	-0.20486	0.0645847	-0.176434	-0.13963	-0.0809471	-0.228544	-0.888354	0.131407	-0.0741444	-0.473415	-0.24148	-0.124883	-0.368937	-0.765405	-0.208694	-0.107391	-0.270148	-0.714489	-0.0599483	-0.993209	-1.64032	-0.163934	0.237365	-0.288792	0.452721	-0.572172	0.183251	0.117152	-0.241361	-2.1613	-0.286323	-0.428273	1.29195	0.169528	-1.08433	-1.04095	-0.180111	0.270163	-1.19681	-0.292086
ROMO1	-0.0512181	-0.0640312	0.0535595	-0.205863	0.806988	1.36291	0.13887	0.751213	0.942874	1.02897	0.682808	0.820118	-0.552133	-0.604841	0.427754	0.267483	1.14621	0.315022	0.481971	-2.03414	0.109115	-0.161718	1.1774	0.375143	1.08244	0.582425	0.520302	1.20714	0.638272	0.0812474	1.24381	-0.0830272	0.384925	0.98313	1.00123	0.915043	1.56199	0.324915	-0.286323	-0.205724	-0.225173	1.25253	0.348141	1.41939	0.436616	2.07379	1.33609	0.635961	-1.25914
CKS2	-1.02391	0.120507	0.129844	-0.717697	-0.452996	-0.0942779	0.05441	-0.423521	0.03203	0.234132	-0.800423	0.568814	-0.479144	-0.736561	0.162035	-0.0965583	0.63375	0.0832604	0.31573	0.316541	1.15591	-0.796791	-0.636475	0.0173926	0.121924	-0.155731	-0.342257	0.173061	0.0833398	-0.966238	-1.14034	0.182807	0.305065	-0.375639	-0.604814	0.0684596	0.300087	-0.156667	-0.428273	-0.225173	0.0709482	0.198606	0.271162	0.905155	0.121103	1.18132	-0.0672465	0.7305	-0.72827
BTAF1	-0.292137	0.405662	-0.102738	-0.203355	1.08472	0.192543	2.82876	-0.768458	1.25895	0.576509	-0.38746	-0.280974	0.29184	0.604061	0.991165	0.156702	-0.174429	-0.20182	-0.609312	0.957072	0.0745642	-0.552081	-0.486162	0.712022	0.345121	1.40887	0.290372	0.217423	-0.14347	0.443679	-0.231244	0.117064	1.35545	1.65921	1.18655	-0.389314	0.359361	0.346709	1.29195	1.25253	0.198606	1.72279	1.02824	1.18657	-0.509443	-0.0563799	0.915292	-0.112817	1.20347
MDC1	0.469871	0.0461241	1.16886	0.611737	1.07997	0.270533	0.965767	0.977017	-0.315566	0.0191333	0.136546	0.461305	0.559945	0.0648297	0.740588	0.665828	-0.29127	0.482024	0.417501	1.68201	1.33518	0.0142243	0.873378	1.04166	-0.628951	0.706057	1.03001	0.915586	0.6517	-0.596294	-0.453963	1.97791	-0.617058	0.996429	-0.0961784	0.143288	-0.0996433	-0.0103397	0.169528	0.348141	0.271162	1.02824	0.217606	-0.191522	0.266716	0.845418	0.241635	0.120128	0.0711554
NCAPG	0.110645	0.0714751	0.247667	0.542661	1.71875	-0.670568	-1.11121	0.281281	2.25308	0.545595	-1.37112	0.779944	1.15251	-0.44906	0.67667	1.54858	0.858689	-1.2854	-0.179232	0.770162	-0.623317	0.848458	-0.202307	0.850662	-0.330914	0.512935	-0.0900701	-0.754917	-0.0955989	1.32383	1.10029	2.39458	0.143695	1.26822	1.20078	-0.358841	1.12894	0.964746	-1.08433	1.41939	0.905155	1.18657	-0.191522	-3.63282	0.973158	0.712164	0.690259	2.94981	0.462072
GTF2A2	-0.509544	-1.50974	0.186715	-0.880254	1.47405	-0.405803	1.63943	-0.422109	-6.08225	2.0095	-0.273036	0.48222	0.0545495	-0.141085	0.936861	-0.182927	1.77976	-0.680965	-0.894898	0.628538	-0.882795	-0.704842	-1.00357	-1.85502	0.267385	-0.119754	-0.402976	-0.463748	0.079752	-0.412558	-0.00248578	-0.0925021	-0.379004	0.656031	0.688461	0.0540092	-1.05765	-0.507175	-1.04095	0.436616	0.121103	-0.509443	0.266716	0.973158	-3.99217	-0.248329	1.76976	-0.208121	0.066622
DAP3	0.666607	1.34218	0.289376	0.775643	0.484654	1.28078	0.494345	-0.226038	1.05009	-0.0162256	0.11212	1.63045	1.04495	-0.400537	0.642679	1.93992	0.103413	1.55623	0.0307088	-0.609841	3.27228	0.379558	0.14855	-0.551992	-0.274919	-0.16961	-0.303245	1.77704	2.14597	2.26102	-0.236762	1.60569	-0.62993	0.291199	1.94777	0.993792	0.933468	0.517815	-0.180111	2.07379	1.18132	-0.0563799	0.845418	0.712164	-0.248329	-0.78569	0.200505	-1.93351	-0.950542
CWC15	1.42428	1.85606	1.2303	0.494847	1.32492	1.99884	0.0647068	-1.50259	2.10456	0.619618	-0.36553	1.69158	1.12284	-0.0701314	1.20033	0.706779	0.347655	1.06925	0.863464	1.19981	1.20398	1.30714	0.116962	1.51335	0.0243852	0.108457	0.422575	1.29174	0.254	-0.235462	1.3317	0.224284	-0.200535	-0.270617	-0.117101	-0.0934458	2.29859	0.477607	0.270163	1.33609	-0.0672465	0.915292	0.241635	0.690259	1.76976	0.200505	-2.29414	1.34588	-0.283858
IDI1	0.333117	-1.70715	0.593284	-0.922598	0.852935	-0.978574	-0.784648	1.23161	-1.60367	0.602409	-0.0548633	1.05029	-0.845493	-1.88104	-0.095695	0.280243	0.065791	-0.518216	0.395183	1.38589	1.32916	-0.0330719	-0.170426	1.22917	0.431852	-2.07196	-0.260832	0.33931	-0.992322	-0.934176	0.566294	0.126011	0.516968	1.04256	0.921195	-0.285187	-0.185024	-0.517128	-1.19681	0.635961	0.7305	-0.112817	0.120128	2.94981	-0.208121	-1.93351	1.34588	-0.189582	-0.234465
PRKDC	-0.321208	0.199108	0.328574	-1.02623	0.557197	0.818968	-0.464043	-0.900717	-0.462122	0.0133274	-0.406307	0.939843	0.0738448	-0.382583	0.243174	0.187164	-0.862226	-0.367413	-0.375603	0.770537	0.625874	0.637273	0.497564	0.459933	1.58164	1.26342	0.766082	-0.549772	-0.0180084	0.102044	-0.775148	0.791311	0.793113	0.31107	0.346243	0.942342	0.415212	-0.0368012	-0.292086	-1.25914	-0.72827	1.20347	0.0711554	0.462072	0.066622	-0.950542	-0.283858	-0.234465	-0.926962
SCAF8	-0.475243	-2.9842	-0.482238	-0.710991	1.11212	-0.267018	0.167806	0.538211	-1.88909	2.05538	-1.19419	0.104708	0.669791	0.0787277	0.897746	0.553532	-1.62874	0.475036	-0.651109	-1.10399	-0.702812	0.193384	-0.466662	-0.188696	0.391147	0.700843	-0.65816	0.140055	-0.0454728	-0.565456	-1.40415	-0.20812	2.28487	1.2765	2.3852	-0.062706	-0.305833	-0.523275	-0.703745	-0.0242114	0.207626	1.55321	0.0535867	0.188553	-0.940354	1.13567	-1.27592	-1.98045	0.650538
THRAP3	-1.38521	-0.620692	-0.838877	-1.81011	0.761444	0.452416	1.72238	-1.01491	-2.23918	1.28745	-1.39996	0.136652	-0.126812	-0.630459	-1.01415	-0.200073	-1.86544	-2.10909	-1.32165	0.706714	-0.551634	-0.363648	-0.674682	0.664794	-0.206569	-1.70624	-1.67163	0.668456	-1.16538	-3.09081	-1.71331	-0.502884	0.200517	1.08909	0.674537	-0.693978	-1.25855	-0.00492642	-0.596606	-0.705403	-1.16782	-1.88803	-0.634461	1.42266	-1.90281	-0.684017	1.85953	-1.9142	0.0226477
ZAR1L	-1.18659	0.265793	-0.532413	-0.666838	1.04316	-0.976917	-0.217334	-0.572369	0.23279	1.31477	0.0391187	0.385299	0.583079	-0.406858	0.873814	-1.15527	0.564905	0.274883	-0.232126	2.09523	1.38026	-1.15933	0.848361	0.934193	0.923496	1.01581	-0.248789	0.0279698	-0.281357	-0.70505	0.923379	0.668829	1.58159	0.368918	0.272021	-0.0349605	1.46023	0.380445	1.0744	0.0366184	-0.411448	-0.0900213	1.07411	2.22913	-0.00521708	3.23287	-0.615669	0.776983	0.502656
METAP2	-1.28702	-1.05962	0.79743	-0.791875	-0.406067	0.124752	1.24239	-0.127889	0.81707	-0.368657	-0.89155	-0.636243	0.560728	0.0724201	-1.09885	-0.49977	0.508378	-0.753557	-1.1703	1.23967	-0.130773	-0.572377	0.385725	-0.387273	-0.197091	-0.0122001	-0.9342	-0.731193	1.17881	-1.34372	0.362061	0.612531	0.00156658	0.88044	1.92102	-1.2176	-0.0926858	-0.315355	-0.0120726	-0.787934	-1.21624	-0.320146	0.141691	0.744161	0.226999	1.87899	0.330333	0.151839	0.632045
RNF25	0.686328	-1.50064	-0.438946	-0.943143	0.588493	0.570405	3.83188	-0.608139	1.44065	-0.0707184	-0.0919433	0.391514	0.815719	0.335376	-0.0742673	0.0858277	-0.558375	-1.74885	-0.474782	-2.09764	0.491481	-0.0158972	-0.0771684	0.920731	0.00761416	0.16773	-0.504623	-0.823548	0.643296	-1.17465	0.540292	-0.759051	0.503004	0.472512	0.471913	0.603017	-0.280346	0.93299	-0.080146	0.409447	0.0897053	1.45639	-0.278763	-0.966553	0.235055	0.866663	0.0241321	-0.726575	0.917043
UVSSA	0.392726	0.63105	-0.0396101	-0.787545	0.344622	-0.610034	-0.511059	-0.891434	-0.196888	-0.360756	-0.356635	-0.353378	0.713078	-0.212826	-0.138511	0.148803	0.273799	-0.197712	-0.264937	0.793854	0.17761	-0.150107	-1.203	-0.0252229	0.27041	-0.365766	0.214491	-0.575799	-0.288492	-1.23396	0.820363	-0.00291145	0.135052	1.03195	-0.520427	0.294288	-0.0489395	-0.62391	-0.177921	-0.613771	-0.617613	1.00014	-0.50563	-0.650268	-1.01269	0.585871	0.459546	-0.891544	0.0145618
PARS2	1.79567	1.74134	0.475794	1.06151	0.909746	1.27709	0.0167259	-0.919135	-1.38724	0.213622	0.930527	1.7036	-1.47677	0.650467	0.549099	1.00875	0.582365	1.62268	-0.350266	0.317457	1.41956	1.33974	0.236103	1.52944	1.32868	-1.64091	0.33251	0.645039	-0.388074	0.892982	-0.349048	0.193177	0.943498	1.04433	-0.340769	0.364711	1.78897	0.557286	0.754533	1.14986	0.871968	1.67278	0.6366	0.887156	2.09969	0.912616	1.07979	-1.06455	0.187587
RBBP4	0.111671	0.00200023	-0.498939	-1.03256	-0.661576	-1.0295	-2.31025	-0.732677	0.0639231	-0.208442	-0.0947542	-0.0323588	-1.4509	0.678548	0.763497	-1.03978	0.713059	0.12525	0.848217	-1.84507	-0.990081	0.323414	-0.345867	0.597593	0.568984	0.294546	-0.382176	-0.577132	-1.05668	-0.824978	0.1476	-0.815377	-0.691465	0.792294	0.890958	-0.662125	0.929324	-0.109296	0.0109026	-0.149535	0.125558	-1.07644	0.195288	0.508681	0.489117	0.756081	0.368373	-0.345705	-2.51824
ZNF263	-1.32827	-1.35105	0.597601	-0.0610942	0.108033	0.727204	-0.231432	1.03479	0.50418	0.71476	0.876618	1.01462	1.35852	0.494006	0.241191	-0.552656	0.611855	-0.00887074	0.0453363	0.0938321	-0.868662	-0.623388	-0.645478	0.360592	0.803636	0.671085	0.798346	-0.787627	0.0417168	-0.999781	0.632604	1.46124	0.157499	-0.120781	1.51738	-1.30824	-0.34292	-0.11185	-0.0942967	0.603072	-0.687313	-0.329551	0.0880188	0.329673	1.15271	1.39433	0.197157	-0.418347	0.38686
KIAA1429	-2.40108	0.31697	0.884809	-0.572791	0.794484	0.0187089	-3.426	-0.00574173	-0.812682	0.540701	-1.17448	1.43825	-0.483772	0.492498	1.14539	-0.183114	0.54424	-1.19506	-0.729528	1.02681	-0.201067	0.208688	0.555251	1.53979	0.8492	1.55516	-0.0245948	0.654647	-0.531737	-0.22548	-0.443302	0.541965	1.34476	0.586331	1.04797	0.953688	-0.324598	0.201028	-0.801075	1.32523	-0.391759	-1.06171	0.755594	1.04419	1.27021	-0.07728	0.459953	-0.42414	-1.90228
CYB5B	-2.17186	0.294413	-0.187392	0.0594198	-3.23681	0.273553	1.08697	0.225616	1.95819	0.0778472	0.608631	0.56893	0.179335	-1.43437	-0.296585	0.513978	-0.438807	-0.462662	-0.642767	0.972476	0.591773	1.08344	-1.88527	1.38648	0.565064	-1.36516	-0.339716	0.995953	0.32546	-2.34935	1.68098	-0.705845	0.725299	1.63352	3.03609	0.665293	-1.13526	0.120363	-0.502135	1.0204	-1.12135	0.897206	0.200419	0.0694422	0.332227	-1.19089	0.648741	1.85882	0.519673
PXMP2	-0.288759	-0.618748	0.2007	-1.44134	-0.51422	0.00159311	-0.181077	-0.112734	-0.0408101	0.193968	-0.606291	0.361971	-0.240371	-0.69661	0.731123	0.048778	0.160201	-0.259663	-0.104697	0.0752033	0.438966	-0.295818	0.331769	0.441016	0.32847	0.499052	-0.493308	1.20707	0.687629	-0.130482	0.0179163	0.035633	0.171083	0.34333	1.10291	-0.275588	0.0706187	-0.568723	-0.0904265	0.435981	-1.46836	0.244928	-0.159053	-0.404354	-0.422093	-0.584038	0.683412	0.0800176	-0.1429
THAP11	0.152483	0.0815018	0.770291	-0.0366117	0.784842	0.273867	-1.11238	-0.00673902	0.0773168	-0.0639565	-0.786328	-0.20539	-1.15598	-0.145468	0.0645144	-1.18885	0.27397	-0.0572787	0.2227	-0.186671	0.521739	0.2829	-0.657111	-0.0730556	0.224105	-1.65104	0.232738	0.300068	-0.112032	-0.910995	0.25223	-0.460284	0.100072	-0.568899	-0.915582	0.463815	0.354986	0.633724	-0.500538	0.752624	0.0990473	-0.508558	-0.413317	0.985835	0.23175	-0.97123	0.716801	0.629637	-0.477258
MCAT	0.448134	0.945151	0.197182	0.829515	1.55257	1.50435	0.456122	1.70334	-2.88172	0.792824	1.35109	0.866309	2.38081	0.556471	0.883784	0.0722126	1.63268	1.76897	0.694449	-0.340586	0.434346	1.52781	1.09503	0.804052	0.162643	1.62368	0.727899	0.71928	0.452457	-0.68629	-1.80164	1.14115	0.984892	-0.153772	-0.396858	-0.141857	1.30829	0.964681	-0.620005	-0.081062	0.0743906	0.772941	0.520095	0.557815	1.67944	-0.189749	-0.537232	1.32953	0.582725
DCUN1D1	-1.8061	0.293075	0.289664	-0.355408	2.75887	-0.373556	1.09628	0.526697	0.124544	0.0272441	-0.0245151	0.205889	0.346704	1.29139	0.113641	0.292676	-0.371831	-0.846593	0.0276757	-0.500421	-1.37437	0.046446	0.501348	1.57946	-0.0250773	0.278689	0.596942	-0.0912486	0.561971	-1.27022	0.086871	-0.160934	1.61239	-0.122134	-0.66668	0.582829	0.391282	1.02289	-0.076262	0.938804	0.331191	-0.628109	0.446	0.448469	-1.19202	-0.665328	0.803687	0.785962	-0.321691
IPO5	-0.922974	0.292848	0.774148	-0.276017	1.27571	-0.424795	0.067102	0.368286	0.837124	0.33676	0.839394	-0.117288	1.07199	0.225569	1.04289	0.831934	-0.0957517	0.229616	-0.166225	-0.620238	1.52146	0.173832	0.451597	1.19997	0.38176	-0.835967	0.124765	0.172535	0.294429	-0.236406	0.30471	0.203955	0.275722	-0.265074	0.878089	-0.488504	0.472659	0.0376693	-0.506723	-0.153038	-0.751574	0.00466349	-0.495335	0.274714	-0.212682	-0.0915418	0.649247	0.686044	-0.304449
SHC1	-0.948726	-0.128194	0.369575	-0.00318794	1.29625	0.673663	0.754754	-0.560702	-0.130822	0.36477	-1.09018	0.640221	-0.431213	1.21395	0.746055	-0.140252	0.316396	-0.723546	-0.124843	1.56516	1.05778	-0.456334	0.241304	0.51304	0.577763	0.655752	0.853468	0.916467	-0.323399	0.339372	-0.412908	1.14429	-1.16912	-0.331369	-0.596697	0.320086	0.300407	-0.75834	-0.857115	0.0474627	-0.683575	0.310525	-0.222148	-0.360896	-0.0180863	0.767009	0.606011	-0.816781	0.0250091
RAD51D	0.305212	-0.154711	-0.352106	-0.234226	1.03904	-0.0488951	0.329011	0.0993006	0.14151	0.542294	0.311528	0.605444	0.573571	0.410402	0.320566	-0.342979	1.03282	-0.338587	0.118827	-3.67181	0.805607	0.0827454	0.393581	1.36511	0.871156	0.720097	-0.048597	0.0211515	-1.20904	-0.450774	0.080609	-4.26102	0.365796	0.909009	-0.0843269	0.445756	0.153723	0.22194	0.19257	0.644734	0.0892829	0.186425	-0.196883	1.51429	0.395094	0.819688	0.61917	0.299035	0.447931
TRNAU1AP	-1.1163	-0.213101	0.00379475	-0.587318	1.49777	-0.157475	-3.122	-0.13115	0.277726	0.71368	0.0214974	0.0291727	0.500117	-0.384872	0.582997	-0.382313	-1.05357	0.710188	-0.513119	0.190903	0.147938	-0.853783	0.496207	-0.26468	0.225854	-0.337439	0.0372482	0.134729	-0.778298	-1.12586	-0.437676	-0.182369	1.04513	-0.399242	1.13074	0.408351	0.557604	-0.185024	0.287191	-1.34108	-0.820984	0.710863	-0.234165	1.59014	-0.2353	0.749041	1.36937	-0.0612581	-0.498265
PBX2	-1.546	0.408986	0.128488	-1.19422	-3.52525	-1.95776	-0.915667	-0.569844	0.61381	-1.67061	-0.531772	-2.16436	-1.02469	-0.293992	-1.56838	0.820343	-2.02966	0.458246	-0.386979	-1.51671	-1.9379	-0.489039	-1.60308	-1.32163	-0.469833	-0.00194387	-0.743988	-0.487174	-0.993145	0.372246	-0.983929	-0.558847	-2.43683	1.97172	1.19143	-1.30044	-2.3577	-0.849474	-0.279954	-1.68571	0.821626	-0.26387	-0.178905	-2.27819	-1.91747	-2.1507	-3.06468	-2.38452	1.47153
RBM26	-0.628256	-0.284314	0.516134	-0.100052	-2.36992	0.219083	1.99276	0.680668	0.32832	0.505019	-0.828315	0.0123391	0.126029	-0.252718	0.150272	-0.581932	-0.875767	-0.463022	-0.205226	0.288169	0.686215	0.0139213	-0.2782	-0.463817	1.38484	-0.981123	0.0643193	0.215317	-0.216669	-1.16024	0.175326	0.844803	0.0802325	-1.52015	0.324108	-0.0464105	-0.307894	-0.392866	-0.887011	1.05047	-1.05259	1.3029	-0.114497	1.02378	-0.085873	0.991588	0.67003	-2.53505	0.705086
TK1	0.661805	0.929819	1.16577	0.627281	0.344936	0.43615	0.530251	-0.152818	0.527037	1.51629	1.08362	0.588095	1.20436	0.383717	0.694472	0.763936	0.705181	0.530907	-0.514424	1.19179	0.166201	1.41292	1.14299	1.13696	0.627527	0.218903	0.612459	0.512208	0.549039	0.148114	0.940267	0.570444	1.00686	0.338847	1.02971	-0.025554	0.41787	0.67548	0.119405	1.13767	0.323677	0.831932	0.466548	0.262978	0.280331	0.439701	0.207818	-0.0456857	1.16735
ERAL1	0.200208	0.097222	-0.718928	-1.00047	-1.16181	1.82459	0.966626	1.22116	-1.07212	0.411221	-1.11855	-0.369114	1.013	0.318309	-0.146102	-2.0087	1.23567	-0.802576	0.67136	-0.743981	2.08786	-1.0248	0.294579	-1.99624	-1.33177	-2.6671	0.748759	0.858189	0.505331	0.290757	0.495571	-0.667264	2.03016	-2.20723	0.427232	-1.31381	0.716634	1.05359	-0.45731	-0.729682	0.319808	-1.79943	1.01777	1.01054	2.2721	-0.830915	-0.125942	-0.00553141	1.54241
HIST2H3A	-0.350813	-1.06352	0.47867	-0.67788	3.08498	-0.983707	1.54638	-0.769948	1.32517	0.935787	0.274375	-0.54027	0.628914	0.481107	1.28814	0.416979	0.258859	0.315172	0.365136	0.812808	-0.386621	1.46735	0.289449	0.819649	0.432996	1.73952	0.331224	1.01802	0.287579	-0.566839	1.41301	2.59364	-0.140961	2.2329	0.26995	-0.492677	1.42267	0.410446	0.631381	1.17123	-0.198355	0.90418	0.310896	1.82611	-0.326919	0.864386	0.310981	0.93036	1.86979
NDUFA9	-0.333015	-0.878443	0.58722	-0.909321	0.570365	0.487666	1.02096	-0.190099	1.56242	0.51452	0.796311	0.633118	1.36484	-0.0315615	0.344047	-0.234989	0.402052	0.33694	0.331936	0.369845	1.97896	0.584181	0.55119	0.368914	-1.20501	0.533344	0.207383	-1.17079	0.282577	-0.537529	0.37976	0.761206	0.776126	0.652797	1.47512	0.193743	0.395426	-0.631025	-0.754263	0.0802405	1.13782	-0.846688	0.179312	0.19667	1.48695	0.280788	0.468595	-0.696958	-0.99413
FANCB	-0.377132	-0.00965915	0.0447812	0.567312	1.34093	0.493146	0.503085	0.400483	0.495837	0.495233	-0.198531	0.43018	0.762014	0.411814	0.169766	0.461112	0.691573	0.271841	0.905283	1.41061	0.023282	1.12256	0.439605	0.947667	0.0850497	0.809951	-0.129594	-0.26892	0.13585	-0.465614	0.787968	0.242675	-0.270497	0.970874	-0.035339	-0.103458	1.37855	0.192888	0.704788	0.399864	0.122812	0.933747	0.951433	2.08698	0.579702	0.635358	0.445905	0.885138	0.610233
SMARCA5	0.723955	0.0333841	0.891339	-0.534564	3.08352	-1.16294	2.38847	0.773306	-1.07601	-2.15525	-0.0237705	-0.0580761	0.986359	-0.0634291	-1.47908	-0.560158	2.35419	-0.903215	0.0542252	-0.639125	1.03193	0.486032	0.19572	1.68351	0.447417	0.707443	0.179138	0.137904	1.20562	0.544524	-0.214815	-0.212998	0.343637	2.27614	1.13281	-1.32555	0.00723517	-0.12723	-0.409663	0.648269	-0.628626	-0.0465137	0.632641	-0.0262159	-1.85521	2.01139	2.27987	-0.626705	0.817757
C16orf80	0.137789	0.558209	-0.777246	-0.0831804	1.51562	0.22276	-1.12686	0.145583	1.01547	0.0650275	0.0759705	0.32077	1.14183	-0.354825	1.25611	-0.296744	-0.344737	-0.385926	-0.0536259	-1.21246	-0.337719	-0.695458	1.00952	0.472993	0.0993216	0.822481	-0.640732	0.414548	-0.630378	0.823294	0.268818	0.0073251	0.961595	-1.10085	-0.0195038	0.713018	0.211706	-0.436474	0.33281	-0.00994463	0.0352454	-0.0666226	0.372912	0.320252	0.117407	0.352207	0.137684	-0.173906	-1.32078
IGF2BP1	-0.869095	-0.237554	-0.161666	-1.4523	1.11764	-0.299498	-0.0203621	-1.01683	0.890156	-0.594613	1.0126	0.392271	0.344616	-0.43544	0.967246	-0.403764	-0.888958	-1.25291	-0.634033	0.227245	0.848314	-0.935244	0.600035	-0.423525	-0.463805	-1.45423	-0.179908	-0.664442	-0.407695	-1.22104	-0.546829	-0.946994	-0.282969	1.25144	0.0701238	0.00374629	-0.939761	0.248178	-0.556852	0.472019	-0.492085	0.438345	-0.431756	-0.28708	0.120472	0.466932	-0.555424	-1.07653	-0.171919
KTI12	-1.03405	-1.2589	-0.370945	-0.426925	-0.649882	-0.990496	-3.02849	-0.636557	0.428449	-0.0176253	-0.862015	-0.524882	0.624975	-0.852841	1.25757	-1.24966	0.821645	-0.605465	0.0783854	-0.0596137	0.0928391	-0.456046	-0.855996	1.08705	-0.436836	-0.182547	-0.829266	-0.540953	0.0921384	-1.00273	-0.201818	-1.0238	-0.631644	-0.811077	0.365594	-0.121073	-0.138908	-0.871735	-0.652524	-0.246843	-0.144799	-1.04005	0.433095	-0.189966	0.590725	1.7757	1.2843	0.377746	-2.05852
MOSPD2	-0.175387	-0.633418	-0.0422977	-0.71037	0.725158	-0.386822	0.667669	-0.280751	0.213225	0.379661	-0.2248	-0.36797	0.16723	-0.391297	0.198601	0.307412	0.251998	-0.767134	-0.391804	1.65663	1.31691	-0.469834	-0.293493	1.0641	0.332767	-0.332048	0.286023	-0.452457	0.530656	-0.715758	-0.157804	0.831979	-0.509429	0.0135684	1.09479	-0.198297	-0.243683	-0.370588	-0.176975	0.226845	-0.680055	-0.240161	-0.702017	0.121473	0.0483057	-0.152497	0.515277	-1.5298	-0.292001
OPA1	0.122469	1.6265	0.166914	1.42146	0.117803	2.82538	0.896559	0.317282	-0.522542	-1.86531	0.502933	-0.00789561	-1.28311	1.05001	0.534833	0.0179806	0.658475	-1.32669	0.630149	-0.178288	1.59895	1.71541	0.757348	0.663294	0.175871	-1.62046	-0.306068	-0.110988	-0.909437	-0.405554	-0.170929	0.345043	1.12851	-0.430516	-0.43025	0.337007	0.659303	1.55763	-0.364286	-0.738944	0.0659843	-0.590134	0.309971	-0.0240928	0.987393	-0.138435	0.71415	0.758566	0.817587
RBM7	0.216266	0.820025	0.628659	-0.22043	-0.898553	-0.888634	-3.70625	-0.176341	-0.577025	1.50457	-0.242955	0.537801	0.522468	0.653302	-0.248596	0.54216	0.192764	1.31866	-0.236806	-0.715587	0.0577019	0.633866	0.0195939	-1.05115	0.603887	-0.619899	1.31232	-0.27971	1.44959	1.08606	1.26062	-0.205972	-0.281083	-0.136101	1.3825	0.646722	-0.230906	-0.879128	0.0382679	1.43085	0.107675	0.921031	1.07828	0.961806	0.506578	-1.0369	-2.73279	-0.664581	-1.18088
KLF16	0.385136	-0.298115	0.442678	-0.683466	0.128164	-0.576996	2.09125	-0.627206	-0.659914	1.24985	-0.268663	0.83384	1.21237	0.0177581	0.536271	-0.0636101	-0.0513066	0.645652	-0.0828759	-0.677234	0.395585	-0.782738	-0.291247	1.54881	0.311632	0.474209	0.265167	0.434497	0.826529	-1.03427	0.0869607	-0.91468	-1.09334	0.31962	0.335273	-0.136548	0.486757	-0.615308	-0.553078	1.057	-0.503474	0.381177	-0.54608	-1.27428	-0.447346	0.677716	0.0451325	-1.13053	1.02846
MSH6	-0.417956	1.16352	0.0716076	0.0763564	1.63933	-0.199798	0.842416	0.0592258	0.0493712	0.967633	0.806205	0.520719	0.314569	-0.72686	1.3519	0.364299	0.886258	0.344241	0.130818	-0.459827	0.25228	0.314406	0.816599	1.72272	1.80348	0.845501	-0.349616	0.224484	0.510097	0.322135	0.735627	1.39514	-0.801771	2.15424	0.523472	0.750119	-0.255896	0.261928	0.167911	0.942079	-0.116885	0.735928	0.68889	1.7339	-1.1421	0.352076	1.00995	0.827293	0.187662
SWI5	0.0239973	-0.222286	-2.05183	-0.972982	1.61163	-0.492817	0.391857	0.372268	-0.888417	0.241459	0.246992	0.548709	1.99098	-0.0849418	1.36858	0.188606	0.57065	0.218839	0.150548	-3.24002	0.535265	0.411175	-0.209947	1.24993	0.117881	1.07383	-0.0500078	0.722565	-0.0295294	0.3498	0.540695	-3.32314	1.18861	0.807481	0.00530712	0.741665	0.0894057	0.430333	0.191902	-0.0935723	-0.248515	0.583422	0.386616	1.68544	-0.842863	0.609343	0.813997	-1.0835	-0.161164
non-targeting	-0.136328	-0.155345	-0.0630334	-0.144444	-0.0329947	-0.121539	-0.102961	-0.122114	-0.118495	0.0338787	-0.153803	-0.0544658	-0.14735	-0.117228	-0.0351105	-0.114519	0.0230331	-0.179928	-0.186626	-0.042279	0.0237662	-0.0924914	-0.119742	-0.0506857	-0.141061	-0.0253842	-0.170627	-0.115727	-0.0761612	-0.183987	-0.160321	-0.0654075	-0.0334254	-0.0968422	0.00614116	-0.199277	-0.148967	-0.143851	-0.178827	-0.0364084	-0.107644	-0.0645631	-0.10347	0.0145159	-0.102025	0.0348084	0.0169698	-0.120942	-0.107638
MRE11A	-1.01764	0.576959	-0.592173	-0.370593	0.819758	0.501629	-0.30358	0.661951	0.530308	0.0246077	-0.117638	1.34455	0.948218	0.404595	0.390931	0.18248	0.450547	-0.0144915	-0.54163	-0.00153094	-0.482848	-0.018896	-0.299526	-0.0613835	0.392319	0.875901	1.18729	1.22132	0.0345176	-0.176169	-0.321128	-0.20945	0.669536	0.454486	-0.0169568	0.607064	0.323053	0.666457	-0.592002	0.890906	0.244566	0.478124	-0.427059	0.402513	0.531434	-0.428694	-0.209915	1.39568	-2.30321
RFC2	-0.180513	0.23679	-0.409987	-0.155629	0.886373	-0.639894	0.333755	-1.33578	-0.551711	0.0777515	0.184181	0.456806	0.847534	0.352647	0.431926	0.801749	0.211298	-0.0668747	-0.706814	-0.495402	-0.719195	-0.158155	-0.712104	1.4395	-0.0451158	0.697547	0.309508	0.553837	-0.336785	-0.495416	-0.954837	-0.584643	0.871603	0.995979	-0.325543	-0.0957893	-0.0770017	-0.913566	0.29246	0.775036	0.0702232	0.922146	-0.825987	1.80813	0.0111231	0.681535	1.25312	0.0616735	0.247282
FZR1	-0.19764	-0.576208	-0.269972	-0.592037	0.288481	1.11552	-0.100156	-0.393638	-0.309003	0.00907711	-0.459148	1.0427	-0.476903	-0.27791	0.395613	0.757878	0.382893	-0.75719	-0.227927	-0.254944	-1.2153	-0.133897	0.118342	1.14117	1.14768	-0.375109	-0.129408	-0.433606	0.0833194	-0.603874	0.186151	0.496866	-0.42642	0.774499	0.438316	-0.239436	-0.28943	0.420536	-0.882012	0.380322	0.0172451	0.0857873	0.35347	0.421222	0.259933	-0.681288	-0.371903	0.0112411	-0.348505
NFU1	2.77398	0.565021	1.20549	0.848311	0.594652	1.71544	0.797128	0.242348	2.44306	-0.532604	0.47908	2.59776	-0.198325	-0.151879	1.96254	1.19244	0.944645	0.227575	0.339038	0.825475	2.4729	0.523687	0.695281	-0.464337	0.756833	-0.602394	0.222395	0.229266	0.962708	0.0704655	1.27966	-0.25246	1.28094	-0.458041	-1.14837	-0.564122	3.70611	0.87439	0.487283	-0.0549838	0.317978	2.21228	0.676996	-0.113024	1.89839	0.224562	1.10707	2.17793	1.08479
TXNDC17	0.276627	0.540312	0.181452	-0.522856	1.0712	0.0563022	0.370652	0.0107679	0.968782	1.34238	0.345046	0.0320117	0.0299983	-0.126674	0.907349	0.457295	0.0817829	0.650551	-0.195541	0.562036	1.05655	0.298793	0.316812	0.80023	0.766506	0.680038	0.300733	0.547136	0.881501	-0.290099	0.577893	0.929832	-0.607141	1.62421	1.29268	0.322141	0.0375881	0.1794	-0.633179	0.882867	-0.425978	1.2366	0.771082	-0.243358	-0.211529	0.232981	0.338699	-0.0908351	0.382791
DTYMK	-0.179201	0.773839	0.796234	1.32505	1.85051	1.84137	-0.29726	1.63788	2.79989	1.86184	0.387275	2.47664	0.384913	0.736097	1.699	1.33506	1.68278	1.43448	-0.249896	1.6677	-0.0764111	0.638258	0.0939815	1.47466	0.75037	-0.662482	0.85936	0.247819	0.0973815	-1.82426	1.44034	1.07845	0.252485	0.153549	-0.907039	-0.473788	1.39467	0.87906	-0.897998	2.47992	0.598287	0.260873	0.597402	1.72116	0.0177863	1.01261	0.26356	1.21242	0.396753
FUBP1	-0.230869	0.467043	-0.0194452	-0.317427	-1.11502	0.21982	-0.503803	0.0363149	-0.450593	1.01194	-0.518857	0.104596	0.17005	-0.323143	1.35198	0.688567	0.253673	-1.39395	-0.189642	0.0375072	-0.450188	-0.309216	-0.503173	0.167217	0.330877	0.887085	-0.0687389	-0.316111	0.0867663	-1.40353	-0.493668	-0.770044	-0.125549	0.375952	0.578771	0.535982	0.0578199	-0.594091	-0.303229	-0.182175	-0.531104	-0.399631	-0.183935	1.42375	-1.46011	-0.467068	0.513098	-1.70145	-1.40464
CHAF1A	0.809168	-0.205321	1.30113	-0.839162	1.0861	-1.02159	-1.13013	0.385199	0.177226	0.824708	0.905497	-0.543063	0.467426	-0.0707614	2.14699	-0.747488	0.445688	1.52938	0.331692	1.696	-0.238262	0.2792	-0.21047	0.337682	-0.0362787	-0.46353	0.528802	0.0655722	0.560386	0.5203	1.5958	0.634951	-0.160036	0.641131	1.37726	-0.723295	0.598097	-0.101353	-0.068472	1.41535	0.260499	-0.456202	0.12603	-0.510489	0.79142	-0.234446	-0.489309	-2.57806	-0.317214
NUDT5	-0.354698	-0.486184	0.783252	0.218756	-0.917735	-0.559236	-1.82424	1.36418	-0.61754	0.340264	-0.0901585	-0.452112	-0.634251	-0.747452	-1.01886	0.947994	1.97546	-0.847721	-0.709162	0.952127	0.269768	0.72995	-1.72023	-0.0761377	-0.539404	0.679024	-1.06427	0.260283	-0.703356	-1.41464	-0.103704	2.89556	1.1045	3.28308	3.31491	0.14367	0.0803385	-1.67196	-0.0483234	-0.583642	-1.01244	-0.0704907	1.01311	0.595669	-0.0329135	0.989867	1.47187	-0.96462	-1.04837
UBAP2L	0.301675	0.659875	0.104903	-1.11956	-1.18603	-1.48997	-1.41187	-0.0766255	-1.79326	-0.508035	-0.0180323	-1.61523	0.871739	-0.332625	-1.27467	1.01389	-1.04954	-0.240874	-0.206767	0.748703	0.37804	-1.07856	-2.02588	-2.41054	-0.782921	0.393927	-0.481995	-0.919576	0.633543	1.36912	0.418757	1.5455	-0.616237	0.100841	1.06522	-0.295468	0.0649142	-0.959497	-0.353417	-2.01868	-0.515539	1.43083	0.61345	-1.10375	-1.00659	0.716711	0.424487	-3.0663	-0.894072
LUC7L3	-0.546909	0.00272494	0.267854	0.0729774	-0.223785	0.409282	-0.21957	0.842653	1.18802	1.01324	-0.368005	0.228011	-0.928723	0.106806	0.999106	0.159589	-0.343032	-0.825962	-0.560321	-0.737859	1.05351	-1.16593	-0.245247	0.813723	-0.273547	-1.37668	-0.0789067	-0.785149	-0.443557	-1.48456	0.0437455	-0.853468	-0.863992	-0.84951	1.18561	0.697824	0.506753	0.0064269	-0.196086	0.468119	1.11236	0.615191	0.0494498	0.793849	1.27945	-0.35728	-1.30582	-2.85727	0.687806
MAX	-0.425784	-0.278314	0.500411	-0.420123	2.14671	-0.679623	-0.792613	0.404896	-0.303517	1.5335	0.159108	-0.307567	0.521316	-0.00674465	-0.212931	-0.00428641	0.528354	-0.36868	-0.45999	-1.52086	0.655175	0.218453	-1.22908	0.617796	-0.0680921	-0.141503	-0.0357002	-0.0905129	-0.927662	-0.384713	-0.503303	-0.0252379	-1.74749	1.29842	-0.518584	-0.633565	0.868728	0.629905	-0.822311	0.480857	-0.980203	-0.360223	-0.0961702	1.89587	-0.756287	1.02336	0.0168638	-0.969542	-0.661176
MED23	-1.04076	0.320094	-0.714966	-1.19312	0.228526	-1.06921	-1.59829	0.873546	-4.62373	0.590269	-0.290992	-1.71132	0.487159	1.0122	-0.433583	0.151056	0.260352	-0.563423	0.0125157	-0.362982	1.70553	0.0697908	0.303884	0.200775	-0.639061	0.0820747	-0.530863	-0.87399	-0.0922472	-0.142949	-0.695958	0.884941	-0.862985	1.41653	1.34052	-0.704467	0.302971	1.44391	0.128513	-0.999444	-0.314285	-1.23186	-1.62038	1.93995	-3.74741	1.32332	2.03247	-0.263461	0.698601
RAD21	0.107853	0.675663	0.888631	0.449705	-0.246791	-0.299481	-1.66583	0.916702	-0.279013	0.77668	0.174666	0.354725	-0.918881	0.5811	1.9004	-0.717793	2.03613	-0.205413	-0.281281	0.118734	0.822023	0.267122	-0.370865	1.25377	-0.738636	1.03328	0.258188	1.64229	0.178407	-0.22189	1.4487	0.890274	-0.129557	-1.7869	0.890574	-0.850034	0.359002	0.280697	-0.519942	0.798871	-1.41762	-1.28831	1.19244	2.91119	0.179131	-0.295285	1.46199	0.275717	-0.136242
DROSHA	0.567327	2.81982	1.03007	1.30005	0.192223	1.81184	0.99807	0.261887	0.219643	-0.686102	1.31456	0.614724	-0.583775	0.263079	1.22239	-2.10208	1.40635	1.08905	-0.329689	1.89181	1.10171	-1.00134	0.82585	1.28262	-0.654655	-1.59205	0.881551	-1.24081	0.29668	-0.192387	2.12947	1.97869	-0.173685	-1.1099	-1.41151	0.870436	1.96217	0.668023	-0.523511	1.75991	0.252745	0.160914	1.16432	0.642066	1.18454	-0.053737	0.336	0.181402	0.67037
PALB2	-0.346866	0.634721	0.636319	-0.48523	1.5147	0.413678	-0.170718	0.277894	-0.417173	-0.243704	0.61609	0.73257	0.103369	0.278074	1.04506	-0.241843	0.637597	0.34223	-0.0342335	1.65255	1.22273	-0.940634	0.598963	1.11003	0.140702	0.241082	0.270831	-0.300942	-0.530617	0.230759	-1.06324	-1.47643	1.01311	-0.171169	0.969633	-0.156175	-1.19095	-0.0827852	-0.9836	0.62689	0.46569	-1.34096	-0.108106	0.753752	0.46152	0.539567	0.0865329	-0.691039	-0.720526
HNRNPU	-1.26036	-0.601891	0.395605	0.718024	1.73353	-1.21134	-0.967118	-0.848146	-1.1044	1.27143	-0.240736	0.660144	0.221671	-0.744388	0.0671156	1.13943	0.30871	-0.137962	-0.180309	-0.57307	0.0212775	0.855518	0.176101	1.31949	-0.0908685	0.405995	0.183446	1.4393	0.57253	0.673631	1.19545	0.395969	-0.400837	1.30889	0.621556	-0.233772	-0.35842	-0.29498	-0.277776	0.635892	0.427028	-0.798485	-0.831165	0.222623	-0.872812	0.646903	0.437448	-0.253734	-1.1482
NARS2	0.362342	1.75486	1.71754	2.25668	0.25707	1.80669	0.172387	0.696531	4.76056	1.15836	0.808961	3.09576	1.13389	1.74395	2.33348	-1.94193	1.63313	-2.47903	0.0225088	1.91546	1.68033	-3.06149	0.690198	0.459461	-0.0652112	-4.93902	0.826971	0.493578	0.83508	-3.87971	3.64739	1.64639	0.429706	-1.56836	-1.29348	-0.0330445	0.744468	0.254881	-0.574134	1.87179	-0.637874	2.19393	1.01444	1.01593	3.11543	0.300555	0.448041	0.636492	0.993077
RBM12	0.390133	-0.513586	0.0839554	-0.678165	1.20594	-0.617576	0.311144	0.0543488	-2.47724	0.724228	-0.453548	1.43963	0.885389	-0.422975	1.08844	0.778863	-0.58244	-1.49593	-0.319143	1.75072	1.44467	0.353513	-0.0731985	-0.108617	-0.560534	0.518691	1.28776	0.343852	0.403311	-1.28021	-0.688635	0.0972993	1.23176	0.0263406	0.0761432	-0.809591	-0.147868	-0.435323	0.254101	0.81247	0.13786	-0.123609	-0.105014	0.66055	-0.593874	-0.462492	1.41252	-1.7639	2.68626
ADSS	0.0346795	-1.38607	-0.384519	-1.55423	3.16061	-0.907209	-0.256628	-0.909577	-0.674382	3.7108	-0.0243836	0.803214	0.985871	-0.965799	1.63074	1.12711	1.97228	0.636825	-0.799845	-1.16745	-1.37756	-0.253703	1.73525	1.37067	2.49958	1.29217	-0.630789	-0.531371	-0.263159	-1.01595	0.347128	-0.43531	1.02568	3.77049	2.13976	-0.116532	0.59959	-0.462266	-0.645615	0.43432	-0.695012	0.391181	0.997043	1.30553	-0.71008	2.82052	1.14359	0.530459	-0.44174
ACTR6	-0.433219	0.240376	1.92074	-0.199263	-0.16629	1.36524	-1.02956	0.821147	-0.714806	-2.13465	0.48916	0.12171	-1.3422	-0.862929	-0.8725	-1.97736	0.597169	-1.19245	-1.3291	-0.1107	0.878459	-2.74272	0.0344105	-0.328083	-0.680796	-1.15763	-0.610259	-3.55242	-0.178074	0.742644	-0.205674	-0.931315	-0.453394	-2.70746	-0.876491	0.0703504	0.719748	0.819763	-1.56443	-0.0416394	0.0211764	-1.8516	-0.96586	0.505083	2.80268	0.911639	0.218077	1.01986	-0.0936249
COPS3	-0.54683	0.676954	1.3495	-3.19107	2.2632	0.438173	0.00646722	0.391565	2.7923	0.261397	0.2775	0.461999	-0.693012	0.945694	0.730764	-0.814956	1.09894	-0.470166	-0.423381	1.40995	1.22836	0.318621	1.39353	1.43527	1.00456	0.190777	0.0828373	-0.386875	0.437584	0.17086	1.99806	1.31584	1.59877	-0.192178	0.265599	-0.289152	0.40565	0.779249	-1.06825	0.204786	0.336698	1.10823	0.581651	0.364054	1.36727	0.0917248	1.27725	1.43347	-0.832067
PPP2R2A	0.356623	0.410151	0.157948	-0.924583	-0.874515	-0.500675	0.991591	-0.471817	-2.0401	0.381548	-1.32663	-1.06685	0.412271	0.923895	-2.90162	-1.28865	0.368925	0.397863	0.561707	2.39483	-0.180114	-0.97346	-0.58357	-2.23788	-0.178047	0.0392441	0.45437	-1.1721	0.81148	0.101254	-1.75534	0.552934	-0.77815	0.877835	0.149467	-0.587988	0.0210713	-0.247998	-0.0453271	0.397396	-0.106731	0.252888	-0.991765	-0.0263565	-1.93343	0.119111	-0.355587	-0.996411	1.75562
TBX1	-1.035	-0.12582	-0.404919	0.0459775	1.26759	-1.16017	0.842527	0.362775	1.52765	0.444551	0.464199	-0.0400593	-0.00707627	-0.483066	0.490143	-0.186241	0.415592	-0.7378	-0.132016	-0.532307	0.444672	-0.113291	0.323455	1.09639	0.261251	0.776159	-0.605406	-0.343779	0.258282	0.480391	0.0131259	-0.582556	0.938814	0.890982	1.1781	0.306815	-0.448321	0.0895517	0.0483923	-0.117793	0.349426	0.357809	0.68512	0.845555	-0.480825	1.24231	0.548699	1.09649	1.18426
TFB1M	-0.102724	-0.746432	0.0734243	-0.111507	-0.753461	0.655115	0.382881	0.35247	-0.146493	-0.0823452	0.692622	-0.115262	-0.980824	0.506843	-0.0929286	0.661668	0.353082	-0.203176	-0.407765	-1.01246	1.59031	0.763776	-0.14424	-0.076336	-0.59928	0.0521065	-0.22663	0.158356	-0.0360865	1.5459	0.0436198	-0.425855	1.56866	-2.10905	0.382345	1.49064	0.153044	-0.152479	-0.0904642	0.484325	-0.0579864	0.727273	0.598953	1.08104	2.28535	1.24163	0.897942	0.369973	-0.0367503
BLM	0.238802	0.876671	0.902056	0.488719	-0.151119	-0.768314	-0.0362252	-0.627309	0.0243518	-0.899927	-0.0979934	-0.841111	0.596745	1.22148	0.615638	0.919273	0.363018	-0.657728	0.494229	3.61398	-0.316011	0.269153	-0.988742	-0.0113611	0.194934	-0.973488	-0.258947	0.667199	2.69514	-0.648774	-0.5941	4.36381	0.654894	-0.431778	0.612481	-0.613988	1.40337	0.238497	-0.274056	-0.541219	-0.00683576	0.38134	-0.318282	0.939777	0.4344	0.233355	0.295622	-1.06953	-1.90123
ETAA1	0.41892	-0.987593	0.832083	-0.223966	-1.26361	0.106688	0.00996023	-0.133404	0.408917	-0.879076	0.527555	0.0694861	-0.800764	-0.27622	-3.19954	0.0531886	-0.462774	0.208578	-0.0693413	2.74722	-0.156588	-0.214891	-0.378529	-1.22733	0.0895716	0.0691624	-0.330099	0.579771	-0.192581	-0.309733	-0.220494	1.1809	0.745313	-0.309233	0.49905	-0.374421	-1.53946	0.238258	-1.0432	0.78425	0.106104	-0.246585	0.314795	-0.268174	-0.954797	-0.477947	-0.979042	0.210442	-0.667384
HNRNPK	-0.489278	2.22793	0.899789	0.996346	0.468863	-1.65395	-4.78337	-0.123958	1.0371	1.61251	-0.183502	0.0670349	1.68266	0.48315	1.50766	-0.212342	0.652887	0.0309632	-0.256385	0.354418	0.448727	1.29643	0.509052	1.51404	0.777392	1.66147	0.774712	-2.89497	0.831306	1.9309	0.253523	0.949201	0.512364	-3.08555	-0.436925	1.54416	-0.28473	1.01727	0.808306	1.91232	-0.348629	-1.25208	0.266242	0.268603	1.35836	0.809515	0.25515	0.77181	-2.17913
GFM1	-0.134555	2.13085	0.414314	0.302664	0.526298	1.67091	-0.516877	-0.908474	-0.283037	0.349816	1.33599	2.24414	0.424898	0.447803	0.628216	1.56996	-0.355253	0.0128462	0.041837	1.07089	3.07286	1.42621	0.368865	0.971786	0.457349	-0.487067	0.644352	-0.210463	0.202129	-0.880908	0.40948	0.171153	1.14737	-0.666017	-0.529431	1.01362	2.19787	-0.376419	-0.126136	0.687103	-0.0427566	-0.755352	1.48516	0.54726	0.29803	-0.322698	1.21476	0.80698	-0.942724
NEDD8	0.170504	-1.15609	-0.421057	-3.34223	5.77258	1.17803	3.63917	1.36141	2.16579	1.49199	0.360514	2.21288	1.40256	-0.941705	1.39902	-1.44079	0.381707	-1.88949	-1.10156	-1.11847	-1.10454	-2.61775	0.121321	2.99191	1.8064	-1.52103	0.939397	1.01326	-0.276904	-1.07804	2.11861	-0.260773	1.79067	1.28804	-0.979997	-0.559868	1.28599	0.0837733	-1.22595	0.0468271	-0.698657	1.41373	0.605288	2.43873	0.228837	0.998068	0.319652	0.100508	1.40932
MYBL2	0.363411	1.38153	0.644283	0.408802	1.59551	-1.31811	0.245963	-0.851983	0.431129	0.599187	0.632196	0.395114	0.710039	0.888306	0.790018	0.168224	0.0325814	-0.082272	0.488389	-0.567657	0.393055	0.123015	-0.739691	1.01011	0.287878	0.127741	0.436234	-0.804509	0.0718181	-0.338385	0.419587	-0.255526	0.934519	0.933478	0.597565	-0.977452	0.719436	-0.226901	-1.38423	-0.255841	0.652337	-0.688199	0.476237	-0.827898	0.0316215	1.19585	0.47673	-1.76643	-0.059047
SAMHD1	0.467848	-0.109723	1.11034	0.00768278	0.407141	-0.681913	0.547173	-0.225355	0.541685	0.636825	0.489479	0.25152	-0.21151	-0.342289	0.0765722	0.361953	0.353553	-0.326469	0.698627	1.27391	-0.529588	0.4252	0.355885	0.187736	1.38956	2.05326	0.709736	1.71589	0.474557	0.503297	0.262589	0.393412	-0.604527	0.370723	0.3464	0.789898	-0.436197	0.652527	0.21224	-0.45835	-0.472527	-0.184873	0.226876	-0.523242	0.134709	0.909453	0.42036	0.707709	0.766388
RFC5	0.708816	1.61203	-0.125959	-1.07991	1.73419	1.67611	-0.570096	0.481922	0.331758	0.668479	0.63603	1.96334	0.425634	0.654641	1.50556	0.342016	0.907243	1.02064	0.105617	-1.32821	1.97756	1.11506	-0.288956	1.90018	1.4141	1.57718	0.517623	1.95875	1.09606	1.2949	0.299722	-1.13487	0.974407	1.80542	1.14097	-0.177063	1.69666	0.277441	0.823585	0.114563	0.918511	-0.605785	0.693608	0.501193	1.34504	0.345233	1.2737	1.09524	0.856484
CDK1	-0.144788	2.10343	-0.420703	0.89255	1.94148	0.530835	-0.492711	-0.213488	2.09307	1.102	0.277094	1.88412	-0.850847	1.20229	0.739567	0.679694	0.930351	0.262741	0.127392	-0.31133	1.01246	0.459819	0.154863	1.55611	-0.273264	0.454389	0.467314	0.207873	-0.646528	-0.618879	1.28313	-0.917297	0.394128	1.02893	-0.517775	0.191119	1.07222	0.274516	-1.15428	0.0822909	0.420835	-0.523426	-0.0165195	1.17476	-0.785021	0.959875	0.628677	0.727131	-0.0207405
SHMT2	-0.940378	-0.271915	-0.351408	-1.05853	0.646756	0.373054	0.878965	-0.457038	-0.0828845	0.321993	0.379011	0.370548	-0.108276	0.21001	-0.180007	0.205459	0.280047	-0.398823	-0.228954	-0.149316	0.241017	0.21451	0.758529	-0.307588	0.504296	0.205604	-0.522888	-0.183149	0.476798	-1.27578	-0.0134835	1.08977	-0.0046592	-0.824481	1.38269	0.127533	0.479422	-0.143231	-0.503421	0.905241	-0.574265	-0.0810774	0.0774609	0.407847	-0.264603	0.618235	-1.17203	0.213384	-0.676342
HSD17B12	-1.3313	1.71388	-1.56641	-0.630088	-1.77649	-0.176165	-2.72012	0.42868	-3.82442	-1.97147	-1.20462	-1.54898	-1.53271	-1.26697	-2.05065	-2.46952	-2.42258	0.599105	-0.995104	-3.64156	-1.63504	-3.43694	-2.43159	-1.99378	-0.000368346	-2.55394	-2.46118	-2.73549	-1.0057	-0.161713	-1.88256	-1.28051	-1.95989	2.53635	3.85764	-2.21146	-1.92894	-1.12047	-0.487608	-2.08977	-0.461451	-2.38411	0.211619	-1.43122	0.836157	0.436875	-3.23898	0.862899	-1.55182
EP400	0.00881108	-0.0843888	0.943833	0.37567	0.0721273	0.0106095	-1.2456	0.563555	-2.42265	2.21274	1.26589	-0.169266	0.115593	-0.898013	0.331385	0.532919	-1.30871	0.0851981	0.398268	1.36966	-0.559179	1.40677	-1.25839	-0.072871	0.409585	-0.0180776	0.603032	0.308582	-0.0785495	-1.19687	-1.80657	0.307965	-0.537678	1.7769	-2.00008	-1.48168	1.28847	0.390119	-0.175874	-1.71792	0.126928	-0.0567112	0.943058	-0.739157	0.342593	-0.12071	1.33308	-1.19807	-0.204979
NRBP1	0.719149	0.0693021	-1.11599	0.172472	-2.8737	0.599536	-1.06876	-0.16294	-3.82761	0.542915	-1.17098	-3.38672	-0.744597	-1.93258	-3.14772	-0.685003	-0.89964	0.596758	-0.171317	-3.81556	0.822669	0.932926	1.26565	-3.22298	-0.345844	2.43807	-1.17589	-1.76244	-3.2922	0.545094	-0.779983	-2.80231	-1.07748	-1.09285	-0.0100427	-0.316206	-0.837228	-1.0605	-1.34046	-2.19464	-1.44767	-3.82581	0.230473	-1.93356	-0.958131	0.7396	-0.552906	0.285222	0.326923
DDX23	-0.0867203	0.829866	-0.036751	0.805911	1.19148	0.225081	0.772297	1.9378	1.17636	0.679158	0.713653	1.4619	-0.841075	0.480367	1.88077	2.11016	1.56571	1.6415	0.546742	0.214926	0.0958583	1.50034	0.535176	1.20072	0.680263	1.70995	0.790971	-0.417734	0.0922484	1.65782	0.190104	0.315751	0.651829	-0.246053	0.217964	0.431748	2.49177	0.97451	-0.281181	0.246809	0.809693	-1.60022	1.5531	0.177729	1.94006	0.148656	0.303755	1.88612	0.636061
RAD18	0.104987	-0.990788	1.12754	-1.3059	0.598272	-0.228198	0.442815	-0.21805	0.67433	-0.31969	-0.161347	0.0230996	0.553252	-1.04386	-0.753903	0.904439	-0.418797	-0.144511	-0.235673	0.709706	-0.302192	-0.0721542	-0.598799	0.213609	-0.931145	-0.27688	-1.12393	0.403334	0.749531	-1.20918	1.53187	1.98632	-1.05487	0.539938	-0.711049	0.423489	-0.0801936	0.0413262	0.221923	0.18269	-1.1981	-0.122693	-0.602544	0.879858	0.372732	-0.132015	-0.296909	-0.680881	0.086647
RIF1	-1.54158	-0.62527	0.227508	-1.00341	0.483486	0.935463	-2.4113	0.318933	0.25188	1.89741	-0.391538	0.186082	-0.400847	0.484555	0.917794	0.404928	0.585916	0.262047	0.148115	0.540498	-0.370849	-0.00256133	1.56613	0.364276	-0.00645604	0.0661338	0.349771	-0.341817	1.04322	0.510791	0.63788	1.80274	0.638822	-0.144519	-1.58113	0.639808	0.575802	0.548634	0.442741	1.10761	0.177664	-0.361459	-0.220142	0.691832	-0.151575	-0.104785	1.44644	-0.555792	-1.30966
SAP130	0.149173	-0.0634214	0.449807	-0.028045	2.15081	-0.117451	-1.1717	-0.320131	-0.954763	0.758869	0.159086	0.566516	0.26922	0.222037	0.521859	0.35657	1.69714	-0.279277	-1.05847	0.857678	1.07627	0.505472	-0.127896	0.745584	0.480178	0.231808	0.273559	0.145337	0.272613	-0.360638	0.302418	0.210595	0.406073	-0.0359296	-1.20973	-0.501385	0.254506	-1.37505	-0.0576965	0.65526	0.521991	-0.495938	1.04846	1.26484	-0.90212	0.841079	-0.669891	0.505016	-0.733638
CAND1	-0.582111	0.299288	-0.373952	-1.61516	3.57921	0.612791	2.07899	-0.179936	2.14447	0.336531	-0.919791	0.495587	-0.665604	-0.0302253	0.4374	-0.511301	-0.473877	-1.95276	-0.467463	2.00606	-1.61681	0.282262	-0.498421	1.90825	0.981436	-0.403835	0.00946815	1.04836	-0.416486	-1.86954	1.18844	0.339552	1.87991	-1.48775	0.110755	0.760118	-0.696679	-1.12232	-0.816988	0.974284	0.401804	-0.553026	-0.17769	0.595456	1.79596	1.92903	2.37373	0.428396	1.45579
MLF1IP	-0.239678	0.0706265	0.824691	-0.435668	1.22186	0.363273	0.854519	-0.716277	-0.116431	0.119949	-0.0627892	0.54378	0.323079	0.997957	-0.761149	-0.200734	0.338149	-0.536396	0.316261	1.05304	-0.776281	0.168268	0.546357	1.08641	0.578864	-0.933927	0.239189	-0.253196	0.0245963	0.808684	1.00825	0.691622	0.987293	0.619612	0.646334	0.251126	-0.0558655	0.166819	-0.508223	0.21528	0.0405862	-0.854795	0.201389	0.787324	-0.634775	1.10232	0.438257	-0.425066	-0.520198
NUTM1	0.357543	0.804853	0.0611311	0.627669	-0.421972	1.41271	0.851674	0.0102148	-2.69689	0.964019	0.267457	1.32569	1.18337	0.111482	0.895676	0.0881208	0.146018	0.0525076	0.0579169	0.625828	0.829565	0.115559	0.135512	0.320852	0.236998	-0.22263	0.281324	0.944322	0.419719	-0.783721	-0.588933	0.126396	-0.609458	1.05328	0.693903	-0.150175	1.91771	0.236494	-0.171579	0.247339	0.706821	1.90202	0.795316	0.22762	0.741428	-0.247962	-0.206768	-0.994579	-0.157899
C19orf70	-0.176992	-1.64815	-0.44422	-0.965382	-2.72461	-0.553315	-0.748342	-1.09206	1.81776	-2.80446	-0.555136	-2.51295	-0.771755	-0.484698	-0.62029	-1.73318	0.494412	0.522882	-0.601669	-1.40752	1.67909	-2.64276	-0.892032	1.44585	-0.569566	-1.05216	-0.837008	-1.37533	-0.741719	-0.362186	0.639102	-1.8736	-0.939367	-1.87556	-0.206099	-0.138137	-1.54572	-1.66372	0.60064	1.44095	0.184476	0.979692	0.0196659	-1.33251	-1.83383	0.0100568	-0.735111	-0.739584	0.446255
RAD17	-1.39003	0.960119	0.407495	-0.683251	0.605283	1.30965	0.316957	1.49532	1.4162	-0.159504	-0.614309	0.569357	0.410135	-0.0613973	-0.786213	-0.738953	0.187676	-0.459248	0.673878	-3.05271	0.257399	-0.685969	0.756328	-0.0528288	0.313116	1.21348	-1.51855	0.283466	-0.292448	0.843378	0.434798	-3.02291	1.01857	0.545811	0.844094	-0.00492851	0.0085963	-1.17798	-0.166255	1.0451	-0.138811	0.834677	-0.183112	0.661232	1.0662	0.144601	0.0958658	1.09231	0.324828
CCDC6	-0.0503516	0.366477	0.314782	0.844887	-0.0437207	0.548801	1.61884	0.308478	0.734549	-0.407174	0.604954	0.128138	0.834315	0.824294	-0.115188	0.334881	0.256831	0.473634	1.11369	0.15945	0.0330916	0.316264	0.0819565	-0.384627	-0.0869305	-1.39339	-0.228723	-0.146754	0.716456	-0.311924	0.34117	-0.124402	1.64798	0.773899	0.340953	0.630198	0.537652	-0.19897	0.697546	0.562077	-0.441867	0.203973	1.46738	0.0252974	0.63828	-0.760334	0.167729	0.400243	0.999384
GCN1L1	-1.007	-0.00113122	0.607309	-0.869713	-0.113847	1.27495	2.95824	-0.0406624	-1.50249	0.692118	-0.757196	-0.574461	-0.210221	-0.200059	-0.726561	-0.0849565	-0.385088	-0.42984	-0.0870315	-0.254209	-0.573322	0.0575897	-1.27001	-5.26565	-0.257411	1.52631	-0.283432	0.597215	-0.317447	0.986344	-0.636547	0.191324	-1.54077	3.91156	1.21147	-0.294744	0.386944	-0.296325	-0.766929	0.0531329	-0.323197	0.155328	0.79895	-0.416372	-1.17734	-0.0410994	1.13956	-0.672194	-0.429009
EDF1	-1.5375	-0.790979	0.985601	-0.733546	2.13133	-0.0400139	2.6043	-0.328987	-0.795147	2.47075	-0.442532	-0.88935	-1.18094	-0.357109	1.20823	0.451427	0.532426	-1.39372	-1.0145	-1.2269	-1.15451	-0.0995835	0.11744	2.14175	-0.222778	-0.656949	-0.367249	1.02861	-1.72845	-0.328742	-0.88269	1.95614	-1.08337	1.83779	-0.88202	-0.757949	-0.36964	-0.248735	-1.727	0.651567	-0.537066	0.665865	-1.06347	0.951784	-0.843787	0.255331	-0.414059	-0.449436	-0.584864
TP53BP1	-0.802354	0.59271	0.288654	-0.707203	0.732442	-0.337828	-0.253395	-0.590336	-0.746236	0.424631	-0.295106	0.0954715	0.901318	-0.184671	0.623221	0.500194	-0.0180675	-1.12655	0.566759	0.595789	0.885919	0.382043	0.306567	0.261961	0.0841667	0.084191	0.633539	-0.631835	-0.866445	0.581084	0.380146	0.982144	0.251666	0.463944	1.06297	-0.69858	-0.47355	0.142067	-0.733183	-0.398112	-0.355365	-0.521008	-0.946473	0.356498	-0.705444	1.27286	0.713357	-0.189966	-0.512105
ATP5I	0.896625	1.02672	0.0871943	1.10425	2.0195	1.8398	0.0946578	1.09969	0.610468	0.368115	0.550544	1.54553	0.570929	-0.314851	1.30753	0.465128	0.881401	0.593544	0.0161701	0.0139843	1.70005	1.62491	0.974952	0.121403	0.737826	-0.515601	0.0241465	1.62106	0.461717	0.412478	0.716022	0.0244947	0.394939	0.313084	-1.79169	0.937812	2.68939	1.40482	-0.23912	0.797003	-0.0731671	2.20375	-0.624047	0.371172	1.37915	0.865381	0.938467	1.51457	-0.195416
CDK2	-0.694058	0.369698	-0.205352	-0.941304	0.247367	-0.355078	0.473203	0.579865	-0.377289	0.986695	-0.526302	0.493594	0.513478	-0.486329	1.46204	1.02976	-1.10494	0.671743	1.08716	-0.20216	-1.3744	-0.767395	0.10639	0.837061	-0.498544	1.27017	0.0668945	-0.433962	-0.734677	-0.508338	0.0778882	0.076041	-0.407062	1.73618	0.784103	0.213749	0.278243	0.0288581	0.155813	-1.07095	-0.481716	0.614725	0.684314	-1.14241	-1.07655	-0.175933	-0.754194	0.444846	0.591931
GRSF1	0.359317	0.350268	0.318815	-0.140468	-0.491504	0.787038	0.526551	0.0326936	-0.323388	0.553252	0.504426	1.15488	0.0781334	0.606838	0.0302815	0.433086	0.471542	0.0430419	0.167818	-0.0768003	2.43615	1.11681	0.240161	-0.0724277	-0.00746011	-0.409967	0.322282	-0.500676	0.133698	-0.384191	-0.093316	0.0632457	0.613819	0.469547	-0.8839	0.122413	1.55043	0.358877	0.0226954	0.204122	0.228629	0.80024	-0.128317	-0.0543683	1.15609	-1.41388	0.667702	-0.820839	-0.154728
ATXN7L3	-1.22609	-0.685205	-0.222966	-0.343876	0.328078	-1.0324	-2.29732	0.469534	0.542819	-0.371723	0.313091	0.0587841	0.551894	0.281446	0.578822	-1.45404	0.452965	-0.164774	-0.996701	0.494109	-0.412254	0.817956	0.707702	2.05503	0.507454	0.0854707	0.0668948	0.926636	-0.214169	-1.10611	0.823452	0.357222	-1.11299	-0.612827	-1.23564	0.175531	0.210454	0.535897	-0.274248	0.584395	-0.142515	0.783862	0.7698	0.821475	0.684993	2.45073	0.565213	-0.0269339	-0.180392
DAZAP1	-0.433117	0.118471	0.312972	-0.70618	0.729761	0.25946	1.4937	0.938875	-0.0742925	2.17046	0.708134	0.646881	1.25059	-0.231414	1.30369	-0.481698	0.704065	-0.0893166	-1.31136	1.30917	-1.08496	-0.346415	0.926328	3.46122	0.782898	0.211046	0.175975	0.133145	1.01797	0.159804	0.921668	0.229758	-0.740064	0.48791	0.122551	0.205883	1.58895	-0.463103	-0.459798	1.36447	-0.727464	0.337844	0.306819	0.791439	0.19391	-0.655404	1.21769	1.51272	1.08063
GAB2	-0.385789	0.451807	0.937898	1.17163	0.336089	-0.537341	-0.221339	0.983739	-1.23456	0.973278	-0.0408631	0.698685	-0.224676	0.332083	0.551527	0.957878	1.51986	0.417246	1.04257	1.06243	1.31444	2.71262	-0.45789	-0.521217	0.0451586	-1.19634	0.113087	-0.282686	0.278912	-0.955428	-0.00935909	1.18612	-0.751477	2.30511	1.02554	-1.27002	1.15461	1.54607	-0.687568	-0.0779801	-0.108026	0.60467	0.17588	0.451083	-1.0403	1.94561	1.13575	0.243838	0.083862
ALAD	-0.822291	-0.177131	-0.535123	-0.363104	-0.499133	-0.34982	1.55642	-0.417915	1.03327	2.07855	-0.0754525	1.05976	-0.244991	-0.959588	-0.329985	-0.531583	-0.163953	0.119775	1.16119	-0.842069	0.73348	0.834456	1.07119	0.101606	-0.492792	-0.800417	0.0318509	0.608944	0.392328	0.288003	0.514881	-0.32853	0.757167	0.193431	1.00825	0.294766	1.58572	-1.04633	-0.00772374	-0.638232	0.214834	-0.912635	0.167141	0.35564	1.00372	0.684363	0.348707	-3.79605	0.401927
C14orf2	0.404977	1.93803	1.10223	1.16735	0.907279	0.786431	0.569535	0.169161	-0.433938	0.175086	1.31525	1.96651	1.50374	0.620909	1.68983	1.61913	1.82563	0.577595	0.254353	0.0354654	1.69382	1.71343	1.09467	0.946502	0.73678	0.703438	0.733863	0.578525	-0.32591	1.22249	-0.604259	1.21008	1.0204	-0.50814	0.131248	0.742335	2.36196	0.32667	-0.761788	0.943556	0.296386	1.72659	-0.0239652	0.934099	0.484385	-0.264565	1.03992	0.245649	0.523729
MKLN1	-0.58134	0.366687	-0.460542	-0.222551	1.20094	0.000460414	0.159999	-0.566929	1.36689	0.830798	-0.356386	0.462884	0.0458937	0.627484	0.0259323	-0.0262069	0.887909	-0.663598	-0.300909	-0.0723001	-0.845379	0.378648	0.67106	0.736266	0.0951603	0.339717	-0.293398	-0.103989	0.337709	0.137785	1.51263	-0.080887	0.61464	-0.711047	0.318996	0.0402388	-0.287437	0.675858	0.015252	0.904643	-1.491	-0.0277832	0.140944	1.22296	0.634307	0.117361	0.150995	0.52697	0.589254
TIMMDC1	-0.600681	1.46077	0.542364	0.231621	1.92472	1.18137	-0.46467	0.10571	1.05042	-0.95573	1.02541	4.13737	1.45301	0.125017	0.214936	-0.639467	1.60824	1.77038	-1.72893	0.989633	2.05497	-1.56034	2.21826	1.9471	-0.468666	-0.102556	0.454048	-0.866146	0.563278	-0.749797	3.34208	3.58119	0.816666	0.319024	2.1609	0.240306	3.03215	2.74418	0.816343	1.50283	1.52882	3.23946	1.87975	0.998574	2.50904	-0.482758	-0.109838	0.449842	-1.07377
UBA3	-0.422475	-0.930481	0.724225	-2.27194	2.09112	4.35879	2.49915	0.71886	1.72116	0.492486	0.466546	1.79516	1.17604	-0.0814887	1.31038	-1.35402	1.57895	-2.43649	-0.695939	-0.159007	1.14453	-2.37119	-0.223061	2.0051	-0.255283	-1.7708	0.584084	1.36566	-0.223226	-3.33255	0.453636	0.135563	1.80753	1.35453	-0.226635	-0.184389	0.556399	-0.570602	-1.02086	0.457568	-0.138121	-2.19119	-1.35829	1.17451	-1.4939	0.686473	2.20244	1.06709	0.644687
XRCC2	0.967324	0.276605	-1.16964	0.315388	0.381705	-0.128937	1.65475	-0.841246	-1.2553	0.327395	-0.550102	1.41214	0.250345	1.30333	1.03021	-0.577637	0.155384	1.23254	0.811566	-2.48487	-0.905058	-0.068303	-0.972537	1.03821	1.00691	0.558204	-1.83118	0.0623457	-3.04207	0.901892	0.624689	-4.34469	-0.434351	1.1571	-0.776496	0.071823	0.334228	0.651734	-0.116224	1.24312	0.0631468	1.0323	1.29019	2.0276	-0.361894	0.712308	0.229965	0.478183	0.394246
FANCD2	-0.627481	0.0891087	-1.20256	-1.25687	-0.250809	-0.736838	0.172985	0.0388791	-1.30856	-0.139727	0.260272	-0.122532	0.767737	-0.250708	0.0369962	0.349178	0.31716	-0.466875	0.329708	0.965428	0.313084	-0.162837	-0.146618	0.268541	-0.360941	0.584918	-0.425831	-0.366306	0.0693802	-0.546759	-0.374399	0.78591	0.512052	0.535835	1.28964	0.750182	0.880233	0.294894	-0.35095	-0.149863	0.965936	-0.824369	0.766166	0.205861	-0.689414	0.978842	-0.0850014	0.794378	-0.257159
OBFC1	-0.0150433	-0.406649	-1.66973	-3.20842	1.23708	0.576935	-0.0714365	0.140484	0.684115	-0.138203	0.0318526	0.875763	0.918504	-0.135859	0.0836981	0.143807	-0.660085	0.0115483	0.072403	-4.55543	1.11109	1.2842	-0.0297316	0.74214	0.769003	1.93095	0.179804	0.573381	-1.21471	0.561693	0.806648	-1.71513	0.0177165	1.17763	1.63487	0.5344	1.01472	-0.0451823	0.409945	-0.27372	-0.522731	1.31795	1.2239	-0.256432	1.12712	-0.122383	1.27212	0.925659	-0.392176
TOPBP1	-1.50041	1.71313	0.0587053	-1.91132	1.09868	0.881856	-0.882913	0.884354	-1.94528	0.544374	0.911947	0.555454	0.30799	-0.516469	-0.611058	1.10666	0.758007	1.80943	0.296793	-1.13149	1.52683	-0.634097	0.0966976	1.61574	-0.126201	-0.0990814	0.0222435	0.615945	0.281797	0.251476	-0.162752	-1.47779	0.374603	-3.06607	1.27445	-0.265324	1.81503	0.0722173	-0.455069	-0.570559	-0.0384971	0.313631	1.23742	-0.609581	1.70791	1.42388	0.121604	0.283967	0.0515979
CCNB1	-0.385028	-1.20874	-0.855621	-0.061258	1.5902	-0.634822	0.170727	-0.988652	0.358474	1.27717	-0.521524	0.952711	0.286663	0.0451386	0.398749	-0.160684	-0.562054	-4.51697	-0.58276	-2.90182	0.992529	-1.34953	-0.146281	1.357	0.578439	-0.651402	-4.23041	0.248836	-1.54604	-1.7206	0.90408	-0.225567	0.201399	0.610129	1.13093	-0.270104	0.0289212	-0.279227	-1.09075	1.18104	-0.680741	-0.0150151	-2.87484	-0.397976	0.0423575	1.14221	0.30688	1.04877	-0.633197
NDUFA8	4.10754	2.09753	1.19282	0.817305	2.34829	1.19474	0.569157	-1.18242	2.10799	-0.287172	0.541402	4.17018	-1.58969	2.10544	0.215438	-0.627467	0.283498	1.15463	2.92486	1.81329	2.04046	2.55025	1.58805	-0.832475	0.661362	1.21347	2.33746	1.97284	-1.18934	-1.47742	2.04479	0.637503	0.287478	2.96133	-0.967831	-1.14459	2.77782	0.136323	1.23152	0.941502	1.31741	-0.388836	1.7013	1.47613	0.632697	1.13787	0.914437	2.29596	-0.931402
VARS2	1.91084	2.43727	-0.585171	-0.62023	1.83518	0.369351	-0.108235	2.89683	-1.53605	0.668348	2.29238	3.28565	0.551671	1.22236	0.198856	1.14382	-0.0220688	1.50861	-2.13328	-0.641435	3.06641	-1.42278	-0.301362	-0.517215	0.797792	0.653939	1.43825	-0.700497	1.97562	0.271968	0.0541431	0.829727	0.770279	-0.787764	-1.31638	-0.0539156	2.27329	1.61092	1.57365	1.56037	0.314054	2.11241	1.96629	0.0507533	-0.362012	0.896064	1.46997	-2.25848	1.51071
PARPBP	-2.1281	-0.682418	-1.34402	-1.14669	-0.746004	0.13786	-0.514803	-0.535258	-0.422677	-0.72066	0.452505	0.622768	-1.02127	0.0458477	-0.239569	-0.617305	-0.204791	0.440743	-1.61966	-1.26602	-0.159268	-0.0227045	-0.94066	0.405795	0.136404	-0.279043	0.320185	0.58386	-1.26523	-0.0985121	0.223233	0.840191	0.0218442	0.086337	-0.43868	0.133155	-1.00832	-0.569008	-1.10411	-0.831309	-0.117537	0.748582	-0.29779	-0.328604	-0.0194886	0.578814	-0.0296383	0.0336968	-0.713388
MTRF1L	0.629047	-0.300469	-0.468821	-0.590543	-0.0443457	-0.0437929	-0.860153	-1.03833	-0.10642	-0.284684	0.245568	-1.85469	-2.19376	0.319847	0.104208	-0.177498	0.542041	-1.6259	-0.313226	-0.00107776	0.971129	0.343703	-0.349665	-0.193157	1.43145	0.18636	-1.88028	-0.716663	-0.619483	2.04115	-0.885715	0.948513	1.45349	-2.02349	-1.35883	-0.795623	-0.364625	-0.172309	-1.59245	-0.236984	-0.577363	0.666312	-0.968322	0.372318	1.10299	0.0457084	0.660822	-1.2042	-0.458542
TIMELESS	-0.673798	1.32804	0.185359	0.352534	1.28405	0.465972	0.511709	-0.445789	0.608114	0.439259	0.786679	1.68726	0.866239	-0.689543	-0.516896	1.32129	-0.152454	0.890823	0.698949	-1.02111	1.10298	1.56138	0.266937	0.606625	1.28162	-0.721667	-0.891474	-0.0868565	-1.14228	-1.605	1.45114	-0.460479	0.60621	1.07479	0.482801	-0.0642633	0.0754916	0.325119	0.284554	0.157548	1.44977	0.387508	-0.132915	1.10778	1.14867	0.258728	0.766536	-0.133657	0.659867
XRCC5	0.902635	0.717012	1.99354	1.27782	-0.526494	1.61579	-0.0264659	0.22109	1.43745	-0.619016	-0.0955955	0.980526	1.11944	0.334633	0.652325	1.33501	0.630655	0.92383	0.0178746	0.424464	-0.923917	-0.144982	0.86317	-0.641801	0.163129	0.44536	0.844704	0.47255	-0.0289599	0.921123	0.781863	1.33653	0.375842	0.717391	-0.246071	1.04874	1.53658	1.26939	0.118263	-0.61547	0.0948047	2.01844	0.697273	-0.780036	-0.282947	-1.10585	-0.294796	0.194272	-1.27182
ENO1	-0.442313	0.485687	0.0726229	0.0277597	0.0931064	0.0466145	0.738571	-0.0683575	-0.541109	0.318414	0.00178228	-0.183122	-0.00197008	-0.232891	0.228705	-0.547469	-0.692892	-0.429498	-0.188349	0.00308651	-0.22472	-0.521576	0.122339	0.355093	-0.505373	1.15664	0.17383	0.214038	-0.54748	0.279908	-0.346813	-0.596206	-0.764165	-0.915783	-0.638754	-0.178495	0.303983	0.627467	-0.402556	0.198941	-0.42385	0.0779802	0.185089	1.80663	0.111335	0.552387	0.591757	0.226952	0.718861
GIGYF2	-0.0353373	0.303985	-0.908159	0.735516	1.32695	-0.506758	-1.22539	0.149439	1.9563	1.80869	0.369307	1.32733	-0.495905	0.0435595	1.48475	-0.189958	-0.19434	-1.02134	-0.405383	0.511338	-0.0239349	1.11506	1.19418	2.84606	0.690775	0.125934	0.775828	1.12048	0.630108	-0.683628	0.784983	0.185412	2.50239	-1.93086	-0.867532	0.873629	0.250259	0.720155	-1.11285	0.978005	0.47851	0.10705	0.980875	0.645163	0.332832	0.83677	0.2554	0.622452	-0.867097
MTERFD1	0.884766	1.48805	0.600775	0.418672	0.787859	1.25966	-0.356634	0.601962	-0.0928993	0.531651	1.34842	1.98909	-0.251061	-0.214162	0.119516	1.32543	0.630128	1.59148	0.524982	-0.0184105	1.73703	1.227	2.00304	0.204917	1.26653	-0.0991937	2.22111	1.67099	-0.0256863	0.493036	0.639837	0.0576564	1.21258	0.0308903	1.29407	0.492436	1.96529	1.60815	-0.42029	0.620483	1.43765	2.96318	1.16976	0.782133	0.25276	0.415073	0.512833	-0.171887	0.0698495
ZC3H13	0.0201976	0.840618	-0.270424	-0.371679	1.00212	-0.454293	-1.52218	-0.522839	-1.28378	2.22002	0.0308049	0.688018	-0.100516	1.04135	2.1644	-0.661376	0.380996	-0.943362	-0.729941	1.09077	-0.936786	0.110066	0.303534	1.77867	0.529795	1.62701	0.460299	1.33165	-0.127676	-0.553292	-0.805019	0.422782	0.472946	-0.142933	1.26857	0.096185	-0.347998	1.00263	0.672166	0.124033	-0.508969	-2.02691	0.154216	-0.0224678	-0.396907	-1.25305	-0.197003	1.10141	-1.48883
CTU2	0.552841	0.0836844	0.491761	-0.129311	0.450196	-0.143719	-3.3295	0.24362	0.777551	0.86986	0.731502	0.351139	1.55601	0.449488	0.667084	0.781152	2.02407	0.285887	0.554728	-0.373755	-0.70742	0.0894685	-0.295099	0.710598	1.18496	0.909798	0.62968	1.00553	-0.0957897	-0.385626	0.643639	-0.0473293	-0.559867	-0.212675	1.41027	1.17436	0.740595	0.671798	0.181029	0.374131	0.604278	-0.216261	0.738026	-0.564269	0.216536	1.01141	0.703766	1.09791	-1.82546
MTHFD1L	-0.376525	0.0057629	0.225294	0.360037	0.406875	-0.503205	1.143	-0.022144	0.97711	0.974788	0.57809	0.899319	0.298708	0.473965	0.480148	0.247573	-0.425987	0.589251	-0.351978	0.136457	0.237971	0.557625	0.371714	1.15772	1.23166	0.343462	-0.0543839	0.41952	0.531711	-0.635071	0.841458	0.789444	0.202824	1.28265	0.884429	0.398219	0.397557	0.0814775	0.327147	1.23847	-0.352004	-0.286891	0.331853	0.855948	0.212817	0.213104	-0.509692	-0.21686	1.35007
CTNNBL1	-0.0185649	1.78477	0.596741	0.614421	1.27922	-2.19545	1.74833	1.06027	3.09624	1.13492	-0.252067	-0.801462	-1.93252	-0.539034	-0.146777	-1.27826	1.48036	0.813151	0.196277	1.73498	-1.22903	1.67305	0.354316	0.487735	1.122	-3.69027	-0.363238	4.54787	0.0256194	-2.38197	1.9672	1.47652	0.906625	-0.117023	-0.892364	0.870577	-0.511408	0.297596	-0.118376	1.86083	-0.554524	1.12186	-0.120363	0.00194228	0.649817	0.631427	1.86986	-1.5951	2.20529
DSCC1	-0.245563	-0.208375	-0.0666272	0.281535	0.172474	-1.09705	0.541874	0.8405	0.400571	-0.239676	0.680136	0.564116	-0.33843	-0.446623	0.301904	-0.0623373	-0.606732	0.453548	0.457704	-0.702992	-0.393696	0.209911	-1.47629	-0.324319	0.388432	1.35991	-0.502262	1.13842	0.597785	0.344519	0.32718	-1.23208	0.50437	0.776956	0.978118	0.382556	0.217925	0.0105484	-0.440539	0.158853	0.329025	0.281438	0.725125	0.410812	1.11254	0.327796	-0.270644	-0.739451	-0.123872
GTF3C1	-0.765172	0.53944	0.298983	0.717491	1.77679	-0.237309	0.0744311	0.955377	-1.22841	1.45806	-0.503144	0.344856	0.663392	-0.352228	0.944046	-0.402219	-0.0422059	-0.25017	-0.487227	-0.686292	0.475562	0.251116	0.542448	1.03775	-0.269569	-0.714405	0.977219	-1.3185	0.0016674	-0.528013	-0.264912	1.2827	0.789164	2.02365	-0.539439	0.274702	0.805561	0.779493	0.198598	0.94624	-0.679803	-0.48167	0.573937	-0.0856339	-0.0940121	1.8027	0.682057	0.220955	-1.05886
PRCP	-0.855024	-0.438207	-0.0623514	-0.735595	0.797961	-0.382013	0.407284	0.898583	-0.0164242	-0.457971	0.732027	0.192138	0.556608	0.356246	-0.0526779	-0.369083	-0.514272	-0.515657	-0.873861	-1.46993	-0.406008	-0.00162042	0.37265	0.795061	-0.0589962	0.0492021	0.0429598	-0.247356	-0.179815	-1.4027	0.0744437	-0.681792	-0.313265	0.358255	-0.0395793	0.22693	-0.893604	-0.22983	-0.348442	-0.227272	0.637513	0.0366944	1.07112	0.146076	-0.729957	1.1023	1.12094	-0.269966	-0.0303351
SMG5	-0.22001	0.0949266	-0.735698	-0.875765	1.02756	0.616632	0.247073	-0.149951	0.704777	1.84415	-0.897998	-0.406446	0.464636	0.0509915	1.224	-0.383469	0.169885	-0.0274693	0.408666	-1.19822	0.459613	-0.449146	0.198518	0.885845	0.0692033	-0.683724	-0.39687	-0.115264	-0.560487	-0.343131	-0.036654	0.105069	-0.626087	-0.321594	1.65093	0.580249	0.449845	0.107758	-0.761046	0.041525	-0.161503	-0.155962	0.190314	0.194505	-0.368632	2.44115	1.36273	0.479848	0.165603
SNRNP70	1.2411	-0.0455793	0.962024	0.138485	1.17911	0.637372	0.266057	0.199239	1.82468	1.79322	-0.427508	2.44971	-0.49538	0.0840087	1.12425	1.54213	1.86891	0.948668	0.161202	0.686068	1.67628	0.400012	0.583725	0.829682	0.814976	-0.154815	0.739703	1.54245	0.810432	0.231587	1.08122	0.575059	0.691018	-0.123528	-1.79819	0.81686	2.54481	0.515631	-0.225797	-0.0859471	1.48141	-0.362063	0.708821	0.708545	0.349705	0.332985	1.7539	-0.935328	0.643485
SLC7A1	-0.898777	0.384936	0.596378	0.247188	1.50512	0.105901	0.392059	0.334444	-1.97526	1.1554	0.267081	0.527333	0.0566135	-0.0590693	0.0521047	0.038379	0.879399	1.1555	0.377472	-1.02877	0.408121	0.743527	0.292283	0.743758	0.259467	0.620058	0.376235	0.578787	-0.186187	-0.149273	0.140541	0.503343	0.712393	0.694843	1.2372	-0.117863	2.02621	-0.189861	-0.238581	0.512693	0.428088	0.308321	0.634544	1.18789	-1.02736	0.723594	-0.293136	0.261306	-2.09709
WDHD1	-2.12958	-0.784774	-1.70029	-9.42124	1.45228	-0.988454	0.291178	-0.593235	-0.262726	1.48124	0.263392	0.289061	1.42706	-2.18681	1.10647	0.4528	-1.35191	-3.51492	0.0445112	-0.407322	-0.384179	-0.500637	0.743181	2.65586	0.403169	0.427784	-2.36932	1.0336	-0.498822	0.0579824	-0.178642	0.513484	-1.10344	-2.82099	0.188083	1.11998	0.293588	-0.36325	-0.658007	0.359163	0.448238	-0.527449	-0.149809	2.49522	-1.00445	0.907874	1.11397	-0.436251	-2.93167
PRPS1	-0.996501	3.74583	0.907239	0.0878779	0.323598	0.550125	-0.688014	1.13126	3.32937	0.844786	-0.587458	-0.360013	-1.24713	-0.0573494	-0.0719613	-0.339384	0.712518	-0.316356	-0.171339	0.643592	0.517252	-0.167956	-0.61841	1.14725	0.387496	0.956251	-1.19063	-0.506598	-0.490635	0.131346	1.731	0.293306	0.751889	-1.3371	-0.586043	-0.135986	0.521798	1.11044	-0.664641	0.958061	0.261123	-0.82948	0.805193	0.468492	0.533873	0.437409	-0.342618	1.82883	2.76667
NBN	-1.0518	-0.377942	-0.276735	-0.29227	0.547875	0.633644	-0.452352	-0.278799	-1.31535	0.506218	-0.759544	-0.0370619	-0.0666673	0.0448963	-0.0434853	-0.610113	0.29417	-0.098261	-0.359448	-0.399479	0.135789	-0.125053	-0.826755	0.158128	-0.496261	0.63457	-0.261346	-1.06513	0.459326	0.540544	-1.66422	-0.0893281	-0.916071	-0.568042	-0.1105	-1.0099	-0.784752	-0.0738628	-1.09828	-0.218482	-0.21686	-0.665748	0.0954408	0.321531	-0.455103	-1.22684	0.0893891	0.494395	-1.78787
FAM35A	0.132517	-0.156165	0.121228	-0.460009	1.59521	-0.164961	-0.542012	0.235021	1.22075	0.78157	-0.266756	0.780044	0.354004	0.354865	0.219609	0.0970429	1.12396	-0.423963	-1.04047	0.139281	-0.0388529	0.00459624	-0.472789	1.60595	-0.409149	0.575025	0.522798	-0.104539	0.337724	-0.918833	0.690752	0.411706	1.62892	-0.127939	0.201278	-0.118104	0.175742	0.109576	-0.82364	0.603358	-0.863357	-0.645448	0.126403	1.45895	0.256838	1.13955	1.45966	0.319352	-0.622723
COG3	0.334448	1.06568	0.883846	-0.0982885	1.8655	1.17092	-1.37662	-0.542788	1.65181	0.41372	0.743708	0.764046	0.281853	0.420335	1.05563	0.118886	1.09073	0.263222	-0.505404	0.0231224	1.47112	-0.344137	1.08351	1.79535	0.11333	-0.396169	0.951535	-1.63232	0.464124	-1.04096	1.23155	-1.11138	0.937675	-0.36934	0.650543	-1.60404	1.38681	1.14383	-0.211869	1.89021	-0.737119	-1.14462	0.662756	0.781363	2.22143	0.42422	0.633594	1.08606	-1.43184
REV3L	-0.72895	0.800496	0.185422	-0.321961	0.276211	0.238412	0.780984	0.317344	-0.291888	-0.0338143	-0.373453	0.78171	1.2082	-0.148131	0.41805	0.0966546	0.643938	-0.128733	0.0573329	-0.0520791	0.186482	0.394141	0.113756	0.288884	0.340862	0.311279	0.270475	0.529141	-0.392827	-0.372492	0.377394	0.0715397	0.85731	0.666819	-0.137607	0.388752	-0.481899	0.441407	-0.729508	0.722975	-0.482665	1.36788	0.269067	-0.0160638	0.153445	1.25583	-0.197846	0.0749086	1.10211
SRSF6	-0.570565	0.464246	0.00403973	-0.875948	1.53312	-0.0102005	-0.105976	-0.382523	0.535327	0.841635	-0.227101	-0.0245046	0.0955814	-0.486086	-0.830649	-0.535533	0.212982	0.3038	-0.166638	-1.42165	0.266492	0.242706	0.424783	-0.030336	-0.0188324	1.24509	-0.214042	-0.426028	-0.352369	-0.0123676	-0.154193	0.270164	0.653901	0.215283	1.66843	0.342714	0.0253283	0.583624	0.0498765	0.162709	-0.477629	0.121669	0.507197	1.23607	-1.19047	0.430791	1.21023	0.0963292	-0.267766
PDSS2	0.580284	-0.720799	0.386074	0.290337	0.070066	1.28454	-0.883256	0.152873	1.53795	0.385242	1.25309	2.07361	0.481242	1.40598	1.09577	-0.757322	1.64685	0.828607	0.201364	1.04905	1.04967	0.112436	2.06612	0.848142	-0.643948	-0.43871	1.30053	-0.906825	0.989477	-0.605291	1.70401	-0.636153	0.484568	-1.16876	-1.90028	-0.0398552	2.48849	0.454321	-0.197795	0.919338	0.415959	2.55614	0.685665	0.703656	1.62585	-0.249499	0.840175	4.25475	-0.519558
CDC25B	1.09561	0.165256	-2.25103	-0.929588	-0.060403	0.837384	0.905962	0.17425	-0.27683	0.0979622	0.441448	-0.0426195	1.24558	0.485224	0.463858	0.246662	-0.14111	0.610933	-0.160104	-0.992491	-1.22669	0.647865	0.0901725	0.0902334	-0.28669	1.52066	-0.763993	-0.756686	0.403308	0.302707	0.51291	-0.0985709	-0.156545	0.972112	1.12271	0.808874	0.90882	0.161646	-0.185456	0.000908911	-0.539353	0.510769	1.27114	0.0381247	-0.259764	0.293639	-0.845918	-0.474044	-0.593588
BARD1	1.08669	0.21794	-0.267565	-2.54857	0.92751	0.505966	0.85795	-0.332102	-0.818828	1.28041	-0.00695546	0.637691	0.0145663	-0.372166	-0.342712	0.0421605	0.327753	0.354488	0.0261489	0.761097	-0.645559	-0.72855	-0.252421	2.15824	-0.71478	0.624147	0.415492	0.0912867	-0.676047	-0.934358	-0.324718	-2.25152	0.339664	-1.21657	0.583771	-0.357247	-0.580711	-0.114179	-1.25107	0.345244	-0.875017	-0.750697	0.581136	2.17851	0.148912	-0.491558	1.43211	0.977241	-1.01869
CTC1	0.532091	0.166674	-1.55668	-1.79907	0.911826	0.290349	0.346757	0.264493	-0.561416	0.61187	0.508994	0.44114	1.26015	-1.86856	-0.21031	0.519864	0.315069	-0.746175	0.119032	-2.53526	2.53831	1.4152	0.206442	0.469261	0.116486	1.63314	-0.319556	0.688975	-1.059	0.333554	0.234108	-0.8662	0.558795	1.3659	-0.972263	0.98042	0.650044	0.405151	-0.375861	-0.336744	-0.173819	0.858397	0.119083	-0.789356	0.44207	-0.0205337	0.407916	1.27518	-0.971562
USP22	-0.294738	-0.208402	0.114727	-0.384671	-0.535509	0.0505382	-0.527176	-0.0681508	0.288437	-0.0852353	-0.0836889	-0.487021	0.0781168	-0.244482	-0.554441	-0.231629	0.288659	0.638369	0.203071	-0.583952	0.978783	-0.152298	0.0706077	0.257674	-0.914091	0.136082	-0.297659	0.00314383	-0.292601	-0.0959409	-0.6192	0.285218	-0.256814	-0.538648	0.916312	0.703542	0.286386	-0.2044	-0.452742	-0.178393	-0.731573	0.144802	-0.600557	0.0946479	0.507214	1.12256	0.682582	0.504448	0.286208
BOLA3	0.652729	1.17764	-0.300236	1.38226	0.777881	2.4733	0.745526	-0.733899	2.57681	0.448321	1.69704	1.34082	1.28847	1.50667	1.94719	-0.287126	1.19973	1.24035	0.40944	0.870466	2.04686	-1.43345	2.0245	1.90024	0.0401153	-0.366608	0.947759	1.20172	0.275977	-1.52085	1.93717	-0.0959407	1.21831	0.814282	0.253161	0.107294	1.71398	1.04518	0.127552	1.0131	0.0704988	1.46903	0.653397	1.38197	0.432022	1.08511	1.72953	-0.0538738	2.16089
ARID2	-0.788041	-1.46528	0.0745858	-1.19757	3.04114	-0.418592	0.713322	0.734721	-0.501836	1.16026	-0.136498	0.527411	0.271483	-0.819036	1.09412	0.27883	-0.413847	0.472223	-1.17702	-1.93354	-0.785522	-0.378876	-0.347798	0.229263	-0.21798	0.445247	0.0081954	-0.593997	-0.516127	-1.53488	0.476895	-0.723418	0.32234	0.864221	0.0886479	-0.859198	-0.339238	-0.141276	-1.29732	-0.996779	-1.17386	-1.64483	-0.131013	0.603401	0.841618	-0.662365	1.55577	0.659698	0.00426384
STAT5B	-0.0399035	1.22292	0.146246	-0.945212	-1.18413	-0.871544	0.188671	-0.061787	-2.43736	0.53339	0.157523	-1.23964	0.734939	-1.03841	-1.76706	-0.0560033	0.865013	0.821055	-0.251253	-3.24811	-0.47191	0.613193	0.342084	-1.25218	-0.265306	1.53305	0.151424	-0.926798	0.980721	1.11366	-1.92073	0.843389	-0.590406	2.63107	-0.661415	-0.502552	0.455513	-0.999997	-0.221984	0.673988	0.196325	1.27695	-0.381928	-1.54309	-2.92231	1.37868	0.67897	-1.75536	1.90879
BPTF	-0.916072	0.0406718	-0.78492	-0.350202	1.46028	0.378674	-0.0762707	-0.492739	-0.408877	0.291067	-0.0570298	0.0142953	2.12399	-0.568301	-0.379117	0.340702	0.626953	-0.136498	0.834213	-1.55988	-1.38458	-0.629643	-0.691734	0.877814	0.799258	-0.460145	-0.549722	-0.706845	-0.581563	-0.755912	0.255368	-0.0370997	-0.204433	1.26023	0.426128	-1.08179	1.02612	0.4289	-0.00700136	0.89452	0.217404	0.910876	-0.378661	-0.336644	-1.56837	1.67212	1.34353	-1.56132	1.48408
UPF2	-1.76153	0.110713	-0.31194	-0.167373	1.67454	-0.645398	1.04412	0.0819582	2.18457	2.51806	0.420668	1.01081	0.113575	-0.462296	1.53022	0.664301	0.926892	0.28631	-0.911109	0.0751801	-0.03484	-0.821825	0.831855	1.61441	1.05479	0.7975	0.248782	-0.074456	0.0643747	-0.289233	0.973719	1.09124	-0.000123227	0.651975	0.901193	0.335518	0.259141	1.07392	-0.204509	0.143979	-0.100742	-0.200484	0.139295	-0.263552	-0.642461	2.09712	2.40616	2.90203	1.18835
ICT1	-0.284811	0.0213977	-1.56493	0.0881016	-0.0344917	0.00761933	-0.13233	1.54051	1.18895	-0.380193	-0.502809	-0.338805	1.01047	-0.176684	-1.59913	0.768373	-1.12441	-0.436379	-0.346844	-1.02963	1.63406	-0.373528	-0.118414	-0.184174	0.109005	-0.887892	1.13933	2.17187	0.785829	-1.36243	0.170415	0.0460242	0.975908	-0.899433	-0.847322	-0.03352	0.418998	-0.352672	-0.0200235	1.86601	0.688096	-0.637389	0.477178	-1.16732	1.02911	0.629323	0.470977	0.00921761	1.46648
VPS29	-1.23756	-1.57455	-0.676032	-1.21929	-4.46703	-2.29344	-1.97683	-1.72479	-2.76426	-0.654467	-0.97626	-4.98971	-1.30361	-0.0302703	-2.90547	0.408161	-1.74459	-2.54584	-0.760972	-2.19522	-3.33487	-2.12141	-2.51254	-3.08109	0.420609	0.764957	-2.55442	-1.60523	-0.708984	0.282359	-2.62812	-1.00617	-2.01574	0.470314	-0.264178	-0.123447	-3.08116	-2.60613	-0.0558535	-1.39	-0.942373	-1.78754	-1.22506	-2.3496	-4.22577	0.414588	-2.05584	-6.59488	-1.11652
KIAA1524	0.321169	-0.407518	-0.486351	-0.950867	-0.018637	-0.787597	1.00291	-0.285688	-0.288294	0.586258	-0.304562	-0.112919	0.668027	0.319949	-0.00100573	0.579013	0.216568	-0.550978	-0.549695	-1.66402	1.36713	-0.00892709	-0.33185	0.20473	0.297167	0.806044	-0.833262	0.415522	-0.884817	-0.118056	0.170856	-0.759891	-0.888921	-0.346881	1.52979	0.288487	-0.169908	-0.247216	0.0427377	0.140121	-0.877303	0.706025	0.647241	0.704412	-0.426715	0.654762	0.533784	-0.193522	-0.424891
METTL17	0.189285	-1.48444	-0.144127	-1.18372	-0.60081	0.666817	1.02154	1.70268	-1.39782	0.400812	0.134528	-1.28233	3.04896	-0.195811	0.795997	-0.445818	-0.626105	0.735757	-0.419785	-1.75991	1.10645	-0.343647	0.387404	1.61902	1.66761	-0.89744	-0.0762648	-0.577199	-0.825779	-0.755549	0.541447	1.05414	1.44759	-0.373644	0.675131	-0.586135	-0.147767	2.07055	-1.44804	1.03564	1.13379	0.803235	1.03332	0.676572	0.255435	-0.901456	-0.556155	-0.983	0.787487
ANKRD52	-1.51061	0.493572	0.305197	0.730358	-0.844162	0.476437	-0.719492	0.638488	1.5355	-2.30962	-0.51946	0.860114	-0.512307	0.168609	0.0289946	-0.321153	-0.942554	0.944675	-0.280753	2.22377	-1.24619	-0.834059	0.750834	-1.44503	0.188613	0.206003	0.139993	1.15901	0.408639	-1.60652	1.46969	0.848533	0.348191	-0.504593	-0.383176	0.188308	-0.604353	0.430544	0.150324	1.35477	-0.658753	0.567497	0.597755	-0.39055	0.316237	0.958759	0.620978	1.56958	-0.614134
SEC31B	0.743984	1.88244	1.89623	1.20824	1.74444	1.01181	0.114798	-0.295973	1.67285	0.234905	0.488535	1.65591	1.52715	0.696119	1.61339	-0.445324	0.541246	1.02081	0.549678	0.716384	1.35172	1.07032	0.26645	-1.49569	1.36872	0.01552	2.80337	1.61108	1.48299	2.21764	1.51578	1.13412	0.565672	0.448111	0.234698	0.160422	1.96845	0.255921	0.743823	0.419505	1.38824	2.89071	-0.0535135	0.868057	3.44936	-0.0567917	0.973216	1.66495	0.674383
SUCLG1	0.652419	-0.425561	-0.631704	-0.108978	-1.41501	0.596695	0.489085	-0.402052	-2.06152	0.0281277	-0.539443	-1.411	0.477284	0.540151	0.340602	-2.11487	-0.617109	-0.226094	0.0112998	-0.986114	1.21766	0.809118	-0.0126794	-4.0908	1.19508	-6.39015	-0.121983	0.57837	-0.681051	-3.98471	-0.450321	-0.736216	1.5842	-0.339588	0.166772	0.246183	-1.41817	-1.38288	0.412722	-2.23985	0.0411932	-0.218729	0.10976	-1.12	0.318734	0.0821106	-0.492561	-1.16849	-0.879283
TAF3	-0.355638	-1.38832	0.827156	-0.0430458	-0.0233729	-1.27966	-0.00573923	0.857343	-0.846248	-1.14181	0.572053	0.475711	0.0531797	0.266458	0.51329	1.54222	0.0619125	1.12682	0.462726	-0.614882	0.00400873	0.611202	-0.56373	-0.132207	0.595314	0.887685	-0.124342	-0.456444	-0.256197	1.44106	-0.966861	0.181598	-1.50891	1.00937	-0.102238	-0.704499	-0.0501731	0.518976	-0.20905	1.33117	-0.0189863	-0.835307	1.20992	0.312149	-1.64279	0.0298656	1.39342	0.529682	-1.37585
HCN4	-0.833018	0.351707	-0.0801184	-0.0109636	-0.200484	0.471553	0.293275	0.181741	-0.759984	0.446898	-0.340433	0.0102091	0.199247	0.0294843	0.251641	0.413957	1.19408	-0.153827	-0.524729	-0.605124	0.637884	0.114987	-0.409303	1.91309	-0.118576	1.25731	0.213585	0.11237	-0.449009	-0.175132	-0.621822	-0.905082	0.353659	0.96783	1.84534	0.30683	0.309587	-0.221172	0.0364833	-0.678482	-0.270871	0.347299	0.720044	0.713597	-1.02037	1.58442	1.4319	-0.224642	-0.397934
USP37	-0.541661	-1.23786	1.19611	-6.08506	1.20935	0.515213	0.36708	0.152593	0.0631813	0.404816	0.230619	-0.570435	-0.546925	1.60635	0.496922	0.242898	-0.394867	-0.755711	-0.278131	-0.816647	0.642663	2.37665	-1.25274	1.51831	0.472626	-0.435032	-0.997074	0.929603	-0.755398	-0.760689	-0.321792	-0.141452	0.841051	-0.319957	0.892715	0.80037	1.20608	-0.481136	-1.61551	-0.373459	-0.116765	-1.87774	-0.278894	2.4597	1.40447	0.616457	0.926551	0.0978688	-0.725139
R3HDM1	0.669613	0.589222	-0.365623	-0.517915	1.23788	-1.1057	0.54569	0.0248948	-0.318967	1.66074	-0.509562	0.857372	1.06122	0.543631	1.41233	-0.0193457	0.590712	-0.603894	-0.207256	0.588294	0.479547	-0.510042	0.611968	0.26499	0.554344	-0.0425326	-0.223155	1.04562	-0.0993283	-1.0881	-0.26221	-0.0210709	0.223671	0.914875	1.91851	-1.11891	0.367581	0.0416751	-0.393653	0.68846	-0.602288	0.830661	0.523185	1.45271	-0.0109652	-0.175965	0.434308	0.229105	0.228725
LEO1	-1.18435	-1.99807	-1.23265	-1.96202	-1.45465	0.656489	-3.05231	0.151293	5.36172	-1.47272	-1.48162	-0.783929	-5.60802	-2.0557	-3.07065	-0.334154	-2.07278	-3.6947	0.680745	-2.45306	-1.59704	-6.85093	-2.05736	-2.62032	-1.46031	0.71809	-3.24792	-2.40663	-0.103045	0.193049	2.76381	-1.1242	0.615105	-3.12436	0.0721798	1.14302	-3.07723	-0.237014	-0.601641	-1.59758	0.234231	-3.18356	-2.25405	-0.448068	0.310651	-2.33334	-1.76665	-2.06445	0.727673
FLCN	0.472689	0.465509	0.661595	0.182837	0.735303	1.33158	-0.549318	-0.158561	-0.6859	0.461221	0.154133	1.07141	0.779379	0.110337	0.952495	-0.202573	1.13533	1.80442	0.372966	-0.145702	0.57214	0.28887	1.41137	1.30827	-0.0302311	1.05577	0.565837	1.39839	0.568033	-0.591868	-0.192164	0.699128	0.770672	-0.0709131	0.03597	0.225166	1.28942	0.575812	0.142545	1.16394	0.558268	0.206165	0.86135	0.943456	1.74034	-0.369508	0.133205	-0.156288	-0.146902
MAPKAP1	0.298535	0.0600226	-0.346043	-0.99747	-1.36452	-0.988679	-0.554414	-0.123998	-0.714387	0.559514	-0.883698	-1.45201	0.440691	-0.779602	-1.47069	0.333125	-0.627859	0.417319	0.619181	-1.34521	0.10282	-0.364662	-2.38731	-1.5717	0.207274	0.722759	-1.06548	-1.06478	-0.357599	-0.768644	-0.168778	0.0533199	-0.0374891	2.52648	1.41698	-1.24136	-0.243031	-0.624459	-0.480932	-0.771092	-1.90939	0.055244	-0.429978	-0.544911	-1.46492	1.15823	-0.566638	-1.40598	-0.0838805
PDHA1	0.122653	0.493211	0.192268	-0.767565	0.402617	0.357333	1.0128	1.38901	-1.69166	-0.168877	0.615969	-0.584062	-0.415042	-0.156977	-0.879154	1.40949	0.781982	0.56212	0.557381	-2.63267	-0.142988	0.0334821	-0.842811	-0.337239	-0.238719	2.9028	-0.790781	-1.27429	-0.383184	0.297744	-1.34889	-0.18356	-1.33224	-0.0688941	3.41341	-0.334747	0.286025	-0.382016	0.212148	0.655953	-0.461935	0.00442479	0.506568	-0.704195	-2.97148	-0.400912	-0.39877	0.42877	-1.08299
SFXN1	-0.113032	0.535042	-0.921085	0.0374658	0.843454	-0.559219	1.32998	0.425131	-0.125925	0.827882	-0.333597	0.12195	-0.385029	-0.504638	-0.341029	-1.04616	-0.626905	-0.930193	0.0168966	-0.185892	-0.377572	0.380091	-0.299935	0.688388	0.406018	0.382936	-0.831904	0.923392	-0.0470778	0.00161629	-0.956605	0.5366	0.0528776	0.62149	-0.312951	0.665788	-0.830259	0.342362	0.341723	0.0919473	0.127096	-0.0116106	0.550807	0.864572	-0.188472	0.0608407	-0.0901367	-0.433668	0.823118
ZNF574	-0.364423	-0.885258	0.208668	-1.14443	-1.56369	0.290121	-0.176614	-0.89085	-14.5131	0.179027	0.486337	-3.06709	-1.99663	-0.840005	-3.12239	0.30767	-1.53222	-1.33334	-0.0466837	1.10544	2.17748	-0.0565148	0.0199859	-7.05128	0.31465	-0.707406	-1.94721	0.26888	0.414261	-1.70311	-5.97443	0.97278	-0.984733	2.75415	-0.171841	-1.2001	-0.39124	-1.22379	-1.14657	0.896075	-0.164734	3.73563	-2.19229	-1.41793	-16.353	1.44075	-0.955039	-1.18427	-3.91304
MINOS1	0.0142177	0.0851204	-1.04856	-0.975461	-1.04223	-1.9302	-1.03338	0.247305	0.960359	-1.40254	0.589833	-1.68096	-1.12037	-0.359512	-0.30796	-0.0699156	1.47216	1.35542	0.254658	-1.37286	2.17186	-1.06445	-0.0502914	1.75252	-0.0648225	-0.714692	-0.792067	-0.0191652	-1.42506	0.0154227	0.961278	-0.0511015	-1.39721	-2.6511	0.46758	0.424327	-1.05596	0.693936	-0.0291565	-1.53421	-0.637515	1.959	0.56781	-1.0658	-2.20346	1.01441	0.777437	-0.665279	-1.9034
BRCA2	0.644494	0.580746	0.521395	-0.345748	1.27603	0.0158006	0.403301	0.725779	-0.193422	0.605485	0.142766	0.864834	0.159067	0.511311	0.274095	0.0651284	0.259204	1.31832	0.471187	2.96861	0.491096	0.00289661	0.813124	0.598596	0.0120285	1.27098	0.933603	0.0951942	0.456277	-0.295484	-0.670793	0.140776	-1.29447	0.448543	1.42974	-0.185425	-0.2862	-0.67972	-0.0258402	1.34187	-0.642646	0.514529	1.21205	1.51811	-0.442765	-1.10561	1.03292	-0.512249	0.621527
CENPM	0.850486	0.425026	-0.134978	0.335645	1.11493	0.435335	-1.05206	-1.91852	-0.210877	0.295586	-0.150504	-0.213862	-0.979595	0.557354	0.690563	-0.101118	-0.754282	-0.958659	-0.0117608	0.305414	1.09986	-0.237156	-1.74849	0.259383	1.2013	-0.672087	-0.250598	-1.9121	0.654571	-1.62381	1.13349	-0.00869293	0.40702	0.234855	0.083782	-2.08882	0.965108	0.625162	-0.965453	-0.221771	-0.479288	-0.967129	0.00112819	0.168059	0.518546	-0.0270453	0.145669	0.606506	-2.1068
HK2	0.57122	-0.314049	-0.101038	0.0525812	0.959372	-1.04316	-0.833652	-0.432514	-0.139383	1.28203	0.424233	0.0874693	0.526595	-0.242774	0.662546	0.425251	0.595696	-0.780788	-0.405127	-0.849856	-0.321992	0.566973	-0.494533	1.14097	0.538526	-0.109835	-0.101863	-0.706066	-0.319778	1.2121	0.558694	-1.28711	-0.604227	0.543081	-0.212385	0.322126	-0.107445	0.17786	0.0246333	0.438768	-0.500227	0.725806	0.45003	0.0447166	-0.522261	1.93923	-0.823668	1.11379	0.255043
WRN	-0.762834	-0.414009	0.382203	-0.418377	1.22684	-0.487286	1.22909	-0.246469	-0.374603	0.888611	-0.182977	0.310166	-0.0762888	-0.0343949	1.50399	-0.12813	1.12548	-0.755511	0.696634	1.58789	0.704593	-0.0857731	0.544443	1.06193	0.821312	0.0515605	-0.0128763	1.17639	0.144157	-0.436845	0.139264	0.118398	0.798683	0.59148	0.210213	0.478487	-0.249429	-0.640319	0.0801564	0.766585	-0.342247	0.671115	-0.166734	1.00971	-0.960524	-0.000544525	1.89404	-0.0337426	-0.222588
C11orf82	-1.12133	-0.260056	0.285504	-0.564904	0.781888	-0.839303	0.28174	-2.03059	0.319838	1.46139	-0.166498	1.08889	0.665569	-1.12976	-0.428657	-0.901852	-0.0559205	-1.51022	-0.159128	-2.53953	0.13351	-0.244455	0.388296	0.834379	0.85524	0.197227	-0.579256	0.734967	-0.232737	-0.806196	0.34426	-1.06627	-0.650621	0.328005	-0.490785	0.0250917	0.436989	-0.13458	-0.102843	-0.377713	-0.754662	0.838962	1.03496	1.67055	-0.510087	-0.261266	0.0726269	0.0445202	-0.442479
SEC22B	-0.612524	1.50852	0.495636	-0.223531	0.133913	1.55016	0.941714	-1.59035	2.10419	0.930053	1.01229	-0.959639	0.36647	-0.32959	0.472876	-0.585691	-0.258463	-1.04425	-0.328816	-1.38801	2.03219	0.134056	0.050824	1.27008	0.220861	-0.646813	0.809342	-1.31285	-0.48563	-0.180842	0.804039	0.450759	-0.547701	0.0516472	2.27341	0.368543	0.0646405	-0.390275	-1.22887	1.08636	-0.549938	0.243879	0.405938	0.208231	0.0878968	0.19305	0.676263	1.66966	-0.296766
TIPIN	0.815865	1.97484	-0.204792	0.23712	0.657026	0.364426	0.108794	0.0463965	-0.931928	0.103012	0.531072	-0.214793	0.82693	-0.0582981	-0.291253	1.23042	-0.877234	0.805877	1.23832	-0.761956	-0.030661	1.7695	0.559806	0.886266	1.24485	1.44869	-2.30557	-1.26365	-0.599854	1.49385	-0.0979884	-0.184693	1.59679	1.29748	0.846178	0.563313	1.50228	0.0150988	-0.803578	0.483728	0.148499	-0.743489	-0.224467	0.218703	-0.120772	-0.19399	0.922009	0.0928362	-1.6196
UBR4	0.0747447	-0.202406	-0.266805	-0.70429	2.26677	-1.8604	0.710301	0.242066	1.50099	1.05649	0.797519	-0.613789	1.21297	-1.30422	0.118251	0.943468	2.05583	-3.0129	0.151947	-2.18129	2.00705	0.0183201	1.11196	1.1147	-0.0499767	1.61933	-0.000798723	-0.190563	0.198173	0.821205	1.09875	1.50352	-1.01911	-0.211224	2.20339	0.548329	0.729555	-0.066851	0.308575	-0.389197	0.307338	0.155137	0.112782	-0.541441	0.199151	1.69066	0.98689	1.47546	0.634886
PTPN1	-1.12687	0.687712	0.184258	0.14924	-0.0844769	1.89551	-1.74683	1.35974	1.97991	0.208193	-0.0297566	1.85823	-1.5816	0.872392	2.21608	-0.939856	0.731742	-3.81622	-0.186433	-0.298719	0.44043	-1.50445	4.08545	3.3887	0.473069	-1.08839	0.2663	0.682451	0.104872	-0.543096	0.93532	-0.343221	-0.316228	-1.33552	0.325951	1.78743	0.936777	0.504807	-0.968069	-0.320367	0.174061	2.33479	0.744625	1.36767	1.81499	0.124354	1.62372	0.72636	-3.21914
PBRM1	0.435864	0.070961	-0.150286	-0.782704	0.77382	-1.37362	0.632024	-0.170438	0.367582	-0.89187	-0.0526282	1.00374	0.555158	-0.572231	1.94064	1.20803	-0.311417	-0.194783	-0.514304	-1.81037	0.199802	-0.617115	0.0249825	-0.846462	0.617053	0.701105	-0.309321	-0.459993	-0.0464387	-0.165667	1.02861	0.076585	-1.7703	1.31468	0.609503	-0.250237	0.152599	-0.0720167	-0.505377	0.0996211	-0.249237	-0.243295	-0.229331	0.996621	0.124959	-1.79439	-2.05798	1.03273	-0.719422
CPSF7	-0.796318	0.215259	0.313105	-0.427878	1.79683	-0.717881	0.612514	-0.153735	1.49391	0.332139	-0.383963	0.91823	-0.236945	0.0289008	1.0479	-0.497947	0.776315	0.0911647	-0.0473689	1.39923	1.54913	-0.446259	0.359265	0.2716	0.730919	-0.454111	0.49141	-0.338369	-0.493379	-0.856014	0.95379	0.452264	0.407216	-0.260247	-0.648783	0.0204931	1.04045	0.133622	-0.386403	0.9548	-0.398643	0.258656	-0.0570548	0.560843	-0.708721	1.54085	1.74603	1.08099	-0.84036
WRAP53	-0.822222	-0.0397309	-0.106406	0.425145	0.381328	-0.62412	0.730861	0.115406	1.10596	-0.0730422	-0.135851	0.639707	0.84257	0.318571	0.810417	-1.24851	-1.56067	-0.431047	0.11192	0.173642	0.890609	-0.345013	0.295981	-0.0503923	-0.324176	-0.337102	0.338694	0.679971	0.0862932	-1.27433	0.886861	0.454398	0.831412	0.075634	-0.240176	0.102786	-0.027452	0.0762095	0.206555	0.67526	0.615644	-0.77507	-0.128996	0.380944	-0.708469	1.39607	0.538702	-0.0999749	0.567023
AURKA	-1.19023	-1.25221	-0.406985	-0.0874201	1.2548	0.318789	-0.495688	-0.551527	0.0655833	0.91972	0.479581	1.00341	0.725377	0.493083	0.518816	-0.122522	0.731906	0.378835	-0.222486	-0.437712	0.778478	-0.924839	-0.405743	1.59576	0.470926	0.687751	0.108113	0.370931	-0.588002	-0.263645	0.461563	0.0291707	2.28923	1.47636	-0.291703	-1.21672	0.137994	0.992202	-1.11331	1.40187	-0.0568335	0.0517983	0.175023	1.05791	-1.33528	1.72493	0.87252	-0.316864	0.11519
IVNS1ABP	-0.459885	0.559331	0.503214	0.106728	1.35611	-0.0863008	0.926144	0.948745	2.03202	1.48204	0.329465	1.04098	0.694857	-0.152457	1.02639	0.598719	0.284182	0.0890555	0.350562	0.177461	-2.68394	0.414456	0.188159	1.73352	1.27818	-0.220739	0.906149	0.969973	0.457019	0.0121499	0.94286	0.278953	0.985786	-0.57829	-1.56343	0.738253	0.137245	0.190529	0.186136	1.11659	-0.784566	1.9571	0.249116	1.055	-0.656588	0.849562	-0.157459	0.337655	1.74356
FBXO5	0.13751	-0.228762	0.812362	-0.272992	1.29655	0.231325	1.09898	-0.124941	1.2448	0.0641193	-0.102645	1.25317	0.312703	-0.689162	-0.392276	1.18992	0.979301	0.963663	0.728909	-0.65704	1.73386	2.4323	-0.434857	1.44358	0.113951	0.411043	-0.165458	1.08173	0.573421	0.757154	0.868708	1.1887	0.545419	0.21939	0.14851	-0.0815488	1.43812	0.724472	0.338776	0.681045	0.61926	-1.28733	0.743213	1.72394	-0.423704	0.472525	0.302759	0.895584	0.606754
PPP1CC	0.840234	0.541214	-0.18492	0.345593	1.04337	0.242979	0.930972	0.156939	0.352721	0.83572	-0.0306714	1.4383	-0.291544	-0.405765	0.885165	0.420025	0.860269	-0.134904	0.239431	0.503163	-0.272597	0.518225	0.510128	1.83031	-0.279483	-0.0299406	0.798178	0.946234	0.65106	-1.00397	0.167083	0.625202	-0.413548	0.48264	-0.315387	0.148411	0.709233	0.501468	-0.215092	0.542261	0.0537247	0.297317	-0.776645	0.435719	-0.778973	0.335078	0.950234	0.520138	0.462488
RAD50	-1.33469	0.28795	0.294348	0.623887	0.903933	0.638867	0.167523	0.102101	0.22034	-1.06138	0.325273	1.10649	0.845462	0.0986485	-0.327814	-0.372233	0.44014	-0.137502	-0.359024	1.2642	1.0163	-0.289714	0.0231491	-0.844391	-0.241217	0.566749	-0.0435404	0.916816	0.545315	-0.156488	0.116376	0.0504736	-1.89537	0.960446	1.26268	0.544089	0.524129	-0.452912	-1.33508	0.359134	-0.41843	0.765489	0.567015	-0.246951	0.176437	-1.54091	0.249821	0.21156	-2.25913
STAG2	-0.844463	-0.279817	1.34601	0.997667	-1.18959	0.245902	-0.140431	0.471299	-0.919071	1.15927	0.577271	1.81486	0.764666	1.22349	2.17391	0.173286	2.22887	1.05357	0.493723	0.0631186	1.30855	-0.488031	0.966168	3.39256	-0.195026	0.574243	1.52944	-0.126124	-0.090019	-1.13359	-0.716731	-0.234949	0.533143	-1.50474	0.112147	-0.282036	0.381379	0.233546	0.0412953	1.25341	-0.995197	-0.292534	0.79754	3.92364	0.0731008	-0.395734	1.33025	0.182151	1.24895
SRSF10	-1.89272	-0.919573	0.183676	-0.998619	-1.29957	-2.3596	-6.35327	1.72278	-0.0490793	0.483223	-0.917085	-1.34934	-0.0150347	-0.446763	0.458013	0.960414	0.0229719	-0.722871	1.1947	2.49957	-1.60699	0.833018	-1.28345	-0.779715	0.435296	0.394468	-0.997104	-0.030947	1.70691	1.20398	0.0431476	0.207762	-0.666339	1.21381	1.25651	0.848689	0.696342	-0.556595	0.371658	-2.22207	0.0917326	1.43191	0.350531	2.22199	-0.81434	-1.13389	-0.383274	0.474889	-3.1472
ERH	-1.33944	-0.155102	0.0672293	-0.73137	0.895099	0.171046	-0.784464	-1.0041	1.07198	0.325341	-0.750747	0.930548	-0.257585	0.0615247	0.763077	-1.58788	0.1211	0.626756	-0.517894	0.918992	1.11625	-2.15314	0.648803	1.15503	0.295547	-1.9886	0.529242	-0.0962242	0.609706	-2.94843	1.07473	0.823448	0.0850672	-1.06103	0.458444	-0.748639	1.46034	1.13433	0.924491	-1.33445	0.774583	1.21915	1.56165	0.361442	1.92743	0.452881	1.32367	-0.274367	0.76514
ELAVL1	-0.386939	0.108231	0.416938	-0.756575	1.35263	-0.868525	-0.0669463	-0.0828478	-0.170721	-1.36575	-0.269308	-1.38312	1.10129	-0.650987	-1.45465	0.00236999	-1.58059	-0.660862	0.713636	-0.0778972	-0.178512	-0.904145	-1.31562	0.168333	0.0985443	1.08253	-0.291967	-0.584856	0.178973	-0.421463	0.604851	0.454593	0.547428	2.04732	1.56665	-0.174159	0.971791	0.0185802	-0.745064	2.40651	-0.0366857	0.761001	0.525707	0.254124	-0.392946	1.1723	0.545506	-0.484349	-0.249713
FASTKD2	0.401316	-0.783767	-0.847884	-0.411869	-0.722684	-0.165363	-0.323139	0.321372	0.371603	-0.0952895	0.996316	-0.450327	-0.179853	-1.38503	0.157897	-0.336624	-0.464869	0.431688	0.00193367	-0.358855	-0.778175	0.0311436	0.965856	-0.901624	0.573229	-0.993728	-0.842743	0.797668	-1.16607	-1.17571	-0.0721922	1.73523	-0.280719	0.31943	-0.715075	0.119054	-0.231473	0.169043	0.32471	-1.40708	0.508291	0.617586	0.378061	-0.263708	1.06158	-0.341256	-0.00526362	-0.313795	0.461914
GLRX5	-0.115448	0.498476	0.172091	1.49916	1.15403	1.11785	0.0231335	-0.67838	-0.129882	0.266588	0.377314	0.0373041	0.488614	-0.11309	1.31493	-0.46312	0.942225	-0.0245868	-0.103053	0.829477	1.61677	0.98845	0.0182973	0.197515	-0.402679	-1.76111	0.294774	-0.634383	-0.330063	-1.32163	1.29482	-0.385739	1.14393	-1.00009	-0.44923	-0.853588	1.96946	0.618696	-0.249698	-0.866615	-0.129605	1.19213	0.0771574	0.949847	0.988171	-0.301111	1.25582	0.543383	0.0675473
RBM17	0.680034	0.138114	0.67746	1.30555	1.2494	0.645563	-1.17801	1.04244	2.12153	-0.00134399	1.04078	0.92596	1.38295	0.911467	-0.674668	-0.651773	0.790587	1.6492	0.303743	2.37696	-0.31932	-0.0641535	0.658571	-0.65698	1.29734	-2.67032	1.18053	2.44564	1.25626	-1.87193	1.74725	1.6546	0.605514	-0.47018	-0.484	-0.484125	1.82615	0.47597	-0.0995705	0.57945	0.417232	0.572161	0.387791	-0.412119	0.774202	0.42988	-0.22448	-0.571024	0.906761
TRAIP	0.841657	0.526351	-0.558137	-1.97224	0.755086	-0.590764	-0.430202	0.225167	0.51952	0.17074	0.294268	0.395106	-0.197184	-0.519349	-0.148902	-0.109765	-0.200437	-0.581095	-0.811095	-0.298558	-1.33828	-0.117927	-0.0917786	-0.180454	-0.66457	0.532417	-1.29791	0.696432	-0.273009	0.122279	-0.307028	-1.36289	-0.626529	0.00420305	0.0333799	0.210559	-0.322379	0.145506	-0.148447	-0.32235	0.435575	-0.54891	-0.536053	0.289039	0.366483	0.135836	0.554692	0.173609	0.166264
KHSRP	-0.783404	-0.727245	-0.528275	0.164806	-0.440558	-1.88244	0.856418	0.159236	-1.54548	-0.138019	-0.189262	-1.89405	0.401089	-0.728141	-0.192083	0.303343	-0.589819	-0.5478	0.0701944	-0.46593	-0.407708	0.434573	-2.18316	-0.306613	0.764841	1.14789	0.0993475	-0.528354	0.429206	0.111145	0.375811	0.0841139	-2.0575	2.41773	1.40375	0.22652	0.258732	-0.0571243	0.0372725	0.561918	-0.280724	-0.193239	0.549635	2.19955	-0.928693	-1.11159	-1.72233	-1.9075	0.116367
MEAF6	0.386925	-0.191484	-0.75302	-0.590421	0.194618	-1.18473	-0.188241	-0.358874	0.423576	0.984356	-0.269889	-0.565385	-1.13791	-0.403033	-0.15183	0.129863	-0.0225136	0.571961	0.508964	-1.36616	-0.0831586	-0.158758	-1.82425	0.031318	-0.157557	0.4428	1.17235	-1.35738	0.744534	-1.13241	-0.0296416	0.106457	0.662396	0.572095	0.778516	0.0315024	0.262904	-0.436912	-0.575183	-1.23712	1.11065	0.127295	0.586117	-0.0792704	-1.0347	-0.0620615	1.2444	-4.27456	-0.716573
HCCS	-0.499009	0.530241	-0.877509	0.997183	-0.424646	1.14446	0.418324	-0.590247	0.304436	-3.53558	0.173324	0.64599	-1.10417	-0.371853	0.146922	-2.16381	0.35901	-0.980833	-1.52897	-0.149305	1.29378	-2.9238	-0.331381	1.77573	-0.687312	-2.63337	0.202746	2.02259	-1.05345	-0.686698	0.109345	-0.553283	1.16288	-0.208705	1.61953	-1.79293	0.471039	-0.518716	-2.80187	-0.47415	-0.834285	1.47772	0.243052	0.180323	-0.183729	0.229576	1.18502	-1.59028	-0.37371
ATM	-0.418667	-0.912184	-0.831816	-0.242133	0.26955	-1.06606	2.13283	-0.692288	-0.62167	-0.782075	-1.29013	0.785947	0.793155	-1.00055	0.298599	-0.693518	0.0577611	-1.20634	-0.437813	0.824643	-1.04202	0.232392	0.096267	0.826208	0.202147	0.173345	-0.422546	-0.103084	0.0252216	-1.35638	-0.00817992	-1.46877	-0.692587	0.0859418	-0.630336	0.0554062	-0.469484	-0.675816	-0.92823	0.277561	0.0874169	-0.547606	0.816129	1.39922	-0.801914	-0.98493	0.322839	-0.657279	-2.35394
DHX36	0.0122168	0.52172	0.580929	-0.74605	2.22179	-0.748755	-1.15451	0.103977	-1.41246	0.605626	-1.06139	0.123515	0.301116	-0.53822	0.0949994	-0.497351	0.116359	-1.24805	-0.557309	0.51639	0.18536	-0.760579	-0.00856623	2.74575	0.728775	0.601391	-0.427056	-1.45233	-0.155119	0.433895	-0.892992	0.916186	-0.290546	0.276191	0.865048	0.0537543	-0.70069	-0.163435	-0.273153	0.918854	0.0162271	-1.56597	-0.825275	1.71076	-0.0117545	0.271866	1.3488	-0.39035	0.746762
RANBP3	0.184887	1.46165	-0.208331	-0.194671	0.472125	-0.79738	0.092332	1.01461	-0.65428	1.2842	-0.123408	0.295184	-0.296019	-1.60379	-0.913685	-1.33233	0.229379	-0.090667	-0.747156	-2.90523	-0.440979	0.811248	-0.440026	0.0524995	-0.751655	0.673155	-0.729046	-0.69524	0.253509	-0.103199	-0.229336	-0.196892	-1.55579	0.089544	-0.0425506	-0.372687	0.0481413	0.0657381	1.02633	0.33493	0.193906	-0.797498	-0.157796	-0.754553	0.545581	0.698704	0.454921	-0.0920805	1.00896
RPA1	0.760102	0.557586	1.18778	0.873152	0.788577	1.14961	-0.186862	0.204441	1.23158	1.46869	0.347508	1.0551	-2.13558	0.637217	1.12112	0.659832	0.227628	0.551118	0.980487	0.446765	0.943661	0.969386	0.846363	0.953526	0.0691004	1.02125	0.319217	-0.752611	-0.0209035	0.370875	0.404865	-0.230877	-0.289193	0.498269	1.44229	-0.119438	0.860397	-0.165909	0.0608961	0.191803	0.750658	0.0435259	-0.524708	-0.225947	0.708588	0.0403877	0.745583	0.229661	-2.6467
SUPT16H	-0.752536	0.711307	0.0883615	2.24105	1.33449	0.990761	-0.778707	-0.78437	-0.179606	0.963526	-0.854444	3.353	0.547326	1.15961	2.24025	-0.723927	1.69703	0.755981	0.345019	0.855269	1.08188	-0.12955	0.116364	1.14533	0.143843	-1.56383	0.175192	1.58951	0.0400805	0.750832	0.978706	-0.229814	-0.0491755	0.475944	-1.6825	-0.848261	1.86439	0.63248	0.111834	0.0338882	0.124118	0.00540563	0.0607547	-0.373364	-0.000500474	-0.192892	0.496965	0.267211	0.147876
BORA	1.00718	0.430544	0.390323	0.600971	1.34647	0.25551	0.420664	-0.330617	0.115696	0.928135	-0.184243	1.15238	-0.413588	-0.108642	0.820276	2.24191	1.15971	0.737326	-0.386375	-1.22507	0.534009	0.943528	-0.453141	1.82307	0.475424	-0.0973999	0.297272	0.352592	0.440131	0.0125805	0.0380582	-0.107632	-0.0318819	1.33428	-1.00126	-0.840554	1.63778	0.303544	0.826533	0.28575	0.911601	0.0938447	0.360916	0.70334	0.171741	0.329166	-0.725198	1.92118	-0.0824985
MCTS1	-0.338668	0.22758	0.736882	0.957553	-0.603817	-2.77922	-1.59381	0.695157	0.536045	-0.948527	-0.126119	1.25505	-0.549986	1.54961	-1.19707	-1.17753	-0.509031	-1.78757	-0.184079	1.62018	-0.0979625	-0.664541	0.399923	0.829356	-0.0023762	-0.514671	0.753939	0.704597	-0.159663	-0.535426	0.877318	0.839413	2.89774	0.629647	-0.202049	1.52701	0.400909	1.18685	-0.526045	1.47977	-0.992719	0.292504	1.15616	-0.336527	-0.0887642	0.518111	-0.211116	1.21006	0.722077
E2F8	-1.03238	-0.0958895	-0.547514	-0.592333	0.473503	-1.45036	-1.79046	1.04354	0.0483993	-0.378295	-0.0725764	0.427454	0.26632	0.528171	2.02407	-0.749028	-0.595127	-1.09258	-0.875263	1.13075	-0.00165973	0.321927	-0.0166394	0.259586	-0.264549	0.653371	-0.105308	0.242589	0.509764	-0.22173	0.134213	2.54366	0.0995949	0.000142944	-0.1825	0.41993	0.302249	-0.372147	0.095593	0.0933281	-0.23647	-0.0616441	0.836107	1.19366	-0.509617	0.469455	0.211678	-0.487635	-0.679259
RBM42	-0.587466	0.750641	0.137584	-0.14047	1.68555	0.603309	0.349176	-0.27538	1.34707	0.499834	0.196369	1.73084	-0.134473	0.311744	-0.0823094	-1.22268	-2.1352	0.729121	-0.282298	-0.210599	-0.442374	-0.506793	1.10925	1.15625	0.681015	-0.52041	0.467115	-0.828758	-0.260432	-1.61941	1.25753	-1.60342	0.464862	-1.29553	-0.219471	-0.393568	0.347111	0.782789	-0.296553	0.794513	0.107654	-0.800397	1.0722	0.513787	1.23729	-1.47922	-0.207989	-0.128723	0.581416
EPC2	0.185163	0.421956	-0.710938	-0.92793	0.615577	-0.943704	0.996946	0.292334	0.0939834	2.10298	0.272814	0.417743	2.24752	-0.325514	0.167965	0.257968	-1.20136	-0.767084	-0.699074	-0.348535	-0.387299	0.18659	-0.647787	-0.230132	0.526519	0.406933	-0.475812	0.115798	0.922108	0.102858	1.0934	0.729135	-0.574222	2.12865	0.969112	-0.480465	0.195658	-0.71476	0.86504	-0.909884	-0.337561	-0.857158	0.470586	-1.14119	-0.760433	-2.95782	0.855302	-1.15302	-0.0122493
NFE2L1	-1.59817	-0.960231	0.0854002	-0.589711	1.9921	0.482444	-1.67282	1.36645	0.648924	0.726283	1.60478	1.19331	1.67504	0.329112	-0.0310475	0.19945	-0.131882	0.300813	-0.0102781	-1.03155	-1.51848	0.465695	0.401715	1.28922	0.184679	1.14823	1.21543	1.15095	0.0695448	1.30283	-1.36101	0.267697	-0.718789	0.742398	1.20097	-0.153021	1.15668	-0.838454	0.215507	1.27486	0.510124	0.454504	-1.51656	-2.06686	0.224963	-0.608592	0.142026	0.289625	-2.40218
LSM14A	0.387392	0.0593579	-0.168681	0.0328049	1.28904	0.138143	3.49979	-0.325294	-0.072853	0.789003	0.0312512	0.173002	1.67262	0.187265	0.155725	0.112373	1.0889	0.0971466	-0.391781	0.23334	-0.663395	0.979391	-0.345652	1.01767	-0.0475821	-0.0324903	-0.378455	-0.0107309	-0.054291	0.928434	-0.32648	0.0634972	0.601797	1.18884	0.721478	0.638129	-0.377577	-0.36271	-0.43149	0.817464	-0.980385	0.565651	0.0939771	0.387773	-0.414525	2.22518	1.30147	0.121345	0.997598
C19orf40	0.406933	0.535122	0.936675	0.293527	0.707575	-0.300962	-0.995424	-0.792098	-0.5735	0.0899735	0.735404	0.487063	0.640418	1.42652	-1.32401	0.666717	-0.413317	0.743684	0.157705	2.71604	0.443566	0.386232	-1.02078	-0.450208	0.323123	0.67239	-0.0483422	-0.890814	0.0994896	-1.67545	-0.0838811	2.09441	0.593084	-0.707792	0.656601	-0.657611	-0.504648	-0.708721	-0.626567	0.13672	-0.232072	0.288443	0.646328	0.161166	-0.739887	-0.925253	-0.605415	-0.339848	0.689788
CCNC	0.0353182	-1.25587	-0.374847	-1.99879	-0.885599	-1.99468	2.05404	0.394887	-1.18922	1.49007	-0.222902	-0.613779	0.0547661	-4.80053	-0.526983	0.780502	0.702355	-0.443257	0.283066	-3.86186	1.26433	0.80984	-1.55038	1.42722	-0.389355	0.64677	-0.520949	-0.210135	-0.899662	-0.176027	-0.373354	-0.434883	-0.649589	-0.50823	-0.0795093	0.730405	-0.138853	-0.412448	0.318701	1.26611	-1.30689	1.48237	-0.206536	1.93916	-1.55744	0.609603	2.23097	-1.83253	0.438173
COQ2	-0.653269	0.853096	0.245554	0.923517	-0.412341	0.891658	-1.24634	-0.147758	-1.57311	0.233168	-0.102419	0.582827	-1.9657	0.323814	0.212675	0.612239	1.05735	1.47494	0.00352208	-0.0904515	2.44397	0.0532978	0.855214	-0.351396	-0.718619	-0.584728	1.13758	0.424703	0.581828	-0.249897	0.453396	-0.0701655	1.07652	1.02072	-0.504313	-0.965337	1.76312	0.758675	0.294363	-0.0596766	-0.0293119	1.57809	0.161545	0.350397	0.645202	0.0496863	-0.14043	0.449142	0.69476
HBS1L	-0.645108	1.69409	-0.308506	0.347275	0.647337	-1.19944	-0.542077	1.3729	2.46378	-0.742832	-0.129801	0.233201	-1.09958	0.818491	-0.0942926	0.387678	-0.308808	-0.625474	0.75027	0.0296479	0.0154127	0.947193	-0.0672184	0.273506	-0.201755	2.36905	0.515318	1.328	0.0972868	1.76705	1.58075	-1.06554	0.0845545	-0.366731	0.921656	0.821891	0.102057	0.252345	5.16456	0.538606	1.20268	1.17126	-0.995471	-0.461705	1.34302	-0.347367	0.0126341	1.39914	-1.65725
NEDD8-MDP1	0.582711	-1.04259	-0.466086	-1.53025	5.06296	0.112732	2.26653	0.331092	0.162433	2.29728	1.22086	1.11891	-0.186067	-0.892786	1.92873	-0.826081	1.93509	-1.98862	-0.117836	-0.587409	0.619123	-0.142406	1.31287	2.35341	2.38725	0.362767	0.0379346	1.11216	-0.584755	0.328685	0.0984386	-0.0397318	3.29439	1.29985	0.466465	-0.00945686	0.31184	0.41267	0.102129	0.925378	-0.258199	-0.743013	1.34152	1.78732	-0.798603	2.35008	3.43819	1.37334	0.598693
POLA1	0.545304	0.846045	0.769507	0.339372	1.56534	-0.0611749	0.764644	0.0474128	0.584478	1.39761	0.716181	1.44155	0.360912	0.217471	1.49743	2.22599	0.69082	0.651759	0.798223	-0.860964	0.167096	0.846492	0.897239	1.62972	0.209848	-0.565464	0.264393	0.785326	-0.210342	0.0737896	0.581346	-0.000814551	0.926539	0.277038	1.4267	0.0977519	1.47459	0.464202	-1.27873	1.41276	0.540003	-0.102346	0.107344	0.066022	0.180249	0.223809	0.704449	1.05167	0.13385
CCNA2	-0.573262	0.625281	-1.06729	-0.715344	1.99323	-1.23538	1.09489	-0.254124	0.85778	0.882555	0.245449	0.721767	0.00679624	-0.948565	2.55408	0.761759	0.114407	-1.67484	0.365913	-1.35733	-0.588456	0.225405	-0.0545761	2.2668	0.660207	0.424999	-1.47537	0.209171	-0.571095	-0.0550176	-0.367358	-1.83998	1.20809	2.43404	1.01796	0.81467	0.24487	0.466587	-0.397903	0.0587772	0.383041	-0.122325	0.120395	1.43816	-0.303246	1.08692	0.615226	0.329253	-0.674152
FBXO42	-0.108907	0.140517	-0.354808	-0.6539	0.99624	-0.396221	2.87762	-0.365668	1.46062	0.470925	-0.26679	0.71888	0.609276	1.03859	-0.823726	-1.27154	-1.52686	0.279549	0.442632	0.380045	-0.929514	-0.262727	-0.979208	-1.6102	-0.550141	-1.19854	0.569793	0.720111	0.401735	-2.10127	0.75168	0.212232	0.756299	1.8286	-0.401428	0.100623	-0.916787	-0.989861	-0.43164	1.15974	0.324281	0.543105	0.0751358	2.10351	-1.04142	0.104225	-0.796782	-0.301766	1.47517
IMPDH2	1.12612	0.487942	0.197565	0.314793	0.213602	-0.165797	0.419398	1.26489	-0.390922	1.14505	-1.09713	-0.36537	1.08216	0.884287	0.614707	-0.134048	0.551607	0.137693	0.389166	1.77503	2.27152	0.408996	-0.837817	0.908908	-0.597714	-1.24798	-1.27145	-0.972145	0.366392	-0.934541	-1.62095	0.901355	-0.544921	2.62133	1.89305	-0.529161	2.01103	-0.676844	0.983438	0.890336	0.323171	0.763705	-0.69276	-0.0175699	0.355891	-0.200453	-1.13005	0.639661	-0.0461781
ASF1A	-1.17522	0.647007	-0.0486276	0.0256369	-0.601904	0.123551	-0.34509	-0.0936312	0.169024	-0.691801	-0.497965	0.559525	-0.441555	-0.153467	-0.0280243	0.40455	0.339311	-0.0331335	-0.55518	0.586907	-0.541461	-0.140602	-0.414061	0.191326	-0.209875	-0.127519	0.255313	0.250308	-0.269122	-1.15244	0.0742458	0.579735	-0.178776	-0.94867	0.165381	-0.069263	-1.30295	-0.118764	-0.215534	0.411742	-1.01039	-0.705667	0.448553	-0.193884	-0.827436	-0.0796727	-0.0345095	-1.11159	0.0708829
PITRM1	0.716998	0.316917	0.983307	0.426647	-0.383871	-0.276038	0.225293	0.250353	-0.330473	0.515913	0.998245	1.0388	-0.318821	0.174926	0.34028	0.477913	0.868435	0.693292	-0.806178	0.38439	1.46182	0.56847	1.74487	-0.623383	1.18387	-1.20244	0.635206	1.34	0.0591564	-0.244037	-1.13512	1.62892	0.293877	-0.541253	0.580766	0.118376	-0.481428	0.343752	-0.248006	0.83815	0.258832	-0.261491	-0.289058	0.481662	0.5078	-0.350416	0.464673	1.71462	1.66813
CENPK	1.14956	-0.0123424	1.46112	1.57973	-0.702745	1.12022	-0.848177	0.136345	-0.572655	0.0421737	-0.91323	0.657225	-1.51096	0.207179	-1.01064	0.06243	-0.0964781	-1.11292	0.458771	0.938659	0.253918	-1.44957	0.200326	-0.472397	0.0521278	0.153605	0.0842054	-0.0389863	0.0235264	-0.705264	0.170525	1.71918	-0.944403	0.00531856	0.159789	-1.40578	-1.19427	0.788468	0.284339	0.169562	1.4105	0.0386961	0.708592	0.969354	0.619351	-1.66209	0.0590455	0.625276	-1.55825
KPNB1	-1.12518	1.65091	0.753551	0.629759	1.34537	0.647292	0.493916	-0.207672	1.37523	1.24442	-0.195058	1.84407	-3.42101	-0.797293	0.0749408	-0.24789	0.555722	1.07297	-0.532534	0.132353	0.883867	0.424809	0.817213	0.744806	1.48953	-0.831322	-0.0806904	-1.36505	-0.074528	0.82611	1.26849	1.3789	0.123096	-0.384464	0.717519	-0.778976	0.0638658	-0.301603	-0.412077	1.57277	-0.19048	-0.719995	1.05542	1.44836	1.14602	-1.22075	-1.3028	0.849233	-1.17378
SRPR	-0.815571	0.715024	0.680337	-0.237324	1.57211	0.790999	0.331899	-0.327527	0.930456	1.73184	0.338719	1.23126	0.740888	1.21535	0.601256	-0.519787	1.27737	0.412412	0.466187	1.02618	1.16202	0.434893	-0.109072	0.345937	1.22357	-0.111089	0.621872	0.201008	0.602586	-0.441795	0.17682	1.06918	0.543141	0.320137	1.42013	-0.726322	1.6542	0.900729	-0.217562	1.14161	-0.138062	0.803002	1.41463	0.368387	0.974553	1.41432	0.205952	-0.239095	0.570877
GPI	-1.34353	0.377025	0.605171	-0.30781	2.58217	-0.781521	1.62443	0.205146	1.53177	2.40812	0.422196	0.114115	1.57142	0.26027	1.80929	-0.467269	0.690883	-0.704502	-0.105249	1.06946	0.642135	0.987236	-0.171925	1.47486	-0.476756	0.0602512	-1.16789	0.969845	0.802672	-0.127307	-0.136666	1.40273	1.30322	0.128019	0.28483	1.2409	-0.0734566	0.3273	-0.974486	0.955276	-0.978277	-0.236852	1.27569	-0.179004	0.0526515	2.87535	0.810923	0.762691	0.912573
DCTD	0.143321	-0.0525644	-0.366338	-0.0225663	0.723998	-0.436783	0.73184	0.483441	1.16366	-0.265772	-0.268068	-0.452507	-0.360786	0.474476	0.501826	-0.128551	0.25723	0.166963	-0.0233426	0.985524	0.75385	0.600953	0.648813	0.392508	1.16327	-1.34062	-0.0375535	0.478255	0.592765	-0.49572	0.876558	1.23954	0.958515	-0.576671	-0.278939	0.141698	0.275166	-0.192173	-1.49813	1.03748	-0.659601	0.645827	1.58241	-0.610351	-0.100343	-1.40296	0.946456	1.19204	0.891351
BRD8	-0.203353	0.780385	-1.04004	-0.0973987	0.0122997	0.0469712	-0.16707	0.49918	-0.710108	0.954958	0.11097	-1.24242	1.99764	1.39871	-0.0628215	2.04822	-3.78926	0.429993	-0.965432	0.385267	-0.790614	3.01658	-0.864325	0.464638	0.42907	0.992131	0.651927	1.46316	-0.385595	0.210099	0.275798	1.10894	-0.275896	2.34086	-2.49929	-0.178137	0.601468	0.75904	0.196922	-1.90113	0.525947	-8.12713	-1.37247	-1.29143	0.165976	0.342235	1.50735	-2.62614	-0.33528
PET117	-0.0501327	1.96512	0.501419	0.766248	0.2992	0.23565	-0.0511059	0.640311	-3.76223	-5.75093	0.887548	1.37487	0.836941	0.511348	0.786437	-0.808733	2.86145	1.74013	0.431641	-0.266668	1.85208	-1.46942	1.14669	0.489521	-0.040715	-1.0259	0.640641	-1.2425	0.40294	-1.19527	-0.210831	0.399804	0.681625	-0.205623	0.583932	-0.414608	1.58257	0.896941	-0.194885	1.52566	-0.261711	0.238556	0.506623	0.185619	2.42428	0.0726275	1.3296	0.768795	1.62391
PUM1	-0.730901	1.43919	0.643581	0.150015	0.727921	-1.03673	1.72429	2.13032	-1.83878	-0.843581	-0.12257	0.00387172	0.130256	-0.0024316	-0.544751	0.166434	0.634135	-0.00346382	-1.16143	1.21911	-0.115716	-0.387662	-0.847903	-0.143618	-0.621978	-0.605186	-0.215411	0.228292	0.276209	-0.522004	-1.43786	0.126522	0.864725	4.56091	-0.0575404	0.00341347	-0.0539877	0.380665	-0.428323	0.0572278	0.794383	-1.15527	1.06918	0.256295	-2.36565	0.00266517	-0.792101	-2.15771	0.677346
TYMS	1.6313	0.971891	0.83857	0.664607	1.28197	1.39617	1.48381	1.38128	0.880021	1.69659	-0.0931671	1.53763	0.493766	-0.354312	0.397431	0.996938	1.27311	-0.68965	0.545374	1.22326	-0.345207	1.56211	0.817049	1.43536	0.598867	-1.2098	0.467547	1.33647	0.0340659	-1.27599	1.62874	0.47491	0.33356	1.50918	0.669629	0.942589	1.06943	0.90076	-0.657724	1.32545	0.0490336	-1.12098	1.00492	1.69381	0.323906	0.147523	0.207274	2.87756	2.09836
PRPF39	-1.10278	-0.272613	0.043881	-1.3066	0.753815	0.42443	-2.51175	-0.318842	0.177492	1.3278	-0.297295	-1.28267	0.0457762	0.128061	-0.398036	-0.717964	0.128338	-0.914838	0.445152	-0.0222518	0.73061	-1.60516	-0.339311	0.281257	-0.469905	0.573046	-0.248563	0.619557	-1.24635	-0.231626	0.350524	-0.332027	1.88504	-1.97639	-0.683781	-0.0295751	-0.0856379	-0.459036	-1.15353	-0.62692	-0.416435	0.279934	-0.450466	0.407493	-0.289048	0.436385	-0.314069	0.216139	-0.588573
BOD1L1	0.886752	-0.165989	1.02769	0.163559	0.509995	0.117546	1.41216	-0.824298	-0.212743	-2.35471	1.04382	1.86004	1.16549	0.238688	-1.69222	-1.67302	-0.946672	0.676785	0.827013	1.1306	-1.19427	-0.0415065	2.12763	0.231929	0.825538	-1.33708	0.0123881	0.57783	0.302837	-2.73651	0.573689	1.48747	0.240099	-1.86357	1.57174	-0.577273	0.333597	1.01484	0.357001	0.773074	0.329229	-1.57717	-0.58461	-0.1566	0.765833	0.348173	0.626999	0.178318	1.33449
DMAP1	-0.784417	0.323433	-0.829466	-0.188202	-0.149879	0.114414	-0.637352	1.44977	-1.01444	0.120393	0.465697	-0.222598	1.52369	-0.285909	-0.504925	-0.550352	-1.91767	-0.88089	-0.573679	0.0759505	-0.236859	-1.4505	-2.28638	-0.446267	0.532755	-0.457417	-0.0218106	-1.69966	-0.464416	-0.861814	-0.623239	-1.82018	0.139137	0.985258	-2.01037	-1.32036	0.338286	0.114671	0.341196	-2.67261	-0.269434	-1.90306	0.170001	0.792423	0.47059	1.27984	1.06661	-2.78862	-1.58821
TMEM126B	0.919803	0.596036	-0.0616736	0.482914	-0.269431	2.7362	-0.481786	0.627183	-0.14714	0.669077	1.36971	1.782	-1.24701	0.0765679	0.207669	-1.84234	1.50425	1.03288	0.558575	1.57728	1.34176	-0.0611181	2.03549	0.606913	0.611533	-2.29471	0.142038	-0.124884	0.175959	-0.859676	0.207185	0.276434	0.823119	-0.424715	0.475064	-1.02797	0.741292	-0.0548981	-0.668286	0.668044	-0.12689	-2.01425	0.336683	2.32954	2.39078	0.875969	0.140199	-0.275331	1.37265
WDR26	-0.124164	-0.983188	-0.303885	-0.307603	-0.580648	-0.219499	1.27551	-0.585336	-1.63081	-0.105825	-0.115374	0.0374362	-0.296419	-0.278759	-1.74775	-0.671516	-0.780248	-1.64299	0.200247	-0.133282	-1.13549	-0.786645	-0.437007	0.346747	-0.778843	0.308556	-0.215806	0.933908	-0.311061	-1.26182	-0.39181	0.86856	0.14436	-0.43407	0.800641	-0.184169	-0.628202	-0.489506	-0.0735516	0.327579	-0.639073	-2.10842	0.060262	-0.325587	-0.769776	-0.937546	-0.657696	-1.38181	-0.793262
TAF9	-0.761851	0.713917	0.0880698	-0.894583	1.12652	1.3536	0.152227	-0.353344	-0.239583	0.590952	-0.121147	1.38497	-0.666811	0.594312	0.458189	-1.3369	1.13388	-0.250969	-0.22407	-2.17391	1.35339	-0.48466	0.272135	0.998127	0.399671	-0.311158	-0.285366	-0.928618	-0.960286	-0.339399	0.600033	-2.83844	0.822046	0.20655	0.706586	-0.530699	1.33911	-0.595796	-0.781815	0.624675	-0.142249	0.629233	-0.19666	1.30153	1.46187	-0.158486	1.06173	-1.00997	-0.330167
PSMC3IP	-1.22628	0.0225284	-1.80787	-1.53034	0.207029	-0.146144	0.99493	0.707744	-0.30447	0.374949	-0.25141	0.491313	0.905619	-0.452237	-0.487742	0.00875751	0.157914	0.401589	-0.474274	-3.8343	0.711228	0.387772	-0.334459	1.23885	0.562213	0.56782	-1.44212	-0.0420983	-3.51064	0.322871	-0.399261	-4.44427	-0.128645	0.444742	0.061566	0.357923	-0.265632	-0.0209264	-0.652214	0.335793	-0.424683	0.304747	0.472648	0.294832	0.275503	-1.35765	-0.149021	0.309984	0.971728
FNIP1	0.0405425	-0.928932	-0.0233994	-0.55305	3.0297	-0.44185	-0.99864	-0.641981	0.869628	-0.190296	-0.183752	1.01463	0.166955	0.152074	0.292922	-1.08861	1.14319	0.830451	0.686751	-1.01597	0.653698	0.109069	0.976546	0.999826	0.286608	0.292123	-0.0660166	0.0794989	-0.520955	-0.220793	0.0403949	0.0601748	0.322942	-0.174762	0.673311	0.0692819	-0.365167	0.0690225	-0.253097	0.610027	-0.303861	-0.693098	1.21674	0.338515	-0.104572	1.73134	0.0470053	-0.512001	-0.465624
DNAJC24	-0.142275	-0.762456	-0.347384	-0.171467	-1.87035	-1.04059	2.11847	-0.0592528	-0.860887	-1.42578	-0.258671	-0.862678	0.496947	-0.251437	-2.62085	0.299035	-1.23781	-0.164695	0.324685	0.50101	0.598869	-0.985642	-0.268266	-1.73312	0.85389	0.0428905	0.249887	-1.30922	0.129615	-0.0426007	-0.0904944	0.439063	-0.3705	1.10828	1.48223	-0.455843	-0.083392	-0.755824	0.158908	1.55666	-0.719767	-1.87777	0.468718	0.146842	-0.731079	-0.562148	-1.13337	-1.56569	0.93529
DPH2	-0.56921	0.0334573	0.876873	0.143887	-1.59893	-0.347621	1.66463	0.994175	0.252889	-0.794885	-0.149919	-0.246712	1.06616	0.0579246	0.138162	-0.250965	-0.027727	-0.536956	0.442591	-0.517818	0.883451	-0.0390466	0.695173	-0.801035	0.548153	-0.0729424	0.423317	-0.537544	-1.15453	0.390055	0.545458	1.02579	-1.14024	1.15564	-0.20066	0.0141908	0.518064	0.577376	-0.0274857	1.19262	0.454486	0.186837	-0.199092	-0.369337	0.437331	0.479404	-0.592542	0.591968	1.21196
POLE	0.805964	2.07817	1.74943	-3.52852	2.17917	0.0915978	-1.01393	0.765062	0.0378329	1.45714	0.763801	1.01717	1.09929	-0.16677	1.63542	0.88305	2.25571	0.641485	-0.191684	0.171193	0.953965	1.16022	-0.627574	1.95128	1.01003	0.779685	0.845582	-1.17511	0.0775613	-0.253506	1.27815	-0.211702	0.26931	0.899627	0.0403054	-1.64301	2.09026	-0.0904767	-2.24538	0.612391	-0.288617	0.712875	0.366545	1.07587	-0.264523	0.544252	1.53699	1.31415	-0.733382
WEE1	0.783791	0.824236	0.140608	-0.503288	1.6954	0.376102	-1.47572	-0.150165	0.293718	-1.38261	-0.271302	0.303036	-0.734936	0.219741	-0.347018	-0.112881	0.333607	-0.116584	-0.946957	2.62167	0.204247	1.15673	0.239257	0.780462	-0.0486829	-1.31596	0.0282769	-0.275965	0.623941	-1.44954	1.21819	2.14394	0.260565	-1.45452	-0.80855	-0.528026	0.520148	0.126415	-0.152593	1.71412	0.110638	-2.69124	0.00191899	0.271098	0.0436267	-0.074734	0.230139	0.993129	-1.43354
ELP4	-0.024922	0.415811	0.0563637	0.614487	-2.23271	-0.851403	-1.27786	-0.48257	2.47265	0.75426	-0.457677	0.356336	1.2953	-0.213217	-0.0774874	-1.02904	0.865876	0.837706	-0.133814	-1.06452	2.27861	0.517284	-0.120355	0.370926	-0.824018	3.12374	-0.246326	-1.47449	-1.3211	0.846968	0.673725	-0.468377	-1.56551	1.49479	0.82029	3.8319	-0.121142	-0.0957653	0.253865	0.267253	0.56866	0.840504	0.711677	-1.00681	1.55778	-0.370035	-0.548337	-0.302372	-0.126599
KANSL1	0.82004	0.304688	0.639381	0.26454	0.0654332	0.190234	-0.46838	0.208471	0.0719552	-0.931543	0.265128	0.237854	0.522118	0.407955	-0.873124	-1.4964	-0.166222	-0.453068	0.137204	0.67738	0.598628	-1.00966	0.574461	-0.79847	0.452433	0.120711	-0.188625	-0.678626	0.103205	-1.03904	-0.205628	0.217208	0.372429	-1.40056	0.740712	-0.0206884	0.452268	0.725841	-0.235604	-0.423208	0.151933	-0.416523	0.394757	0.772451	-0.119437	1.75935	0.457666	-0.427375	0.100397
BRCA1	0.19991	-0.530676	0.117946	-4.20136	0.0803125	0.497282	0.478521	0.146357	-0.884303	0.499103	0.224981	0.838053	0.0687924	0.54313	-0.66399	0.750809	-0.975857	0.440539	0.766543	1.6776	1.08822	-0.984136	-0.129268	1.11436	0.83416	0.349567	1.2451	-0.900082	-0.913039	-0.0233466	-0.627893	-0.330233	0.573634	-1.26337	0.630451	-0.868976	0.0156714	-0.546972	-0.96148	0.464322	0.328665	-1.09372	0.604821	0.988964	-0.508131	1.01315	0.663705	0.137949	-1.33317
TCERG1	0.298006	0.840894	0.342508	0.43723	1.39368	0.724832	-1.03529	0.201722	-0.139713	2.38219	1.53586	0.0816585	0.728771	0.103507	1.60758	-0.74086	2.66065	2.16274	0.00461514	2.17824	3.22982	-0.600516	-0.223854	1.04717	0.727028	-2.64535	0.236291	0.081358	0.874312	-2.51261	1.01065	1.62171	0.580245	0.835839	1.20467	-0.459488	1.41939	0.402507	0.44653	-0.537684	0.0488846	0.130771	1.45678	-0.424065	1.1086	3.11219	2.45011	0.835424	-2.34565
MRGBP	-0.1384	-0.22508	-0.13958	-1.28812	-0.315487	-1.43231	1.20367	0.0927869	0.632083	1.91253	0.40688	0.00947021	0.495638	0.112373	0.494173	0.518977	-0.238202	-1.34741	-0.44701	1.21965	-0.355185	1.65973	-0.174867	2.9221	0.421881	0.579924	0.331206	0.702572	0.15477	-0.322138	0.152384	0.467383	1.60645	0.0843741	-0.019059	-0.353252	0.488683	0.189485	-0.361938	-1.17547	-0.283622	-1.58702	0.666164	1.56121	-1.37897	1.76141	2.97415	-2.10132	0.653678
C20orf196	-0.00828348	-0.205308	0.0879901	-1.00362	0.746946	-0.0864101	-0.0549012	-0.289596	-0.156203	0.591826	-0.462788	0.015226	0.425276	-0.71229	0.324506	-0.800837	0.20291	-1.06808	0.670278	-0.511703	0.383479	-0.30338	-0.556298	0.0513592	0.17328	0.504568	-0.0238392	0.469822	-0.00107577	-0.659795	-1.13632	-0.716756	0.300945	0.072148	-0.323406	-0.430761	-0.718199	-0.459414	-0.457221	0.193886	-1.34176	0.272142	0.0144838	-0.103155	-0.605161	1.09055	0.423623	0.112214	-0.0659282
COX6C	1.03409	1.98551	-0.0508389	1.09755	1.07297	1.8403	0.259704	-0.543998	0.996347	-0.154734	1.09832	1.48029	1.61032	-0.0931732	1.08163	1.12417	0.779176	1.16096	0.230809	0.752498	2.66286	0.505158	0.239662	0.182653	-0.693185	-0.193068	1.00897	0.431562	-0.15123	-0.203511	1.08371	0.648492	0.0074674	0.0777394	1.13918	-0.144882	2.30803	1.17652	-0.167607	0.721321	0.15187	2.29554	1.53306	0.398169	1.02792	-0.771546	0.88381	-0.373504	1.42793
PKMYT1	-1.05568	-0.288308	0.579876	0.570647	2.59245	-0.189378	-0.0846028	0.513712	2.24989	0.299195	-0.155451	0.999033	-0.651776	-0.425899	-1.07061	-0.775664	0.675878	2.0641	-0.0899549	2.30036	0.821613	-0.80126	1.48195	0.423303	0.523894	-2.60052	0.597417	-0.190724	0.42135	-1.95611	2.11103	1.89732	0.390849	-1.55449	0.683443	-1.52683	0.527326	-0.619342	-0.687057	1.76125	-0.00908782	0.463806	0.45521	0.213034	-0.582213	0.42263	1.42993	-1.8276	-0.359517
CUL1	1.33209	0.480453	-0.422459	-0.529625	-0.0566621	1.57207	0.696143	1.78373	2.75386	1.47335	0.690246	0.587056	0.586875	-1.27369	-0.622358	-0.5168	0.594087	-2.59402	0.046205	-3.36758	-0.248064	0.467106	0.105931	-0.183609	0.563585	-3.62117	-0.360057	1.78699	-2.31845	-2.88424	1.89462	-1.4242	0.380341	0.16636	1.3825	0.549987	1.53131	0.790497	-0.568405	-0.20311	-0.368052	0.853512	-0.232536	0.238248	-0.676014	-0.242296	-0.112841	-1.17016	0.183926
TMEM209	0.593699	-0.00190398	0.137914	0.322314	0.323751	0.806262	-0.0193994	-1.50319	-1.86196	0.673233	-0.551704	1.04791	-1.03049	-0.448511	-0.242525	0.367921	1.08954	0.535379	0.170935	1.39757	-0.0448664	-0.30477	0.34008	0.701702	0.0624699	0.870948	-0.489737	-0.29214	0.172278	-0.393185	-0.0511469	-0.225062	-0.180801	0.600213	-0.0218338	-0.0606992	-0.064286	0.175175	-0.420598	-0.0480268	-0.635195	-0.637454	0.307729	1.36114	-1.5115	-1.02785	0.329883	1.53955	0.676276
TRRAP	1.07226	0.302787	-0.96381	-0.517881	-1.39791	-0.937057	-1.09505	1.61439	-3.30505	1.30147	-0.100476	-1.42458	1.45759	-0.850285	-1.37035	-0.052605	-0.919146	0.800681	-0.154778	-2.08553	-0.312286	-1.69315	-1.12068	0.151721	0.747903	-0.412938	-0.151583	-0.740375	0.418598	0.124032	-1.27401	0.284816	-1.65885	2.60287	-2.16228	-0.76087	0.394198	-0.2612	0.172213	-1.72963	0.00975017	-2.65074	0.271321	0.70261	-0.637769	0.191669	0.782151	-0.188044	-0.405567
NUP35	-0.754393	-0.168592	-0.0585735	-0.161055	-0.493721	-0.690597	-0.695409	-0.038873	1.59876	0.289938	-0.478487	-0.140606	-11.1896	0.173735	-0.763949	0.737482	-1.78157	-0.847047	-1.08891	1.35051	1.22447	0.0399794	-1.12733	-0.252088	0.239211	-0.0899349	0.525427	-0.113373	-0.46448	-0.653251	0.721743	0.236543	-1.0232	-0.229172	0.0978329	0.769131	0.883585	0.307646	0.0771781	0.00754783	-1.47907	1.03854	0.445139	1.77763	0.483195	-0.27543	-0.467158	-0.189577	-0.0863883
CBLL1	-0.674484	0.611355	0.087364	-0.934329	2.90368	0.732878	1.27487	0.0141018	-0.439667	1.27699	0.223573	1.06643	-1.28865	0.378691	1.91185	-1.14153	1.77971	-0.0612222	-1.07115	0.87846	-0.163076	0.542056	0.092311	4.4866	0.336264	0.579094	1.10673	0.922191	-0.181061	-0.248568	-0.445173	-0.0551164	1.5653	0.984255	0.200526	0.403966	0.382223	0.458403	-0.13696	1.77804	-0.816179	-1.17483	0.570596	-0.140182	0.495226	1.45706	-0.443841	0.982346	-1.13461
RHOXF2	-1.0539	-0.0726653	-0.511995	0.0145114	-1.07941	-2.44526	1.90298	0.619424	0.13902	-0.594447	-1.07732	-0.131376	-1.02199	-0.0186886	-0.808543	-0.0652909	-1.01279	-0.464098	-0.374446	-2.23769	0.270302	-0.971773	0.767924	-0.906372	-0.314184	-0.510335	-0.87635	-0.52204	-0.810324	-0.875853	0.00950587	-0.473811	0.99827	-0.750495	1.85086	0.651985	-0.715152	-0.776743	-0.16342	0.365007	-0.515802	-0.0786073	-0.304619	-0.0571812	-0.904169	1.021	-0.5407	0.630224	-1.05795
PIF1	-0.558048	-0.528503	0.114369	-0.447008	0.280274	0.693269	0.798354	-0.56934	0.695062	0.107307	-0.489355	0.489349	0.10741	-0.266952	-0.695287	-0.718774	0.279037	-0.000187137	-0.345392	-0.115918	0.42968	-0.302674	0.0909284	-0.401352	0.561246	0.129772	0.483649	0.316533	-0.314506	-0.368584	0.691628	0.153894	-1.18646	0.319122	0.387319	-0.2236	0.241035	0.0435408	-0.281089	-0.0886504	0.0227308	-0.153842	-0.876908	0.201056	-0.656603	-0.707412	0.042702	-0.345279	0.0395039
ACAD9	1.46626	0.401341	-0.154932	0.334457	-0.146566	0.970839	0.196922	1.22001	-1.59158	-0.258216	-0.262526	1.75938	0.287547	-0.851766	0.836517	0.341822	0.259513	0.189607	1.34857	-0.743181	1.33181	-0.166237	0.145016	0.956118	-0.581762	-0.317362	1.32723	0.140148	-0.354456	-0.248055	-0.490885	0.129563	-0.0542952	1.09109	-1.12187	-0.0240474	2.56218	0.597174	0.0225091	-1.6366	0.417862	1.77175	-0.810208	-0.373194	0.054327	0.662504	0.336289	-0.619967	0.309861
ENY2	1.22768	-0.248607	0.420249	-0.878681	0.0635732	-0.147538	-1.40462	-0.152877	1.40295	0.551335	0.387665	0.318803	-0.0444058	-0.205104	0.401256	-0.212117	0.87674	0.058181	0.303967	0.399251	-0.32163	1.51174	-0.111271	0.783519	-0.723227	-1.14517	-0.138467	-0.92073	-0.106594	-0.205395	1.06992	0.594085	0.790548	-1.1904	1.1618	0.552391	1.08456	-0.0859065	-0.302789	-0.702431	-0.951975	0.927279	0.489356	1.3565	1.43533	1.07287	0.780834	0.670067	-0.192881
USF1	-0.704282	-0.428657	0.0424329	-0.59514	1.43264	0.249872	-0.120183	-0.148818	0.990622	-2.28202	-1.18205	0.491257	0.583795	-0.0680907	0.197039	0.852657	-0.160666	-0.971286	0.334356	-0.36207	-0.523496	0.634406	1.70905	-0.396061	-0.272305	-0.310004	0.408223	1.50942	0.105784	-0.918205	0.825555	-0.244998	-0.251721	0.362503	0.868044	0.340201	0.0165552	0.99844	0.349751	1.22642	0.21049	0.55632	0.502585	2.11715	-0.191972	-0.709989	0.0804955	0.605042	0.214274
PPP2R1A	0.158367	-0.358144	0.671619	-0.160227	-0.900929	0.731862	1.67438	-1.01524	-0.541013	0.213135	-0.624214	-3.18196	-0.955702	0.416022	-1.92297	-0.228079	0.00500095	-0.307146	0.0715205	3.3119	-0.629967	0.553823	-2.62021	-1.52665	-0.336728	-0.641614	-0.971872	-0.61439	0.212605	0.618376	-1.33078	0.577045	0.43795	3.59487	0.670958	-0.344358	-1.27075	-1.59702	-0.349117	0.508734	0.306039	-5.95727	-1.64246	0.900203	-3.13738	-0.463491	0.378455	-4.04117	2.47138
MCM9	0.376605	1.46683	0.67889	-0.137797	0.167907	1.31544	0.600215	-1.0811	-0.307104	2.488	-0.257638	-0.695491	1.09674	-0.370718	-0.13919	0.680555	0.563772	0.368071	1.07753	0.852359	0.307858	0.377727	1.15158	0.429485	0.943979	1.34532	2.93279	1.59759	0.0998308	0.00432702	1.0835	0.661142	-0.115975	2.17222	1.24519	0.942006	-0.435339	0.634529	-0.532567	0.785116	-0.259375	0.976513	1.73515	0.711323	-0.590901	1.2773	0.948759	0.884732	-0.38815
IER5	-0.401307	-0.431557	-0.039704	-0.456256	0.780238	-0.291592	-0.123769	-0.0685454	1.42797	0.468053	-0.263475	0.527678	0.077519	0.919629	0.295186	-0.634349	0.897992	0.416077	-0.671325	-0.0672599	0.140398	0.0431786	0.290953	0.146665	0.300577	1.2472	-0.929741	-0.110151	-0.46208	-0.291905	0.109458	0.232532	0.193347	-0.104667	0.57216	1.26814	0.498701	-0.0991081	-0.0843625	0.643766	-0.354318	-0.144516	0.079598	0.795336	-0.557574	1.09599	0.0947952	0.967512	-0.306405
HECTD1	-0.0105919	-1.26636	-0.26742	-1.19103	-0.150322	-0.760615	0.720257	-0.108145	-0.396098	-0.243161	-0.214388	0.123897	0.0552175	-1.49201	-0.700922	0.0162402	0.927828	-0.301787	0.381155	-2.78961	0.842758	-0.097558	-0.646227	-0.694122	-0.457612	0.396251	-0.174795	-0.305788	-0.601167	-0.619168	-0.246279	0.08444	-0.497322	0.780928	1.44813	-0.315881	0.803043	-0.305119	-0.841972	-0.323565	-0.320649	-0.479361	0.0129924	-0.416785	-1.16187	1.77622	0.0378938	-1.06201	-0.549637
CCNF	-0.668409	-0.358012	0.24473	-0.349816	1.17292	0.782882	-0.230204	-0.290312	0.464877	-0.262534	0.173503	0.0795728	0.130877	-0.074186	-4.92611	-0.680613	0.771901	-0.741157	0.0305469	3.42536	1.17556	0.0641775	0.471012	0.997079	0.403421	0.417101	-0.204002	0.667767	1.16126	0.0780423	-0.0805008	0.152148	1.31842	0.89511	0.296375	0.0264284	-0.172559	-0.00246699	-0.46941	0.680818	-0.00973554	0.270696	-0.214355	0.363049	-0.739278	1.43177	-0.481084	0.424216	-0.467127
LSM10	1.31773	-0.00358011	-0.450356	-1.37211	2.56958	-1.97806	0.801679	1.13263	-2.19202	0.939149	-0.0488593	0.267378	0.0397177	-0.167057	0.956759	0.203175	-0.117548	0.506461	-0.0612451	1.33907	-1.98415	-0.355609	-0.639103	1.18977	0.0502115	0.0421659	0.274267	0.271331	0.334859	0.862025	-0.936715	0.262197	0.137978	2.15314	0.797651	-0.254029	0.577073	0.212773	0.455363	1.29391	0.165927	-1.20694	0.765563	-0.284223	-2.89644	-1.32925	0.517066	-0.61023	-0.10382
ALKBH8	0.728487	-0.0212783	0.114955	0.00373087	0.400109	-0.224409	-1.80919	0.0486059	1.06597	0.830179	-0.305569	1.07541	0.90024	0.960489	1.142	0.794594	1.10364	-0.101251	-0.156343	-1.15456	-0.178468	0.00294094	1.37671	-0.371577	-0.47984	0.310466	0.0924906	0.032457	0.454975	-0.0834626	-0.834133	-1.93431	-0.0544977	0.0416281	0.147505	0.429527	0.582957	-0.237738	-0.383323	0.873963	0.798804	-0.757654	-0.18792	0.0352277	-0.432246	1.22466	-0.0261837	0.547763	-2.06715
[truncated: 255 more columns]
