# Supplementary material for: Large-scale mapping of environmental-genetic interactions illustrates the dynamic nature of cell-cycle and DNA repair regulation
Source: Mol Cell. Author manuscript; Available in PMC 2026 Apr 10. (PMC13068139; doi:10.1016/j.molcel.2026.01.025)
Supplement: MMC6 [file NIHMS2148368-supplement-MMC6.xlsx]

## Sheet: Sheet1
	H2AFX	NONO	CDC25A	CHTF18	SMC3	PRRC2A	LSM12	PAN3	TAF13	CSRP2BP	XPO4	ZC3H4	NDC1	DBF4	GINS4	H2AFZ	PRMT5	USP15	PIH1D1	RAD51C	PSMA1	SETD1A	ZBTB14	NRF1	DZIP3	PQBP1	RNF8	RSRC2	SFR1	TIMM17B	TAF11	RAD51B	MTOR	DENR	ACLY	DPH1	CASD1	MOB4	RNASEH2B	ROMO1	CKS2	BTAF1	MDC1	NCAPG	GTF2A2	DAP3	CWC15	IDI1	PRKDC
H2AFX	0.701163	-0.815494	0.249435	0.530117	-1.2767	0.289598	2.8874	-0.58631	2.22657	1.78191	-0.391804	0.884139	0.0607852	-0.234427	-0.267468	0.621537	0.574885	0.156228	-0.118768	3.7385	-0.1787	1.48425	1.14331	0.166252	0.213697	1.70351	2.40761	0.612275	0.235345	0.358545	1.25496	2.50153	1.44175	1.37339	0.22656	-0.276413	1.60718	-0.711902	0.526335	1.43646	0.263801	-0.366666	1.49364	2.19914	3.89963	-0.132114	1.61909	0.639096	0.829412
NONO	-0.815494	-4.54635	0.846872	3.45532	-1.27962	1.52744	-1.27609	2.57111	-1.40544	-0.413197	0.672354	-2.16094	-0.283887	2.28079	0.0514396	0.391925	-0.936494	3.76656	0.266385	1.10034	-3.01959	0.718767	-0.931731	-1.1912	0.304473	-1.26226	-0.0469586	-2.00467	-1.01032	-1.47125	-1.30316	0.707556	-1.27352	-2.4142	-0.107273	-1.27756	-1.25296	0.230939	0.826374	0.018673	0.430629	-1.54014	1.25927	-1.36481	0.136238	-2.35001	-0.371814	-0.160988	-0.209372
CDC25A	0.249435	0.846872	6.42726	1.28713	-2.29511	-1.18579	-4.72089	0.141373	-3.76088	-2.91677	1.96316	1.0387	-0.56178	0.532324	-2.32673	0.837601	-2.33325	0.111276	0.568301	-2.18145	-8.41197	-2.48597	-0.193465	-6.73467	-0.66718	1.91702	-0.399213	-0.192827	-0.776718	1.44165	-0.65445	0.207	-8.00122	1.12247	0.23486	-0.324061	-1.27933	0.511693	-2.05768	-5.5482	0.859501	-1.10163	-1.85522	-1.55064	-3.75706	-6.64218	-3.19477	-1.31805	-0.381566
CHTF18	0.530117	3.45532	1.28713	-1.54808	-1.9316	1.19839	2.51004	0.513389	-0.103365	-0.216507	0.418687	2.20825	0.995055	-0.995028	0.192366	1.02826	0.032963	-1.06174	1.27928	0.559771	2.73896	0.902406	0.362078	2.76869	0.424703	0.284135	0.98233	5.36388	0.564712	1.88364	-1.28023	2.01856	4.83565	-0.777962	0.183885	0.377941	0.209425	-0.0259745	0.618415	1.16088	-0.286123	2.98822	0.198636	-1.55201	-2.6582	3.07603	1.61208	1.19434	-1.88342
SMC3	-1.2767	-1.27962	-2.29511	-1.9316	2.96561	-2.10817	-1.76605	-1.32039	2.43226	-3.77775	-2.91941	-1.53677	1.69911	-1.51992	-2.35976	0.080319	-0.27427	-1.13642	1.41816	-1.11866	2.89276	-0.348758	-3.5185	2.57567	0.842535	-1.69982	0.662811	2.33607	-1.12647	-1.73785	-1.15623	0.32856	0.598315	-0.569508	-1.34757	2.07175	-1.58923	1.22326	-0.392695	-0.598376	-2.83281	0.624679	-0.371065	-0.730468	0.496865	1.69896	-0.855498	1.04635	1.20135
PRRC2A	0.289598	1.52744	-1.18579	1.19839	-2.10817	-0.937364	0.560347	-1.85368	1.29096	-2.23916	-0.172042	0.773133	0.904801	0.577027	0.701294	-0.125503	0.157827	-0.152061	-1.20524	-1.27672	1.8045	-0.737148	-0.314777	2.91619	-0.529516	-0.116599	1.30157	1.33515	-0.55263	0.20031	0.0218806	-2.5647	0.314749	3.74224	2.39644	1.54076	1.10366	0.499652	-0.725109	0.480705	-1.26617	-3.79775	0.199812	0.818234	-0.720141	1.19828	-1.63489	-0.0422204	0.27636
LSM12	2.8874	-1.27609	-4.72089	2.51004	-1.76605	0.560347	-3.10594	-1.8597	-0.147643	-1.26899	-2.11529	-4.51611	2.25519	-2.31252	-3.71319	-0.215342	-1.07915	-2.7848	0.652926	0.110563	-3.28051	-0.608946	-2.73382	-2.31838	1.53274	0.037733	1.57061	-1.93272	-0.370766	0.723092	-1.73874	1.69789	-4.02235	2.9536	-2.72763	1.08093	-0.502378	-0.379813	-0.263502	-0.222584	2.70822	-2.32725	0.176912	-0.597926	-1.41149	-1.96302	-0.710205	-0.641596	2.48698
PAN3	-0.58631	2.57111	0.141373	0.513389	-1.32039	-1.85368	-1.8597	-1.42982	-1.64924	-0.9991	1.02069	-1.31157	0.298939	-0.47926	-0.327452	0.555596	-1.12678	0.431696	-0.820574	-0.663308	-0.224172	0.351526	-0.313427	-0.71071	-0.170959	-1.17818	-0.53175	0.743244	-1.78772	-0.626566	-1.81461	0.0398692	-0.244586	-2.33093	0.586783	-2.15746	-0.157538	0.0870311	0.845935	-0.970041	0.570102	-0.200816	0.458743	-0.798476	-0.21508	-1.68798	-1.7722	-1.61951	-0.576022
TAF13	2.22657	-1.40544	-3.76088	-0.103365	2.43226	1.29096	-0.147643	-1.64924	-8.76502	-2.54025	-1.8874	-2.03309	1.32117	-4.00592	-1.29892	2.61366	0.953523	-1.61661	0.747071	1.20357	-2.10277	3.58969	-2.27465	2.69201	1.78853	-0.832259	2.5899	1.52317	1.07596	0.276916	-5.58084	1.23713	-3.53246	2.30618	-1.24363	0.558977	1.12558	0.665789	0.831923	-0.984118	0.842917	-3.61188	1.91213	0.214013	-3.28416	-2.15014	0.723788	1.94774	2.53099
CSRP2BP	1.78191	-0.413197	-2.91677	-0.216507	-3.77775	-2.23916	-1.26899	-0.9991	-2.54025	-3.39697	-3.32401	-2.43807	0.0378329	-1.983	-0.485048	2.39088	-0.158702	-0.625803	-1.80925	-0.77511	-1.28513	3.63898	-2.95452	-0.768779	-1.11602	-1.40262	-0.315031	-0.656343	1.11106	0.117336	-3.02181	0.314268	-1.35805	-1.21247	-1.48333	3.9133	-1.50837	-1.7728	2.82532	-0.522262	1.38886	-3.14771	-0.596778	-3.57277	-1.70717	-1.2963	0.526499	0.76774	1.30059
XPO4	-0.391804	0.672354	1.96316	0.418687	-2.91941	-0.172042	-2.11529	1.02069	-1.8874	-3.32401	-4.82899	-1.53381	-0.613205	-0.754051	-3.87407	-0.837552	-2.88049	-0.590201	-0.940475	-1.6004	-1.10156	-0.313342	-1.70413	-2.70587	0.135631	-0.438222	0.199535	-0.0689577	-1.06186	-0.601145	-1.01818	0.349971	-4.15268	-0.798	-0.504323	0.140645	-2.75444	-1.79912	-0.395646	-2.28855	1.0699	-2.77082	-0.0816007	-1.17577	-1.4986	-6.35421	-1.71212	-0.362136	0.0642601
ZC3H4	0.884139	-2.16094	1.0387	2.20825	-1.53677	0.773133	-4.51611	-1.31157	-2.03309	-2.43807	-1.53381	-4.71921	1.92644	0.896932	-1.48911	0.522211	-2.18966	-2.1359	-0.023009	-3.18685	-2.90542	2.94296	-3.38107	-1.44672	0.0988693	-1.58878	0.611816	-3.10191	-1.05319	-0.718439	-1.28315	-0.180957	-5.31044	-0.123897	-2.8594	1.40067	-3.27488	-0.189131	0.0662695	-4.45137	0.835443	-4.74046	0.980457	-2.61583	-3.1245	-5.91801	-1.32242	1.51086	-0.197492
NDC1	0.0607852	-0.283887	-0.56178	0.995055	1.69911	0.904801	2.25519	0.298939	1.32117	0.0378329	-0.613205	1.92644	1.48084	1.43155	0.402589	-0.222465	0.712782	1.95577	1.32172	0.278733	2.69308	1.97743	-0.986107	0.348794	0.42374	0.588364	1.72192	1.53455	-0.29978	1.66263	0.798914	1.63687	1.17972	1.53954	-0.246225	0.508946	-0.122032	0.573367	0.482251	2.26741	0.362478	0.97293	0.349122	0.0477392	2.48529	0.317414	0.456695	1.66666	0.331272
DBF4	-0.234427	2.28079	0.532324	-0.995028	-1.51992	0.577027	-2.31252	-0.47926	-4.00592	-1.983	-0.754051	0.896932	1.43155	-0.749412	2.37857	-0.967936	1.93534	1.95581	-0.599579	-0.171134	2.3222	0.679631	-0.178372	1.84986	-0.0591917	1.83656	0.661501	4.524	0.0394336	0.867342	-4.60906	0.604541	0.58245	-3.59847	-2.17098	1.69291	-0.211185	-0.543029	1.53163	-0.346071	-0.140639	-2.29288	-1.51091	-1.17632	-1.5426	-1.05579	1.50408	1.54588	1.20729
GINS4	-0.267468	0.0514396	-2.32673	0.192366	-2.35976	0.701294	-3.71319	-0.327452	-1.29892	-0.485048	-3.87407	-1.48911	0.402589	2.37857	5.05743	1.63301	0.0105469	-0.242283	-0.14296	-1.1964	1.82764	1.02712	-1.37191	0.460447	-0.266416	1.07902	-0.0909314	-0.0558468	1.07966	2.05203	-2.16101	-1.65117	0.197781	0.164345	-2.12196	4.61271	-0.267863	0.291121	-0.346812	0.370496	0.620734	-0.411521	0.150394	-1.54456	-0.660658	-0.864966	-0.0414064	0.693901	0.149076
H2AFZ	0.621537	0.391925	0.837601	1.02826	0.080319	-0.125503	-0.215342	0.555596	2.61366	2.39088	-0.837552	0.522211	-0.222465	-0.967936	1.63301	1.8215	-0.128032	-0.334013	-0.859979	-0.683347	-0.168738	3.35643	0.415993	0.173202	-0.458787	1.25206	2.012	0.276614	-1.08122	1.50684	2.75211	-1.05469	-1.39924	-0.148789	-0.870308	-0.182379	0.677707	-0.267477	1.19868	0.934917	0.497282	-3.0394	0.0848673	-0.93619	2.30627	0.411057	-0.32072	-0.490369	-1.96125
PRMT5	0.574885	-0.936494	-2.33325	0.032963	-0.27427	0.157827	-1.07915	-1.12678	0.953523	-0.158702	-2.88049	-2.18966	0.712782	1.93534	0.0105469	-0.128032	1.78645	0.105087	0.00426486	0.0637601	2.21096	1.71407	-2.2208	1.4278	0.533112	0.162452	-0.492869	1.1151	0.405247	-0.03728	-1.55801	-0.4192	1.16091	-0.0358427	-1.27872	3.38261	-1.38585	-0.319043	1.29929	-0.527164	-0.574507	-1.34267	0.616614	1.00435	0.381789	-0.00779381	1.93105	0.373742	0.962563
USP15	0.156228	3.76656	0.111276	-1.06174	-1.13642	-0.152061	-2.7848	0.431696	-1.61661	-0.625803	-0.590201	-2.1359	1.95577	1.95581	-0.242283	-0.334013	0.105087	-4.24791	-0.876811	-1.41394	-2.51404	1.91982	-1.47808	-1.5755	-0.669015	1.61818	0.433127	3.10956	0.499701	-0.03271	-0.994396	-0.339404	-0.854447	-0.232562	-0.479702	-0.0486488	-0.586323	0.447759	1.1731	-1.07434	1.14043	-0.288104	0.133944	-0.0479327	-3.63785	-1.11997	0.712718	0.665605	-0.490059
PIH1D1	-0.118768	0.266385	0.568301	1.27928	1.41816	-1.20524	0.652926	-0.820574	0.747071	-1.80925	-0.940475	-0.023009	1.32172	-0.599579	-0.14296	-0.859979	0.00426486	-0.876811	2.12594	-1.69426	0.945227	0.528637	-0.761201	0.0811909	-0.344776	-1.06025	0.988982	0.203947	-0.745938	1.15636	-0.051195	-0.144715	-0.805937	0.972064	0.0583915	-0.795857	-0.103439	0.37362	0.0842955	1.14641	-1.12771	-0.847854	0.768413	0.54952	0.244763	0.516819	0.64715	-0.194373	0.348877
RAD51C	3.7385	1.10034	-2.18145	0.559771	-1.11866	-1.27672	0.110563	-0.663308	1.20357	-0.77511	-1.6004	-3.18685	0.278733	-0.171134	-1.1964	-0.683347	0.0637601	-1.41394	-1.69426	2.95389	0.739472	0.395361	-1.86192	2.13836	-1.71521	-0.272174	1.73379	0.667301	1.02617	-0.514571	-0.017231	6.85823	0.070711	0.385798	-0.657685	0.16697	-2.92952	-0.414889	0.153647	-3.0635	-0.474995	-0.04467	-2.14359	-0.920093	-0.626986	-1.2621	0.388269	0.00683441	0.578464
PSMA1	-0.1787	-3.01959	-8.41197	2.73896	2.89276	1.8045	-3.28051	-0.224172	-2.10277	-1.28513	-1.10156	-2.90542	2.69308	2.3222	1.82764	-0.168738	2.21096	-2.51404	0.945227	0.739472	0.215359	2.2642	-3.08706	2.7254	0.443299	-0.305011	3.48696	-0.104957	1.89896	1.5147	-2.42035	0.20458	-0.206589	1.47501	-4.07679	1.0974	4.00815	1.44006	2.32638	1.09188	0.921622	-2.52098	0.761625	1.15377	-1.33137	-0.267782	1.15199	5.42726	3.74672
SETD1A	1.48425	0.718767	-2.48597	0.902406	-0.348758	-0.737148	-0.608946	0.351526	3.58969	3.63898	-0.313342	2.94296	1.97743	0.679631	1.02712	3.35643	1.71407	1.91982	0.528637	0.395361	2.2642	1.95831	0.417124	1.36896	0.123923	1.41442	1.83331	2.99663	1.59711	1.41372	0.920968	1.69725	2.46351	1.62654	-0.97506	0.568096	-0.0121945	0.302554	1.79346	1.41004	0.601522	0.390129	1.27107	0.501736	2.88213	1.0441	1.16839	0.454508	-1.32526
ZBTB14	1.14331	-0.931731	-0.193465	0.362078	-3.5185	-0.314777	-2.73382	-0.313427	-2.27465	-2.95452	-1.70413	-3.38107	-0.986107	-0.178372	-1.37191	0.415993	-2.2208	-1.47808	-0.761201	-1.86192	-3.08706	0.417124	-2.76731	-1.26333	0.363735	-0.528146	-0.163046	-0.333129	-0.484861	-0.264729	-3.65562	-1.96101	-3.30292	0.325118	-2.47513	1.75336	-1.97317	-0.686719	1.22408	-2.39249	1.00625	-2.47402	0.0665957	-4.3345	-3.62851	-2.95559	-0.631602	-0.341381	1.6449
NRF1	0.166252	-1.1912	-6.73467	2.76869	2.57567	2.91619	-2.31838	-0.71071	2.69201	-0.768779	-2.70587	-1.44672	0.348794	1.84986	0.460447	0.173202	1.4278	-1.5755	0.0811909	2.13836	2.7254	1.36896	-1.26333	-2.62344	1.92127	-0.415954	1.69075	0.497592	0.163269	0.826753	-0.28751	-0.635762	0.287612	3.5873	-3.39792	2.33045	1.67307	1.44589	0.486383	-0.433539	0.647791	-0.50034	1.04624	2.46189	1.00219	-1.61008	0.144806	1.5459	2.80155
DZIP3	0.213697	0.304473	-0.66718	0.424703	0.842535	-0.529516	1.53274	-0.170959	1.78853	-1.11602	0.135631	0.0988693	0.42374	-0.0591917	-0.266416	-0.458787	0.533112	-0.669015	-0.344776	-1.71521	0.443299	0.123923	0.363735	1.92127	2.429	-0.369882	0.652759	1.52622	0.0243898	1.08683	0.789158	0.100071	1.59872	0.284022	0.440929	0.599574	-0.73377	0.853213	-0.00893485	0.0571245	0.524691	0.469518	1.06605	-0.178051	0.764208	-1.62118	-0.374596	0.504755	1.12553
PQBP1	1.70351	-1.26226	1.91702	0.284135	-1.69982	-0.116599	0.037733	-1.17818	-0.832259	-1.40262	-0.438222	-1.58878	0.588364	1.83656	1.07902	1.25206	0.162452	1.61818	-1.06025	-0.272174	-0.305011	1.41442	-0.528146	-0.415954	-0.369882	0.904199	0.871026	2.19393	-0.261008	1.40046	-1.52561	-0.865244	1.37781	1.38912	-0.260801	-0.101825	0.26249	1.019	0.688022	0.523221	-0.665471	0.231936	0.689058	2.37799	-1.46976	-1.55073	0.398419	-0.800075	-1.10626
RNF8	2.40761	-0.0469586	-0.399213	0.98233	0.662811	1.30157	1.57061	-0.53175	2.5899	-0.315031	0.199535	0.611816	1.72192	0.661501	-0.0909314	2.012	-0.492869	0.433127	0.988982	1.73379	3.48696	1.83331	-0.163046	1.69075	0.652759	0.871026	2.84524	2.0661	1.72729	1.65586	0.933845	4.18676	2.06563	0.782125	0.168752	1.44148	0.601394	0.60122	0.154439	0.945882	0.0190434	0.218805	0.961051	-0.586005	1.99679	0.805143	1.04961	1.02052	-0.0327852
RSRC2	0.612275	-2.00467	-0.192827	5.36388	2.33607	1.33515	-1.93272	0.743244	1.52317	-0.656343	-0.0689577	-3.10191	1.53455	4.524	-0.0558468	0.276614	1.1151	3.10956	0.203947	0.667301	-0.104957	2.99663	-0.333129	0.497592	1.52622	2.19393	2.0661	-1.94891	-0.00169293	2.13222	0.394536	2.45435	-1.87925	0.401275	-0.934803	0.402062	-0.621324	0.897835	1.87056	0.522996	1.02492	-1.76115	2.33205	-0.340835	1.60212	0.455804	1.33447	0.603994	1.67174
SFR1	0.235345	-1.01032	-0.776718	0.564712	-1.12647	-0.55263	-0.370766	-1.78772	1.07596	1.11106	-1.06186	-1.05319	-0.29978	0.0394336	1.07966	-1.08122	0.405247	0.499701	-0.745938	1.02617	1.89896	1.59711	-0.484861	0.163269	0.0243898	-0.261008	1.72729	-0.00169293	1.45053	0.294607	0.201427	4.97766	-0.00364876	-0.236689	-0.068463	0.736342	-0.0406689	0.202852	-0.199172	-1.10346	0.0675475	-1.16146	-0.179172	0.202388	-0.118584	-1.06016	1.53522	1.02919	0.209716
TIMM17B	0.358545	-1.47125	1.44165	1.88364	-1.73785	0.20031	0.723092	-0.626566	0.276916	0.117336	-0.601145	-0.718439	1.66263	0.867342	2.05203	1.50684	-0.03728	-0.03271	1.15636	-0.514571	1.5147	1.41372	-0.264729	0.826753	1.08683	1.40046	1.65586	2.13222	0.294607	-0.245546	0.754252	0.601827	0.478475	0.347531	-0.180612	1.64314	0.302207	1.72763	0.915101	1.27867	1.33623	0.361054	0.411594	1.82151	-1.05996	0.509493	2.37138	-0.162335	-1.64431
TAF11	1.25496	-1.30316	-0.65445	-1.28023	-1.15623	0.0218806	-1.73874	-1.81461	-5.58084	-3.02181	-1.01818	-1.28315	0.798914	-4.60906	-2.16101	2.75211	-1.55801	-0.994396	-0.051195	-0.017231	-2.42035	0.920968	-3.65562	-0.28751	0.789158	-1.52561	0.933845	0.394536	0.201427	0.754252	-8.29968	0.259407	-2.77536	1.60562	-1.22064	-0.51633	-0.964615	-0.756608	1.00688	-2.98083	-0.297134	-2.15241	0.395254	-4.03953	-2.38289	-3.62722	-0.459664	0.0524966	2.20086
RAD51B	2.50153	0.707556	0.207	2.01856	0.32856	-2.5647	1.69789	0.0398692	1.23713	0.314268	0.349971	-0.180957	1.63687	0.604541	-1.65117	-1.05469	-0.4192	-0.339404	-0.144715	6.85823	0.20458	1.69725	-1.96101	-0.635762	0.100071	-0.865244	4.18676	2.45435	4.97766	0.601827	0.259407	-3.23658	-1.37227	-0.677517	-0.766334	2.22274	-1.09628	-1.21959	-0.620145	-0.145692	-0.0853235	0.514252	0.203647	0.56383	0.171745	-1.5243	0.489126	-0.58023	-0.123836
MTOR	1.44175	-1.27352	-8.00122	4.83565	0.598315	0.314749	-4.02235	-0.244586	-3.53246	-1.35805	-4.15268	-5.31044	1.17972	0.58245	0.197781	-1.39924	1.16091	-0.854447	-0.805937	0.070711	-0.206589	2.46351	-3.30292	0.287612	1.59872	1.37781	2.06563	-1.87925	-0.00364876	0.478475	-2.77536	-1.37227	-2.64108	1.26003	-3.50234	0.890217	0.681389	1.10701	2.74985	-0.630984	1.85081	-1.31242	1.49409	-1.71201	-1.64015	-0.597659	-0.134002	2.89215	1.08614
DENR	1.37339	-2.4142	1.12247	-0.777962	-0.569508	3.74224	2.9536	-2.33093	2.30618	-1.21247	-0.798	-0.123897	1.53954	-3.59847	0.164345	-0.148789	-0.0358427	-0.232562	0.972064	0.385798	1.47501	1.62654	0.325118	3.5873	0.284022	1.38912	0.782125	0.401275	-0.236689	0.347531	1.60562	-0.677517	1.26003	1.92549	-2.03126	-1.42569	-0.385792	-0.538306	-0.521967	1.77297	0.366499	1.55977	0.502506	-0.500669	0.318964	0.863947	-0.585202	-1.512	0.541878
ACLY	0.22656	-0.107273	0.23486	0.183885	-1.34757	2.39644	-2.72763	0.586783	-1.24363	-1.48333	-0.504323	-2.8594	-0.246225	-2.17098	-2.12196	-0.870308	-1.27872	-0.479702	0.0583915	-0.657685	-4.07679	-0.97506	-2.47513	-3.39792	0.440929	-0.260801	0.168752	-0.934803	-0.068463	-0.180612	-1.22064	-0.766334	-3.50234	-2.03126	-4.97218	0.883954	-2.00782	0.535901	0.311635	-1.56746	-0.522108	-2.84439	-0.824936	-0.979396	-4.75833	-3.06298	-2.2777	3.95548	-1.00764
DPH1	-0.276413	-1.27756	-0.324061	0.377941	2.07175	1.54076	1.08093	-2.15746	0.558977	3.9133	0.140645	1.40067	0.508946	1.69291	4.61271	-0.182379	3.38261	-0.0486488	-0.795857	0.16697	1.0974	0.568096	1.75336	2.33045	0.599574	-0.101825	1.44148	0.402062	0.736342	1.64314	-0.51633	2.22274	0.890217	-1.42569	0.883954	-0.222414	1.08323	0.979568	2.41482	1.56392	0.122571	-0.443594	2.59127	-1.62499	1.26903	0.301981	1.37862	0.823728	-0.127127
CASD1	1.60718	-1.25296	-1.27933	0.209425	-1.58923	1.10366	-0.502378	-0.157538	1.12558	-1.50837	-2.75444	-3.27488	-0.122032	-0.211185	-0.267863	0.677707	-1.38585	-0.586323	-0.103439	-2.92952	4.00815	-0.0121945	-1.97317	1.67307	-0.73377	0.26249	0.601394	-0.621324	-0.0406689	0.302207	-0.964615	-1.09628	0.681389	-0.385792	-2.00782	1.08323	1.09135	0.875157	-0.167047	-0.792102	1.58377	-1.2558	0.991914	-2.19819	-0.986905	-0.577484	-0.781422	-1.07407	-0.498486
MOB4	-0.711902	0.230939	0.511693	-0.0259745	1.22326	0.499652	-0.379813	0.0870311	0.665789	-1.7728	-1.79912	-0.189131	0.573367	-0.543029	0.291121	-0.267477	-0.319043	0.447759	0.37362	-0.414889	1.44006	0.302554	-0.686719	1.44589	0.853213	1.019	0.60122	0.897835	0.202852	1.72763	-0.756608	-1.21959	1.10701	-0.538306	0.535901	0.979568	0.875157	2.62239	0.686594	-0.667949	-1.23943	1.2273	-0.175096	0.158335	0.712768	0.465456	0.40186	-0.861691	-0.226642
RNASEH2B	0.526335	0.826374	-2.05768	0.618415	-0.392695	-0.725109	-0.263502	0.845935	0.831923	2.82532	-0.395646	0.0662695	0.482251	1.53163	-0.346812	1.19868	1.29929	1.1731	0.0842955	0.153647	2.32638	1.79346	1.22408	0.486383	-0.00893485	0.688022	0.154439	1.87056	-0.199172	0.915101	1.00688	-0.620145	2.74985	-0.521967	0.311635	2.41482	-0.167047	0.686594	4.45763	0.483123	0.206368	3.1934	0.137404	0.623866	0.0321866	0.968364	0.989949	-0.632974	-0.482126
ROMO1	1.43646	0.018673	-5.5482	1.16088	-0.598376	0.480705	-0.222584	-0.970041	-0.984118	-0.522262	-2.28855	-4.45137	2.26741	-0.346071	0.370496	0.934917	-0.527164	-1.07434	1.14641	-3.0635	1.09188	1.41004	-2.39249	-0.433539	0.0571245	0.523221	0.945882	0.522996	-1.10346	1.27867	-2.98083	-0.145692	-0.630984	1.77297	-1.56746	1.56392	-0.792102	-0.667949	0.483123	1.12166	1.47517	-1.37834	-0.638201	-2.46887	-2.23068	-4.80855	-0.883182	0.169549	2.40588
CKS2	0.263801	0.430629	0.859501	-0.286123	-2.83281	-1.26617	2.70822	0.570102	0.842917	1.38886	1.0699	0.835443	0.362478	-0.140639	0.620734	0.497282	-0.574507	1.14043	-1.12771	-0.474995	0.921622	0.601522	1.00625	0.647791	0.524691	-0.665471	0.0190434	1.02492	0.0675475	1.33623	-0.297134	-0.0853235	1.85081	0.366499	-0.522108	0.122571	1.58377	-1.23943	0.206368	1.47517	3.61982	-0.464946	0.94592	-2.22159	0.828362	0.0485697	-1.27206	0.354936	-0.131688
BTAF1	-0.366666	-1.54014	-1.10163	2.98822	0.624679	-3.79775	-2.32725	-0.200816	-3.61188	-3.14771	-2.77082	-4.74046	0.97293	-2.29288	-0.411521	-3.0394	-1.34267	-0.288104	-0.847854	-0.04467	-2.52098	0.390129	-2.47402	-0.50034	0.469518	0.231936	0.218805	-1.76115	-1.16146	0.361054	-2.15241	0.514252	-1.31242	1.55977	-2.84439	-0.443594	-1.2558	1.2273	3.1934	-1.37834	-0.464946	-6.9442	-1.01291	2.38011	-4.06877	-2.01342	0.0261186	3.46033	0.752914
MDC1	1.49364	1.25927	-1.85522	0.198636	-0.371065	0.199812	0.176912	0.458743	1.91213	-0.596778	-0.0816007	0.980457	0.349122	-1.51091	0.150394	0.0848673	0.616614	0.133944	0.768413	-2.14359	0.761625	1.27107	0.0665957	1.04624	1.06605	0.689058	0.961051	2.33205	-0.179172	0.411594	0.395254	0.203647	1.49409	0.502506	-0.824936	2.59127	0.991914	-0.175096	0.137404	-0.638201	0.94592	-1.01291	1.68042	1.51619	2.93113	1.46612	-0.538769	-0.0530509	1.44021
NCAPG	2.19914	-1.36481	-1.55064	-1.55201	-0.730468	0.818234	-0.597926	-0.798476	0.214013	-3.57277	-1.17577	-2.61583	0.0477392	-1.17632	-1.54456	-0.93619	1.00435	-0.0479327	0.54952	-0.920093	1.15377	0.501736	-4.3345	2.46189	-0.178051	2.37799	-0.586005	-0.340835	0.202388	1.82151	-4.03953	0.56383	-1.71201	-0.500669	-0.979396	-1.62499	-2.19819	0.158335	0.623866	-2.46887	-2.22159	2.38011	1.51619	-0.44159	-1.25573	0.205128	0.53256	1.54903	1.19039
GTF2A2	3.89963	0.136238	-3.75706	-2.6582	0.496865	-0.720141	-1.41149	-0.21508	-3.28416	-1.70717	-1.4986	-3.1245	2.48529	-1.5426	-0.660658	2.30627	0.381789	-3.63785	0.244763	-0.626986	-1.33137	2.88213	-3.62851	1.00219	0.764208	-1.46976	1.99679	1.60212	-0.118584	-1.05996	-2.38289	0.171745	-1.64015	0.318964	-4.75833	1.26903	-0.986905	0.712768	0.0321866	-2.23068	0.828362	-4.06877	2.93113	-1.25573	-8.25989	-4.3024	-0.281979	1.01332	1.80537
DAP3	-0.132114	-2.35001	-6.64218	3.07603	1.69896	1.19828	-1.96302	-1.68798	-2.15014	-1.2963	-6.35421	-5.91801	0.317414	-1.05579	-0.864966	0.411057	-0.00779381	-1.11997	0.516819	-1.2621	-0.267782	1.0441	-2.95559	-1.61008	-1.62118	-1.55073	0.805143	0.455804	-1.06016	0.509493	-3.62722	-1.5243	-0.597659	0.863947	-3.06298	0.301981	-0.577484	0.465456	0.968364	-4.80855	0.0485697	-2.01342	1.46612	0.205128	-4.3024	-0.804422	0.151039	4.38237	0.899371
CWC15	1.61909	-0.371814	-3.19477	1.61208	-0.855498	-1.63489	-0.710205	-1.7722	0.723788	0.526499	-1.71212	-1.32242	0.456695	1.50408	-0.0414064	-0.32072	1.93105	0.712718	0.64715	0.388269	1.15199	1.16839	-0.631602	0.144806	-0.374596	0.398419	1.04961	1.33447	1.53522	2.37138	-0.459664	0.489126	-0.134002	-0.585202	-2.2777	1.37862	-0.781422	0.40186	0.989949	-0.883182	-1.27206	0.0261186	-0.538769	0.53256	-0.281979	0.151039	-1.51893	0.528986	0.270775
IDI1	0.639096	-0.160988	-1.31805	1.19434	1.04635	-0.0422204	-0.641596	-1.61951	1.94774	0.76774	-0.362136	1.51086	1.66666	1.54588	0.693901	-0.490369	0.373742	0.665605	-0.194373	0.00683441	5.42726	0.454508	-0.341381	1.5459	0.504755	-0.800075	1.02052	0.603994	1.02919	-0.162335	0.0524966	-0.58023	2.89215	-1.512	3.95548	0.823728	-1.07407	-0.861691	-0.632974	0.169549	0.354936	3.46033	-0.0530509	1.54903	1.01332	4.38237	0.528986	2.46342	-0.49045
PRKDC	0.829412	-0.209372	-0.381566	-1.88342	1.20135	0.27636	2.48698	-0.576022	2.53099	1.30059	0.0642601	-0.197492	0.331272	1.20729	0.149076	-1.96125	0.962563	-0.490059	0.348877	0.578464	3.74672	-1.32526	1.6449	2.80155	1.12553	-1.10626	-0.0327852	1.67174	0.209716	-1.64431	2.20086	-0.123836	1.08614	0.541878	-1.00764	-0.127127	-0.498486	-0.226642	-0.482126	2.40588	-0.131688	0.752914	1.44021	1.19039	1.80537	0.899371	0.270775	-0.49045	2.68734
SCAF8	1.73754	1.74621	0.354947	1.54206	-1.13786	0.597433	-1.47363	-0.483865	-1.32984	-1.30268	-0.483378	-1.47369	1.93198	0.647298	-1.94491	-0.0423317	1.1409	-0.305947	-0.146711	-0.816447	-5.51031	1.76656	-1.0876	-1.73708	0.348465	0.623996	0.74648	-1.83674	0.278055	0.178078	-1.14105	-0.178159	-1.26989	1.32111	-1.106	2.49734	-0.284089	0.80617	-0.100799	-2.78931	1.00139	-1.83864	1.41758	-1.00037	-2.09308	-4.88881	-0.356421	-0.882067	0.550423
THRAP3	0.668576	2.77471	2.19742	0.693096	-0.442804	2.6095	0.871477	1.5533	0.951115	3.68228	1.09375	1.9372	0.602755	1.72708	1.60341	1.8947	1.80621	0.897129	-0.153003	0.900588	2.64692	0.281478	3.05866	0.819421	-0.225487	1.56799	1.56724	2.18846	0.676177	1.78892	-0.650825	-0.286635	1.79088	0.608779	0.563179	-0.991411	-0.308615	-0.302212	1.0761	-0.0332583	2.99301	2.0383	-0.0602238	-0.504575	0.352948	3.50825	-0.840641	-0.358855	0.0617022
ZAR1L	2.48522	-0.805816	-1.54125	0.911646	-0.297041	-0.464849	-0.616365	-0.471674	1.3119	1.04312	-1.01688	0.593242	-1.52445	0.715709	0.18001	0.888621	0.651425	1.12491	-0.618737	3.41496	0.429072	-1.23197	-0.797516	0.327147	-1.03482	0.546865	3.30333	2.11659	1.6119	0.934533	0.0872059	5.41847	-1.8237	-0.770909	-0.95272	0.604989	-0.237807	-1.13516	-0.346425	1.07364	3.08451	1.20034	1.86113	-0.740794	-0.905952	0.683179	-0.057701	-0.679337	-0.372755
METAP2	0.779957	-0.955648	-0.821986	-0.420954	-0.247114	0.363449	0.162106	-0.210624	1.85607	-0.215514	-0.768497	0.7543	1.92281	1.54025	0.591973	-0.766661	-0.367773	0.188487	-1.094	0.231414	3.05667	-0.0928681	-1.09833	1.75954	-0.00501404	-1.30316	0.598509	-0.475238	-1.11886	-0.597412	-0.565173	-2.36978	1.54409	-1.14633	-0.957293	1.06326	-0.0144691	1.03083	-0.07471	-0.441651	0.617831	-1.2209	-1.02369	-0.8816	1.67244	1.86679	0.983686	-0.437161	-1.12734
RNF25	-0.823991	2.50525	-0.0225715	0.747541	-0.798018	0.897125	-2.99069	1.50093	1.63368	1.4891	1.79922	1.01087	-0.627493	1.84512	-0.26453	-0.140953	1.67282	1.40749	0.501766	0.911234	-0.756628	0.403146	-0.456667	-0.11613	0.671733	-0.257502	0.452501	0.235524	-0.550945	0.191638	-1.99406	-0.302877	0.507932	-0.721043	1.61173	1.65634	-0.866862	-1.65997	1.73412	-1.31562	0.818572	0.717249	0.485474	-0.0748243	2.41728	0.487415	1.66922	0.0409246	-0.407688
UVSSA	0.459965	-0.556474	-0.92382	-1.22349	0.911897	-0.102963	-1.23815	-1.72405	-0.29693	-0.974131	-0.821811	0.491121	0.345984	0.67234	-0.300069	-0.773868	0.517839	-0.36839	-1.4079	-3.23717	0.72749	0.80407	-0.482161	0.0769968	-0.722912	0.271967	0.462563	1.23403	-0.732064	-0.0702221	-1.25809	-0.841962	1.08733	-0.896005	-2.23878	2.36955	0.454209	0.0900232	0.342872	0.529822	1.24938	0.888762	-0.468039	-0.236539	-0.338037	-0.936089	0.0767562	0.319278	0.715194
PARS2	-1.26449	-1.83858	-6.39521	0.795311	-0.8229	-0.915149	-1.73341	-1.71493	-3.2108	-0.841444	-4.79543	-2.90605	0.973142	-2.12022	-0.185007	-2.34576	-0.135407	-1.74941	0.520007	0.678016	-1.00596	-0.0126802	-2.68109	-0.897948	-0.115726	0.0415959	0.898496	-1.09024	-1.96315	-0.204592	-3.30122	1.0134	-1.32822	0.286668	-1.19876	0.897433	-0.558977	0.0835268	1.43696	-2.39318	0.279523	0.385542	-0.974999	1.3783	-0.571983	0.0353906	-0.0596445	2.5257	0.662648
RBBP4	2.34152	-0.94967	-3.65618	2.87934	0.572831	-0.314467	-3.67405	-0.372782	-3.03608	-2.91995	-2.49231	-4.37694	-2.25375	-1.92615	-2.85896	2.86047	-1.33743	-1.52493	0.248748	-0.95736	-6.21145	3.32232	-2.045	-2.69421	1.54465	-1.38694	1.98282	0.361664	0.608126	-0.919055	-4.15473	-1.51467	-4.27219	1.89608	-3.69972	-1.05049	0.473425	0.798595	-0.198749	-1.14264	2.16519	-4.65007	2.40323	2.12604	-2.48	-0.209612	-1.2935	2.48722	4.6595
ZNF263	0.558478	-0.839362	0.729492	0.315508	-1.56791	-0.441276	-1.08403	0.207135	0.982292	0.287773	-0.621096	0.338966	1.0587	0.560537	-0.0478823	-0.182033	-0.754713	2.12966	-1.09441	1.27401	0.81708	-0.343514	0.473177	1.57411	-0.855842	0.559287	0.722642	-0.572854	0.239189	1.3607	0.824039	0.43532	-0.0782244	0.518125	-0.251246	1.22053	-1.00917	0.0142579	0.544068	0.634889	-0.205175	0.953079	0.645135	1.62035	1.28659	1.25514	-0.146969	-1.00331	-0.676528
KIAA1429	0.4572	0.065096	-0.943598	0.99158	0.786117	0.948757	2.40412	-0.132867	0.74929	-1.13482	-0.696684	2.00035	1.58822	-0.183792	-0.204288	0.108413	0.813566	1.85266	0.421013	0.809983	2.32645	0.787783	1.00536	1.07791	-0.490595	1.55365	1.15538	-0.323626	1.09483	2.5974	-0.875542	1.1229	1.38009	1.71472	-2.5446	0.0178475	0.398899	0.0873794	0.326347	0.485768	-0.0885879	-1.02005	0.29802	1.07913	2.87137	-0.194161	1.24726	-2.35274	0.380842
CYB5B	1.91104	2.21378	-3.13739	2.60576	1.41121	-5.08403	-0.635532	0.609221	-2.76135	0.1224	-2.84001	1.79743	0.60691	1.49535	0.979834	0.45847	0.587918	1.22319	-0.960846	0.698715	-1.58159	-3.99314	0.129299	-0.886789	1.12132	2.03463	2.26878	-2.58719	-0.0141839	0.161724	-3.39963	1.08926	2.57403	-4.68247	-4.56849	-0.351746	0.254707	1.96009	2.17751	0.724826	0.126181	-3.81051	0.860744	0.808457	-1.08079	0.0979107	1.40978	0.981079	-0.0218183
PXMP2	-0.557241	1.19819	-1.34587	-0.157769	-0.175532	-1.02206	-1.80735	0.301007	0.485922	-0.452334	-0.116585	1.21443	0.584999	-0.385143	1.45666	0.797159	1.61306	-0.851934	0.43163	0.589354	1.85335	0.384888	-1.14515	2.90056	-0.387401	-1.10405	0.590269	0.0891106	-0.0724159	0.736517	-0.234129	0.510228	1.63841	0.660379	0.757593	-0.104602	0.0882017	-0.391579	-1.46593	0.340204	1.213	1.60926	-0.145098	-1.07696	-0.0948193	-0.0491299	-0.616518	-1.10474	0.618454
THAP11	-0.144278	-0.257071	0.0923827	0.631662	-0.391412	1.44695	2.15017	-0.0422421	1.93135	0.0973218	-0.616058	0.0962747	1.79465	0.32798	0.844691	1.30596	0.156502	1.63903	-0.659427	0.0989573	1.82215	0.828493	0.557147	1.67046	-0.0338103	-1.31419	1.86004	1.62445	0.456538	-0.677203	-0.767182	0.203536	1.27083	1.63659	0.822545	0.232316	0.288948	-0.416482	0.67304	-0.19012	1.36206	1.19666	0.646298	0.852271	2.17901	0.519467	1.08192	0.697566	0.0515909
MCAT	-0.371455	-0.752902	-3.08214	1.09708	0.126965	0.58012	-1.07473	-0.577867	0.232521	0.162716	-0.875855	-1.93091	-0.606034	0.581273	-0.696399	1.12	0.232293	0.0813971	-0.164883	1.44732	1.1892	-0.0228462	-1.50459	1.10906	-0.0994096	-0.309771	-1.02499	-0.255773	-1.07703	0.083619	-1.15296	0.283399	0.650436	-0.70653	-0.562315	-0.537005	-0.0545005	0.0954769	0.116736	-0.0239348	0.303359	0.272201	-0.0528453	1.64938	-0.935404	-1.04939	-0.230263	-0.812859	1.70206
DCUN1D1	0.834254	1.07583	2.93293	-0.0951156	-2.98376	-0.617957	-2.74675	0.454506	-1.2811	-1.50435	-0.128135	-0.297419	1.40981	-0.928428	-3.29575	-0.351132	-1.57575	1.50525	-0.590305	-1.50242	0.510283	1.03889	-1.32181	-3.2691	-1.47159	-1.71421	0.0208954	0.407798	-0.300123	0.417366	-0.22327	-0.184428	-3.69844	-2.09045	-0.37329	0.45978	-1.7748	0.273433	-0.143393	-2.6194	1.20687	-1.13388	-0.652543	-1.37613	-0.935734	-3.00772	-1.42551	-0.470844	-0.744603
IPO5	0.0543925	1.18999	1.99622	-0.125952	-0.85348	-0.398378	-2.03419	0.618518	-0.469266	-1.31321	-0.456891	-1.15719	2.42388	3.10277	-1.79252	0.182364	-0.456777	0.992745	-0.186681	0.527905	-0.182075	1.10111	-1.59442	0.229169	-0.44139	-0.244867	1.11949	0.157024	0.306641	-0.098859	0.294153	-0.152199	-1.89696	-3.48069	0.562385	1.62086	-0.931043	-2.36313	0.413498	0.11486	0.279597	0.584993	-0.208864	-1.63686	-0.0197747	-0.667887	-0.407822	-0.266146	0.493365
SHC1	0.277539	-1.67368	1.5031	-1.48279	-0.76985	-1.40329	1.43753	-1.17815	2.87031	0.377902	-0.558452	-0.523411	0.179773	-1.85765	1.14758	-0.827562	0.103689	-3.24024	-1.17322	-1.74535	0.994258	-0.747891	-0.132633	2.19672	-0.220274	-0.538114	0.995608	2.97964	0.297944	0.262357	1.112	-0.673569	2.4316	-1.29785	-0.348453	-0.462228	0.374927	-0.189633	-0.94819	0.0524161	0.255899	-1.57983	-1.82406	2.63755	1.41525	1.74142	-0.908816	0.681638	-0.906964
RAD51D	0.876542	0.227744	-0.876962	1.14519	-0.526558	-0.379838	-0.0182361	-0.303635	0.592959	-0.110761	-1.26213	-0.0293145	0.40158	-0.191509	-0.284128	1.00249	-0.578122	0.23989	-1.1107	3.63485	1.37909	1.32579	-1.73012	0.98472	-0.937396	-1.19972	2.19216	1.28468	1.87881	-0.059423	0.430362	6.06878	1.30873	0.0574512	-1.84443	1.15124	-0.168557	-0.890172	0.350315	-1.4902	0.299433	0.109188	0.48244	-2.33561	-0.504798	0.703155	-0.720017	-0.559902	0.546468
TRNAU1AP	0.360673	-2.35284	-2.72604	0.255086	0.314668	1.73827	0.335306	-1.46145	0.650824	0.101945	0.255699	-0.545496	0.177949	2.6369	2.71365	1.37707	1.04512	-0.364059	0.178351	-1.88355	1.91494	1.5759	-1.23197	2.81181	-0.468554	2.75983	0.929983	-0.45315	0.615643	2.16088	-1.06224	-1.10088	1.68148	-0.245651	-1.39485	-0.878981	0.61107	0.77966	-0.614143	0.408565	0.21724	-0.452398	-0.0353646	1.16324	-0.491981	0.198426	1.15745	-0.673238	1.03723
PBX2	-0.0255816	0.0515266	-1.52934	3.56938	-0.333672	2.84935	-0.450968	-0.0128693	-3.57209	-0.18779	1.30262	0.45491	0.76547	3.90576	1.83046	1.25802	2.43201	-0.189124	0.503653	2.14765	-5.45478	1.18354	0.258363	-0.219941	0.156696	-0.00625722	2.00002	2.52917	0.846553	1.22072	-2.15868	-0.988381	-1.33821	-0.971287	-0.756012	1.30483	1.34852	1.79715	1.35836	1.63468	0.46739	-0.429655	1.31182	0.191615	-3.08173	-4.66585	0.334588	1.55447	-0.10563
RBM26	-0.412706	-0.831631	-0.135039	0.855828	-0.279788	-0.50486	-0.220291	0.297157	0.950966	1.37062	0.875235	0.71757	-0.250765	1.86764	0.737439	-0.372762	1.01842	0.853071	-0.477941	-0.233082	0.350412	0.588896	1.99061	0.827291	0.912781	4.84961	1.28165	-2.20557	-0.109707	3.65007	1.56929	-0.07481	-0.267602	0.764453	1.56511	0.65817	-0.195168	1.20541	-0.0571722	-0.0223808	-0.376833	-1.50365	1.21002	0.0351444	2.02036	1.22097	0.480018	1.90583	-1.93648
TK1	-0.738582	-0.313641	1.64046	-1.10675	-1.97458	-1.98374	1.89972	0.128871	0.900874	-0.433134	-0.10766	0.775357	0.91976	0.124729	0.0634574	-0.974346	-2.20455	0.24665	-0.144923	-1.43636	0.720377	-0.25104	0.218595	0.705822	-0.375068	-0.254055	0.583198	1.12587	-0.140266	0.769421	0.418591	0.171487	0.0244623	-2.60858	1.8566	1.22087	-2.57247	-1.47846	-0.495485	-2.17347	0.316627	-0.979217	-0.226263	-1.35751	1.95257	1.40989	0.0355953	-0.719753	-0.272025
ERAL1	1.03868	1.6302	-3.8591	3.5391	0.864501	1.99613	-0.69482	0.50571	-0.904472	-1.27022	-1.82091	-2.36252	1.01631	0.0385598	0.304375	1.3918	-0.587165	-0.267137	-0.25842	0.735153	-1.48963	1.26213	-1.27915	-1.53394	-0.590425	1.54813	1.24321	0.241241	0.0569035	1.09155	-2.87226	1.09849	1.31258	1.21946	-1.25752	0.50008	0.72629	0.0677189	0.974948	-0.0610375	2.59826	-1.02111	0.568371	-0.332434	-1.58861	-1.56227	0.961776	0.834822	1.93807
HIST2H3A	0.486637	1.64454	-1.75431	-2.26607	0.269449	0.415785	-0.937225	-0.87345	-0.05685	-0.795294	-0.518872	-2.78628	1.46922	-0.24482	-1.26236	-0.498841	-0.185546	-0.668997	0.532247	0.263151	-1.85122	1.61027	-1.82351	1.03485	1.20761	-0.516431	1.19017	1.31336	0.853521	-0.854907	-0.266676	-0.554516	-1.18986	-2.87467	-1.88531	0.713914	-0.916303	-0.929851	-0.55176	-0.877673	0.798767	-3.80676	1.15767	0.410371	-4.0726	-0.62618	0.195725	-0.228955	0.00390904
NDUFA9	1.35289	-2.72019	-3.58973	3.97188	0.972321	1.8181	-3.06428	0.998886	-1.40474	-2.80535	-4.94562	-3.21095	0.00591668	-0.0381837	-2.26897	0.624266	-1.08817	-0.420364	0.217917	-0.962299	-1.1416	-0.0773891	-3.52789	-1.21039	-0.663951	-0.710243	1.66503	-2.58314	-1.65905	-0.954149	-2.40596	-0.44363	-2.8545	2.28565	-1.62672	2.263	-0.606337	-0.685242	1.40864	-1.9734	-0.73457	0.278712	2.41339	-0.752069	-2.93207	-3.98202	-1.8996	3.78623	-0.0958084
FANCB	2.48359	0.0505709	1.38254	5.25799	-1.96064	0.303175	-4.07431	-0.984258	-1.91582	-2.21626	-3.75609	-3.52	-0.00764017	0.355535	0.473892	0.152373	-1.80417	-1.70117	-0.775138	-0.416792	-2.62339	-0.666107	-2.39923	-1.56036	0.702051	-0.258291	1.98115	-1.88352	-0.559234	0.69542	-1.75409	1.49329	-4.6586	0.193384	-1.33912	0.791161	-1.1775	-0.901143	2.50613	-2.08943	1.71671	-2.84741	2.16191	-0.889793	-2.40892	-1.78082	-0.379133	2.93897	1.41186
SMARCA5	0.50464	-1.12235	0.374354	-1.68927	-0.760674	-1.68084	-2.70915	-0.866684	-1.41568	-3.05384	-2.21273	-4.03555	1.51397	3.4804	-0.733607	-1.75501	-1.59393	-2.47248	0.468824	-2.54493	-3.24014	1.95292	-4.51859	-1.92977	-0.564617	-0.904065	-0.287852	0.0886967	-0.693991	-1.21603	-1.14992	-2.41319	-3.02091	0.485219	-3.31145	1.76322	-2.3237	1.55855	0.411089	-3.10908	1.57158	-1.47923	0.984148	-2.67697	-4.8466	-3.04577	-2.14683	0.74973	2.43096
C16orf80	2.01648	0.97063	0.735167	3.09167	-2.02211	1.38839	4.18826	1.00226	2.48953	2.93878	0.0845378	3.64967	-0.0322555	2.73927	1.43013	-0.057395	-1.19283	1.20027	-0.454847	1.05584	2.72818	1.60726	0.767635	1.10132	0.215827	-1.07306	2.32556	-1.32094	0.234112	0.307396	2.07424	2.17219	1.95339	2.02005	2.08176	0.390788	0.634336	0.706755	1.65598	0.837009	0.464527	0.725357	0.835725	-0.114312	2.54649	-1.17743	0.331434	-1.91707	1.27129
IGF2BP1	-0.11452	-0.660544	-0.888774	0.393368	-1.80279	0.356474	-1.26161	-0.750077	1.04974	0.524406	-0.354908	-2.93792	-0.0113678	-0.849667	-0.771368	2.6441	-0.757153	-0.415452	0.10192	1.13119	1.21259	-0.237483	-0.915153	0.680999	-0.716525	1.39169	0.492478	0.0472491	-0.997457	2.02423	-0.690585	0.71283	1.28995	-0.529942	1.47697	-0.176725	-0.129885	-0.5293	-0.980523	-0.227414	0.168243	-1.06412	0.0446207	-0.36764	-0.54062	-1.86603	1.36772	-0.30507	0.60764
KTI12	0.710323	-1.3191	-3.37835	1.01655	0.0477069	0.305544	-5.31113	-0.114724	-0.703334	0.15599	-1.76524	-2.98973	0.920757	1.22325	-0.657105	2.58806	-0.71498	-0.597997	0.907054	1.94695	-3.35819	1.30191	-2.55423	-2.65391	-0.99852	-0.257413	1.29871	-0.877165	1.18417	-0.735183	-1.81577	0.366637	-3.1829	0.499084	-0.372773	-0.688622	-0.576412	1.34168	1.14799	-0.926034	-0.0390516	-1.54595	-0.112795	2.85145	-3.37273	-1.63634	-1.05877	-0.0459906	3.37371
MOSPD2	2.00709	-0.613017	1.00633	4.01611	-1.24518	-0.68844	-1.62452	1.05242	-0.615005	-1.75821	-1.85708	-1.46146	-0.161083	1.20965	0.137438	-1.27151	-1.3609	-0.161629	1.40304	-0.119778	-0.175956	-1.33119	-0.222358	-1.10941	0.573984	-0.396187	1.08857	-0.419214	-0.365108	-1.00038	-1.25049	0.977124	-3.07782	-1.74908	-2.35765	1.03319	1.2108	0.322398	0.303624	-1.01361	1.41505	-1.18134	0.363301	-1.23449	0.350117	-2.05236	0.282829	1.4408	1.19412
OPA1	1.59278	-1.52977	-4.69574	2.08353	-0.729939	-0.766373	-1.59287	-0.989265	-2.61558	-1.15687	-2.71747	-5.6355	0.630471	-0.409873	-1.05313	-0.211031	0.859086	-3.12315	-1.25032	-1.20165	1.47586	1.72859	-4.02615	-1.56845	0.493738	1.29216	0.625137	-0.51848	-2.15189	1.56208	-3.59631	-0.619024	1.2609	0.372971	-5.6532	1.86016	-1.03417	0.665632	0.132537	-6.55328	3.95049	-2.76464	1.24738	0.914056	-3.77088	-3.02806	-0.134016	3.89332	0.797074
RBM7	0.316721	-2.28205	-3.2004	-0.638971	0.44764	0.299601	-2.15261	-1.61655	-1.29572	-0.799563	-1.84108	-0.99384	1.1692	-0.609201	0.345201	-1.1325	1.48757	-1.18638	-0.845212	1.16337	-1.13678	0.53391	-2.53438	1.44051	0.906445	-1.03993	0.709119	-0.804755	0.310235	0.443169	-1.20311	-0.390099	-0.664626	0.434459	-0.580663	1.13226	-0.284183	0.920577	-0.433262	-0.215515	0.206297	-1.92532	-0.964224	0.41896	-1.64876	0.299437	-0.352885	1.81931	2.67305
KLF16	1.21811	0.976713	2.25852	-0.584034	-2.64071	-0.624189	-2.53009	0.834568	-1.49657	0.00446048	-0.855085	-2.57952	0.653824	1.81181	0.626508	-1.64203	-1.8672	1.64613	0.415295	-0.645951	-4.47525	0.743549	-2.84142	-2.99135	-0.917762	1.02112	0.452611	0.643221	0.0292553	0.550621	-1.41451	-0.277003	-0.175804	-3.02112	0.234915	0.670242	-2.16314	0.448406	-0.307877	-0.58658	2.25287	-0.835151	0.858371	-2.27292	-1.5268	-3.22966	-0.88424	0.158747	-1.33043
MSH6	0.682743	0.639086	-1.22449	0.0765652	-1.44581	0.540976	-0.356933	-0.289613	0.0979231	-0.560289	-1.85187	-1.22745	0.115594	0.00411973	0.80065	-0.409511	-1.28048	-1.54022	-0.363624	-0.839148	0.916508	-0.83625	-0.739877	-1.26599	-0.733968	0.0684139	0.971266	-1.14438	-0.717596	0.359288	-0.880664	0.110895	1.06239	-0.44255	0.67004	0.214584	-0.0999236	-0.348931	0.0954387	-1.02769	1.13309	-0.832464	-0.263511	1.31517	1.20398	0.050308	-0.720589	-0.091034	0.304123
SWI5	1.15596	2.25496	0.129685	1.66151	-1.9088	-0.454279	-1.60769	-0.0413891	1.05894	-2.00248	-0.131247	-1.48414	1.19141	0.768766	-2.97059	0.89082	-0.240115	-0.670369	0.436717	7.21396	4.03588	1.21004	-2.0249	-1.01218	-1.10333	0.481273	5.53535	1.40277	1.00768	0.282891	2.58668	10.6495	0.996402	1.1355	0.308624	-0.738376	-1.74107	-0.502593	1.20553	-0.914342	0.964177	0.0759332	0.0971773	-2.93706	-0.954888	-2.94416	1.04726	-2.52861	-0.685131
non-targeting	0.0967135	0.0479474	0.00156209	0.0720054	0.0925933	0.111061	0.074219	0.0260923	0.115403	0.0903911	0.00879166	0.000749332	0.0674868	0.0244103	-0.0535906	0.0142566	0.0351143	0.0841231	0.03129	0.0773125	0.0226268	0.0066083	0.0578485	0.0339593	0.131828	0.0915412	0.0397783	0.0393015	0.0753252	0.0491294	0.054556	-0.0601129	-0.132849	-0.0134883	0.028626	0.129584	0.0380366	0.106431	0.0292914	0.00648654	0.132646	0.0539723	-0.0237031	-0.0334565	0.143275	0.0723799	0.0523469	-0.101487	0.0045691
MRE11A	1.88935	-0.591583	-0.349654	-0.264273	-0.219846	-0.6833	1.90522	-0.747566	0.617548	2.23779	-1.68787	-0.0920653	0.76134	0.401307	-0.0115822	-0.733601	1.16485	0.0106112	0.0968422	-1.86011	4.09239	0.668743	0.0188848	0.953931	-0.705286	1.9451	-0.744552	-0.742616	-0.163181	-0.288331	0.0976506	-0.584519	1.69562	-0.386245	0.27196	2.22799	-1.083	-0.297014	2.03402	0.32177	-0.256824	0.873388	1.23914	0.479965	2.26857	3.02509	-0.256599	-1.28533	3.23121
RFC2	-0.675727	1.76537	-1.40677	0.768826	1.62131	0.451629	-1.57654	0.141605	-0.0562875	-0.493005	-0.503164	-1.0481	1.41851	0.487095	-0.298204	2.05721	-0.697225	-0.461412	-0.98033	-0.0563835	1.70103	0.808955	-0.50702	-0.0553603	0.328986	-0.194291	0.507569	2.13216	0.861769	-0.324759	-0.736513	-0.464334	2.16262	0.856559	-1.04002	1.01089	-0.0669939	0.18098	0.720883	-1.8733	1.18601	-0.650349	0.0685504	2.58681	-0.253216	-0.324311	0.315675	-0.269131	0.498651
FZR1	0.0596725	1.57748	-1.07969	0.839753	0.983355	-0.477201	1.23453	0.607636	0.100511	-0.138935	1.03011	1.63676	-2.30376	1.28058	-0.315732	-1.4432	-1.54876	-0.604028	-0.1351	-0.205499	-0.881641	-0.160309	0.696188	0.588704	0.151158	-0.566208	-0.533129	-2.19123	0.704499	0.245446	-0.851907	-0.808138	1.06675	0.301182	-1.50795	-0.258131	-1.16995	-0.627883	-0.514884	-0.849349	-0.33921	1.30597	-0.735263	1.65939	-2.16233	-0.302376	0.255511	-0.640802	-0.173151
NFU1	0.429927	-0.672858	-2.81548	1.79047	-0.794411	-0.970214	-2.43348	-0.798137	-0.77623	-1.25471	-3.52844	-3.56256	0.775726	-1.06219	-0.862812	0.749066	-0.724211	-0.673127	0.151267	-1.03142	-1.1529	1.08271	-0.427283	-0.832257	0.100465	-0.64277	0.775797	-1.6873	-0.58122	1.26885	-1.43169	-0.360984	0.111115	-0.0750822	-1.49254	0.477333	-1.75386	-1.74562	0.32549	-0.526936	-0.871723	0.0894744	0.896033	-1.21572	-3.21203	-2.34914	-0.120469	-0.172631	0.445948
TXNDC17	0.0328058	0.086011	-0.939602	0.114108	1.11604	-0.361903	0.323799	-0.0751309	2.26169	0.263713	0.297562	-0.933093	1.05541	1.81193	1.83948	-1.26897	-0.838708	-0.23112	0.462897	1.28025	0.97737	-0.373358	0.321352	0.782285	0.88104	-0.795155	1.17473	1.72016	0.324581	0.936775	1.00329	-1.30239	0.568681	1.12221	-0.399544	0.982921	0.217116	0.987757	-0.131356	-2.29973	-0.559984	0.594978	0.415099	2.37335	1.03792	-2.00896	1.01955	-0.0262044	-0.764869
DTYMK	-0.883674	0.30073	-1.23819	-0.203454	0.101735	-0.870155	-2.28686	-1.002	0.454574	-0.98089	-3.38063	-1.71002	0.807626	-0.0637989	0.515686	-1.0262	-0.491117	0.717704	0.0670684	-1.21897	3.01912	1.32986	-1.03885	1.21319	0.172701	-0.480258	0.554654	-1.66054	-1.57346	1.14332	-2.54091	-1.6207	1.28892	-1.7892	-2.53237	0.3175	-0.327144	-0.970881	-0.914603	-1.31832	0.385951	1.13542	-0.256	0.928864	-0.198396	0.610936	0.926063	0.459881	-0.117287
FUBP1	0.975502	-0.967298	-0.354818	0.0253874	0.927504	0.953763	-1.87242	0.704042	-0.113137	-0.330861	0.00711939	-2.20181	0.142125	1.37539	-1.58336	-1.03189	-1.27013	0.101371	-0.668105	1.9547	-2.71542	-2.23907	-0.589475	-1.64394	-0.476044	-0.351563	1.44466	0.317938	0.76966	-0.0299668	1.01384	-0.118566	-1.64165	-0.102799	-1.01516	1.50573	-1.27248	0.73503	0.161725	0.00954498	1.3301	0.32407	1.17899	1.09241	-0.864099	-1.88894	-0.624866	2.105	2.22132
CHAF1A	0.983233	-0.550966	-5.21768	0.737173	1.8031	-0.915217	-1.72966	-2.32289	0.305837	0.352192	-2.40204	-3.45953	0.830773	0.107098	0.230287	1.26217	1.70883	-2.20088	1.10632	0.120876	1.20035	3.00052	-1.72641	1.22673	0.840692	-0.0139348	1.73016	1.26206	1.20584	0.743685	0.0666745	1.58199	0.0904005	0.486306	-3.31565	2.52773	1.74987	1.12125	0.140005	-0.24605	1.43617	0.329422	2.46142	-0.656651	-0.933747	-1.10587	1.2564	1.63816	2.88685
NUDT5	-0.120395	0.345371	0.153163	1.56219	0.690177	-1.30818	0.470379	-0.544437	-1.90825	1.39069	0.145813	0.670446	-0.658391	-0.112965	-0.504664	-0.422759	-1.54697	-1.2178	-1.24659	-1.86352	-0.123	-1.08968	-0.804301	1.57169	-0.315919	-2.51851	0.170968	-0.585092	-1.15375	-0.940671	-1.01197	-1.76573	-1.28059	-1.32091	-0.453677	0.378596	-0.0752934	0.857628	-0.624648	-0.29841	0.471455	-0.957324	-1.47424	-0.758983	-0.872498	-1.51789	2.33329	1.63596	2.39537
UBAP2L	0.942664	-0.969538	-1.39887	-1.05426	0.319344	2.4778	-1.26833	-1.70561	-1.54172	-3.48632	0.135812	-2.76487	2.80514	0.344229	-0.257652	0.88732	0.176244	-1.79609	-0.0920404	-2.84289	-1.05733	0.802797	-2.15165	-0.927376	-0.844774	-1.66034	-0.0536133	3.47348	0.601138	-2.32768	-1.63477	-1.16137	-3.16681	-1.57791	-1.6309	-0.590734	1.28902	1.64099	-0.227858	-0.596902	-1.49886	-1.19339	-1.33066	1.33263	-2.99367	-3.31626	-0.643805	0.368437	0.139558
LUC7L3	0.823064	-1.46545	-2.14988	1.80427	1.49588	1.03673	0.891137	-2.39197	3.16423	1.4083	-0.949761	0.266462	-1.40513	1.7466	0.462491	-0.655942	1.62851	0.208361	-0.179201	-0.0635625	0.754014	1.58991	1.78037	1.84766	0.550253	2.02243	1.27391	1.63635	1.07086	0.753186	-1.81787	1.39302	0.588672	0.35964	0.45972	2.22096	-0.840168	1.33894	1.41324	0.695438	-0.0249272	-0.15094	3.10465	2.88374	0.790469	0.529945	0.692039	0.139605	0.560546
MAX	1.95826	-1.57125	-4.34551	2.80648	0.691496	0.148827	-3.48006	-1.30786	-1.63845	-1.57282	-1.70062	-3.25941	2.1665	-1.65957	-1.80056	-1.32875	-1.25381	-1.12844	-1.38813	-0.644344	-0.356721	0.811895	-3.7521	-1.65117	0.968083	0.0376084	1.31531	0.35083	0.350864	0.280323	-3.146	-0.778504	-4.2097	2.29736	-3.09576	0.408453	-0.551615	-0.760726	0.845123	-2.45168	1.04111	0.06583	0.218677	1.11052	-1.79863	-4.30609	-0.303112	2.09696	3.72685
MED23	0.3784	-2.88813	-3.84433	0.684519	0.728379	3.87991	-0.846337	-2.67488	-1.35021	-2.27072	-0.0102593	-1.01382	3.0673	2.60158	3.3231	1.1496	1.31727	-1.99106	0.482761	-1.61946	-2.00136	0.953747	-1.73509	5.06276	2.84841	-0.0689097	3.31919	0.422209	-0.237735	0.794324	-0.282229	-1.77102	-3.76657	3.45403	-4.80225	5.28683	5.16664	0.474157	-0.400534	0.694442	1.63734	-2.04367	1.69094	1.94321	-1.51673	-4.1732	-2.29362	2.22558	2.72686
RAD21	-0.100501	-1.23317	-1.42489	-1.46368	0.829698	-2.21216	1.08109	-1.40626	1.72572	-2.58931	0.0408215	-0.98295	2.89941	-2.24592	-2.34443	1.17577	-0.0946647	-1.71256	0.524191	-0.976119	0.776678	0.169179	-0.837658	3.67644	0.41964	-0.297264	-0.984619	-0.230067	-0.717304	-0.554458	0.0948868	-0.51637	0.951714	1.21008	-0.314921	1.72271	-1.30499	-2.60926	1.45374	0.488284	-1.46686	1.6093	-0.189028	0.523177	0.56688	0.985987	0.55522	-0.441772	0.857151
DROSHA	0.813133	-0.731574	-3.93808	-1.28231	0.00561909	-1.23711	-0.487063	-1.76582	1.52474	3.66107	-1.91957	-2.37254	-0.2259	2.63063	1.08368	-0.107206	-0.644071	-0.812924	0.771748	-0.739589	1.61041	0.0147659	-2.74345	0.514733	-1.52489	0.661012	-0.252753	-2.48943	0.0565651	0.058651	2.0861	-0.0500116	0.946348	0.370654	-0.768665	0.231317	-3.71013	-0.917586	-0.103658	0.164191	-1.02607	2.29719	-0.106752	-1.11406	0.435559	1.03741	1.41915	-0.779285	-0.570069
PALB2	1.46609	1.10713	0.84625	-0.660648	-0.962913	-0.97671	0.118733	-0.682551	2.54192	2.36517	-0.577277	-0.9107	2.44718	-0.293279	-0.303159	0.438756	-1.38605	0.487746	0.681106	2.4771	2.42307	3.0935	-0.939471	0.573754	-1.22788	1.80358	3.28615	0.320558	3.95898	0.82512	-1.02256	7.73469	0.512782	-0.163113	1.42958	2.9803	1.22195	-1.13243	2.98186	-0.246763	0.685388	1.63882	1.88553	0.737982	0.998161	-0.457322	-0.461432	-0.721639	1.12713
HNRNPU	-0.413742	-1.1058	-3.09887	2.47692	1.87696	-1.26956	-4.05828	0.10498	-1.86925	-1.11236	-1.98875	-1.77015	1.58948	4.60884	1.20392	-0.269752	1.30588	-2.08642	-0.0080356	-1.18204	-5.07521	-0.42099	-2.74776	-1.22089	0.179556	-2.26526	0.46579	-1.84101	-1.11792	-1.36672	-3.2359	-0.274785	-2.95384	-1.30274	-3.27283	1.35738	-1.61333	0.210576	2.48801	-0.456196	1.59006	-1.20842	0.417309	-1.29339	-3.01559	-1.41035	-0.109462	-2.55986	0.78269
NARS2	2.2086	-1.42074	-3.31199	0.35213	-0.729974	-0.288148	0.125984	-1.02	-1.86596	-1.78279	-2.19096	-3.38178	1.41216	-1.32643	-1.14795	2.90596	-0.546224	-0.351451	-0.027505	-1.1154	1.93294	2.15175	-2.46546	1.21946	-0.0880649	3.35458	0.327185	-1.35375	-1.65676	2.89622	-3.2639	-2.21431	-1.13596	0.942254	0.216498	1.47571	-1.22798	0.556664	0.479258	-0.764078	1.85403	-1.58281	0.245353	0.217179	-1.83761	-0.999299	2.49195	1.68979	0.468594
RBM12	1.82879	-3.474	-3.34556	3.68292	0.589786	3.00103	-2.57725	-2.24952	-0.0472296	-0.900525	-2.82278	-1.96218	1.8462	-0.550833	-0.603828	1.57022	0.542482	-2.15376	1.91002	-0.785108	-3.83227	1.19226	-4.23451	0.870831	0.576552	-1.08925	1.25805	-1.15424	0.21499	-0.550941	-1.63676	0.373619	-0.635791	3.10265	-4.98037	3.0582	1.53258	1.52404	1.61674	-3.19743	1.73445	-2.67597	2.29754	-0.496093	-2.95004	-4.15362	-0.19617	1.63952	0.911134
ADSS	-0.841503	-0.0746144	-0.267647	-1.25833	-0.671551	-0.118415	0.590201	-2.4104	1.91376	0.903238	-1.18917	-0.91129	-0.559589	-0.975078	-1.34122	1.6542	0.73555	0.752967	1.23471	0.124619	3.81705	0.337059	-0.257533	2.33187	0.308211	2.11912	1.18197	1.71284	2.26083	-0.417799	2.46787	0.52851	3.42545	0.367941	-1.55564	2.46042	-0.693048	-0.91702	-0.527738	-1.16504	-0.3978	3.62741	0.501211	0.15343	0.850693	0.424851	1.60732	1.88058	-1.13517
ACTR6	-1.1087	-0.987299	1.38959	-0.177582	0.444737	-1.97722	-1.51269	-1.07111	2.19278	2.37416	-1.09959	1.10195	-0.619446	1.6083	0.0872379	1.88757	-1.20474	2.95357	-1.23428	-0.800506	0.872112	-0.727136	0.0217737	0.840897	-0.581681	-1.08845	-1.12353	-0.545954	1.82083	-0.0485443	2.05051	0.554841	-0.147371	1.55103	-1.23513	-0.0653787	-0.103123	0.0964564	1.99704	1.09929	0.737149	1.09332	-1.45655	-1.18054	2.38003	0.0584827	-0.893324	-0.306458	1.39277
COPS3	-0.0219559	-0.347344	0.605751	2.16611	-0.750755	1.03442	-0.716106	-0.928281	1.99033	3.55113	-0.556887	-2.15413	-0.626418	0.0543791	0.84231	-0.104382	1.28949	3.41969	0.544141	-0.0614704	2.36809	1.001	-1.09187	0.622871	-0.494412	-0.988978	-0.676501	-0.247976	0.37343	-0.12492	1.00027	0.270093	0.904084	-0.356512	-0.423372	0.156729	-0.50906	-2.23421	2.39127	-0.389855	-0.17762	0.246541	1.314	0.122349	2.46484	2.3817	1.02347	-2.43332	0.251511
PPP2R2A	1.29442	-0.49369	-2.01531	1.48911	0.0444716	2.60868	2.04636	0.210411	0.970437	1.13879	0.272715	0.40312	2.64414	0.642906	4.06124	0.136793	1.83348	-1.68657	-0.0756399	-1.53635	-0.522744	1.09792	0.726007	1.53344	0.0579041	-0.441035	0.382906	0.970467	-0.505633	0.224734	1.06571	1.0972	-0.778459	1.48343	0.187351	-0.233508	1.17705	1.36166	0.993942	-0.418018	0.0687489	-0.582434	0.379891	1.84961	2.5466	-0.125041	2.25498	1.39371	-0.948353
TBX1	0.665762	-0.372412	0.0636658	0.812526	-1.24546	-0.134094	-1.83809	-0.799477	-0.32333	-1.83125	-1.23484	-1.72255	0.564917	1.15346	0.892389	1.71916	-0.748242	0.206659	-0.564659	-0.496395	-1.01831	2.08469	-1.76084	-0.154325	-1.10813	0.166466	0.426643	-0.135541	-0.504075	1.0944	-0.7857	-0.3145	-0.923062	-1.56147	-0.980606	-0.208341	-0.0191103	0.171373	-0.155513	-1.45661	1.16756	-2.18421	-0.250583	-0.863719	-1.74691	-3.28301	0.0438738	1.17483	-0.448737
TFB1M	0.416984	0.142542	-5.06845	1.64642	0.419416	1.36329	-0.77901	-2.00348	-1.72282	-0.916607	-3.30587	-5.34837	0.8226	0.574341	-0.824191	0.467078	0.616171	-0.630001	-0.078544	-1.47279	-1.15713	-0.0392346	-3.91739	-2.46924	-0.151985	-0.412127	1.55921	-1.39903	-1.39465	0.529505	-3.43972	1.13417	0.834134	0.580839	-1.47599	0.896954	-0.746768	-1.10418	0.95799	-1.42637	1.02262	-1.61773	0.128356	0.319111	-3.67573	-0.386262	1.9011	2.17492	-0.383133
BLM	1.13174	0.313303	-1.79877	1.34348	0.784737	-0.278526	-0.215845	-0.160103	0.2431	-0.498232	-0.452689	-0.535037	0.943038	3.10025	0.418175	0.462229	0.065181	1.60937	1.04335	-0.750143	1.62973	0.364441	0.311563	0.806301	0.846452	2.68104	2.13311	3.09516	-0.519334	1.63182	0.543916	-2.01664	-0.0809779	0.166304	0.214625	1.08607	-0.49922	0.249935	-1.87311	0.443545	1.37232	-0.454541	1.70658	1.33548	-0.449264	0.448798	-0.142714	-0.10217	2.47073
ETAA1	0.737883	0.213877	2.20598	1.28523	-0.210962	0.0326293	2.35184	0.389392	2.57721	-0.603124	-0.971951	-1.92702	-0.119652	-1.71993	0.937728	1.91882	0.508252	1.26861	0.686423	0.389621	-0.442062	1.26498	0.603489	2.46419	-0.158423	-0.448223	2.92718	4.12332	0.515841	0.301842	2.87242	0.686787	2.82617	2.52485	1.13205	0.115863	0.879704	0.807804	-0.245876	1.02849	2.95087	-1.17611	1.8478	0.17763	-3.29172	1.0648	-0.184228	0.689719	0.977395
HNRNPK	-1.03784	-4.34035	-2.61202	-1.22768	1.27903	1.29547	0.433326	-1.64403	3.21545	1.58353	-0.747799	0.996325	1.1734	-2.40194	1.33913	-0.883087	0.704666	-1.7256	-0.953404	-0.00610832	0.546175	0.437693	-1.59628	0.614179	-0.217543	1.0522	2.05312	-1.46	0.0404323	3.01188	1.74596	-1.3209	1.41196	3.06978	0.431139	-1.69416	1.77367	0.752483	-0.60337	-0.89468	-0.512641	-1.32584	0.54952	-1.04203	1.36957	1.57642	1.21677	0.399571	6.23559
GFM1	0.796771	-2.56442	-6.0628	3.87956	0.389443	1.55215	-1.98822	-2.78761	0.444446	-1.49569	-6.26242	-5.55564	2.48768	-2.29955	-0.471042	1.13163	2.52091	-1.66119	-0.208439	-0.264403	1.32022	1.27829	-2.78032	0.805154	0.297498	0.337264	1.33594	0.761606	-0.673512	-0.0686186	-2.34314	0.072504	-1.87044	0.67856	-3.39993	1.26192	0.263992	-0.167738	0.0995746	-5.71707	0.459119	-0.219838	1.48462	0.918424	-1.20909	-3.77344	-0.706228	4.55877	2.136
NEDD8	-0.62229	-1.75704	-4.97622	0.502582	1.24828	0.973689	0.836618	-0.976957	-0.460683	2.46828	-2.07743	-2.032	0.711566	0.746927	-1.34072	-0.059129	1.97013	-2.00681	-0.359464	0.925734	0.340498	1.66011	0.0971249	0.571104	1.09597	0.324873	1.21511	-0.958299	1.31113	1.14774	-0.930914	-1.02298	1.07803	0.287945	-2.8058	1.17951	-1.59184	1.04167	2.25479	-0.473553	0.9608	-4.13624	1.94734	1.0473	-0.501103	0.0059662	0.460627	1.75685	2.52801
MYBL2	1.34114	-0.440355	-3.03912	0.652737	1.57287	-0.282154	-4.42591	-0.627961	-0.427306	-3.55633	-2.76103	-4.69063	0.505925	-1.03676	-0.79495	-0.666404	0.0294058	-0.685459	0.0027619	0.665418	-0.239125	2.33342	-3.60211	-0.00118085	-0.263195	-0.425409	1.40058	-1.22676	-0.449304	-0.177929	-3.19175	-0.0401318	-1.54277	0.707322	-1.83017	1.92778	-0.136207	-0.559619	1.10747	-2.67137	-0.675282	-3.08376	0.182429	0.18241	-0.567979	-2.77737	-1.11085	1.92857	2.03193
SAMHD1	0.0545406	-0.049018	0.32648	2.20608	0.591112	0.961885	-0.819413	-0.931842	1.50623	0.802749	-0.66736	-0.223205	0.251941	1.10077	0.973309	-1.09011	0.0912443	0.748629	0.321818	-0.0223433	0.661185	0.848015	-0.829953	-0.893722	-1.06423	1.56657	1.84025	-0.366011	0.727483	0.710873	0.986974	0.0112879	-0.637412	1.60759	-0.596664	0.226812	-1.36302	-0.317561	1.81799	0.0163853	0.00743696	-1.4917	1.16624	-0.842484	1.50492	-0.77112	-1.09292	0.505173	-0.343871
RFC5	-1.91796	0.999169	1.5363	3.24007	-0.335593	-0.787811	0.873088	0.282174	1.65513	1.60132	-1.92972	0.72615	0.403703	0.789584	-0.333599	1.57118	-0.0119033	3.02348	1.0742	-0.937903	3.67499	-0.347402	-0.408718	2.82916	-0.636929	1.68242	-0.152911	1.1117	-1.14379	1.47985	-0.455399	2.14246	1.02792	-0.0944606	0.981835	0.0778351	0.17615	0.493661	-1.55309	-1.5072	-0.570924	2.78637	-0.633084	0.804369	0.366296	2.16071	-1.73487	1.66008	-0.0828599
CDK1	3.08126	-0.278687	-9.68516	4.94237	2.34725	2.42855	-1.72889	-2.12828	-1.20332	0.693691	-2.48943	-3.26618	1.72181	4.74745	3.25981	-0.234724	2.32057	-1.07698	-0.813958	0.36656	-0.193701	2.44154	-1.9248	0.569395	1.76754	-0.996262	2.77975	0.537117	0.582611	-0.109824	-1.58046	0.245546	-1.20347	3.92565	-4.93962	3.39324	1.03687	1.23834	2.57217	-1.54151	-0.409562	-3.26831	2.0697	2.3202	-0.473003	-0.878745	1.38543	3.01877	3.06619
SHMT2	0.0382404	0.0308939	-2.60911	-1.46708	-0.546716	0.215485	0.665832	-0.0740825	1.70123	3.75916	-1.38443	-0.601936	-0.510671	-0.616069	0.230458	-0.641664	0.334459	0.282643	0.52753	1.01838	1.9233	-0.0169706	1.60796	1.47328	0.424373	0.250064	1.25414	0.503851	-0.289667	1.08229	-0.580755	-1.10085	2.33088	-1.44582	-1.61153	1.03603	0.49772	-0.216745	1.09947	0.698009	0.438086	0.974603	-0.0521628	0.889224	1.24564	1.28642	1.81984	0.469888	-0.414183
HSD17B12	2.11369	-0.915228	-7.55159	4.93169	0.515687	1.45405	-3.82581	0.94406	-3.602	-0.929283	-2.41693	-5.6194	1.9577	-0.642844	-1.29129	5.82251	0.863758	-1.03944	-1.9928	0.0252114	-4.22938	1.94289	-4.97823	-3.01174	-0.0742413	1.55414	2.37798	-1.18371	-0.695616	0.0804673	-3.17771	0.558133	-2.93196	1.57883	0.185281	2.34122	2.08203	1.0056	0.915121	0.0563617	2.78689	-0.584895	1.79244	-1.90556	-3.27529	-3.3965	-0.507722	0.798727	3.03612
EP400	2.62034	-1.86658	-1.84747	2.51318	-0.339148	0.463045	-5.08964	-1.38619	-4.0367	-2.12654	-2.02393	-6.33334	3.30588	-1.08048	-3.58446	0.0674668	-2.34567	-2.85599	0.199866	-1.43959	-3.46298	1.67765	-4.86368	-2.71719	0.796092	0.322575	1.31973	-1.69393	0.585723	1.16276	-3.75727	-1.64356	-5.63388	3.79326	-4.91631	3.42562	-0.738527	0.375166	1.95626	-3.43916	1.42759	-4.39308	1.37259	0.0385178	-3.32479	-9.59944	-1.09967	1.53022	4.22075
NRBP1	0.0804541	-2.37063	-5.05935	2.22213	1.56685	1.61722	-2.22406	-1.0203	-3.44318	-4.73338	-3.30003	-5.5927	1.16682	-0.0331645	-0.733314	3.1091	-0.913646	-2.43938	-0.00248519	-4.81648	-1.77041	0.198353	-4.97723	-0.408445	-1.03608	-1.36979	0.0567204	1.61599	-1.35279	-0.670265	-2.55944	-1.37137	-5.33734	3.89237	-2.03679	2.83505	0.778009	1.68856	0.0459589	-3.28294	0.676469	-0.780888	1.57888	-3.42085	-3.54295	-10.1848	-1.19809	3.64386	-0.182196
DDX23	0.345151	-2.44338	-3.09304	1.09182	0.354062	0.55683	-3.39912	-3.27668	0.863936	-0.723682	-2.3084	-3.61092	0.193303	0.831786	-0.119249	0.724148	0.702044	0.327149	-1.282	-0.185377	1.84972	-0.146168	-3.12301	1.10428	0.0289506	-0.208354	-1.99224	-0.452219	-0.992804	0.787443	-2.34297	0.131728	0.464374	-1.68221	-1.73307	1.51406	-1.98079	-0.046765	-0.329446	-2.21241	0.212713	-1.21397	0.481729	-0.25311	0.199647	-2.57157	-0.382065	-0.0526273	-0.108841
RAD18	-1.41103	1.26111	0.985569	1.59948	0.612413	0.84083	-0.586888	0.0619893	-0.542409	-0.143686	-1.08613	0.373743	0.0403664	0.455749	0.990492	-0.29729	-0.521022	-1.07913	-1.16411	1.45884	-1.71766	-0.71714	0.173738	-0.572572	1.16472	-0.866774	-0.306723	0.568936	-0.47018	-0.946531	-0.49073	-1.29958	-0.784751	-1.3481	-0.948173	0.0179906	0.455424	0.472163	-0.670566	-0.82627	0.496206	-0.0978839	-0.31244	-1.03016	-0.507183	-0.557397	3.98201	1.98121	0.233866
RIF1	0.211457	-0.055412	-1.54775	1.31555	-0.482189	1.56615	-4.00878	-0.759339	-2.3918	0.268164	-1.65661	0.0199414	3.28564	0.793605	-2.55005	-3.57731	-0.0310707	1.85487	0.4062	0.296872	-0.719789	1.78919	-3.99246	-2.52666	0.401354	-0.634676	0.405465	-3.55948	-0.111435	0.332764	-1.59222	-0.956949	-2.39364	2.8263	-2.55415	-0.550986	-0.420929	0.475303	2.6031	-1.69028	1.21599	-1.10458	0.861858	-1.35193	1.70216	0.437576	0.496356	0.648934	5.04729
SAP130	-0.0731011	0.32917	0.129537	-1.31727	0.193694	0.264025	-0.772166	0.836285	1.50271	0.462675	-0.403094	0.788201	0.940227	-0.727666	0.507437	-0.0646132	-1.37857	0.975931	0.308651	0.904166	1.28774	1.82955	-0.0242322	0.99319	0.135123	0.13631	-0.601957	0.845267	1.6095	0.336658	0.629012	0.414143	-0.877673	0.744647	0.179931	1.12789	0.793123	-0.574718	0.191714	-0.637692	0.491016	2.63591	0.714192	0.264503	-0.194775	-0.0630436	1.90767	0.368127	1.13685
CAND1	-1.73879	1.54787	-0.0858662	0.799984	-1.46987	-1.0679	-3.21772	0.560505	3.25024	0.0995015	1.40599	-0.176576	1.72205	-1.38891	-0.0957026	-1.07543	0.597803	2.6461	-0.21283	-2.37504	0.75768	0.223615	-1.80838	-0.77265	-0.633313	0.185043	0.974587	-0.450572	0.53812	0.415685	1.34262	0.207253	2.0567	-2.66259	-2.56703	-0.693972	-0.753089	-0.352436	2.79814	-0.416102	1.04845	0.453537	-0.436734	1.02348	1.88747	0.820994	-0.153712	-1.32899	0.0424535
MLF1IP	-0.429609	0.673266	-0.752462	-0.0487892	-0.204747	1.71384	1.89016	-0.0624033	1.76474	1.3824	1.01919	0.515162	-0.769095	-1.00591	1.83426	0.900462	-1.58036	2.3158	0.0437217	2.01654	1.81501	-0.691941	-0.625327	0.228183	0.198727	-1.18053	0.125857	0.294891	-1.3803	-0.0414303	0.486605	0.674204	2.01537	0.461439	-0.0310829	-0.246091	0.939195	-0.279793	0.688514	0.885137	1.52414	1.06198	0.22682	-0.0861556	0.801853	1.23726	-0.821544	0.453889	-1.14072
NUTM1	-0.577799	-0.125125	-0.621757	-0.171081	-0.31919	-1.28792	-0.267685	0.312314	1.29873	1.45406	-0.268188	-0.54702	0.763771	0.590401	0.641973	0.135777	-0.745984	1.36218	0.222833	-0.310173	1.72597	0.41025	-0.252172	2.14072	0.344708	-1.1902	-1.25936	0.376706	-0.688322	1.34715	0.924644	-0.225372	0.282203	0.379948	0.334657	2.72633	-3.99344	-0.330186	0.547167	-1.33622	0.331014	1.13034	0.493046	0.976527	1.39432	1.76621	0.341216	0.825934	1.31899
C19orf70	0.463041	-0.198687	-4.63296	3.1755	2.936	1.84396	-0.57582	-0.226443	-2.87126	-0.584406	-1.57534	-3.08239	2.5836	-0.455657	2.06743	1.27633	1.05675	-0.547768	0.58761	1.13112	-0.334578	3.28358	-2.20506	-2.66671	-0.636638	0.666677	1.67551	1.60432	-0.514343	2.93268	-2.13588	0.260835	-2.08989	1.14115	-2.96	2.18172	1.32558	0.951954	1.67104	0.0913235	1.17184	-2.16095	2.76828	0.396229	-2.51996	-1.20694	0.881018	1.46457	1.08169
RAD17	4.60673	1.09893	1.49068	0.844152	-0.126568	-0.00228378	2.28186	-2.89428	0.11446	1.18965	0.397145	0.698738	-0.0314845	-2.0007	0.3647	1.65159	-0.850956	-0.392437	0.0340464	0.370287	3.25696	1.79423	0.556784	-1.48877	0.180378	0.811655	4.5511	1.98908	2.81054	1.14929	-0.083126	4.09545	-0.0423603	1.3333	0.175998	1.4184	0.258298	-0.298605	-0.0652593	2.12063	0.618345	-2.2373	-1.0681	0.179638	0.375571	0.294583	-1.04688	-0.365747	-0.883211
CCDC6	1.90291	2.21401	-0.085224	-0.964484	1.15365	0.0910063	-0.111887	0.123912	0.338602	3.04398	-0.478565	0.982223	0.615998	0.104752	0.632489	1.60425	1.96378	3.97073	-0.264206	4.94327	1.83082	2.16569	0.788333	-0.572969	0.149455	1.39631	4.26119	-0.39894	1.81499	3.13233	0.610981	3.67897	2.9354	-0.643394	3.78819	-0.386495	-0.698461	0.731523	1.67418	0.258409	0.782892	-0.322836	0.135985	1.51065	5.22631	0.386817	2.34771	-2.37485	-1.19136
GCN1L1	2.05114	-1.2182	-0.934587	-2.34739	-0.52928	0.231743	-0.972353	-1.55553	-2.63258	-3.09359	-0.333325	-3.55122	2.89643	-1.08519	0.560675	2.29988	0.150867	-2.07031	0.217001	-0.573645	-1.55925	-0.561031	-3.05059	-2.02811	0.987949	1.36897	0.484346	-0.461142	-1.93765	0.988698	-3.29588	-2.52708	-3.03162	0.751192	-0.965733	6.35518	-1.31604	0.0501029	0.981473	-2.02292	0.905582	-1.52405	-0.210836	-0.444099	-4.62236	-4.53582	-0.820236	-1.20409	-1.62948
EDF1	0.919514	1.01635	2.08114	0.639661	1.08017	-0.0117772	-2.66921	-0.000313364	-0.178171	-2.21757	-0.380471	-0.655805	0.309124	-0.194854	-1.30143	0.47717	-0.632941	0.851263	-0.698782	-1.51413	-0.750376	1.00719	-0.351141	-1.77068	-0.578767	-0.497216	-0.353448	1.23108	-0.0423735	-0.140308	0.126667	-0.977833	-0.426863	-0.487646	0.857825	3.2662	0.475257	0.775663	0.39198	-1.24336	0.463534	-0.138358	-0.576636	-0.906905	-0.385294	-2.6012	0.0320842	-0.905559	-0.965151
TP53BP1	0.563019	-1.0584	-0.235426	-0.400979	0.350889	-0.726368	0.266341	-0.198778	0.605361	0.133132	-1.29204	0.412283	0.558567	-0.102343	-0.493623	0.242669	0.987448	-0.641427	1.27402	1.12033	-0.2001	-0.922691	0.383633	1.57958	-0.603112	0.0947409	0.520602	1.40167	-1.39442	0.759528	0.699091	-0.373014	0.849373	1.70778	0.113051	0.701928	0.169043	0.246642	-0.593918	-0.0200773	0.679781	0.872619	0.27827	-0.918232	0.352066	-0.796025	0.901035	0.239464	-0.300757
ATP5I	0.834925	-1.91098	-5.3553	1.74329	0.125706	-0.355842	-2.38473	-1.38584	0.696598	0.680801	-3.78136	-5.07354	1.57782	0.483239	-1.47634	0.27766	0.749047	-1.94158	-0.864674	-0.560116	1.17257	1.8894	-3.16637	0.817681	0.509879	-0.34411	0.444181	1.23059	0.705462	0.298531	-1.582	1.25209	0.405921	0.00991528	-3.70599	1.41659	-0.374125	0.238562	1.36592	-1.06937	0.60211	0.679143	1.98151	-0.847556	-1.08253	0.116405	-1.2141	2.71109	1.06317
CDK2	0.93686	1.09214	1.70558	-3.90074	0.971585	0.552569	-3.90456	-1.26341	0.0450056	-2.2032	-1.29272	0.90073	0.5681	-6.17104	-3.88439	3.67737	0.683144	0.475021	0.519269	1.10736	1.40236	1.60184	-2.172	2.09116	-0.998597	-0.667481	0.150664	4.74086	0.855689	-2.42727	-1.56216	0.931398	0.179325	-0.126639	1.42919	1.1101	1.16277	-0.632144	0.0889051	-0.979261	-1.39933	-0.317663	-1.35025	-0.461569	-3.21816	-2.58714	-0.747975	1.81204	-0.990343
GRSF1	2.1887	-2.38442	-2.27102	4.44305	0.00484402	3.06545	-2.06886	0.395259	-1.11111	-2.84926	-4.59573	-4.67073	1.82879	-0.787956	-0.951558	1.59649	-0.0883299	-0.293103	-0.748056	-1.38932	-1.92854	0.973678	-2.64464	-1.13601	0.0848608	-0.400406	0.878303	-1.55564	-2.0341	0.145456	-2.53832	-0.13685	-0.55958	0.369436	-2.03915	0.691625	0.11275	0.594809	1.54913	-3.9736	0.579796	-0.936473	0.966831	-0.157795	-2.71577	-4.57354	0.0767234	4.52576	1.46858
ATXN7L3	-0.359729	-0.824053	-1.26556	1.11831	-0.390111	0.710252	2.54721	-0.818003	1.70691	0.117761	-0.755354	0.838942	-0.570673	-1.55885	0.182394	-0.792101	-0.244074	-0.189884	-1.33612	0.136047	0.781836	-1.97758	0.164538	-0.0758963	-0.450499	-0.160815	0.198032	-0.562773	-0.991399	1.17431	0.649203	0.62142	2.59086	0.512373	-0.415995	-1.58327	0.246923	1.01159	-0.340227	0.159963	0.831977	0.464974	-0.692523	0.159558	1.97363	0.731141	1.74973	-1.159	-1.00074
DAZAP1	0.0329653	-0.650969	1.45916	0.331721	0.804191	0.0780699	1.23624	0.141041	1.91782	-0.186681	-1.53296	0.763518	0.244543	-2.58585	0.0244936	1.4477	-0.0975659	0.65239	-0.572269	0.0645374	3.03212	1.55048	0.467419	1.00029	0.638058	2.50839	1.35273	0.354661	-0.651049	1.26607	-1.16795	-0.976595	-0.40272	-1.0747	0.592645	0.895166	0.104388	-0.891923	0.439717	0.380127	0.641603	-0.784409	-0.306386	0.823511	1.14692	0.190475	0.474047	-0.48843	-1.95739
GAB2	2.54929	-2.76206	-7.37433	3.51702	-0.192321	0.0522495	-2.97884	-0.538668	-1.79646	0.117551	-3.53264	-1.85645	2.11744	-1.02161	-1.35428	-0.57221	0.0430514	-0.0967786	-0.766177	0.0892204	1.84239	1.13086	-3.48616	1.84306	0.842103	-1.66759	0.920561	1.12449	0.331604	-1.09242	-2.29784	-0.220125	-2.88795	0.175511	-1.12163	2.29447	-1.01175	-0.825275	1.62263	-1.58882	1.58618	0.630397	1.12642	0.120848	-1.1014	-3.07312	-0.573244	0.0323829	0.728742
ALAD	-0.587834	1.47668	-0.904249	3.01197	-1.07452	-0.878901	-1.47992	1.28368	-1.93457	-0.778506	-0.109502	-1.51368	1.57164	0.756412	-1.16885	1.57774	-0.147929	0.248166	1.46503	0.756311	-1.89402	1.95362	-0.539262	-1.71567	0.214205	0.00214549	1.95885	-0.0509424	0.983532	0.46923	-1.77552	1.85888	-0.277862	-2.62669	0.0769495	1.31347	-1.04856	0.907831	2.47297	-0.0501457	1.72226	-1.09995	1.15179	0.985523	-0.680971	-1.31252	0.0386345	-1.23638	0.638238
C14orf2	-0.540187	-1.73079	-4.88607	2.52345	-1.03156	-0.0173392	-2.87192	-3.37566	-1.36967	-0.582412	-5.01724	-3.99778	-0.561218	-1.09496	0.121677	-0.462284	-0.245402	-1.9816	0.512341	-0.809988	0.0590355	0.211446	-4.47424	-0.272019	0.659478	-0.270593	0.656254	1.21444	-0.668988	0.132824	-2.70232	1.25868	0.318296	0.700841	-2.97469	2.18602	-2.90127	-0.334117	-0.575382	-2.72532	0.987064	-0.49747	0.0209481	0.207133	-2.14818	-1.38738	-0.29691	3.74952	0.377847
MKLN1	2.07022	0.57516	-0.0764103	0.779183	-0.285314	-0.284439	0.226511	-0.477136	-0.270775	-0.337309	0.723336	0.48024	1.94349	1.2424	0.712243	0.188803	-0.196437	2.82759	0.769787	1.86819	4.28421	1.10887	-0.194609	1.18051	-0.230152	-0.732756	0.146685	1.38151	0.813226	1.06591	-0.402932	0.574155	0.725779	-0.591368	-0.783423	0.36145	0.447673	2.08077	0.406918	0.427323	0.68448	1.52064	0.404031	3.82918	-0.0993682	-1.31097	-0.720501	0.957572	0.963556
TIMMDC1	2.94536	-1.27303	-2.89552	-0.589643	-1.56904	-1.13291	-1.56807	1.08146	-0.232202	-2.40483	-3.08319	-3.43827	1.57404	1.17584	-1.17393	3.0882	0.426036	0.326888	1.27796	0.145222	-1.50355	1.50188	-2.85938	-0.228079	-1.93339	0.791326	0.637338	-3.70118	-0.37153	2.75046	-1.5784	1.11126	0.70516	0.3399	-0.39824	-0.722811	-0.270832	-0.204174	-0.119093	-1.63682	0.0828677	1.89102	-0.692891	0.350525	-1.63686	-1.82964	-1.15975	-0.935893	0.178763
UBA3	1.81065	-4.37685	-1.57559	0.023906	3.36102	3.60277	-2.65048	1.46424	1.34638	-1.19097	-1.2619	-1.26342	-1.04494	-1.29837	-3.9986	-1.88884	0.0390078	-3.12321	1.21103	0.17905	-1.66604	3.66489	-1.8752	-1.10112	-0.148291	0.0827712	1.82482	-1.56964	0.964145	0.0625201	-1.31138	0.514262	-1.37475	2.57401	-5.82473	-0.0844144	1.30314	2.40259	2.17109	-4.97893	3.29064	-10.8291	1.30388	1.00385	-1.17964	-4.41264	1.9242	3.17953	1.75199
XRCC2	3.91279	-0.731663	-0.775625	0.927049	-1.14939	0.896502	0.32721	-1.06325	1.18383	-0.446124	-2.24713	0.61288	1.34293	0.521724	0.83897	-0.0132126	0.375913	-1.26405	-0.353491	4.05644	1.58645	1.00013	-0.137603	2.31562	-0.831123	-1.04926	2.99362	-0.0543441	2.20688	1.41431	0.0813918	6.56841	1.9084	1.16523	-0.504796	0.132787	0.267578	-0.0127977	0.408485	0.925378	2.04188	1.62991	0.302435	-0.545925	1.55396	-0.138729	-0.380609	-0.787408	0.583959
FANCD2	0.955798	-0.653179	-0.264079	1.61518	1.02956	0.82841	-1.77258	-0.74287	-0.36342	-0.613102	-1.68959	-1.12519	0.349021	2.34637	-0.0258082	-1.94592	-1.0908	0.944962	1.02407	0.0833338	-2.71466	-1.02283	-0.840464	-1.2843	-1.46762	-1.12801	1.4231	-0.322128	0.313105	0.178897	0.398479	1.08667	-0.931053	-0.0835695	-1.07771	-0.64237	0.306312	0.0474992	0.0642849	-1.23004	0.140633	-1.41223	0.80929	0.480835	-0.0208815	-0.776127	1.31055	0.57372	0.60089
OBFC1	0.0916664	-0.807883	-0.238031	1.88677	0.00725416	-0.309735	3.05541	0.474002	0.50759	0.222308	0.770238	2.35941	2.12175	0.65663	-1.09523	-0.674572	-0.462503	-0.288559	-0.629465	1.47071	-0.358373	0.467488	1.74969	0.539598	0.932985	0.0272512	1.46475	0.274984	0.164972	0.312084	-0.909354	0.935764	3.53585	1.43617	-0.449718	-0.0938484	0.0404035	1.7649	-0.0601123	-0.735851	0.945983	0.524452	0.252327	0.107701	1.13068	0.0604902	0.167665	-0.767286	0.924457
TOPBP1	2.93591	-0.786478	0.671269	0.94705	-0.701811	-0.667647	-1.90277	0.300953	-1.75781	-1.22385	-1.78036	-2.91478	-1.18095	1.70721	1.04424	-0.0853306	-1.93977	0.661866	-0.388324	1.01189	1.74756	-1.60004	-0.267474	-1.53753	-1.09137	0.359289	2.52727	-0.9981	-0.0668869	-1.09448	-3.74349	1.97766	0.596576	0.531246	0.961695	-1.14774	-0.609527	0.209345	-0.268948	-0.577237	-0.565825	-0.0243949	0.541419	-0.188456	0.364546	-3.12074	-0.440119	-0.341965	-0.579746
CCNB1	0.923709	-0.770186	-2.73199	4.59533	1.29087	-0.753502	-3.27296	-1.34454	-2.2907	-0.916242	-1.62413	-3.38974	0.530034	5.54212	3.77066	-2.04211	-0.644882	-1.10127	-0.157237	-1.1318	-1.62998	1.51935	-2.71694	-1.12433	0.932169	0.681986	1.32039	-3.09612	-0.814124	0.325686	-1.33477	0.453102	-3.19684	-0.101995	-3.98461	-0.332667	0.963846	1.48838	0.2086	-2.39109	0.431117	-1.74948	1.85062	0.0351803	-0.804916	-3.13027	-0.120285	2.29869	2.29955
NDUFA8	1.14189	-3.88275	-4.77264	4.77209	1.86879	1.92809	-2.69762	0.368649	-2.52789	-3.45311	-5.27493	-3.65426	1.99459	-2.66911	-1.30175	-0.63472	-0.782725	0.213732	0.233853	-0.176131	-1.13111	2.42195	-2.673	-0.018225	-1.12853	0.190778	1.29908	-2.10689	-0.979876	0.0188657	-3.30442	-0.0911791	-2.92807	-0.364048	-2.87161	0.717875	-0.421993	1.88415	2.24627	-1.25882	1.50423	-2.35222	-0.465183	-1.1639	-3.56916	-4.23705	0.203286	3.69877	0.892787
VARS2	2.00356	-0.830569	-5.604	3.49798	-0.161269	2.18655	-2.35292	-0.688645	-1.10131	-1.05945	-5.47508	-2.39347	1.80719	-0.879154	-0.292305	2.1997	-0.241468	-0.860781	1.27688	1.7803	0.440936	2.22132	-1.96921	-0.273047	0.978099	0.982714	2.05671	0.12196	0.0487397	0.0922328	-3.5569	0.381727	-1.35718	2.46828	-2.86199	1.74388	1.55449	-0.627438	1.21748	-1.26055	1.8705	-0.964516	1.14632	-1.74719	-5.22915	-0.509885	2.22401	1.74117	2.64054
PARPBP	-1.09543	-0.503987	-0.915375	0.284355	0.0942084	1.47602	0.739252	-0.773406	0.185486	-0.164693	-0.20871	0.827145	0.203489	-1.16218	0.522582	-2.02599	-0.200675	-1.15129	0.576216	1.47345	0.0972981	0.0378424	0.388047	-0.699861	-0.965449	-0.0600598	-0.137572	2.63363	-0.574087	-1.13889	0.300065	1.57954	2.94177	0.176481	-0.750691	0.640576	0.286918	0.347851	0.824129	-0.0965953	-1.66293	0.013274	-0.617788	2.65916	-0.558991	0.375808	-0.581909	1.32488	0.835198
MTRF1L	0.160687	0.067753	-2.51529	0.783673	0.454406	1.53043	-1.87172	0.735321	-0.905892	-0.614827	-3.25321	-3.00478	-1.21193	2.90861	-1.27969	2.0662	0.829234	-0.18684	-0.603306	0.233607	-0.395297	-0.669752	-0.42771	0.163195	1.20814	-0.237983	1.18217	-0.190991	-0.0685502	0.2942	-1.70679	0.152244	-0.82371	0.544295	-1.14236	-0.473152	-0.731314	1.43554	2.2132	-0.129878	-0.061918	-0.941129	-1.08128	1.23322	-2.07867	1.72256	0.015535	1.75644	2.04332
TIMELESS	-0.141457	-0.222997	1.11423	3.70593	-1.82009	-0.251326	-0.81187	-1.93055	-0.561391	-1.61207	-2.74009	0.168541	2.18184	2.73925	3.11596	-1.26614	0.486719	0.119059	-1.5325	1.35747	1.20538	0.710816	-1.74435	1.81915	-0.898291	2.73535	1.47866	1.04183	1.28434	0.83172	-1.4929	0.276643	-1.33938	-0.938888	0.987037	0.857727	1.37629	0.692114	-0.815976	-0.241771	1.87856	0.625185	0.887812	1.24417	2.63188	0.781225	0.671215	1.52126	1.75529
XRCC5	0.784515	-1.03061	-2.04423	-1.05369	1.24476	0.261044	-0.0388174	1.81902	0.601282	-0.08316	-0.69635	-1.33278	-0.0498983	-0.293604	-0.714062	-0.163521	0.714934	-0.457531	0.349263	0.833933	1.23003	0.753426	-1.19796	0.861818	0.452111	0.418406	0.0737649	0.537894	1.17624	-0.214172	-0.817482	0.256974	0.773495	-0.038651	-0.804698	1.81665	0.635116	0.604428	1.43326	0.823198	-0.159582	1.75428	-0.235061	0.417706	-0.280183	0.239873	-0.325565	0.378803	2.01249
ENO1	1.3285	-2.18335	-4.77381	3.0683	-0.322497	0.904643	0.485241	-1.65249	-0.1533	-0.794477	-2.48654	-1.56022	0.167824	0.354991	1.04131	-0.364267	0.834811	-0.930412	-0.558698	1.29432	1.20288	1.28715	0.4578	-0.365564	1.95908	-1.3234	1.4012	-0.390381	-1.40036	0.570952	-1.0634	1.38225	1.59232	2.60524	-1.3248	2.05664	0.505519	-0.607991	-0.302756	-2.0052	1.10384	1.27398	0.384946	-1.80839	-1.67129	-2.59952	0.57104	0.692679	-0.397699
GIGYF2	1.22056	-0.793571	-1.51276	3.15384	1.17487	-0.231007	-6.4267	-0.107969	1.08374	1.96322	-2.05071	-2.09833	0.844663	0.548381	-0.891891	0.146872	1.28435	-0.557459	0.0261718	-0.699395	-1.81451	2.29265	-1.41522	-0.482556	0.479372	-0.791519	1.44893	-2.23603	-0.287658	-1.08222	1.21627	-1.15206	-0.0581903	3.42257	-2.03294	4.42608	-0.058395	0.503801	3.28465	-0.671709	0.744272	-0.803231	0.569612	-0.143368	2.31321	-1.84178	0.00368068	2.36761	1.26322
MTERFD1	0.576495	-1.38733	-3.71898	2.95051	0.33075	1.13623	-0.687332	-1.50191	-0.640208	-1.43048	-4.02424	-5.21811	0.0367018	0.781081	-0.871521	0.754502	0.137124	-1.67242	0.268559	-0.496369	0.700925	0.0911918	-3.14891	0.184883	-0.290512	0.186145	0.299224	-0.277909	-0.0285525	0.00656539	-1.61363	-1.11174	-1.93964	-0.225307	-4.42008	0.901219	-1.89024	-0.419261	1.0254	-3.18955	1.34379	-0.562461	0.415645	-0.775793	-2.2185	1.06192	0.0834732	1.38554	2.07859
ZC3H13	-0.459483	1.03582	-1.58284	1.12502	1.12345	0.32628	2.34737	-0.74904	0.612359	-1.20178	-1.07402	2.63428	0.838972	-0.220955	0.00763133	-1.67354	-0.165948	0.786189	-1.49171	0.42694	4.00173	1.86031	0.167611	1.58191	0.124978	0.527079	-0.00636945	-1.90286	-0.341526	2.02677	-0.171506	2.00861	1.89059	3.25977	-1.74039	-0.6789	-0.068543	0.39126	-1.05232	-0.109754	-0.459079	0.667143	0.930631	1.03115	2.58683	1.52974	2.09704	-2.44009	-1.19797
CTU2	0.36296	0.278675	-1.13613	0.971512	0.17889	1.63184	-5.64936	-1.34715	-0.920734	-1.03309	-1.69219	-2.58921	1.00025	0.497703	-1.25014	0.735817	0.745234	-2.11767	0.640882	-1.44413	-3.46825	0.734218	-2.28962	-3.52137	-0.429651	-0.528999	1.74382	0.241588	-0.046821	-0.461818	-1.23538	0.236067	-4.92064	0.0817816	-1.94898	-0.852643	-0.27767	0.593083	0.312684	-2.42685	1.36267	-3.55778	-0.139363	-1.04718	-1.97543	-2.5832	-1.85363	1.30654	2.57989
MTHFD1L	0.666281	-1.22895	-6.61547	0.150667	1.10991	0.916791	0.889382	-1.28609	3.72388	9.23822	-1.75618	-0.16878	0.388162	1.99141	1.02459	0.391566	0.633255	1.14521	0.333733	-1.12752	3.49607	0.894682	2.74486	1.41768	0.312604	1.17356	1.24279	-1.89475	-0.348079	1.79043	0.463378	0.0866034	3.76908	-0.424524	-1.67456	1.53927	1.10212	0.146058	1.17878	1.72045	1.42562	1.16995	1.10671	0.495507	3.77591	6.04093	1.28637	0.551835	-3.04727
CTNNBL1	-0.0912193	-0.332084	-2.79444	-0.399076	-2.22036	0.304704	-1.70088	-1.72817	1.51318	-1.91755	-1.92516	-3.69596	1.15761	0.120633	-0.783986	0.439831	-0.161419	-0.329508	-0.620459	0.132886	-0.633592	0.920024	-1.36679	-0.472755	1.38646	-1.56102	1.1202	1.12962	1.31079	1.52484	-0.140321	0.229619	-1.54232	-1.16918	-1.48197	3.40207	-0.316826	0.0149114	0.12447	-0.761726	0.486627	0.69797	1.02925	-1.62905	0.590328	-0.317268	-1.68763	-0.636916	-0.1156
DSCC1	1.09139	1.92379	-1.11185	-2.30875	0.248446	1.39775	-0.773567	-1.04737	1.40703	-0.183189	-1.99433	0.958113	0.0125441	0.507777	0.960403	0.0460919	0.972238	-1.47105	0.887018	-0.82458	0.0700381	0.37458	-0.28594	2.65853	1.11796	-0.42485	1.85069	4.93961	-1.21391	-2.00363	-0.252625	0.549333	2.93008	0.157232	-1.16714	0.100167	1.44149	0.284619	-0.896698	1.28609	2.08389	0.264849	1.4118	1.72659	-1.91392	-0.382751	-0.251575	1.68769	1.97753
GTF3C1	0.182117	-1.97923	-0.887309	-0.351102	-1.02519	-0.0783553	-0.857692	0.65346	2.7883	1.02673	-0.833404	-0.686801	-1.10256	-0.43752	0.500209	0.551231	0.548161	1.00107	-0.20856	2.21047	1.25709	-0.345958	-0.238081	0.395567	0.627032	0.654719	-0.338969	0.208369	1.14311	0.195887	-2.06133	1.48871	0.441589	-1.47171	-1.80839	0.372939	-1.18034	0.403688	-0.447018	0.00499584	0.383441	0.740217	0.720182	-2.27073	-0.190022	1.0519	-1.04556	-0.942306	1.0799
PRCP	0.0642036	-0.18808	-1.97689	0.587818	-2.70138	0.778077	-0.628948	0.282846	-0.0639064	-0.569988	-0.810014	-1.32884	2.49067	-0.477649	-0.92804	-0.668079	-0.570683	-0.769442	-0.211706	0.53713	-0.960366	-0.220967	-0.0302312	1.11784	0.587483	-0.273431	0.646338	0.683206	-0.171043	0.396385	0.765551	0.393687	1.63138	0.505423	-2.24019	0.131406	0.443552	-1.03	-0.760215	-0.884338	1.24167	-0.529146	-0.242233	1.5488	0.575603	-0.393216	1.29639	1.48166	0.207276
SMG5	0.220607	1.25675	0.304182	0.661743	0.417913	0.959026	-1.88586	-1.4512	-1.35431	-0.649823	-1.23331	-3.65822	0.48441	-1.25775	-2.45967	3.27262	-1.33723	-0.4394	-0.168495	-2.13904	-1.48521	1.28523	-2.00299	-1.14914	-0.506563	2.04054	-0.655211	0.955837	0.171027	0.962614	-1.39525	-1.25237	-0.471298	0.149227	-1.12868	1.33305	-0.769833	0.455125	-0.0545701	-1.23675	1.2291	-2.88281	-1.29773	0.349432	-2.66303	-2.94779	-0.409372	1.1588	-1.47204
SNRNP70	0.330334	-1.71773	0.0878038	-0.0894053	-0.0653989	-0.834347	-1.37226	1.93336	-0.116869	-0.376164	-1.50268	-1.28915	-0.908226	-0.582952	0.69527	-1.19894	1.14409	-1.6156	0.300651	-1.1042	2.08631	-0.391638	-3.71277	0.603011	0.888009	1.92397	-0.908341	-0.1958	-0.905246	0.43989	1.10985	-0.426127	-0.360064	0.0287362	-1.57311	0.706906	-2.00996	-0.658043	-1.21736	-1.35389	0.636791	1.51967	-1.21948	-0.679098	0.493382	0.921712	1.09683	1.44647	0.162176
SLC7A1	1.70592	-2.07688	-5.1636	6.08264	0.217477	0.522084	-2.97696	0.344077	-2.73729	-0.457285	-2.58358	-4.07731	0.738502	2.10562	-0.829661	0.637902	0.980388	-0.71092	0.535562	1.06534	-0.778005	1.55987	-4.20253	-0.481898	2.09173	-1.47786	1.53831	-0.22368	-0.290393	-0.239802	-4.36949	1.30083	-2.79914	1.74787	-1.68909	2.70942	-1.23658	1.91755	1.92558	-2.38428	3.80975	-2.58595	0.31956	0.454093	-3.38429	-0.848177	-2.97573	2.42146	3.87383
WDHD1	1.74448	2.50372	1.88338	7.01036	-1.42862	-0.546426	0.333847	1.22608	2.07808	1.23446	-0.796137	-0.856359	-2.19084	1.87013	0.655964	-1.35383	-0.377775	2.02702	-0.484522	-0.514207	0.00171218	0.666945	0.518543	-0.767048	-1.4208	0.380062	2.37243	1.55351	0.1833	-0.737136	0.997094	0.168167	1.95447	3.44793	-0.258629	-2.00454	-1.87756	-0.821342	1.34876	-1.3268	-1.28826	1.49539	1.6721	-0.534385	2.80508	0.218373	-0.500893	0.497977	1.18192
PRPS1	0.57309	0.911764	-0.922069	1.48964	-1.00939	0.382516	0.258301	-0.430246	2.21739	4.82322	-1.94119	-0.525822	1.68743	2.91244	0.729129	-0.117214	0.563465	0.35819	0.279178	-0.250792	2.74906	0.700261	1.84485	1.79689	-0.0179133	1.23852	0.371206	1.91302	0.0887948	-0.165534	0.640991	-0.592716	3.5591	1.96904	-3.38166	3.59375	0.796023	0.326241	-0.580406	0.664864	0.433793	0.354426	1.87088	-1.01146	1.42768	3.02446	1.05826	0.723096	-1.95617
NBN	3.2259	0.52282	0.192668	0.063569	1.01384	-1.36619	1.18051	-0.0573438	0.911705	1.44755	-0.486201	1.09421	-0.0788758	1.94856	0.233345	-1.00809	0.251897	-0.299206	-0.883793	0.374379	3.59413	0.425797	1.70663	0.814939	0.337453	-0.0434918	0.132967	-1.26025	1.3249	0.294636	0.103406	0.353628	1.19875	-0.0826507	-0.576696	1.25881	-0.19571	-0.184886	-0.280484	-0.0294304	0.167759	-0.154097	2.88447	0.683764	0.379713	1.52305	-0.0943068	-0.433684	1.53477
FAM35A	0.355979	-0.936657	-1.05319	0.51352	-0.121398	0.0239427	0.558355	-1.23308	0.596011	-1.00689	0.366541	0.0116031	0.633287	-0.19783	0.766874	-0.036287	-0.0744353	-0.459705	-0.50793	-1.13147	1.82796	2.10436	-0.432086	1.1604	-0.171827	0.426689	1.79814	0.865143	-0.195842	1.42464	-0.88707	-1.02241	2.42251	0.246918	-0.69259	0.703524	0.0710892	0.489849	-0.227071	-0.45945	-1.27519	0.0170543	-1.08189	-0.380662	0.680201	-0.560744	-0.0568341	0.554785	0.843248
COG3	1.04523	-0.780049	-4.37916	2.12509	-0.40962	-1.72834	-0.0817063	-0.804131	1.66174	0.963643	-2.47994	-1.69062	0.763181	0.456469	0.429569	-0.568563	1.18617	0.110656	-0.722504	-0.0802842	2.69231	0.178581	-1.70793	1.39998	0.17468	-0.958747	0.978495	1.52206	0.935092	-0.676951	-1.20909	-1.66204	-0.569068	0.0691732	-0.48587	3.22429	-0.337959	-0.323374	-0.797158	0.861838	-0.0137135	-0.499012	-0.741304	0.683464	0.201326	2.64191	-0.345346	0.509973	1.26166
REV3L	1.85206	1.04783	-0.345314	-0.209728	0.638068	1.73248	0.0839155	-0.121956	0.353936	0.525778	-0.0700019	-0.620526	1.07445	-0.555067	-0.729606	0.731484	-0.167697	1.12046	0.0646917	-1.52129	1.37328	0.956278	0.0545306	0.916509	0.971752	0.609287	1.51733	1.95407	0.468015	0.587951	-0.302064	0.784235	0.14084	-0.726014	0.203506	0.998914	0.136678	0.566971	0.197749	-0.688552	0.88711	0.477934	1.85035	-2.45564	1.48295	1.38183	0.0337599	0.190971	-0.0908661
SRSF6	0.949673	0.291971	-0.995235	1.28519	-0.127581	0.267493	0.38098	0.437599	1.59823	-0.432177	0.51996	0.280841	1.18893	0.958858	0.678918	1.4301	-0.469808	-0.0896048	0.138417	-1.01503	1.56442	1.41307	-0.838768	1.80318	0.582836	0.0486502	0.628635	1.9692	-0.981807	1.48937	-0.703137	0.810001	1.20254	-0.233048	-0.772357	1.45418	0.686271	0.320351	0.403673	-0.197266	0.0321896	-0.0468898	1.21468	-1.09357	1.0203	0.698319	1.13334	-1.38504	0.343977
PDSS2	0.692188	-1.17123	-3.83281	-0.233996	-0.168398	-0.35141	-0.819729	-0.516674	-1.55615	-1.27428	-0.676179	-0.753126	0.479214	0.496002	-1.31631	0.398925	0.207964	-2.14178	-0.344952	0.25576	-0.0607338	1.39347	-2.23381	-0.0935196	0.404083	-1.23996	1.33316	0.545962	-0.915712	-0.301396	-2.42593	2.18551	-0.28312	-0.25061	0.74026	0.890578	-1.29962	0.422757	1.06704	-0.69489	-0.313537	-1.1519	0.08116	0.425981	-1.03286	-1.76146	0.281751	-0.039476	0.0805564
CDC25B	0.342234	1.50223	7.01575	2.07106	0.456917	-0.0758609	-2.9562	0.444554	-0.21223	0.664112	0.400202	0.0909166	1.04847	-0.451953	-2.66611	-1.7618	-0.770823	1.98079	-0.695225	0.0426357	-3.28481	1.06751	0.116121	-1.9558	0.465417	-0.498031	0.271816	-1.893	0.162046	0.0472322	1.10694	-0.439818	-1.87005	-0.734964	-1.33099	-1.58137	0.223708	0.249939	-0.283773	-1.1385	0.304752	-2.00261	0.280745	-1.12708	2.09557	-1.89072	0.94531	0.325167	1.59025
BARD1	-3.59682	-0.500604	-0.82794	3.6327	-0.581639	-0.630845	0.639109	-1.23191	0.411511	1.50916	-0.703984	-1.96245	0.497422	-0.932534	0.787397	-0.0422883	0.726015	-1.10022	0.187161	1.89364	-0.0492325	1.0734	-0.544907	1.53815	-1.38044	-0.613025	-1.07525	1.60183	1.74516	-0.792278	-0.809756	3.1731	0.831648	2.01899	-1.47496	1.96026	0.968223	-0.519565	1.53761	0.772814	-2.39253	2.53012	1.0407	1.00466	-0.452912	0.627615	-0.489109	-0.274883	0.784512
CTC1	-0.563254	1.68432	-0.248813	2.7648	0.588163	0.744256	2.17949	0.922172	2.58504	0.552547	-0.325122	1.78622	1.82345	0.964672	0.0816647	0.40332	-0.651756	0.995553	1.44967	1.42939	1.70305	0.403488	-0.776186	1.26578	-0.259586	0.752067	1.33894	1.33602	0.89521	1.00609	-0.802831	0.794718	1.5096	0.536766	1.15353	-0.439004	-0.222347	0.376497	2.19949	0.220031	-0.509375	2.91245	1.68421	0.577465	2.30443	-1.31091	-0.475741	0.111246	0.368843
USP22	-0.31067	-1.25087	-1.41244	0.691334	0.563781	-2.16369	0.772684	-0.0460176	1.0222	-0.149271	0.635944	1.57295	-1.10849	-0.519267	0.407662	0.600404	-1.33358	-1.62012	0.316912	-0.0394865	-0.207966	0.84184	-0.887342	0.939484	-0.115624	-0.728508	1.54272	0.705891	-0.784082	-1.2284	-0.323311	-0.138726	0.407842	-0.366411	-1.80705	-0.347197	0.48817	0.264664	0.0848087	0.0822304	-0.782506	0.603508	0.928246	-0.713226	-1.01464	-1.08361	0.730858	-1.63554	-0.274919
BOLA3	0.648882	-0.295753	-1.70909	0.280794	0.54411	0.967517	0.942703	-0.410793	0.477797	-0.370175	-1.4453	-2.00701	1.76654	-0.146997	0.330569	1.03491	-0.270957	0.805892	0.662818	0.960851	1.50515	1.71064	-1.16011	1.1702	0.392422	-0.223257	0.422493	-0.270031	-0.362934	0.734651	0.0984676	-0.867438	1.10214	-0.275381	-0.089204	0.223532	-0.155181	0.580831	1.23964	0.463545	0.143408	0.748988	-0.235361	0.553049	0.0440701	0.183511	1.41592	-0.205717	0.801454
ARID2	0.695314	1.18056	-0.913837	-0.30554	-4.57061	-0.841449	-4.01291	0.322799	-0.9669	-2.51518	-0.354567	-3.76597	2.8886	-0.187736	-2.24261	3.94689	-0.875094	1.34889	0.277906	0.024264	-5.64569	0.062758	-2.65446	-1.19597	-0.0591285	0.593023	0.560052	1.4281	0.506456	1.15573	-0.976147	0.147299	-5.08844	-1.09749	-0.205197	1.55686	-0.592566	-0.802761	1.09008	-4.03577	0.680901	0.675947	0.297386	-1.48494	-3.71975	-6.75183	-0.896215	1.1015	2.15677
STAT5B	1.77126	-1.1112	-1.47974	1.41659	-0.0869177	1.66572	-2.79928	-0.749607	-1.73302	-3.58057	-1.85012	-2.29293	0.728992	-0.761115	-1.12707	1.22002	-2.15252	-1.50716	0.389846	-1.01532	-3.34154	0.629115	-3.42921	-1.8604	0.760023	-2.6346	0.840401	-0.517139	-0.847489	-0.528499	-1.84682	-0.957565	-4.11239	0.760358	-1.49824	3.08921	-0.402544	0.953546	0.530919	-1.44472	0.785009	-3.37457	0.654807	-1.1471	-3.23426	-5.80657	-0.906621	1.05115	-1.16569
BPTF	-0.83392	-2.87054	-3.89522	3.17299	-0.187081	-1.17921	-1.30216	-2.54822	-1.38027	-3.39456	-3.22335	-3.25835	0.860516	0.870904	0.596406	-1.12901	0.828093	-1.29301	0.237458	0.116236	-1.66158	0.537092	-1.8948	-0.113465	0.919192	1.31669	1.12596	-1.55632	-0.361682	1.15153	-1.79981	-0.0264976	0.132297	-0.44681	-2.36275	0.791307	1.51541	0.29629	-1.72391	-2.81781	0.599596	-2.71635	-1.29714	-0.574759	-2.91009	-3.71008	-1.34469	1.75024	0.0667803
UPF2	1.02546	1.98927	1.87328	-0.00202294	0.0286085	1.71342	-2.54829	-1.03632	0.584101	-1.54148	-1.60653	-2.71006	2.14139	0.547456	-1.81093	2.70146	0.377973	-0.175917	0.244087	-0.585073	-3.67067	3.34056	-3.08608	1.29439	-0.53093	0.531227	0.0162541	2.64882	0.711859	0.924982	-1.3547	-0.0671289	-2.18924	0.856172	-2.8548	0.838247	-2.20732	-0.131924	0.567023	-1.90067	1.32071	-1.85688	-0.988266	0.00102369	-3.51224	-2.79769	-3.01434	1.68483	-1.31548
ICT1	2.20686	-1.70283	-3.471	6.04796	-0.906696	3.91307	-1.05944	-0.240415	-2.20938	-2.62988	-1.52753	-4.16133	1.23318	0.75123	0.669497	0.832554	0.559217	-1.26091	0.132364	-1.14383	-1.25643	1.27963	-3.23645	0.690276	0.276092	-0.391618	2.64389	-0.181515	0.351136	-0.0684345	-3.04136	0.690789	0.280058	1.34378	-2.73594	0.236256	0.436314	1.87302	1.19486	-0.352601	2.39183	-1.64306	0.197096	-1.02021	-3.83147	-3.39099	0.719604	3.60307	0.5368
VPS29	1.85797	0.602414	-4.84106	8.11643	5.41059	3.12927	-2.45026	1.28186	-2.5134	-0.855462	-3.80464	0.251552	3.33929	3.66082	6.63315	-1.25618	-1.85809	-1.664	0.755514	0.698687	-2.0547	2.43003	-0.594108	2.05707	1.93843	-2.18339	3.92361	1.30154	0.495344	-2.62965	-3.36478	1.31604	-4.23747	4.87909	-3.19634	2.41134	6.19327	1.46416	3.50968	-0.675402	2.91949	0.82915	2.7671	1.64606	-1.53744	-2.69858	0.579883	3.68312	5.67736
KIAA1524	4.17437	0.373379	-2.21184	1.7988	0.028143	-1.11568	1.59735	-1.56931	0.746679	-0.260801	-0.64731	-0.08226	-0.0796829	0.908615	1.45478	-0.529622	0.107642	-0.420517	-0.881495	1.1684	2.08838	0.798226	0.917924	1.50264	0.602701	0.399203	3.69855	-0.27165	2.16224	0.526679	-0.0982363	3.18649	2.64542	0.764213	-0.472215	-0.488628	0.21687	-0.0648751	0.563183	0.599635	1.5261	-0.0199572	1.14646	-0.308264	1.97418	2.13176	3.08069	0.879567	0.845644
METTL17	1.67883	0.523472	-6.29654	2.57055	1.10881	3.25318	-2.84487	-0.557926	-1.09786	-2.08634	-3.0819	-4.62601	1.33533	0.110403	0.504543	1.20559	-0.032609	-0.374417	-0.681419	0.799657	0.06723	1.27725	-2.19767	-1.13618	-0.799772	0.325957	1.55963	2.40005	0.0505903	1.89435	-2.1185	1.10196	-0.721563	1.74691	-2.34442	3.9086	2.28039	0.51496	2.68539	-0.871223	2.30703	0.0766911	0.982156	-0.743239	-2.35727	-2.90392	1.28247	2.10653	2.59086
ANKRD52	0.627769	0.284841	2.0853	0.233732	0.623357	0.23783	2.99767	-0.0251526	0.768264	2.51137	0.401716	0.626166	-0.521314	1.08226	1.52669	0.193242	0.250646	-1.04002	-1.25221	1.35611	0.131558	-0.353177	3.87196	0.0897802	0.663776	-0.310307	0.485874	1.06391	-0.375813	1.38035	1.46231	0.441057	2.4018	1.36657	1.68304	0.23337	0.458646	0.0869336	0.752525	0.911888	0.822833	1.96367	-0.169348	-0.355792	1.11853	1.49213	0.887664	-1.1157	-0.45699
SEC31B	2.23314	-2.59034	0.415591	2.2367	-3.49499	-1.20613	-3.32715	-0.557397	-0.294903	-3.59336	-5.27525	-3.83917	1.06611	-1.29711	-2.63421	1.95558	-2.044	-0.955183	-0.539526	-0.618485	-2.59333	-0.85677	-2.94842	-1.86429	-0.680673	0.508413	0.535262	-3.03742	-0.858661	1.43801	-2.86792	-0.627873	-3.36433	0.683492	-1.08927	0.768951	-1.68195	0.480419	1.5265	-4.86187	0.33368	-2.32268	-0.491856	-3.27139	-3.49839	-5.50251	-2.56301	4.12587	1.71482
SUCLG1	1.55621	-0.194375	0.524221	1.47935	0.127615	-0.228759	-0.694442	0.246257	-2.49023	-0.665737	3.90362	0.325342	-0.657154	-0.344729	-1.15613	-0.0867332	-0.51762	-1.22935	0.0972542	0.85069	-0.617426	-0.924928	0.708106	0.262494	1.83702	5.00401	0.010424	1.35178	-0.520715	5.15333	-0.76513	-1.12877	0.788787	1.91703	-4.85755	1.02876	0.197911	1.60616	0.43692	-0.366893	1.73307	-0.197883	1.43023	0.346391	-1.78558	-1.15557	0.208475	-0.569752	-1.17556
TAF3	0.775941	0.743948	-0.632451	-0.375704	-2.20012	-0.384528	-1.74074	-0.677648	-2.41809	-3.19604	-0.016928	-3.58938	2.45963	-0.73493	-2.32631	-0.0260116	-0.143382	-1.15185	0.65797	0.0914194	-1.46722	0.263351	-2.12779	0.277988	1.17166	-0.0168929	0.590487	0.579073	0.337279	-0.932505	-4.98702	0.651374	-2.76488	1.3143	-2.35298	-0.49673	-0.530606	0.758777	0.693605	-2.12676	2.44787	-2.30291	1.21116	-2.88683	-1.98327	-2.52787	0.252896	-0.062981	-0.479811
HCN4	-0.0290968	0.10084	-1.26728	0.60548	-0.492277	0.071286	-1.20505	-0.515013	0.228549	-1.69449	-1.26458	-0.535074	1.21247	-1.04001	1.34047	-0.672307	-0.614169	-0.0688393	0.318336	-0.685145	0.942687	0.201564	-1.30922	-0.109218	-0.263235	-0.981788	0.107618	0.832991	-0.966338	-0.566721	-0.662139	0.144863	-0.943395	0.0973122	-1.31656	0.574999	0.0407578	-0.664986	-0.165398	-1.80542	0.0787648	0.401071	-0.824002	-0.563172	0.664099	-1.95805	-0.387634	1.63483	0.244333
USP37	-3.41603	0.587279	4.13615	5.3779	-0.157921	-0.767238	-0.28413	0.831697	2.90848	-0.0374848	0.63822	-0.869622	0.425429	-1.84633	-0.786669	1.15035	-0.804989	-0.717652	0.956055	0.201286	2.25785	-1.33582	2.22057	1.32811	0.254861	-0.645103	0.791929	0.173006	1.77147	-0.168768	4.13226	0.426187	0.45397	0.567622	2.84588	2.04565	-1.11363	0.104031	-2.4331	0.963244	-2.58449	1.81133	-2.03982	0.57809	-1.67761	0.314001	0.170428	0.847356	0.504301
R3HDM1	-0.460835	-0.242479	-0.490874	2.78038	-0.521588	0.343889	0.742346	-0.164433	1.54223	-0.0103986	-1.13787	1.37726	0.532192	1.36336	0.343222	-1.16693	-0.853189	2.05078	-0.0120649	0.420738	0.565179	-0.372088	0.534009	0.840422	0.745785	-0.517256	1.42136	-0.632213	-0.0547669	-1.13553	-0.830264	-0.137876	0.640095	2.15154	0.240389	-0.047632	-0.346365	0.550565	1.82542	-0.307053	-0.329036	-1.45391	-1.01685	1.71875	2.30011	-0.371589	0.00986562	0.824233	0.540539
LEO1	3.29854	0.525286	-3.06181	2.34379	2.0423	1.65183	-1.37917	0.225327	0.97115	-1.39773	-0.289614	-0.947819	2.62655	3.76679	1.2183	3.11668	1.03817	-1.76388	-0.438219	0.371563	-4.66358	3.4906	-0.553155	-1.99471	-0.0301538	2.23159	2.02247	0.810331	1.86074	3.69345	1.10588	0.887539	1.68598	2.05926	0.52993	-1.63698	4.23835	2.20647	0.640943	-0.62042	1.36739	-5.25883	1.67791	1.26298	-3.83582	-2.60788	1.05088	-0.735315	3.54645
FLCN	0.982977	-1.92076	-3.39788	2.09021	-1.42867	0.691797	-2.9779	-1.3217	-0.983996	-0.213778	-3.68537	-2.49801	1.74153	-1.0113	-1.13455	0.261922	0.391219	-0.744434	-0.0944913	-1.44586	0.803551	1.17972	-3.36708	-0.148447	-0.396886	-0.558313	0.878445	-0.606829	-1.16447	0.303327	-2.95618	-1.71189	-0.794538	-0.0152002	-3.08598	0.467454	-0.489716	-0.399903	0.964719	-1.65596	1.05327	0.440091	0.754173	0.439626	-1.51792	-0.588555	-0.0123429	2.71233	2.15073
MAPKAP1	0.204118	-1.60408	-3.74079	2.39408	0.588527	0.224988	-0.588204	-0.3531	-2.91241	1.02439	-2.09446	-1.19924	0.77308	1.06543	1.64095	-0.7107	0.434333	-0.618398	0.549417	-0.641661	-1.52149	1.79979	0.466492	0.456772	0.740074	0.279825	1.6042	0.393051	-0.635902	-0.393155	-2.12809	0.471816	0.363938	1.37922	-1.75781	3.1055	0.192916	0.0290161	1.17066	-1.57879	1.85718	0.291116	1.90864	0.269762	0.912476	-2.20429	-1.78971	0.578684	-1.53626
PDHA1	0.0134837	-0.162541	-3.35917	2.13723	1.40771	1.05549	1.45594	-0.364603	1.43726	1.43441	-0.218006	-0.485003	1.8239	1.44857	2.98404	0.483602	0.139355	-0.392776	0.960164	0.859784	1.66151	1.52189	1.23109	0.379364	1.36083	0.843342	1.20321	2.59417	0.847583	1.67655	-0.704933	-1.00032	2.78266	0.597013	-0.175149	2.96976	0.342221	-0.271684	-0.364833	-0.188285	1.92148	-0.163545	0.545414	0.175968	2.5427	1.55392	3.39521	0.549342	-1.82486
SFXN1	1.07829	-0.982849	-6.35195	0.139463	0.0590543	2.14713	0.773749	-1.91741	3.49194	7.11037	-1.6868	-0.463315	1.32257	0.963379	1.16442	0.0908292	2.15116	-0.242905	-0.864634	0.922268	2.32059	1.93911	2.38691	1.35199	0.610282	0.231543	2.52444	0.48644	-0.587076	1.05306	0.507396	-0.553603	3.30208	0.325223	-2.04809	2.51084	1.19207	0.112213	1.26989	2.85378	0.434347	3.63783	2.47872	0.847217	2.17497	4.09172	1.53056	0.861014	-3.2886
ZNF574	0.527068	0.638498	0.773932	-0.0980626	1.94634	2.75812	2.92851	-0.682831	1.87729	2.85746	-0.375926	-0.111911	0.0445279	5.55388	4.88312	2.08363	3.47114	1.98103	-2.04619	1.04917	3.13213	0.19425	2.55492	0.192047	1.87396	0.371095	4.19484	1.42415	0.0762615	1.27131	2.44503	1.8801	1.83266	0.383115	0.775624	2.33646	1.36676	1.91924	3.23467	-0.563209	2.52094	-2.6109	3.5521	1.20031	-1.03417	0.977586	1.46673	1.8386	2.95132
MINOS1	0.314694	-1.99126	-6.63157	3.35275	2.04793	2.02421	-3.69067	-1.09488	-1.34045	-2.65087	-2.30803	-3.01319	2.82756	0.233938	0.826558	3.95865	2.29354	0.201024	2.13473	-0.960384	-0.112173	3.2751	-3.07527	-0.073069	-0.963968	0.0427589	2.09498	2.59337	-1.26109	0.966166	-1.03559	0.273047	-1.6442	2.22418	-2.72176	1.03449	1.71531	2.16662	0.976776	-6.21443	3.70479	-0.635119	0.382613	0.0845617	-1.22044	-0.546254	-0.434813	1.75201	1.41959
BRCA2	2.14988	-0.245922	1.08106	0.820378	0.766506	-1.13361	0.792216	0.304496	1.44	0.890418	-0.152499	-0.30997	0.715535	-0.265772	0.668226	0.326146	0.535867	0.131559	-0.638732	-0.459014	1.08381	1.42707	0.450786	1.66736	-0.437685	0.0192392	0.986807	1.92185	1.90923	-0.428362	-0.418292	2.92658	1.3935	-0.362456	-1.27389	1.20028	1.01293	0.830334	1.02724	0.813711	0.583352	1.21736	-0.821093	-1.60602	1.44306	1.69308	-0.967531	-0.918423	0.359199
CENPM	-3.59474	-0.88363	-3.1286	-2.13273	-0.730184	-0.910582	0.797727	-0.212537	0.884546	2.09732	-0.929185	-0.303308	2.89521	-1.74453	-0.32338	-0.539248	0.0855796	-1.58239	-1.58735	-0.123865	0.721437	1.18948	-0.765707	0.269318	-1.5492	1.54709	0.0126335	0.575266	-1.0094	-0.602757	-1.66316	1.2273	0.400271	-1.47522	-0.695662	2.40021	-1.94902	-1.27165	-0.784824	-0.684873	1.4541	2.18352	-3.03708	1.13727	0.379285	-0.72829	-0.362003	-1.06167	1.71847
HK2	1.09988	1.0956	1.58765	0.685766	-1.67681	-1.02429	-2.13545	-0.195668	-1.17112	-0.412213	-4.22621	-1.05726	0.506485	0.606903	-1.67448	1.5096	-1.27147	1.39668	0.287271	-1.78662	-2.52994	1.54661	-1.38066	-1.62491	0.27961	-0.611879	-0.0186048	-1.71709	0.0399948	-0.112138	-0.851181	-1.1454	-2.02308	-0.969772	-1.74619	0.324004	0.147999	0.498448	0.504779	-1.71834	0.278479	-1.92029	-0.172432	-0.128802	-1.3236	-5.80597	-1.4205	1.02592	0.291859
WRN	-0.428225	1.26519	-0.879419	1.11778	-0.53858	-0.384992	-1.10264	-0.237117	-0.762354	-0.203763	-0.93608	-2.04403	0.0190239	0.985459	0.573096	0.158932	-0.105773	2.25839	0.520446	-0.909398	1.61519	0.238219	-0.139893	1.57743	-0.698813	0.173102	1.12991	-0.182101	-0.562522	0.28538	-0.244315	-1.96908	0.339707	1.42063	1.17195	-1.01274	0.0480149	0.1344	0.532372	-1.60581	1.0538	-0.362924	-0.122271	-3.25139	0.914882	-0.968931	0.177022	-0.0480395	0.233303
C11orf82	-0.295741	1.4953	-3.31946	-0.248077	-0.269707	1.83641	0.809672	0.175361	0.0403132	-0.654196	-0.744323	-0.0348875	2.6708	-1.42592	1.03116	-0.482535	-0.652462	0.0319906	-0.519586	-1.00007	1.00131	0.3309	-0.676586	1.22821	0.831133	2.06982	0.0972751	-0.722436	-0.184301	0.914883	-1.55343	2.29585	0.864095	0.120728	-1.5254	0.631684	-0.217418	0.439927	0.46085	-0.529363	0.845862	0.204451	0.819247	2.21206	-0.00904512	-0.588807	-0.550554	0.216952	-0.526435
SEC22B	0.0724817	-1.4089	-4.00259	0.177814	-0.000967245	-0.694978	-0.12587	-1.66652	-1.26678	1.99599	-3.26998	-2.84022	1.12238	-0.561522	1.13865	0.1142	0.976523	0.790069	-0.222688	-0.702883	1.77768	0.648805	-2.75275	0.199257	-0.23113	-1.0859	1.29107	1.38939	-0.404102	0.675699	-1.38836	1.15374	-0.623333	0.763764	-0.340241	1.25692	0.145663	0.309326	0.748339	-0.316618	-0.31346	-1.09254	0.289489	0.585276	0.348298	0.875325	-0.567624	0.0431625	0.221111
TIPIN	2.58361	-1.58284	-0.241974	3.02806	0.420321	0.411719	0.230407	-0.623872	0.394758	1.47346	-1.32773	0.364066	0.214666	2.48064	1.02906	-2.19035	2.00041	-0.556397	-1.30328	3.75565	1.77213	-0.661919	-1.19241	1.55307	0.445994	-1.50271	1.83798	1.5885	0.520704	0.995618	2.19592	0.936092	1.45912	-1.8493	-0.467843	-0.0702869	0.118776	0.519026	1.24212	-2.00682	0.406151	2.08662	0.976812	-2.87476	1.48517	0.593896	0.597945	1.90649	1.66863
UBR4	-0.0825776	-0.735484	-1.65017	4.9073	-0.533914	3.73844	-1.35397	-0.810181	-0.550234	-0.0736076	-1.74019	-4.55687	0.260882	3.24582	0.0190131	0.21057	-2.05376	-1.00722	0.340541	-1.0105	-1.86935	2.08641	-2.52519	-1.26836	0.665969	-1.09292	-0.331024	-0.0366178	-2.08169	-0.283806	-2.98588	-0.927063	-1.11206	-0.41306	-1.8576	2.05663	-0.926275	1.0157	1.43613	-2.38977	-0.392691	-2.79597	-0.0260849	-2.07516	-0.294549	-1.13709	1.32836	1.34616	-3.78858
PTPN1	-0.113323	-1.43794	0.637542	1.54388	1.44694	-2.36546	2.18649	-0.0033144	3.97439	2.53918	1.48381	-1.47555	4.75939	1.37741	-0.719818	1.92239	-1.34706	2.45595	1.20893	0.104795	1.40441	2.71572	-3.82067	1.68177	1.28124	0.0747866	1.89591	0.130242	1.18419	1.81486	0.815897	1.21963	-1.245	1.04328	0.237628	-2.13062	-1.29174	-1.435	1.75389	0.774964	1.0959	2.59324	1.03672	-0.861614	3.76356	1.36453	-0.458418	-0.350441	4.13697
PBRM1	1.10005	0.486789	-0.611081	-1.05921	-3.12158	1.15654	-2.39273	-1.97756	-2.15768	-1.61601	-0.565331	-3.03193	0.285583	-0.672795	-3.13422	1.71822	-1.09209	-0.444703	-0.0579413	1.47186	-3.07486	-0.632714	-2.52896	-1.60998	-0.069764	0.382837	0.674411	-0.642732	-0.880361	0.0471383	-1.66365	-0.355552	-1.58756	-0.0141514	-1.23946	1.2104	-0.736261	-0.563527	0.444907	-2.62456	1.06049	-0.92948	-0.308576	0.067026	-3.75331	-3.62746	-0.46525	-0.00882888	0.302571
CPSF7	0.447466	-0.418827	-0.103751	-0.13025	0.14048	-0.0579591	1.99681	-0.494982	1.69765	1.01662	-0.701425	-1.32444	0.681639	-0.169991	0.667764	0.909707	-0.313259	0.320309	-0.0954281	-1.08401	-0.670193	0.385222	-0.202948	1.62163	0.773112	-0.236178	0.889873	3.1061	-0.654533	1.92941	0.639823	0.196075	0.124371	-0.204433	0.583389	-0.347148	0.260076	-0.614334	-0.485834	-0.628688	-0.93422	-1.84129	0.435413	0.114141	0.886184	-0.874634	0.208142	0.699098	0.481465
WRAP53	2.36318	-3.51585	-1.80158	2.69727	1.48422	-0.230853	3.17872	-0.855872	2.26992	1.73584	-1.68571	0.120591	-0.245921	0.812354	3.8033	1.53361	1.82733	-0.945142	0.626312	1.20242	1.81157	1.30153	0.177748	1.05648	-0.913692	0.124209	1.77042	-1.08159	1.3672	-0.410268	1.26191	0.0868687	1.20164	0.802547	0.114221	-0.00554387	-0.193558	0.380747	0.780359	1.23328	0.787386	-0.65977	1.47672	-0.00227579	2.3585	0.631652	-0.581208	0.070487	0.871516
AURKA	0.487093	-2.21249	-2.81882	1.97072	0.811326	-0.195183	-1.78158	-0.608109	0.0331222	0.667414	-1.9008	-3.13814	0.223833	-2.54886	-0.429855	-0.269989	0.488941	-2.24989	-1.84796	-0.165358	0.312765	-0.584452	-1.61969	0.484136	-0.225744	-1.84396	-0.151138	-2.3211	-0.850778	-1.09054	-0.825276	-0.808159	-1.00966	0.953555	-1.28803	1.79151	-0.90638	0.225234	1.55036	-2.68227	-1.14308	-0.705602	0.30991	0.528259	-0.322509	-1.11321	-0.733688	0.358672	2.03657
IVNS1ABP	-0.872204	-0.817898	-1.94803	1.59183	-1.45811	0.793661	0.87137	-0.252968	0.334919	0.584092	-0.343324	-0.758269	-0.333631	-0.493901	0.908029	-1.10458	-0.803809	0.229582	-0.0491389	-0.468797	-0.978734	0.221848	1.09393	-0.592286	-0.775982	0.093622	1.32635	2.09078	1.03653	0.596461	-0.823272	1.27822	0.64031	1.78516	-0.460363	1.51411	0.53753	0.936877	-0.651669	-0.844318	0.241673	-0.666513	-0.399147	-1.5698	0.510988	-0.45473	1.39776	0.173789	-0.872808
FBXO5	2.18702	-1.69898	-5.09289	-0.186127	1.38185	-0.462022	-3.9044	-1.59803	-2.40558	-5.40814	-4.42589	-4.51169	1.68283	-5.05678	-0.312233	0.313962	0.335368	-2.58317	0.019314	-0.993532	-0.715451	0.27027	-4.0481	0.376135	0.238075	-0.531719	1.4883	0.702047	0.526812	-0.333862	-2.59729	0.295183	-0.597238	0.520678	-6.00676	2.53558	-0.506538	1.97985	1.12329	-4.13009	1.15957	-4.53371	2.46747	-0.445447	-3.03609	-4.34209	-1.72637	2.34832	2.7907
PPP1CC	-0.335207	-0.869237	-1.45536	-0.274551	1.18943	-0.338756	-1.75011	-1.15019	-0.949146	0.164307	-1.00178	-1.41707	1.29945	-2.17275	-1.88365	-0.559609	0.793046	0.298274	0.552612	-1.22927	-0.317458	0.607512	-1.55839	2.11574	0.673055	-1.49091	0.623338	1.64825	1.00345	-0.869078	-1.46664	0.271953	-2.46223	-0.266469	-2.92554	1.71448	-1.11386	-0.260957	-0.318548	-0.0688171	0.832939	-0.466107	0.669499	0.661062	-2.76271	-1.26354	-1.42426	1.33475	1.38133
RAD50	4.23319	-1.028	-1.09583	-0.916008	-0.210295	-0.951664	2.3521	0.377917	2.18861	1.13015	0.729925	2.49452	1.21169	0.0606921	1.44815	-0.0656709	-0.122496	0.242889	1.02826	0.0747025	3.74052	1.33114	2.69659	1.94225	-0.322756	2.22346	0.523088	-0.306376	-0.142864	0.536256	0.33537	-0.5817	2.1738	-1.11415	0.720399	0.0429481	0.162688	-1.92214	0.202536	0.166303	-0.203295	0.307294	1.93031	1.37449	2.20118	0.911842	1.17782	-0.301904	2.66608
STAG2	2.62576	-0.0432355	-2.36714	-0.82201	3.06845	0.672482	-0.471952	-0.209937	2.58847	-0.118776	-0.682424	1.22903	2.49667	-1.61497	-2.04284	1.67202	-0.287391	-1.34449	-0.789436	-0.801826	3.34291	-0.711256	0.0860369	1.88525	0.857423	-0.781849	0.160542	0.563691	0.0667143	0.291009	0.443481	-0.0250854	1.78898	1.35428	0.736088	0.639206	0.465669	0.0311227	0.242829	0.827412	-1.04535	3.1392	0.718084	-2.20246	0.520529	0.576266	1.36548	-0.631191	0.822137
SRSF10	4.91414	-0.383745	-2.80227	4.10304	0.150341	1.78076	-6.47212	-0.490607	-1.35406	-0.263564	-1.40429	-2.63301	0.917072	3.00994	1.69241	0.374974	3.16207	-1.22239	-0.991191	2.3594	-1.06837	2.3298	-3.86604	-1.56747	1.44419	-1.70109	2.36864	-0.773575	1.04836	-0.060239	-0.957865	-0.0351362	-2.45021	2.32583	-1.59145	0.384223	-0.0400993	0.489744	1.94661	-2.97878	0.534092	-2.68686	3.29944	-0.00562545	-2.42205	-3.30087	1.06122	4.17334	5.15308
ERH	-3.18922	-0.0258271	-2.79156	1.08833	-2.91683	-0.680623	0.74876	-3.54846	1.1784	1.37213	0.234125	-1.98656	0.307022	-1.69199	0.0487201	-1.03069	0.645842	-2.37073	-0.941783	2.09865	3.38542	1.53114	-0.535267	1.24187	0.614336	0.669571	0.598739	0.0273527	-1.73042	-2.16031	0.842181	-1.89428	-0.134144	0.790877	0.0454828	1.83124	-1.15255	-1.52481	-1.95514	-1.92389	0.638536	-0.720891	-0.548312	1.88625	5.37701	-1.73555	0.692086	-0.810301	3.09547
ELAVL1	1.05447	-1.23269	1.32805	1.65593	0.390522	0.710582	-1.211	-0.795333	-0.0285951	0.0165831	-0.45777	-2.95304	2.3559	1.31547	-1.05634	1.7727	-0.173828	0.931319	-0.348339	1.03126	-2.62337	1.48427	-0.99279	-2.25881	0.316607	3.20687	1.26573	1.09724	0.230929	1.25945	-0.977011	-1.2178	-1.19314	-0.00866944	-0.904993	0.285232	-0.12951	0.11613	0.761274	-1.45629	0.716892	-3.77965	0.055465	1.62994	-0.633831	-1.9295	-1.66655	-0.358315	0.307552
FASTKD2	1.1672	2.11255	-0.0527352	2.86935	1.3819	3.25762	-0.315556	1.18699	1.13015	-1.19539	1.64089	0.860263	-0.92256	2.78618	2.16403	2.77505	1.62829	1.59651	0.378673	-0.173334	-1.87407	-1.03097	-0.365755	0.598732	-0.333582	0.880769	1.93067	0.802017	-1.08977	0.598988	-0.77577	1.42299	0.43506	0.707098	2.66203	0.197124	0.800004	0.0583739	1.1806	1.50095	-0.248842	0.324848	0.660759	-2.09503	1.01871	1.73472	1.93588	-1.20255	-0.30474
GLRX5	0.551596	-2.59084	-2.8327	1.45109	-0.997525	1.72806	-1.22617	-0.803719	0.703995	-1.03953	-2.91727	-4.73663	-0.408582	-0.47826	-0.839013	1.79404	1.48536	-0.149989	0.907517	0.13636	0.550838	-0.466008	-4.07079	0.592624	0.0479203	-0.40208	-0.445626	0.200299	-0.697236	0.454304	-2.0421	-1.499	-0.173168	0.393554	-6.15026	0.242745	-0.275198	0.14522	0.363405	-1.31536	-0.492567	-0.466917	0.579356	-0.735817	-2.5233	0.66115	1.27573	2.96355	0.868583
RBM17	-0.921921	-1.36075	-1.82117	0.0225191	-0.330835	-1.00043	-0.797924	-1.84573	0.887231	-0.172088	-1.93304	-2.19228	-0.92457	0.469707	1.11948	-0.819213	-0.438573	-0.941725	0.573543	-1.7693	1.56219	1.2174	-0.225795	1.32151	0.418366	0.508297	0.447308	-2.21595	-0.850674	0.157262	-0.9989	-1.21537	-0.435477	0.0882826	-1.14231	1.94773	-2.13326	-0.72445	-0.327932	-0.340613	0.751746	-1.43991	-0.162882	-0.00241646	0.758657	0.222712	0.266704	-2.1354	0.347375
TRAIP	1.91409	0.642105	-0.566752	0.674242	-0.762632	0.307474	0.52895	-0.86665	1.76666	-0.50487	-0.501659	1.44261	0.507632	-0.585842	1.49672	1.02686	1.48849	0.105189	0.151989	1.28368	-1.23953	0.106059	-0.18271	1.82065	-0.0432212	0.66888	2.75383	1.82993	-0.402969	0.0615702	-0.286535	1.32088	1.52741	-0.0944686	-0.621458	-0.0489783	0.756896	-0.553405	1.1881	0.856428	0.639942	-0.739752	1.61503	2.7809	0.929303	2.34223	1.98352	0.162746	-0.821148
KHSRP	-0.834437	-0.233198	0.277529	3.48299	1.44929	4.01545	-2.31017	1.03504	-1.97799	0.0752105	-1.23732	-0.679314	-0.168474	0.811304	1.30091	-1.13548	0.616913	-1.09263	-1.30203	1.86532	0.580929	-3.24786	-0.0179738	-0.531356	0.208706	-0.721391	0.536611	-3.70914	0.603819	0.876645	-1.97337	1.11898	0.323869	0.633728	-0.18	2.44109	-0.776015	0.211447	-0.214894	0.536381	0.663681	-2.6634	-0.0829032	3.63835	-0.376895	-1.26639	1.26225	0.0362188	-0.635711
MEAF6	1.18393	-0.206622	0.0497178	-0.337863	-1.62318	-0.62337	-2.25237	-0.260044	-0.524001	-1.60247	-2.99381	-6.88533	0.838236	-1.4733	-2.28279	2.10739	-2.70849	-1.35723	0.740113	-2.86628	-5.66522	0.520345	-2.87782	-5.6789	-1.12103	-1.44206	0.591982	-0.443085	-1.25277	0.392505	-1.91011	0.328934	-3.2545	-2.28532	-3.14683	2.37886	-2.45488	0.849524	-0.245112	-4.72332	2.49464	-5.49159	0.385908	-3.93808	-5.56009	-6.73766	-2.99612	-4.25312	1.06399
HCCS	-0.0670426	-1.45684	-5.30606	1.45265	1.91919	1.27438	-1.36229	0.731031	-1.30674	-4.4513	-1.74949	-2.06229	0.686709	0.583034	-1.11148	1.03442	0.866548	0.531536	0.310862	0.639368	0.0671999	2.99828	-2.58467	1.366	-0.360975	0.764276	1.36747	-1.13656	0.149618	1.53105	-2.893	-0.273843	-1.61316	0.80711	-2.09122	3.57414	0.379866	0.620108	2.12793	-1.46445	1.33424	-2.72683	1.06518	-1.47721	-1.50564	-3.01699	0.409964	4.18328	0.665279
ATM	0.134791	-0.0363109	1.5389	0.0672738	-1.35754	-1.60451	1.23619	0.485779	1.08459	-0.902827	1.69542	-0.00425419	0.21376	1.66728	1.92708	1.29112	0.162686	1.98317	0.774312	0.60513	1.67402	-1.01083	2.58162	0.464937	-1.33577	-0.446072	0.754896	0.169713	-1.78869	0.216489	0.825066	1.05098	3.52394	-1.24613	2.32848	-1.07121	-1.01315	-0.972363	-0.587209	0.745785	0.921857	0.110049	-0.322497	1.10948	1.25389	0.516259	0.455737	-1.61731	1.45318
DHX36	2.99492	-2.4491	-5.40536	2.53865	-0.386417	-0.968621	-1.91041	-0.599438	-3.02116	-0.756571	-0.106559	-3.62183	2.50833	0.911797	-0.380707	0.0974249	-0.30184	-3.32828	-1.1695	-1.85457	-2.88054	2.22667	-2.53422	-0.0800508	-0.164223	0.107352	1.99757	1.56695	-0.278278	-0.877948	-4.65105	-0.493327	-1.948	0.856555	-3.82128	-1.24602	-1.50378	0.362958	0.227096	-0.579194	2.21818	-1.70375	2.05657	-2.26651	-4.59567	-3.82505	-0.480496	2.73427	3.14555
RANBP3	1.25216	-0.747816	-0.861884	2.38039	-1.75633	0.529473	-3.13632	-1.45977	-2.54162	-3.49155	-1.56798	-3.33037	1.09858	-3.476	-2.24576	-0.00881392	-2.43581	1.39928	-0.245549	-2.89095	-5.61072	0.883816	-4.33686	-1.28286	-0.596662	-0.441505	0.790711	-0.551649	-0.321324	0.808426	-2.67598	0.132276	-5.41983	1.13587	-2.28485	-0.0367934	-0.0413932	0.384916	1.04709	-3.31327	-1.32273	-2.49959	-0.793559	-0.101539	-2.73171	-3.79479	-3.45437	0.244741	2.0908
RPA1	-2.0524	-1.23429	0.0537721	-1.2888	-0.502158	-0.853063	-1.22422	0.0292976	1.09019	1.08586	-3.49988	-1.03779	-0.213006	-0.611711	-0.405694	-2.9933	0.461724	1.41422	-3.19583	-0.643348	3.11955	-0.953293	0.705644	3.05979	-2.36116	0.60961	0.0888472	-2.45882	1.75081	0.817778	-1.89937	1.69223	3.01847	1.22725	-2.03133	1.44235	-1.50701	0.173687	-1.38506	-1.85721	-0.660421	-0.0684538	-1.62311	0.0273044	4.98121	0.485004	0.444172	-1.06335	-0.88184
SUPT16H	1.16499	-1.38304	0.437889	-1.32532	-1.65767	-1.48789	0.269007	-0.625836	2.25548	0.232171	-1.74446	-3.41728	0.236065	-0.0596099	-0.312963	-1.06287	-0.759763	-0.812936	0.803139	-0.470097	1.69519	-0.406239	-1.70638	0.188503	0.81786	1.56509	-2.38426	-0.0417201	-0.672904	-0.994119	1.13148	0.2601	-0.192947	-1.65258	-0.00374372	0.372832	-1.25849	0.0732965	-0.236295	-0.183319	-0.137592	1.66976	-2.46107	-1.58257	-0.754888	1.10805	0.0116213	0.963777	-0.529778
BORA	-0.707307	-3.20218	-6.81377	3.44513	1.35822	0.379945	-2.77761	-1.87212	-1.657	1.10156	-4.24831	-3.79393	0.0339306	2.53887	2.09735	-2.59531	0.983694	-1.02225	-0.204132	0.0433014	-0.565389	2.34576	-2.04168	0.783864	0.0731254	0.227005	1.47833	-1.20511	1.26421	2.02699	-3.57408	-0.212763	0.3831	0.502342	-2.37655	1.6797	-1.17117	0.413149	1.16383	-1.10443	-0.265434	-0.707343	1.20386	2.53266	-0.262568	0.882846	-0.496149	2.50643	3.4248
MCTS1	-0.0784204	-0.59229	0.310273	-1.24301	0.441992	5.50019	4.50045	-0.416226	2.10239	0.586333	-0.418911	2.67547	1.32599	-1.85837	0.735364	-0.972774	0.692115	0.7554	-0.935697	-0.767392	3.28537	2.18697	0.932411	2.4297	0.977624	1.41161	2.22786	3.62606	-0.618453	1.29639	2.48129	0.571792	3.98731	1.78358	-0.317785	-1.38759	1.08698	-0.61145	0.54484	2.25076	1.1217	2.68959	1.46892	1.6969	0.164188	1.84888	2.84071	-1.59954	2.51771
E2F8	1.44592	1.15577	3.45931	-0.886887	0.44028	0.160488	-1.70883	0.0309169	-0.971487	-1.26602	-0.00347801	-1.04236	1.93649	-0.385415	-3.82222	1.70846	-1.27773	0.449088	0.732286	-0.568856	-2.26522	-0.302556	-1.11768	-2.93142	0.51142	1.45986	0.480302	-0.0291227	-0.217588	1.78775	0.167144	-2.22531	-4.10481	1.55577	0.0161967	-0.12919	0.119308	-0.840013	-0.251832	-2.32651	0.629217	0.120571	-0.31297	-3.43225	-0.849317	-2.65918	-1.49313	0.22321	-0.449131
RBM42	0.887077	-2.35868	-2.51395	0.0953631	-0.000251764	0.189627	-0.596978	-1.67676	0.883749	-0.517934	-1.22524	-0.372565	0.119742	1.54019	-0.223423	0.510009	1.73786	1.09334	0.323918	0.276005	2.58247	0.907456	-1.20401	1.43772	0.887662	1.96557	1.59804	-2.4928	-0.451712	0.0821278	-1.12609	1.16173	1.73235	-1.0611	-1.16703	1.19415	-0.50773	-0.379834	-0.193931	0.579455	-0.263643	-3.54238	0.353782	1.0609	0.273155	-0.0833457	1.53539	-0.819924	1.30973
EPC2	-1.02244	1.14121	4.12036	-0.910952	-1.7028	-0.600617	-3.97828	1.09902	-2.68506	-3.05402	-1.03414	-0.969264	0.124418	-0.0847031	-3.29479	-1.15902	-1.61118	1.73473	-0.314748	-2.64718	-2.55317	0.899535	0.265607	-2.5867	-1.66678	-0.912674	-1.11102	1.49007	-0.272717	-0.974497	-0.772972	-1.37115	-2.30811	-3.24326	-0.383644	-0.23948	-0.643015	1.13055	-0.392935	-3.52225	-0.216942	-3.55182	-1.44024	-2.81264	-3.05117	-4.48133	-0.466714	0.858269	-1.1957
NFE2L1	0.105189	0.104813	-2.2569	-0.931316	-1.54875	2.05806	-0.453989	0.516125	-1.59823	-0.991316	-1.27757	-2.5481	0.691016	0.314587	-0.306113	1.4906	0.532695	1.77366	-0.970048	-0.100108	-1.18803	-1.05312	-1.10344	-0.205994	0.250959	1.60054	0.58553	-3.02196	-1.56948	0.622311	-1.26372	-0.0121239	2.85755	1.65552	-0.118002	-1.256	0.243096	0.0418782	-0.914338	-1.73418	3.2448	1.65867	0.654336	2.39502	-1.58122	-2.78881	-0.866873	0.447481	2.05689
LSM14A	0.339064	-2.15131	-0.600231	1.34004	0.519039	-0.251293	-1.27457	0.104424	1.69054	2.03857	-0.114447	1.03861	0.773812	1.79896	1.59992	-1.01971	-0.922834	-0.907348	0.715061	-1.18578	3.625	0.658385	0.306892	1.54545	1.17299	-1.22187	1.97138	1.34863	-0.947644	1.09518	-0.043939	-1.21027	0.942158	0.299736	-0.462392	0.532461	-0.0463945	0.362464	-0.477254	0.699152	-0.364664	1.79707	1.06634	-1.46271	2.31746	1.62889	1.42234	0.250219	-0.759727
C19orf40	2.01717	0.370019	-0.0844447	2.63285	0.952203	0.281625	-0.230387	-0.796468	-1.02081	-1.38385	-0.428153	-0.47014	-0.265561	2.44681	1.64463	-0.866991	0.0720627	-0.592324	-0.474304	-0.34799	-0.449824	0.631317	-0.408322	0.181126	0.417097	-0.595906	2.12737	-0.927992	-1.10957	0.895355	-0.374391	-0.653175	-0.424543	-0.240765	-0.150018	0.687083	1.91229	0.675629	0.798006	0.983879	0.976531	-0.960313	0.549393	-0.594719	-0.429974	0.444169	0.277081	0.0231575	0.777208
CCNC	-0.626723	1.89299	-0.72163	-0.681805	0.787606	-1.17672	-4.06796	-1.07717	-3.81277	-3.53817	-0.664197	-1.42093	0.692517	4.22214	0.24975	-1.17453	-0.498999	1.39141	0.573687	-3.27353	0.115153	1.1216	-2.85262	2.13163	-0.0912833	-3.73676	0.484912	3.15594	-0.522702	-0.468528	-5.55071	-1.91839	-0.92116	-3.07948	-7.23311	-0.301146	-0.513903	1.14626	1.17091	-1.35802	-0.231646	-1.40767	-0.529173	-2.41053	-5.46896	-2.79617	-1.88155	2.74512	-1.64255
COQ2	1.58112	-1.74084	-4.84098	1.92138	0.744518	1.6674	-1.32798	-0.453757	-1.7137	-0.56327	-2.56636	-1.74388	0.271987	-0.618782	-0.851441	1.41417	-0.208114	-0.821847	0.793125	0.274802	2.34877	2.09258	-0.71429	1.88311	0.331511	-0.514927	1.23655	0.775876	-0.462894	0.563468	-3.54793	-0.29761	0.174255	1.56829	-0.968875	0.668154	-1.58365	-0.62181	1.89518	-0.946877	0.223819	-2.5361	1.18175	-0.453902	-0.83647	-1.70443	0.148372	2.50396	1.157
HBS1L	2.85271	-2.95185	-12.0114	4.84975	0.73368	0.89637	-3.61544	-2.95518	-1.50314	-0.231402	-4.59807	-3.21888	2.1809	0.264609	-0.743828	0.973471	0.779984	-2.10615	0.230258	-1.06447	-1.82285	1.80604	-3.00529	-0.312263	2.60878	1.15008	2.02193	-0.552867	-0.480457	-0.219046	-1.19826	0.292757	-0.784214	1.9001	-1.81481	0.939716	2.81015	-0.116448	-5.90386	1.06714	-1.75963	-1.86883	3.5385	-0.353859	-1.97179	-0.123894	-1.17143	2.97646	4.53765
NEDD8-MDP1	-0.370922	-2.2686	0.740758	0.724238	-1.05116	0.440149	-3.12011	0.237153	-2.61831	-1.84099	-1.92728	-2.81632	-0.142945	-3.22064	-4.32364	-2.74058	-0.134056	-1.20294	-0.413934	-1.82889	-1.19828	1.2958	-2.42179	-2.17006	-0.330575	0.00442909	0.183811	-2.47696	-0.615889	0.655248	-1.66955	-0.17527	-3.0081	-0.620199	-3.43665	-1.43112	-2.00361	0.499613	0.371201	-3.98079	1.58491	-5.43163	-0.246492	1.00344	-1.71004	-3.28414	-1.70425	-0.292788	0.0820742
POLA1	-0.548521	-1.75423	0.510069	-0.440947	-2.37262	-0.106404	-0.206208	0.323351	0.69094	-0.736374	-0.536809	-1.95558	-0.758377	-1.42176	-1.32598	-3.68615	-1.58017	0.413137	-0.512693	-1.49803	-2.03243	-2.2096	0.727653	-1.91018	1.01268	-1.07061	-6.86564	-3.56232	-2.15522	-1.1428	-3.60983	-0.355556	-4.26558	-1.96126	-1.30884	-0.0192018	-5.06408	-0.800087	-1.9665	-2.93905	-1.84451	2.93287	-3.08791	-3.37748	-0.669011	-1.13927	-1.85388	-2.35698	-2.03422
CCNA2	1.09216	1.3208	4.22269	-1.05985	-1.03088	0.673937	-1.53908	0.300132	0.484372	1.62918	-1.22446	1.07819	-0.985941	-7.75245	-8.16938	2.06373	-1.54203	1.29787	0.903623	0.708583	-2.91574	3.95623	-0.211372	-0.829379	0.34973	0.735127	2.81967	2.34965	1.76349	0.354506	1.38939	2.71236	-2.63895	1.41128	0.231429	1.61229	0.169444	0.786993	-0.4124	-2.15275	-1.48339	-0.570676	1.52617	-3.59402	-0.711867	-2.64178	-2.2293	0.498736	-0.687634
FBXO42	-0.349912	0.309579	1.78193	-0.87505	1.02506	-0.642095	-0.0299928	-0.153307	-0.453205	-0.628027	1.84657	-0.580146	1.35094	-2.64462	0.593842	1.02251	0.304952	2.99364	-0.894957	2.3744	-1.20975	2.70741	0.990924	0.156019	-1.87585	-0.644202	1.6022	-4.00132	1.11437	-0.283746	2.44666	2.98978	1.16966	-1.59747	2.65464	-0.351332	-0.994781	0.651062	-0.912674	-2.69231	-0.607558	-0.632438	-1.2327	-0.288423	3.66287	0.165415	1.8467	-0.238372	-5.22139
IMPDH2	1.61	1.32935	-2.00873	1.63592	-0.0689964	2.49911	1.14336	-1.6621	-1.21844	4.62651	-0.188745	-0.165247	0.395003	2.37503	2.34868	-0.490683	0.718491	1.16139	0.110688	-0.411299	1.4806	0.451614	-0.921486	2.13191	0.510347	-0.315306	0.571048	-1.37503	-1.07623	0.315742	-1.19271	0.508566	1.83571	0.778756	0.451172	1.41707	0.199677	-0.762006	1.05285	0.807852	0.251313	4.09377	0.64487	1.31923	0.55069	1.84117	-0.1455	0.311548	0.511058
ASF1A	-1.38283	3.92823	-0.776086	-0.266052	1.89079	-1.33089	-3.67653	-0.711246	-1.01537	-0.69016	-0.475807	-1.38887	1.29923	0.479235	0.0146534	0.11495	-0.0383562	2.72742	-1.1124	-1.03589	-1.20943	0.868227	-3.88611	-3.53231	0.0335705	-1.21591	1.75437	0.656179	-0.109022	0.616767	-1.95883	-0.125257	0.142923	-0.783049	-2.43147	0.527383	0.461798	0.305985	1.15851	-0.902217	3.11602	1.84876	-0.0794735	0.417389	-1.20428	-2.7428	0.331313	1.89972	0.332213
PITRM1	2.25366	-1.3659	-7.91725	0.696688	-0.364588	-1.03761	-3.39973	-0.363204	-1.92068	-2.85213	-4.96575	-5.95852	0.896798	0.955499	-1.17236	0.234277	0.49901	-2.61233	-0.812432	0.868411	-0.590154	0.117572	-2.52711	-0.233926	0.476608	0.0882919	1.343	-0.175121	-0.485432	-0.383836	-3.49034	1.58817	0.0050534	1.12075	-1.78176	2.47308	-2.645	-0.188327	1.93624	-1.40294	1.18245	-3.48938	0.167142	-0.636196	-2.61945	-3.50906	-0.019789	1.32102	0.558607
CENPK	0.492681	-2.65699	-1.51836	-0.650314	-1.25365	0.307178	3.24137	-0.503117	-0.868872	1.59339	-0.223323	-0.230195	3.68206	-4.57242	0.549302	0.0920742	1.00126	-0.623957	0.529876	2.24124	-1.16979	0.531698	1.02708	0.509353	-1.23095	1.88652	-2.0501	-0.364994	-0.718797	1.47502	0.324931	-1.6325	-1.16221	1.70509	0.823946	1.43591	-0.319959	-1.16372	-0.359167	0.231738	-1.19471	-1.61386	-0.711163	-1.3814	-1.27242	-0.0469867	-0.452323	1.43835	3.38467
KPNB1	-0.868836	1.38342	2.27972	2.23817	0.212633	1.554	1.09862	1.08879	4.47147	2.19119	1.36536	0.728732	2.93278	0.360253	0.4745	-0.611599	0.48494	0.308723	2.75053	1.99529	2.71459	-0.856126	0.664382	1.47785	1.13949	-0.272008	-0.79146	3.07431	-0.181022	0.431807	1.64829	-0.609362	-0.0409911	-0.268805	3.55202	2.01594	-0.905606	-0.824033	0.496522	0.665727	2.67942	2.47119	1.33575	-1.02542	2.77331	3.8488	-1.80571	-1.49669	1.09036
SRPR	0.660085	-0.0694226	-1.1	1.13798	0.283828	-1.46163	-0.870773	-0.024587	0.868451	0.751306	-0.980752	0.786779	1.19556	0.527315	0.529033	0.155129	-0.586347	-0.802503	0.583913	-1.31845	3.17866	1.5468	0.357092	3.18977	-0.608711	-0.674863	1.22448	1.38474	-1.19123	0.493979	-0.406645	-0.261245	0.438825	0.920104	0.9795	0.717	-0.236882	1.01364	-0.134463	1.23244	1.77311	1.47396	1.21001	-0.795573	0.719158	0.484335	1.72144	0.610862	-0.580485
GPI	0.499014	1.56291	-0.527537	-0.277777	0.228032	-0.918306	-1.82683	-0.677557	-1.50772	1.03224	-3.91624	-1.53371	1.69317	0.613557	-0.747416	1.45047	-1.20841	0.00245582	0.949813	-1.31678	-1.83196	1.20269	-2.38941	-0.439913	0.660118	-0.982222	0.754379	-2.26599	-1.02132	0.0955568	-0.926277	-0.60524	-3.56807	1.22609	-2.19397	0.95787	0.574909	0.0666208	0.543143	-1.39628	-0.475671	-1.70908	0.43897	2.52743	-1.71149	-5.94383	-1.27408	1.09474	-1.04697
DCTD	1.41596	-0.62007	-1.25316	3.64013	-0.91267	-0.038844	0.749222	-0.335628	0.440815	1.98559	0.342994	0.997043	-0.350306	2.92187	1.89925	-0.0223196	0.490121	0.839703	-0.748948	0.0149918	2.8528	0.051476	1.64257	1.24648	0.34268	-1.54951	1.45656	-1.4723	0.717793	-0.0794097	-1.3083	-1.82062	0.554284	-0.832611	1.0995	1.70703	1.07719	-0.100525	0.41963	0.69937	0.233461	0.62284	0.301369	-0.904172	2.11763	1.91076	2.24068	1.11648	-1.72655
BRD8	3.0298	-2.52038	-2.79434	1.74554	0.42226	1.54748	-4.04683	-0.435595	-3.00021	-1.9879	-2.30632	-5.59298	3.33407	-0.914875	-2.44426	0.931307	-1.10129	-2.70654	0.0431701	-0.751877	-4.09983	3.07669	-4.32426	-3.21455	1.49333	-1.27844	1.8038	0.543993	0.814813	-0.163315	-1.36109	0.616945	-6.61214	4.32832	-6.53964	1.61282	3.63415	2.54709	1.87236	-3.63134	2.59963	-8.19309	4.19068	-0.652999	-1.67888	-7.13552	1.17798	1.68781	3.13964
PET117	3.57194	-0.623688	-4.28101	0.748998	-0.262935	1.78662	-1.54504	0.281576	-1.54152	-1.60529	-1.79677	-2.67681	0.16707	-1.75975	-1.7204	2.50714	-0.179985	-1.94833	0.217704	-0.106408	-0.957467	2.78446	-2.36968	0.235575	0.394439	0.267877	1.83292	-0.146925	-0.339797	1.44236	-3.58472	0.265167	-1.05319	-0.00270178	-0.664824	3.63978	0.41965	0.124997	1.63098	0.573272	0.752424	-2.57011	0.231326	0.750692	-1.55993	-1.54472	0.441106	1.9177	1.11974
PUM1	1.29905	-2.45821	0.292457	0.313453	0.310672	2.55081	1.3806	-0.386935	1.32885	1.82925	0.117528	0.871105	-0.668617	0.622327	2.20066	-0.954726	0.939033	-1.96152	0.747885	0.677691	0.983386	-2.53587	0.416403	0.522632	0.233619	0.512492	0.392766	3.37709	0.0287223	-0.62457	0.686275	-0.643873	1.50456	-0.514549	2.87569	0.62902	-0.0807831	-0.560221	0.502381	-0.392703	-0.585397	0.0914885	1.11013	-0.333696	2.48428	0.0584049	0.0465367	1.42985	-2.45229
TYMS	-0.560116	0.0216412	-0.355749	1.47734	-0.213154	-0.246501	-2.94285	0.571073	-1.67439	-3.48368	-0.211771	-2.30778	0.0294201	1.81318	0.332995	-0.479449	-1.05217	1.81418	-0.234422	-1.3021	2.87817	0.927928	-1.91296	-0.754132	-2.3352	1.99911	1.06723	1.88118	-0.0495737	1.37308	-1.78704	-0.112325	1.06122	-2.49143	-1.49311	-0.607115	-2.26887	-0.533759	-0.353889	-1.25611	-0.0523365	3.27954	0.429102	-1.51254	-0.988754	1.43636	0.699664	-0.400002	-0.396559
PRPF39	2.0787	-1.57168	-2.07933	-2.45996	-0.653115	-1.33104	1.30992	0.598045	0.453055	0.881315	-0.324078	0.148184	1.445	0.847023	0.702431	-0.17028	-0.173968	-0.350797	0.293817	-0.943431	0.263683	1.3706	-1.14298	3.21005	1.41048	2.80625	1.65988	0.0876439	0.278033	2.26229	-0.900963	0.25207	0.789551	0.478229	-0.0249782	0.407837	-1.73355	-0.333408	-1.38987	1.11743	-0.364732	-1.47087	1.39584	-1.6099	1.55002	0.385706	0.665726	-0.495715	0.848999
BOD1L1	1.67396	1.14221	1.62173	-1.0301	-0.0851765	1.38206	1.29896	1.53242	4.41295	3.0068	3.64766	4.396	0.87144	-1.36109	1.85237	2.64879	2.96051	2.60525	-0.0195266	2.66826	0.279409	3.56449	0.407775	-0.396159	-0.072387	3.30486	2.10892	2.08753	1.28574	1.96023	2.76844	3.09451	2.90187	2.24824	-0.473215	-0.974753	-0.562364	-1.40199	2.20466	1.68984	-1.52609	1.4197	0.49111	1.52977	1.44595	-0.357813	-1.51654	0.516962	-1.51855
DMAP1	0.744955	-2.6524	-1.00887	1.64571	0.32195	-0.859793	-4.35995	-2.23984	-1.91192	-3.87709	-2.77785	-4.89294	0.727932	-0.777184	-3.77885	1.56448	-2.61549	-1.53303	0.577951	-0.538883	-4.95768	-1.50433	-4.26172	-4.42384	-0.0524679	0.633048	1.77013	-1.23947	-0.367383	0.185935	-1.83033	-1.14951	-5.49853	2.36474	-2.56924	2.4367	-1.76256	-1.51439	0.476971	-3.74454	2.1201	-3.53783	-0.0720073	-0.81874	-2.64291	-7.76444	-0.66824	-0.0454046	1.89352
TMEM126B	3.03237	-0.466987	-1.62389	0.338016	0.0723394	0.581586	-2.21088	0.754873	-0.847141	-1.87595	-0.827914	-1.62664	1.94818	0.869356	0.468377	1.86236	0.650923	0.2927	0.882896	-1.5005	-0.0620066	1.15918	-0.594601	-0.317793	1.22852	0.773041	0.2738	0.350729	-0.293499	0.319939	-0.343403	-0.587635	-0.568046	0.0868986	-0.612932	1.28335	0.530301	-1.60484	1.425	1.30656	0.817627	-2.48691	1.56994	-0.973185	-2.39795	-1.5629	0.326316	1.24241	0.693795
WDR26	0.743032	0.79523	-0.123264	0.108159	0.115115	1.68893	-0.315989	0.54524	0.760954	0.822438	0.662715	-0.0227567	0.368821	1.67668	1.5904	-1.19966	1.09095	0.963003	0.52488	-0.16809	1.06149	1.87008	0.203179	1.00648	0.0715696	-0.781136	1.55836	0.356472	0.181736	0.329114	-0.292599	-0.524718	1.69227	-1.01594	0.404185	0.0705727	-0.246715	1.41387	0.376204	-0.211999	0.98104	0.921015	-0.597399	-0.174319	-0.23988	-0.100056	1.88261	0.777971	0.370034
TAF9	1.81154	-0.702807	-1.61333	-0.479653	-1.58913	-1.38013	-1.42619	-0.0504369	3.23678	-1.85918	-0.656302	-1.39051	1.73739	-1.9549	-0.859574	1.24674	-1.17594	0.14024	-0.441997	0.445986	2.26652	-0.88167	-0.88283	1.06727	0.076106	0.388185	1.22017	-0.00607751	1.25669	0.0823078	0.379158	3.08147	0.523157	-0.487835	0.280883	1.3342	-0.906255	-0.970222	-0.458187	-0.219213	0.50011	2.1456	0.257897	-1.9668	-0.31451	-0.407811	-0.66271	-0.999527	-0.301975
PSMC3IP	2.43565	0.467454	1.37703	0.229532	-0.0764918	-0.148249	0.771149	-0.0617183	1.36281	-0.157431	0.91893	1.72658	0.27105	2.01674	0.596241	0.557419	-0.286715	-0.225535	-0.103757	5.67525	3.92219	1.42341	0.366609	-0.0203427	0.37731	-0.269701	3.75695	1.31062	5.50887	0.84746	0.375823	6.20906	2.02542	1.35807	1.50079	-1.11874	2.11963	0.925586	1.07347	-1.80225	-0.148389	0.255981	0.855474	1.71128	2.75274	-1.8925	0.232082	0.267967	1.33733
FNIP1	-0.242897	-1.29098	-2.06815	1.0609	-0.924665	-1.25451	-0.301505	-0.346615	-0.564313	-0.668202	-0.867318	-0.415168	1.27026	0.0982292	0.441964	-1.05794	-0.195463	-0.543334	-1.28201	-0.152882	-0.00134507	0.116839	-2.07018	0.0514391	0.238966	-1.11069	0.650477	0.24018	-0.638901	-0.737094	-1.78584	-0.724767	-2.1417	-0.514073	-1.90003	0.649251	-0.741655	-0.0453323	-1.0574	-1.96885	-0.389623	0.606259	0.057048	-0.693558	-0.409144	-0.297592	-0.019353	-0.309118	0.717807
DNAJC24	0.223812	-0.369262	1.42949	-0.692874	3.04249	3.33706	2.53678	-0.156162	0.731455	3.9232	1.88668	2.38805	-1.3154	0.456226	4.08203	-0.694473	1.70159	0.741543	-0.131158	1.7072	0.691492	-0.352008	2.15076	3.22392	0.0437694	0.390136	-0.152194	1.30382	0.079029	-1.20084	-0.0175357	1.05442	3.22938	-2.62924	2.70526	-0.138674	1.38466	1.00653	0.521416	-0.984892	1.2024	0.996568	1.51919	1.24512	1.73175	4.48815	3.81473	0.224164	-1.39005
DPH2	1.93227	-0.200485	-1.04343	0.747847	0.335042	1.60318	-0.323769	-0.979329	3.19621	6.8941	-0.10484	0.67401	-0.0219859	-0.668004	4.25938	0.123597	2.04409	0.956411	-0.404352	1.87773	1.91259	0.222328	1.38718	2.74586	0.449979	-0.249265	1.19589	1.93647	0.883192	-0.914605	0.483908	-0.415011	3.95747	-1.38459	1.06292	-0.90162	0.543924	0.509376	2.04397	0.312397	0.934606	-1.36088	1.21642	3.38532	1.92762	1.48468	2.84776	0.109081	0.916972
POLE	-2.24278	-1.35841	0.798842	0.695698	-2.0361	-1.93204	-0.469048	-2.21928	2.37723	-1.17926	-0.364863	0.837275	-0.825628	0.371174	0.540897	-1.22127	0.136803	0.689048	-0.103375	-1.05859	3.80802	-1.63604	-0.414463	1.44484	-0.432583	0.739934	-0.680472	-2.18584	0.55768	-0.367935	0.777936	-0.547685	0.422862	-3.84179	0.990326	1.96114	-2.55416	-1.66087	0.0096817	-0.572635	-1.61218	2.40796	-0.555591	-2.09775	-0.382002	1.51623	-0.245582	-2.40218	0.53685
WEE1	-0.0307661	0.322459	1.78833	-1.39734	-0.489438	-0.863569	3.63747	-0.3343	1.20809	0.729798	0.524214	2.08471	1.46377	0.353949	1.19928	-0.610904	-0.510449	1.74264	-0.490974	-1.51543	0.996318	-1.95516	0.753661	0.8302	-1.52617	2.32788	-0.182436	1.30326	-0.205526	2.49403	-0.834234	-1.68057	0.870007	0.724544	0.349269	0.99809	-0.530356	-0.60607	0.674863	1.0743	1.08536	2.83801	-0.706176	-3.60779	1.47843	2.71714	1.63474	-1.33585	0.138654
ELP4	-0.810038	-1.5054	-8.95887	3.18833	-0.589368	-0.557961	-6.20656	-2.28404	-1.77321	1.18717	-5.05945	-6.09998	1.89249	0.739943	0.570284	-0.374386	2.18194	-2.65736	0.0117952	-1.67831	-2.23719	2.62965	-3.65662	-2.70501	2.42479	-0.00582508	2.94758	-0.640533	-0.982695	-0.297427	-3.93012	0.229468	-6.52615	1.15828	-4.48626	1.30631	0.667948	1.80476	1.12492	-2.55472	1.62271	-0.73906	1.35312	-0.380007	-3.65683	-5.31675	-1.39171	3.77757	5.17023
KANSL1	1.03479	-0.810648	1.46827	1.44201	0.577245	2.05021	-0.102483	-0.545257	4.01362	3.2837	-0.158151	1.75015	0.999884	-0.230195	0.82228	5.32411	1.06382	0.731456	0.90657	-0.39213	-0.197565	1.79524	-1.1194	2.27589	-0.997773	-0.0918301	1.56139	2.47611	-0.112759	0.823289	3.99522	0.4662	0.0179053	-0.0928824	0.768099	0.362099	0.233076	-1.04535	0.693609	3.005	-0.297004	-1.70124	0.330999	3.06606	1.2202	1.35029	-0.610696	0.797562	0.700346
BRCA1	-1.56344	-1.55282	-0.199091	2.69556	-0.0704043	-2.23026	0.763972	-0.96337	1.23924	1.66615	-2.84133	-0.961712	2.34278	-3.70318	-0.263407	-1.05053	0.254073	-0.865436	-0.495785	2.75532	0.54346	2.31927	-1.32457	1.79245	0.00989866	0.0277099	0.337773	2.65474	1.46406	-0.612496	-0.295531	3.85222	1.62631	2.32996	-1.13605	-0.241611	-1.31959	-0.243479	1.87368	1.00237	0.191709	-1.55977	0.270059	0.401204	1.15367	0.887426	-0.42099	1.48086	2.35559
TCERG1	1.85361	0.372308	-3.44983	-0.753008	1.40687	-1.91425	-7.97961	-0.388895	-2.30066	-1.87138	-4.19485	-7.43327	1.43827	-2.16027	-1.01181	1.2211	0.733664	-0.341537	0.368656	0.867717	1.234	2.07312	-4.58414	-1.09029	1.18376	-7.2635	2.68638	-0.929125	1.08139	-2.23647	-3.07133	1.9675	-3.5934	0.250134	-3.57344	2.44264	0.371877	2.68554	0.189267	-3.97954	1.71919	-2.15089	1.20313	-0.956016	-4.58825	-2.39203	-2.97286	3.84697	0.105594
MRGBP	0.916395	-0.989062	0.596843	2.64926	0.503439	-0.378104	-2.12654	-1.40591	-0.344638	1.57161	-0.89008	-3.55424	-0.513346	-1.94434	-1.86999	0.534895	-0.879441	-2.96017	1.03495	-0.702501	-5.78878	-2.1452	-4.52853	-0.722268	0.757451	0.186424	2.04016	-0.4633	-0.37068	0.480917	0.812944	1.36064	-4.45069	2.27058	-0.391959	3.89989	1.02643	1.5676	0.930263	-4.90177	0.745881	-0.782189	1.59578	1.04626	-1.17742	-5.41657	-0.677972	0.193769	0.223903
C20orf196	0.0281717	-0.785249	-1.89264	0.91024	-0.0752349	-0.167622	1.96025	-1.40748	0.74119	1.42883	-1.29737	-0.854499	1.21169	-1.21514	-0.813488	-1.47752	0.752037	-0.00851813	0.2653	1.26113	2.40062	1.09645	-0.541552	1.29403	0.138797	-0.0783851	0.545604	-0.0720986	-1.80686	0.0907622	-0.350768	-0.917777	4.26437	-0.0765805	-0.664967	0.893485	0.586409	-0.25626	-0.270295	-0.224963	1.09603	-0.133083	1.11427	3.31682	1.24228	-0.990409	2.50219	0.171912	-0.092245
COX6C	1.66204	-0.340824	-2.81803	1.95329	-0.454561	0.820203	-0.811729	-0.790818	-0.751683	-3.16988	-1.25926	-3.1991	0.896846	0.0948914	-1.61831	2.3444	-0.0707946	-0.518846	-0.957655	-0.174129	-1.49976	2.00801	-1.74272	0.767342	1.25921	1.34656	1.88776	-1.01224	0.3429	-0.0736381	-1.89107	0.453821	-1.10324	1.49153	-0.474782	1.36403	-1.05024	0.702709	1.19699	-1.23749	1.60433	-1.8954	0.420756	-0.117648	-2.51975	-2.45172	0.161591	2.6049	1.20575
PKMYT1	-0.300169	-1.69823	2.21584	0.440484	-4.11675	0.0940773	3.53051	-0.0279245	1.91339	-0.28699	0.525013	1.43717	0.726463	1.17823	0.808722	-0.0905996	-3.70988	0.436544	-0.790651	-2.84799	2.60385	-3.00681	0.802442	-0.38546	0.372009	2.80124	-1.25068	0.315828	-1.58216	3.11459	1.16435	-2.56007	0.436092	-1.13793	1.0882	2.00366	-1.22608	1.7771	-0.540378	-0.800712	1.08093	1.87173	-0.566363	-2.78421	2.87555	0.0140212	-0.908576	0.740663	-0.326441
CUL1	1.05709	-1.74891	-4.43254	0.386636	-0.980813	-0.0639039	-1.80528	0.0118242	0.493356	1.25715	-2.03242	-0.533234	4.03134	-0.818999	-0.937228	0.633462	0.920033	0.378892	-1.34811	-0.242576	0.523494	1.31811	-1.47886	-0.0891316	0.526417	-0.390412	0.658186	-2.17737	-2.06634	0.335935	-0.385739	-1.24076	-0.841158	0.75956	-3.86846	0.432536	-1.97708	-0.642129	1.11866	-0.978312	-1.92844	-0.117331	0.368942	-0.101014	-0.958729	-1.74271	2.1236	-0.803517	1.20808
TMEM209	-0.206597	0.728133	-1.63541	1.61623	-0.504636	-0.330756	0.617294	0.952313	-0.542751	-1.00811	-2.18805	-1.37886	3.95851	1.2746	-0.580254	1.13481	-0.0243541	-1.3712	0.862303	-0.477212	2.00178	0.461099	0.432137	1.0419	-0.65155	0.146996	0.734764	2.61154	-0.818229	0.868204	-0.322295	0.271358	0.776833	-0.467564	-1.63499	-0.432278	-0.99449	0.677667	0.639746	0.484882	1.58722	-1.29308	0.567621	-0.20063	-1.34949	0.83445	-0.0379802	0.96137	-0.177294
TRRAP	4.20839	-3.30846	-5.4004	4.59758	-0.201877	1.85936	-3.9555	-1.05544	-4.8835	-4.39869	-2.54393	-6.2837	1.4115	-0.657449	-1.31638	2.68659	-2.63904	-3.14287	-1.38051	-2.90638	-5.69609	3.29221	-5.41627	-0.475524	0.413296	-2.78158	2.78878	-1.25871	0.272316	0.155412	-2.66844	0.147401	-5.54659	2.66205	-4.32155	2.81002	0.683007	0.488392	1.89195	-2.58146	1.37125	-4.59681	1.55067	-0.922563	-4.55836	-6.90544	-1.19782	5.2063	3.65044
NUP35	-0.320323	-0.897539	-1.7616	-0.908712	-0.31849	0.309183	1.36398	1.44454	1.44801	-1.2725	0.764732	-0.0935402	10.3542	0.794417	0.446591	-0.463366	1.18744	0.806587	0.60727	-0.0861185	1.56104	0.207195	-0.0428236	1.97648	1.11995	0.0908082	1.34231	-0.914948	1.77324	1.10906	0.208025	0.643639	1.12906	2.83468	-0.280012	2.14026	-0.874102	-0.0157168	0.377048	0.253984	-0.59094	0.111429	0.816016	-1.15576	0.412083	1.94699	2.65222	1.36849	0.038014
CBLL1	1.03314	4.05238	-0.97207	1.06545	0.86659	1.29065	-1.26417	1.25144	2.4092	-0.667062	0.085424	2.0734	2.45982	-0.666751	-1.31551	-1.22183	1.32686	1.29949	1.19546	1.37299	5.19882	2.41357	0.902925	1.2201	0.32471	1.44086	1.67608	1.17525	3.28151	2.00067	-0.35317	3.17924	1.07745	-2.56813	0.440273	-1.85077	-0.733766	0.56087	-1.09278	0.558095	-0.419647	-1.3123	0.22938	1.35215	1.72349	-0.371272	3.11314	0.139859	-3.32477
RHOXF2	0.129055	-0.220766	0.298824	0.0354105	-0.408749	-1.1715	0.912582	0.53475	1.1161	-0.587236	-0.165369	2.17268	2.67454	-0.161744	1.48961	-0.489236	-0.334149	0.411591	0.925912	2.80899	0.00711067	0.567613	0.758604	0.725496	0.642882	-0.380754	1.63896	1.22561	0.934017	-0.799669	0.639458	2.87411	0.546713	-1.76126	-2.2887	-0.946067	-0.200264	0.0630941	0.320964	0.286132	0.875633	0.760298	0.56136	-0.267957	-0.274354	-0.964276	-0.741458	0.323273	-0.13218
PIF1	1.1944	0.141107	1.91351	0.714204	-0.763615	-0.543779	3.50569	-1.29139	2.97759	1.0473	-0.0147314	-0.608462	0.163585	-0.596436	0.430902	1.65503	1.40411	0.278993	-1.79904	0.305257	1.69243	1.31482	1.09674	1.68437	0.515577	1.28489	0.782544	2.36742	0.287003	0.728137	1.52325	-0.28068	0.652721	2.93859	-0.0249287	0.453578	0.78444	0.125548	-0.202019	1.80445	2.1491	0.556617	-0.328132	-1.71602	-2.71108	1.88264	0.327722	0.632568	-0.817467
ACAD9	0.106233	-2.11175	-2.28709	-0.388042	0.532135	1.08355	-2.38129	0.233522	-1.85873	-2.2626	-2.19802	-2.40055	-0.130153	-0.671913	-1.71149	0.911601	0.135952	0.1889	-0.872698	0.597585	0.459091	0.475478	-2.23386	0.241664	-1.45386	1.31752	0.990964	-3.16071	0.331944	1.58373	-1.8116	-0.62138	-2.12298	0.310279	-1.19121	0.846016	-1.49671	0.0335578	1.5932	-0.802944	-0.503808	-2.021	1.32836	1.78582	-1.93287	-2.93549	0.820943	1.99734	1.01187
ENY2	0.946467	1.0471	-0.462722	-1.35062	0.358068	1.75224	1.6361	-0.644039	1.05587	-3.1034	-0.997334	0.652144	0.249142	-2.4121	0.346482	-0.31128	0.034506	-0.692377	-2.11542	-0.754555	4.32238	-1.60521	-0.0625935	-0.290992	1.56838	-3.872	-0.81862	0.432491	2.45941	-0.167435	0.0666797	1.45451	3.04139	1.46349	1.36382	-1.24022	0.654756	1.84876	-1.17174	-0.829148	1.37289	0.19197	-0.470665	0.308387	3.15713	-0.751815	2.87756	-0.265514	-2.28464
USF1	-0.753875	-0.00444482	-0.775866	0.793356	1.04308	-0.347818	1.05317	0.878976	0.941565	0.848283	-0.0894455	1.66405	0.28291	2.14516	-1.44503	0.384163	-0.713993	-0.663985	-0.641303	1.64517	-0.892897	0.357827	-1.47086	-0.20055	-0.641733	-0.16377	0.0487065	-1.93788	-0.445449	0.458046	0.0788528	1.25009	1.47322	-0.721249	-1.3655	0.074289	-0.511112	-0.0399087	0.184888	-1.93426	0.275999	0.726233	-2.20379	0.633678	2.17875	0.891514	-0.842036	-1.25096	0.447324
PPP2R1A	-0.677937	0.371375	4.1264	-0.521908	-0.0575966	0.143295	3.08116	2.60793	2.45942	3.5898	3.04923	0.599252	2.00114	1.93697	1.92373	-1.26949	-0.693908	2.33638	2.08588	-2.3064	-3.90574	-0.945896	3.8118	-0.698612	1.57205	0.308665	0.405768	0.73233	0.278842	0.0302876	4.27023	-2.13609	3.45013	1.07659	3.49812	-3.60873	1.45899	-1.2808	1.14791	-0.124123	0.673628	-1.60852	2.92497	-3.22665	4.55445	3.69581	-1.87396	-1.53172	-4.26082
MCM9	0.33756	-1.56625	1.52836	-1.25466	-0.906845	-1.01626	1.21493	-1.78264	1.41876	-0.5618	-0.478654	-0.316816	-0.0696419	-0.625309	-1.18844	0.602407	-1.47638	-0.369154	1.51447	1.84815	1.01379	0.0517102	1.938	0.710399	1.11013	-0.0692865	2.41739	0.0460989	1.7775	0.821132	0.778046	2.63777	0.0532171	-1.09233	0.385594	1.65016	0.117058	-1.23559	-1.3754	0.266047	-0.359414	-1.56414	1.32635	0.873483	0.894655	-1.2237	-0.69978	0.146486	-0.350012
IER5	-0.409652	0.0429146	-0.0706772	0.655593	-0.18871	0.688865	-0.271112	0.506774	0.401556	-0.0426837	0.0228097	0.120135	0.656263	-0.756524	0.765421	0.153053	-0.362945	-0.156212	-0.0196845	-0.678048	0.333789	0.56274	-1.23525	1.22985	0.931981	-0.109238	0.450505	0.925237	0.334186	-0.123823	0.403781	0.359886	-0.298354	-0.206844	0.849048	-0.760831	-0.251753	-0.312597	-0.445465	0.608854	0.691593	-0.291514	-0.0501363	0.845461	0.930628	-2.17579	0.0691039	-0.234532	0.138304
HECTD1	-0.33681	0.130927	-0.652969	0.601634	-0.64387	0.0693913	-0.662332	-0.749366	-2.0019	-1.42393	-0.118215	-0.880133	1.84226	0.742818	-0.683938	0.00260045	-2.59235	-2.2394	-0.0942039	-4.04882	-0.707545	1.02422	-2.55075	-2.32537	0.400869	-0.0173425	-0.422684	0.439582	-1.53313	0.605545	-0.472065	-1.00888	-1.02954	-1.66792	-0.821124	0.787447	-2.04575	0.88958	0.380347	-3.48688	-0.718501	-0.351334	-1.45303	-1.76467	-1.16317	-3.38553	0.695345	-0.298158	-0.34992
CCNF	-0.222683	-4.01549	-1.67277	0.99623	-1.2179	2.07517	5.33225	-0.974304	2.24639	4.21625	0.886976	1.15383	-0.647345	-0.60107	2.81416	-0.454366	0.49667	-0.503832	-0.550169	-0.999407	0.72266	-0.727673	1.56865	0.746167	1.13307	0.150199	0.0173275	-0.526604	0.172013	-0.889256	1.01101	0.737513	2.65471	2.76087	0.87584	-2.34388	1.50819	-0.994853	1.56683	0.554057	-0.0288261	1.12327	1.01692	-1.65424	2.8053	1.11384	-0.769511	-3.49715	-0.25865
LSM10	1.37695	0.649584	-4.5229	-4.30013	0.106871	1.92245	-0.0941682	-1.16345	-2.04002	-0.604646	-2.28247	-1.91049	0.552085	1.00236	-0.797547	3.78793	1.81945	-4.02686	0.105412	-0.0653745	-0.0186071	2.94771	-2.84157	3.80858	-0.396034	-0.233387	1.21929	4.1007	0.862302	-0.694788	-1.50798	0.719082	-0.0835305	-1.78388	-1.70122	2.91838	1.06037	2.36607	-3.84498	-0.402735	1.28602	-3.44016	1.78269	-1.52764	-6.9622	0.0933869	0.497796	3.44191	0.425526
ALKBH8	1.44112	-0.0655467	-1.56148	-0.604389	0.150073	1.82629	-3.59042	-1.49827	-0.648329	-0.463052	-2.1919	-2.27577	1.44505	0.227176	-0.733078	0.149129	-0.430603	-0.571861	-0.0957367	-1.33607	-2.96173	-0.262108	-0.857649	-1.69509	0.178561	0.222224	1.00758	-0.429954	0.716562	0.571929	-1.47131	-0.946395	-0.769322	2.81368	-1.19945	-2.12461	-0.540679	0.902349	-1.98345	-1.75606	1.57208	-1.93104	-2.15699	0.103701	-2.24209	-1.78809	0.865991	-0.713921	2.62721
[truncated: 255 more columns]
