# Supplementary material for: Large-scale mapping of environmental-genetic interactions illustrates the dynamic nature of cell-cycle and DNA repair regulation
Source: Mol Cell. Author manuscript; Available in PMC 2026 Apr 10. (PMC13068139; doi:10.1016/j.molcel.2026.01.025)
Supplement: MMC10 [file NIHMS2148368-supplement-MMC10.xlsx]

## Sheet: Sheet1
	H2AFX	NONO	CDC25A	CHTF18	SMC3	PRRC2A	LSM12	PAN3	TAF13	CSRP2BP	XPO4	ZC3H4	NDC1	DBF4	GINS4	H2AFZ	PRMT5	USP15	PIH1D1	RAD51C	PSMA1	SETD1A	ZBTB14	NRF1	DZIP3	PQBP1	RNF8	RSRC2	SFR1	TIMM17B	TAF11	RAD51B	MTOR	DENR	ACLY	DPH1	CASD1	MOB4	RNASEH2B	ROMO1	CKS2	BTAF1	MDC1	NCAPG	GTF2A2	DAP3	CWC15	IDI1	PRKDC
H2AFX	-0.146335	1.02797	2.47263	2.04802	-1.0265	1.03377	1.08281	-0.0430515	1.82953	2.52195	0.293841	1.3424	0.264779	0.629227	-0.433548	1.6196	1.41836	1.88582	0.741832	-0.551885	-0.663581	-0.392666	0.483499	1.06526	-1.98698	0.364381	-3.90948	-0.138182	0.628587	0.485493	2.48273	2.66649	0.0506942	-0.984276	1.85091	0.228425	1.06759	-1.22199	-0.124145	0.549325	-1.6392	0.469284	-2.52103	-1.48637	2.13647	-0.369573	1.30752	-0.213566	3.55429
NONO	1.02797	4.07843	0.151602	0.191957	-0.0785777	-1.65124	-1.38886	-0.756326	0.561949	-2.32787	0.0204444	-0.37213	0.856114	0.481745	0.229904	-0.579849	-1.28669	-0.11184	0.376451	1.45376	0.546442	-0.837129	-1.29549	-0.0526106	-0.0762011	1.31399	1.01467	-0.892812	0.0773217	-0.565543	-0.355332	0.201764	0.795547	-2.03642	0.29278	-0.583848	-0.474694	0.576413	1.11929	0.949233	-1.32001	-0.779492	0.912255	0.325557	0.358476	0.178239	-0.328449	0.125862	1.36309
CDC25A	2.47263	0.151602	4.44288	-1.23365	0.40258	4.65472	-1.02001	0.108952	-0.0923794	0.760513	-1.43489	-1.08242	-0.484802	0.458469	-0.258951	-1.09759	0.915003	-0.0174101	-0.759538	2.21788	1.12186	3.78947	-1.91427	0.923167	0.260493	1.47223	0.634806	1.59899	-0.332945	1.02003	-1.2807	-1.13035	1.55581	2.18017	-0.507143	1.40293	0.76399	0.0274235	-0.418526	0.00334	0.708319	-0.891204	1.7397	-2.12365	1.31008	-0.928696	0.0603309	-0.143276	0.0155022
CHTF18	2.04802	0.191957	-1.23365	0.106738	-1.11498	3.18047	-0.184158	0.362728	-1.7386	0.965311	0.539099	-0.805792	-0.661142	0.912687	0.479208	-1.05274	0.184334	0.457353	1.50989	2.11604	0.747395	0.545908	-0.314722	-1.16494	-0.420522	0.186946	3.22188	2.5873	-0.014648	-0.459075	-2.11552	-0.953797	1.34348	-0.581621	1.15024	1.13003	-0.140025	-1.23464	-0.120678	0.150631	0.511946	-0.155901	1.80437	-1.78877	1.07503	0.0989441	-0.132609	1.91771	0.468876
SMC3	-1.0265	-0.0785777	0.40258	-1.11498	0.272314	3.31286	0.841057	-0.204774	0.605132	1.78478	-0.313054	-0.77173	-0.0274305	-0.159841	-0.226034	-0.805256	0.955249	-0.132595	-0.998328	-1.38465	1.68399	-0.952726	-0.994626	0.482777	-0.594079	-0.00166167	-1.4093	1.35667	-0.530713	-0.750494	1.14644	-0.0146091	-0.836237	1.45611	1.12496	-0.221611	-1.33016	0.0816015	-0.412155	-0.689379	0.0879971	-0.478261	-0.13902	-1.02176	0.385414	1.42578	0.0636244	-0.607797	1.18033
PRRC2A	1.03377	-1.65124	4.65472	3.18047	3.31286	-9.52303	3.65937	-1.53725	-0.0452724	-3.0248	-1.10563	0.0546755	2.85089	2.09314	2.80756	-0.590253	2.07795	-0.282637	1.03699	3.96034	-1.02445	-1.36744	0.914844	2.61534	-0.746723	-1.78433	2.74782	-0.505085	2.8986	-2.96332	0.575444	5.59137	-3.86993	-2.55853	3.73742	-0.482709	3.99661	1.71366	0.310273	-1.545	1.25148	2.5164	1.58156	2.16084	-0.411781	-4.1884	-0.396224	1.20891	3.82109
LSM12	1.08281	-1.38886	-1.02001	-0.184158	0.841057	3.65937	0.283194	-0.334467	0.0929057	1.93235	-0.812352	0.482595	1.69502	-0.0122842	0.811106	-1.09928	-0.72272	0.644697	-0.292579	-1.06385	-0.422598	1.13346	-0.733755	2.36863	-0.287328	0.921681	1.34034	2.46563	-0.00185951	-0.0721865	-1.65034	1.25393	-0.619669	0.749982	2.22762	-0.660174	1.51615	0.107889	-3.06374	-0.379844	-0.335123	-2.11894	-0.0821852	1.83916	0.290874	1.65928	0.592909	0.374993	0.672976
PAN3	-0.0430515	-0.756326	0.108952	0.362728	-0.204774	-1.53725	-0.334467	-0.752011	-0.298612	-1.57863	-0.18504	-0.80275	-0.587292	-0.224382	-0.32089	-0.728179	-0.32353	-0.420483	-0.190797	0.205238	0.257793	0.989277	-0.00700096	-0.225442	-0.0501118	-0.591299	0.552865	-1.17704	1.09947	-0.204286	-0.615558	0.193791	-1.98287	-0.863717	0.122242	0.483087	0.624311	0.573885	-0.194342	-1.50055	-0.193693	0.953891	0.0925448	-0.762985	-1.36774	-1.41126	0.437365	-0.157923	1.9014
TAF13	1.82953	0.561949	-0.0923794	-1.7386	0.605132	-0.0452724	0.0929057	-0.298612	1.32061	-1.50982	-0.355762	0.835454	1.07059	-1.12119	-0.351421	0.723727	0.257649	-0.99549	0.921786	-0.400738	1.22219	2.12092	-0.437264	1.71842	0.0972137	2.41315	1.28768	1.8352	0.323575	2.0385	5.4928	0.0448087	-0.923241	0.0668731	-0.223579	1.64154	0.737292	0.302672	0.492714	-0.486931	2.04205	-3.45522	0.288039	-1.11191	3.81356	-0.8334	-1.00205	-0.548802	1.59595
CSRP2BP	2.52195	-2.32787	0.760513	0.965311	1.78478	-3.0248	1.93235	-1.57863	-1.50982	-5.10094	-2.43464	-1.45588	1.1814	1.30628	0.240498	-0.75711	1.01817	0.713948	0.761494	2.15914	0.404455	-0.659777	0.168154	-0.933948	-1.0929	0.0452398	0.0249251	-1.23125	1.13627	-0.972402	-0.345099	1.17994	-2.98814	-2.11004	1.97568	-1.39619	-0.613219	-0.406836	0.540576	-0.520384	-0.665447	1.27402	-0.0540723	0.0158491	-1.99466	-0.540087	0.278656	0.777634	1.36332
XPO4	0.293841	0.0204444	-1.43489	0.539099	-0.313054	-1.10563	-0.812352	-0.18504	-0.355762	-2.43464	-0.885909	-0.810265	1.77225	-1.13235	-0.850045	-0.137009	-0.155391	0.486124	1.57656	-0.00863182	1.22395	-0.161732	0.248461	1.11115	-0.5948	1.57781	0.773436	-1.18768	-0.802105	0.734085	-1.30132	0.223193	-1.35747	0.0362058	-0.221215	-0.583158	0.382131	-0.138486	0.504629	-1.66132	0.0137492	-0.454061	-0.0977155	-0.852233	-0.493967	-1.9204	-1.23807	0.629441	0.519292
ZC3H4	1.3424	-0.37213	-1.08242	-0.805792	-0.77173	0.0546755	0.482595	-0.80275	0.835454	-1.45588	-0.810265	-0.89106	2.20522	-0.11651	-0.553582	-0.456222	-0.37151	-0.273177	0.482194	1.4383	-0.379799	0.516378	-0.367236	1.07724	-0.96984	0.166904	1.69612	0.663072	1.4913	0.0884486	0.120381	0.895223	-0.616472	0.375272	2.58951	-0.205357	-0.185851	-0.558313	0.419126	-0.226041	-0.18277	0.500936	0.42634	-1.44732	-0.609877	1.26814	-0.805021	-0.738771	3.48717
NDC1	0.264779	0.856114	-0.484802	-0.661142	-0.0274305	2.85089	1.69502	-0.587292	1.07059	1.1814	1.77225	2.20522	-0.291604	1.00637	0.939032	-0.463402	0.321908	-0.136525	1.36478	-2.76578	2.44375	1.19415	0.352253	1.60233	-1.22184	-0.422712	0.463409	2.10731	0.941669	-1.09037	0.791532	-1.4143	1.43031	0.780034	0.474367	-0.645254	0.593403	-0.0906903	-0.1206	2.15254	0.481963	-0.0646098	-0.487539	0.865475	0.662873	-0.355412	0.16904	1.01554	0.919337
DBF4	0.629227	0.481745	0.458469	0.912687	-0.159841	2.09314	-0.0122842	-0.224382	-1.12119	1.30628	-1.13235	-0.11651	1.00637	-0.2465	0.902785	-0.502806	0.0904404	-1.5637	0.650448	-0.632535	0.18763	2.6618	-0.0815906	-0.097036	-0.165382	0.627449	-1.68089	4.35662	-1.87101	-0.275969	-1.25355	-0.696975	1.28636	0.926866	1.1468	0.336899	0.868879	0.112177	-0.162909	-0.0877466	-0.62111	0.196601	0.814304	-0.917964	0.492316	0.770663	-0.108788	1.36	0.782685
GINS4	-0.433548	0.229904	-0.258951	0.479208	-0.226034	2.80756	0.811106	-0.32089	-0.351421	0.240498	-0.850045	-0.553582	0.939032	0.902785	1.04306	-0.0431473	0.357455	-0.777514	-0.170067	-0.639806	2.01856	-0.888256	-0.0213233	0.0512686	-0.596307	0.862705	1.66237	0.415891	-0.323525	-0.796571	-0.7685	-0.293447	-0.644499	0.681876	-0.627302	0.0679802	0.583581	0.596454	-1.10124	0.698219	-0.189814	-0.372114	1.43113	0.758224	0.375989	1.42297	0.365831	-0.287844	0.740323
H2AFZ	1.6196	-0.579849	-1.09759	-1.05274	-0.805256	-0.590253	-1.09928	-0.728179	0.723727	-0.75711	-0.137009	-0.456222	-0.463402	-0.502806	-0.0431473	0.385496	-0.219204	-1.40771	-1.0416	0.346064	-1.44446	1.38333	-0.895576	0.0772659	0.0652293	0.93961	0.411001	0.637964	0.0450453	0.439794	-0.500451	0.357763	-1.52829	-0.814917	0.337472	-0.20347	0.0955593	-0.0207319	0.835728	-0.464026	-0.594161	-1.49413	-0.653366	-0.176491	1.01336	-0.726136	-0.466533	-0.480444	-0.384343
PRMT5	1.41836	-1.28669	0.915003	0.184334	0.955249	2.07795	-0.72272	-0.32353	0.257649	1.01817	-0.155391	-0.37151	0.321908	0.0904404	0.357455	-0.219204	1.12383	-0.167702	0.990518	0.975058	1.35118	0.565173	0.685716	0.734498	0.506585	1.16315	0.556569	1.46368	0.171595	0.48819	0.397379	-0.725261	1.96496	-0.160525	2.67168	0.971091	-0.579313	0.19042	0.875737	-0.223763	0.889107	0.0325667	0.450426	-0.124394	0.0555801	-0.0253461	-0.0762351	0.316622	1.24053
USP15	1.88582	-0.11184	-0.0174101	0.457353	-0.132595	-0.282637	0.644697	-0.420483	-0.99549	0.713948	0.486124	-0.273177	-0.136525	-1.5637	-0.777514	-1.40771	-0.167702	0.457131	0.454859	-0.962014	0.211128	1.26731	-0.23692	0.28807	-0.322351	0.349997	-0.0273007	2.70138	0.733009	0.0787223	-2.53049	0.957059	0.786941	-0.656872	-1.21061	1.1796	0.0189369	0.5969	-0.213302	1.23048	0.232407	3.04039	0.52076	-0.132801	-0.310872	1.33574	0.906971	0.888081	-0.446226
PIH1D1	0.741832	0.376451	-0.759538	1.50989	-0.998328	1.03699	-0.292579	-0.190797	0.921786	0.761494	1.57656	0.482194	1.36478	0.650448	-0.170067	-1.0416	0.990518	0.454859	1.64293	0.688697	0.271331	0.386644	0.244806	-0.314726	-1.0416	0.28804	0.750556	1.03272	0.31916	0.02319	-0.0440961	-1.32361	-0.278679	-0.668763	0.375308	0.954226	-0.346738	0.0762796	0.442737	-0.728564	-0.643586	1.012	-0.267613	-0.310429	0.422462	0.469988	-1.27151	-0.600315	1.28098
RAD51C	-0.551885	1.45376	2.21788	2.11604	-1.38465	3.96034	-1.06385	0.205238	-0.400738	2.15914	-0.00863182	1.4383	-2.76578	-0.632535	-0.639806	0.346064	0.975058	-0.962014	0.688697	0.763787	2.97704	-0.1652	0.536384	1.194	-0.470921	-0.503685	-0.526065	0.408922	2.67817	-0.479386	-0.657472	4.84594	0.24742	1.11547	0.141839	-1.85399	0.980364	0.550831	1.4752	-0.02859	-0.0149706	1.51534	-1.38012	-2.23053	0.707115	2.77286	0.353953	-0.374378	1.48767
PSMA1	-0.663581	0.546442	1.12186	0.747395	1.68399	-1.02445	-0.422598	0.257793	1.22219	0.404455	1.22395	-0.379799	2.44375	0.18763	2.01856	-1.44446	1.35118	0.211128	0.271331	2.97704	1.34233	-1.27145	1.20669	0.485237	2.30919	-0.583125	1.79395	-1.75791	4.79838	-0.349969	0.623016	0.088162	-1.3379	-0.689683	-0.496461	0.0573493	1.27461	0.474043	-0.681451	0.663202	2.51415	1.28414	1.90454	-0.0136327	1.6356	-1.2869	0.319075	1.36573	4.22362
SETD1A	-0.392666	-0.837129	3.78947	0.545908	-0.952726	-1.36744	1.13346	0.989277	2.12092	-0.659777	-0.161732	0.516378	1.19415	2.6618	-0.888256	1.38333	0.565173	1.26731	0.386644	-0.1652	-1.27145	-4.04582	0.803917	0.249626	-0.254119	0.133368	0.283269	-1.89168	0.193398	-0.694237	0.800941	-1.60581	-2.22504	-3.57499	2.86567	0.0504758	1.25303	0.899119	0.880329	-0.134062	0.517016	1.18527	-2.04732	-1.76318	-0.357175	-0.00531501	-0.172708	1.19474	-0.241054
ZBTB14	0.483499	-1.29549	-1.91427	-0.314722	-0.994626	0.914844	-0.733755	-0.00700096	-0.437264	0.168154	0.248461	-0.367236	0.352253	-0.0815906	-0.0213233	-0.895576	0.685716	-0.23692	0.244806	0.536384	1.20669	0.803917	1.25661	1.28859	-0.995877	-0.789205	0.366592	1.27108	-0.196545	-1.01233	-2.09412	-0.63879	-0.221223	0.199311	2.28688	0.0547905	-0.368832	0.0087988	0.102645	-0.573334	-0.676543	0.917646	0.894543	-1.53205	0.723	0.808939	-0.719215	-0.62438	0.132443
NRF1	1.06526	-0.0526106	0.923167	-1.16494	0.482777	2.61534	2.36863	-0.225442	1.71842	-0.933948	1.11115	1.07724	1.60233	-0.097036	0.0512686	0.0772659	0.734498	0.28807	-0.314726	1.194	0.485237	0.249626	1.28859	0.255513	0.374856	-0.27493	0.786303	-0.124446	2.32049	-0.213881	1.28062	0.62228	-0.484429	0.601806	-0.809695	-0.717614	0.769965	1.21993	-0.52995	0.823572	-0.0730856	-0.637352	1.01679	2.72365	1.27706	0.89592	-0.523498	1.16566	2.0228
DZIP3	-1.98698	-0.0762011	0.260493	-0.420522	-0.594079	-0.746723	-0.287328	-0.0501118	0.0972137	-1.0929	-0.5948	-0.96984	-1.22184	-0.165382	-0.596307	0.0652293	0.506585	-0.322351	-1.0416	-0.470921	2.30919	-0.254119	-0.995877	0.374856	0.282799	-1.12794	-1.04468	-0.210108	0.835418	0.0380811	-0.634966	1.12065	-1.82105	0.27851	0.0731641	0.0405512	-0.820316	0.0896331	-0.487847	-1.09156	-0.386044	-0.0251314	-0.98748	-0.491416	0.542426	-0.153662	1.08608	-0.754787	0.0155548
PQBP1	0.364381	1.31399	1.47223	0.186946	-0.00166167	-1.78433	0.921681	-0.591299	2.41315	0.0452398	1.57781	0.166904	-0.422712	0.627449	0.862705	0.93961	1.16315	0.349997	0.28804	-0.503685	-0.583125	0.133368	-0.789205	-0.27493	-1.12794	-2.06883	0.086608	-0.586428	0.892003	-0.964528	1.5244	0.0677833	-1.09227	-0.321259	0.757104	0.366893	0.757755	1.15643	1.1122	0.00314567	0.813559	0.389668	-0.44965	1.19126	0.664811	-0.542379	0.121138	1.62945	-0.495213
RNF8	-3.90948	1.01467	0.634806	3.22188	-1.4093	2.74782	1.34034	0.552865	1.28768	0.0249251	0.773436	1.69612	0.463409	-1.68089	1.66237	0.411001	0.556569	-0.0273007	0.750556	-0.526065	1.79395	0.283269	0.366592	0.786303	-1.04468	0.086608	-2.55175	-0.100657	1.22855	0.702917	1.51069	0.245304	-1.24548	2.4279	1.83812	-0.132517	2.11966	0.662468	0.137341	-0.317379	-0.393305	1.03389	-1.13562	0.548528	2.23998	0.0705521	0.767236	0.734006	3.38317
RSRC2	-0.138182	-0.892812	1.59899	2.5873	1.35667	-0.505085	2.46563	-1.17704	1.8352	-1.23125	-1.18768	0.663072	2.10731	4.35662	0.415891	0.637964	1.46368	2.70138	1.03272	0.408922	-1.75791	-1.89168	1.27108	-0.124446	-0.210108	-0.586428	-0.100657	-2.2612	2.80972	-2.10219	1.52049	2.02068	-2.07965	-0.798546	2.06948	-2.17569	1.06458	-0.533324	0.689182	0.0475806	-0.898712	2.7159	-0.278045	-0.97182	0.45023	-0.998583	0.769046	0.257922	5.59627
SFR1	0.628587	0.0773217	-0.332945	-0.014648	-0.530713	2.8986	-0.00185951	1.09947	0.323575	1.13627	-0.802105	1.4913	0.941669	-1.87101	-0.323525	0.0450453	0.171595	0.733009	0.31916	2.67817	4.79838	0.193398	-0.196545	2.32049	0.835418	0.892003	1.22855	2.80972	1.39764	-0.134055	-1.19097	0.711992	2.79388	2.54147	0.225653	1.23864	0.925995	0.287025	0.955653	-0.41462	1.30199	1.37997	1.2066	-1.45613	2.34607	0.10157	1.99715	0.626358	-0.258758
TIMM17B	0.485493	-0.565543	1.02003	-0.459075	-0.750494	-2.96332	-0.0721865	-0.204286	2.0385	-0.972402	0.734085	0.0884486	-1.09037	-0.275969	-0.796571	0.439794	0.48819	0.0787223	0.02319	-0.479386	-0.349969	-0.694237	-1.01233	-0.213881	0.0380811	-0.964528	0.702917	-2.10219	-0.134055	-2.11967	1.4571	-0.7982	-2.38181	-2.40592	0.951117	0.377869	0.208893	0.0600951	0.614156	-0.288713	0.334416	0.229056	-2.14114	0.843469	0.113222	-1.58174	-1.90428	1.3594	0.185442
TAF11	2.48273	-0.355332	-1.2807	-2.11552	1.14644	0.575444	-1.65034	-0.615558	5.4928	-0.345099	-1.30132	0.120381	0.791532	-1.25355	-0.7685	-0.500451	0.397379	-2.53049	-0.0440961	-0.657472	0.623016	0.800941	-2.09412	1.28062	-0.634966	1.5244	1.51069	1.52049	-1.19097	1.4571	0.157799	0.79124	-1.2655	1.33952	-2.43038	0.757214	0.584528	-0.858015	-0.486697	-2.11584	0.998095	-2.41717	1.65875	-2.11932	1.80831	-0.633067	-0.291809	-1.36086	-0.0246092
RAD51B	2.66649	0.201764	-1.13035	-0.953797	-0.0146091	5.59137	1.25393	0.193791	0.0448087	1.17994	0.223193	0.895223	-1.4143	-0.696975	-0.293447	0.357763	-0.725261	0.957059	-1.32361	4.84594	0.088162	-1.60581	-0.63879	0.62228	1.12065	0.0677833	0.245304	2.02068	0.711992	-0.7982	0.79124	2.86861	1.66546	1.79228	0.832417	-0.960727	1.88725	0.311212	1.27345	-0.669205	0.280057	-1.02208	0.971823	-1.73188	1.44826	1.82781	0.867279	0.175918	-0.112231
MTOR	0.0506942	0.795547	1.55581	1.34348	-0.836237	-3.86993	-0.619669	-1.98287	-0.923241	-2.98814	-1.35747	-0.616472	1.43031	1.28636	-0.644499	-1.52829	1.96496	0.786941	-0.278679	0.24742	-1.3379	-2.22504	-0.221223	-0.484429	-1.82105	-1.09227	-1.24548	-2.07965	2.79388	-2.38181	-1.2655	1.66546	-1.17248	-2.67865	0.425616	-0.327297	-0.243699	-0.930817	-1.08971	0.538014	-1.03622	0.828253	-1.2963	-0.794353	-0.305044	-0.707076	-1.91324	0.17177	4.00685
DENR	-0.984276	-2.03642	2.18017	-0.581621	1.45611	-2.55853	0.749982	-0.863717	0.0668731	-2.11004	0.0362058	0.375272	0.780034	0.926866	0.681876	-0.814917	-0.160525	-0.656872	-0.668763	1.11547	-0.689683	-3.57499	0.199311	0.601806	0.27851	-0.321259	2.4279	-0.798546	2.54147	-2.40592	1.33952	1.79228	-2.67865	-2.16336	0.704028	-2.10925	1.44873	1.81231	-1.81088	0.404479	-0.0433417	-2.27208	-0.549396	1.60747	-2.24699	-2.31347	0.930405	0.972169	2.5664
ACLY	1.85091	0.29278	-0.507143	1.15024	1.12496	3.73742	2.22762	0.122242	-0.223579	1.97568	-0.221215	2.58951	0.474367	1.1468	-0.627302	0.337472	2.67168	-1.21061	0.375308	0.141839	-0.496461	2.86567	2.28688	-0.809695	0.0731641	0.757104	1.83812	2.06948	0.225653	0.951117	-2.43038	0.832417	0.425616	0.704028	3.99696	2.59747	2.0237	1.2893	1.01266	-0.693742	2.66869	-0.018424	0.648729	-1.33745	0.113187	2.57546	1.81942	-0.873346	-1.06925
DPH1	0.228425	-0.583848	1.40293	1.13003	-0.221611	-0.482709	-0.660174	0.483087	1.64154	-1.39619	-0.583158	-0.205357	-0.645254	0.336899	0.0679802	-0.20347	0.971091	1.1796	0.954226	-1.85399	0.0573493	0.0504758	0.0547905	-0.717614	0.0405512	0.366893	-0.132517	-2.17569	1.23864	0.377869	0.757214	-0.960727	-0.327297	-2.10925	2.59747	-2.29411	0.870537	-0.540186	0.493067	-0.063106	-0.462243	0.725366	-1.35	-0.892675	0.913547	0.623901	0.089221	-0.238199	0.399385
CASD1	1.06759	-0.474694	0.76399	-0.140025	-1.33016	3.99661	1.51615	0.624311	0.737292	-0.613219	0.382131	-0.185851	0.593403	0.868879	0.583581	0.0955593	-0.579313	0.0189369	-0.346738	0.980364	1.27461	1.25303	-0.368832	0.769965	-0.820316	0.757755	2.11966	1.06458	0.925995	0.208893	0.584528	1.88725	-0.243699	1.44873	2.0237	0.870537	1.27412	-0.245546	0.416007	-0.854613	0.430498	1.18893	1.78551	-1.05582	0.949787	1.16511	-1.08928	-0.0742479	0.655036
MOB4	-1.22199	0.576413	0.0274235	-1.23464	0.0816015	1.71366	0.107889	0.573885	0.302672	-0.406836	-0.138486	-0.558313	-0.0906903	0.112177	0.596454	-0.0207319	0.19042	0.5969	0.0762796	0.550831	0.474043	0.899119	0.0087988	1.21993	0.0896331	1.15643	0.662468	-0.533324	0.287025	0.0600951	-0.858015	0.311212	-0.930817	1.81231	1.2893	-0.540186	-0.245546	3.24716	-0.0662739	-0.899533	-0.399208	0.52761	0.17442	-0.356319	1.20795	0.0292743	0.628214	-0.117872	0.238144
RNASEH2B	-0.124145	1.11929	-0.418526	-0.120678	-0.412155	0.310273	-3.06374	-0.194342	0.492714	0.540576	0.504629	0.419126	-0.1206	-0.162909	-1.10124	0.835728	0.875737	-0.213302	0.442737	1.4752	-0.681451	0.880329	0.102645	-0.52995	-0.487847	1.1122	0.137341	0.689182	0.955653	0.614156	-0.486697	1.27345	-1.08971	-1.81088	1.01266	0.493067	0.416007	-0.0662739	3.66809	0.611958	-0.0162613	1.01926	-0.00374501	0.492186	0.394857	0.179405	1.42015	0.247477	1.4756
ROMO1	0.549325	0.949233	0.00334	0.150631	-0.689379	-1.545	-0.379844	-1.50055	-0.486931	-0.520384	-1.66132	-0.226041	2.15254	-0.0877466	0.698219	-0.464026	-0.223763	1.23048	-0.728564	-0.02859	0.663202	-0.134062	-0.573334	0.823572	-1.09156	0.00314567	-0.317379	0.0475806	-0.41462	-0.288713	-2.11584	-0.669205	0.538014	0.404479	-0.693742	-0.063106	-0.854613	-0.899533	0.611958	0.916691	0.417851	0.783214	0.339698	0.790329	1.04572	-0.554077	-0.794717	-0.40157	1.19191
CKS2	-1.6392	-1.32001	0.708319	0.511946	0.0879971	1.25148	-0.335123	-0.193693	2.04205	-0.665447	0.0137492	-0.18277	0.481963	-0.62111	-0.189814	-0.594161	0.889107	0.232407	-0.643586	-0.0149706	2.51415	0.517016	-0.676543	-0.0730856	-0.386044	0.813559	-0.393305	-0.898712	1.30199	0.334416	0.998095	0.280057	-1.03622	-0.0433417	2.66869	-0.462243	0.430498	-0.399208	-0.0162613	0.417851	-1.78471	-0.516259	-1.30301	-1.05063	-0.554955	0.0119684	-0.986381	-0.622676	0.775941
BTAF1	0.469284	-0.779492	-0.891204	-0.155901	-0.478261	2.5164	-2.11894	0.953891	-3.45522	1.27402	-0.454061	0.500936	-0.0646098	0.196601	-0.372114	-1.49413	0.0325667	3.04039	1.012	1.51534	1.28414	1.18527	0.917646	-0.637352	-0.0251314	0.389668	1.03389	2.7159	1.37997	0.229056	-2.41717	-1.02208	0.828253	-2.27208	-0.018424	0.725366	1.18893	0.52761	1.01926	0.783214	-0.516259	-0.727385	0.392915	0.689937	-1.09542	1.19752	0.497719	0.943572	1.34012
MDC1	-2.52103	0.912255	1.7397	1.80437	-0.13902	1.58156	-0.0821852	0.0925448	0.288039	-0.0540723	-0.0977155	0.42634	-0.487539	0.814304	1.43113	-0.653366	0.450426	0.52076	-0.267613	-1.38012	1.90454	-2.04732	0.894543	1.01679	-0.98748	-0.44965	-1.13562	-0.278045	1.2066	-2.14114	1.65875	0.971823	-1.2963	-0.549396	0.648729	-1.35	1.78551	0.17442	-0.00374501	0.339698	-1.30301	0.392915	-4.38807	0.798776	0.169391	0.163519	-0.518009	0.0965999	1.2228
NCAPG	-1.48637	0.325557	-2.12365	-1.78877	-1.02176	2.16084	1.83916	-0.762985	-1.11191	0.0158491	-0.852233	-1.44732	0.865475	-0.917964	0.758224	-0.176491	-0.124394	-0.132801	-0.310429	-2.23053	-0.0136327	-1.76318	-1.53205	2.72365	-0.491416	1.19126	0.548528	-0.97182	-1.45613	0.843469	-2.11932	-1.73188	-0.794353	1.60747	-1.33745	-0.892675	-1.05582	-0.356319	0.492186	0.790329	-1.05063	0.689937	0.798776	0.912063	0.85986	0.176462	-0.35368	-1.25029	1.07669
GTF2A2	2.13647	0.358476	1.31008	1.07503	0.385414	-0.411781	0.290874	-1.36774	3.81356	-1.99466	-0.493967	-0.609877	0.662873	0.492316	0.375989	1.01336	0.0555801	-0.310872	0.422462	0.707115	1.6356	-0.357175	0.723	1.27706	0.542426	0.664811	2.23998	0.45023	2.34607	0.113222	1.80831	1.44826	-0.305044	-2.24699	0.113187	0.913547	0.949787	1.20795	0.394857	1.04572	-0.554955	-1.09542	0.169391	0.85986	0.425665	0.348918	0.724421	0.953917	0.561076
DAP3	-0.369573	0.178239	-0.928696	0.0989441	1.42578	-4.1884	1.65928	-1.41126	-0.8334	-0.540087	-1.9204	1.26814	-0.355412	0.770663	1.42297	-0.726136	-0.0253461	1.33574	0.469988	2.77286	-1.2869	-0.00531501	0.808939	0.89592	-0.153662	-0.542379	0.0705521	-0.998583	0.10157	-1.58174	-0.633067	1.82781	-0.707076	-2.31347	2.57546	0.623901	1.16511	0.0292743	0.179405	-0.554077	0.0119684	1.19752	0.163519	0.176462	0.348918	-1.48562	-0.527473	1.36403	0.765967
CWC15	1.30752	-0.328449	0.0603309	-0.132609	0.0636244	-0.396224	0.592909	0.437365	-1.00205	0.278656	-1.23807	-0.805021	0.16904	-0.108788	0.365831	-0.466533	-0.0762351	0.906971	-1.27151	0.353953	0.319075	-0.172708	-0.719215	-0.523498	1.08608	0.121138	0.767236	0.769046	1.99715	-1.90428	-0.291809	0.867279	-1.91324	0.930405	1.81942	0.089221	-1.08928	0.628214	1.42015	-0.794717	-0.986381	0.497719	-0.518009	-0.35368	0.724421	-0.527473	0.521146	0.593308	2.08428
IDI1	-0.213566	0.125862	-0.143276	1.91771	-0.607797	1.20891	0.374993	-0.157923	-0.548802	0.777634	0.629441	-0.738771	1.01554	1.36	-0.287844	-0.480444	0.316622	0.888081	-0.600315	-0.374378	1.36573	1.19474	-0.62438	1.16566	-0.754787	1.62945	0.734006	0.257922	0.626358	1.3594	-1.36086	0.175918	0.17177	0.972169	-0.873346	-0.238199	-0.0742479	-0.117872	0.247477	-0.40157	-0.622676	0.943572	0.0965999	-1.25029	0.953917	1.36403	0.593308	1.75089	-0.061956
PRKDC	3.55429	1.36309	0.0155022	0.468876	1.18033	3.82109	0.672976	1.9014	1.59595	1.36332	0.519292	3.48717	0.919337	0.782685	0.740323	-0.384343	1.24053	-0.446226	1.28098	1.48767	4.22362	-0.241054	0.132443	2.0228	0.0155548	-0.495213	3.38317	5.59627	-0.258758	0.185442	-0.0246092	-0.112231	4.00685	2.5664	-1.06925	0.399385	0.655036	0.238144	1.4756	1.19191	0.775941	1.34012	1.2228	1.07669	0.561076	0.765967	2.08428	-0.061956	-2.22868
SCAF8	0.855425	-0.716776	-1.36549	-0.609119	0.207064	3.86291	1.67969	-0.627852	0.304261	0.990523	-0.328433	-0.217014	0.434301	0.174598	-0.514107	1.03073	2.33773	-2.49171	0.316395	-0.439312	1.86768	1.46528	0.626426	2.1468	0.960999	0.183357	0.414969	0.137163	-0.210281	-0.774449	-0.654343	-1.15042	1.94933	1.02408	1.22576	1.15579	1.24541	0.0939531	-0.272831	-0.593363	0.208843	0.417734	1.39637	1.31155	2.03911	1.11551	1.11411	2.0592	-0.152246
THRAP3	-0.607893	0.499082	3.13381	0.6892	0.536211	-2.02641	0.205693	-1.4275	1.52002	-1.66036	0.76268	2.14762	3.34006	1.55541	0.899926	-1.32755	1.49479	2.61975	-0.243126	0.456157	2.79085	-1.22	0.176959	2.71936	-1.48715	2.72364	0.0552365	-0.900835	1.05016	0.773798	0.530039	0.802624	-2.80335	-1.25109	0.769026	-1.58044	1.08724	-0.00541866	-0.561245	0.0856176	-0.0345744	0.658061	1.08348	0.0979841	0.188039	2.4707	0.485887	1.21763	-0.484121
ZAR1L	-3.32394	-1.03674	1.46313	1.43574	-0.863616	1.57712	0.755232	-0.0713149	2.88216	3.05891	-0.425263	1.82839	-3.09139	1.19594	-0.65777	-2.38491	1.0452	3.82871	-0.577193	-3.72705	1.9909	-4.79603	2.54577	1.495	-1.82527	-1.69779	-2.61978	-1.36271	-2.23999	-0.0119723	2.29461	-3.98714	-0.905594	-1.24094	0.989272	-0.511661	0.781746	1.01527	0.779722	2.23261	-0.639746	1.12072	0.551108	0.00185504	1.61787	-0.691499	2.0904	-1.05307	1.64988
METAP2	0.899013	0.148757	2.68757	2.61337	0.68297	-2.73788	0.99803	-0.26806	1.27702	-0.65834	-0.631371	0.833101	0.771516	1.42458	-0.31213	-0.24001	1.23501	0.950262	1.42193	-0.194485	0.0232996	-2.6924	0.0257004	-0.350367	-1.56695	-0.396031	0.439793	-1.15801	0.884965	-1.08732	0.24134	1.19014	-2.29988	-2.52784	-0.140196	-0.0961638	0.175453	-1.1585	0.583333	0.599978	-1.05737	1.03846	-2.25696	-0.191272	0.324208	1.11837	-2.21208	0.437368	2.27789
RNF25	0.271101	-0.49363	-0.159073	0.392578	-0.41589	0.440256	-3.36722	-0.0804072	0.527009	0.404114	1.13752	0.700539	-0.358764	1.45368	0.478206	-0.148943	0.48123	1.11868	0.0993006	1.2251	0.0185033	0.330381	-0.609484	-0.494684	0.184762	0.110361	0.573637	1.17911	0.178642	-1.13964	-0.165281	-0.0964484	0.628838	-2.12353	1.06105	-0.219559	0.274148	-1.04197	1.20843	-0.38491	0.785666	0.55809	-0.0223218	-0.210916	2.07171	0.823022	0.472999	0.170513	-1.78338
UVSSA	0.142046	-0.462424	0.898169	-0.208343	-1.50661	0.340102	0.192638	0.144451	0.966786	0.908699	1.02748	0.333498	-0.237286	-0.14605	0.390602	1.48797	0.0592661	0.0877402	0.732025	-1.25608	0.953518	1.50842	0.554567	0.798145	-0.457651	-0.0771896	0.498727	1.68266	0.726745	-0.913219	0.696563	-0.762091	-0.634586	-0.719162	0.910292	-0.733104	0.484089	0.152704	-0.152139	0.637547	1.02578	0.0912332	0.761795	0.0603964	0.400025	2.00607	-0.295106	0.866238	1.21711
PARS2	1.0449	-0.93542	-0.387276	-0.290822	0.655962	-1.37921	2.54682	0.986823	-0.0810203	0.457738	-0.891252	-0.465502	1.44956	-0.483477	0.549785	-1.66983	0.939089	-1.41798	0.67443	0.864877	0.51353	-0.346057	-0.603427	0.894231	1.13108	-0.318619	2.03755	1.84659	0.2458	-1.48331	0.471341	-0.949165	-0.968454	0.942623	-0.686766	-0.0253623	-0.166733	0.0836144	0.645134	0.305986	-0.232635	2.03334	0.937896	-0.0684405	0.628481	0.553778	0.926516	0.779278	-0.557651
RBBP4	0.119921	-0.863076	-1.8933	-1.16097	0.580972	0.4347	0.88669	0.616512	-0.787552	2.66253	-0.322156	-0.710885	-0.016192	-0.430244	-0.406099	0.0616809	-0.286215	0.872783	-0.364903	1.50768	1.36443	3.3075	-0.459587	0.40026	-0.40526	1.25347	-2.19458	2.3102	0.784327	0.208601	-0.672269	-1.18486	1.12308	2.1643	-0.620434	0.611301	0.432979	0.0555499	0.330847	0.348282	0.570616	0.213022	1.12662	-1.68195	1.12761	1.19779	0.543507	-0.962918	0.687625
ZNF263	-0.880037	-0.164883	0.101683	-0.263841	-0.388223	0.547984	-0.376218	0.419905	-0.713473	-0.313406	0.646613	-0.111284	-0.940297	0.141344	-0.32094	0.076488	0.509645	0.162738	0.510688	0.831482	-0.224559	0.332175	1.26706	0.600995	-0.699403	1.12511	0.688905	1.38371	1.66779	-0.841136	-0.257225	0.450973	0.118088	-0.367603	1.08813	-0.595529	1.23341	0.479435	1.19539	0.00443066	-0.667743	0.414194	0.724013	-0.0602645	0.111641	0.674039	0.741641	0.20156	1.01297
KIAA1429	-0.393783	-2.1494	-0.100409	-1.17866	0.179602	1.16323	1.72404	-0.935547	-1.11608	-2.13273	-1.91556	-0.255786	3.38064	-0.328016	1.32302	-0.940252	-0.88034	1.42759	-0.451858	-0.771426	1.83691	0.574018	-0.710086	-0.255325	-0.410615	-0.339161	-0.686857	-3.86014	-1.64848	-0.360789	-1.36802	-5.24162	-1.32192	1.31861	1.11212	-1.73107	0.58217	-0.79389	-1.51137	-1.64558	0.795744	-2.52302	-0.695833	-2.82968	-1.03192	-2.14724	2.18809	-0.118028	2.04004
CYB5B	1.77776	1.75298	-0.135007	3.55475	2.66445	-4.10073	-0.353179	0.394037	-4.02933	-2.60083	-2.91111	1.48193	-1.64531	-0.151218	1.58337	1.52292	1.17198	0.958303	-0.0734122	0.813966	1.1765	-5.08815	0.523215	0.357007	-1.4478	1.43336	0.681582	-2.05259	1.07049	0.813807	-4.38621	0.578016	-0.0832883	-6.17357	-3.90113	0.0875281	1.8287	0.612617	2.37647	-0.6372	-0.341117	-2.92801	0.226879	0.183227	-1.9512	-1.4153	0.229281	0.25425	0.807239
PXMP2	-0.439226	-0.37591	-0.959692	0.113829	-0.310946	-0.0468903	0.122097	-0.230757	0.128297	-0.119955	-0.505932	0.567245	0.170252	0.0906159	-0.347131	-0.765169	0.405827	-1.03446	-0.444739	0.426025	0.736245	0.0177439	-0.480771	0.220021	-0.444188	0.505765	0.456941	0.638043	0.347836	-0.594901	-0.324837	0.0868456	-1.41045	-0.544264	0.528931	-0.608374	0.659134	-0.00348872	-0.305796	0.0229706	0.0249023	0.618965	-0.196021	0.500334	-0.356452	0.131181	0.495827	-0.378052	0.626847
THAP11	-0.63041	-0.690152	-1.42487	-0.15172	0.789054	0.689469	1.75093	0.487286	-0.575205	0.81152	1.05427	0.21105	1.57911	-0.87601	0.13377	-0.20931	0.0229947	1.43479	0.601972	-0.457271	0.907476	0.125107	0.519974	2.38106	-0.896924	0.995133	0.0159897	0.462819	-1.37443	0.160841	-1.22806	-2.72213	-0.128149	0.212753	0.613957	-0.883169	0.113814	-1.20453	-0.424321	0.23931	0.636806	1.50469	-0.173942	-0.780864	1.63472	0.77443	-0.521196	-0.39572	1.32841
MCAT	0.906177	-0.378744	-0.979989	-0.106736	-0.503867	-0.641411	1.54628	-0.581705	0.869616	-0.906639	0.936831	0.122843	-0.106752	0.789988	-0.567765	-0.340442	-0.284138	-0.281019	-0.113502	-0.397632	0.18169	-0.0596581	-0.577994	1.12884	-1.00174	-0.288528	0.80002	0.310893	-0.82097	0.0611391	-0.130549	1.58063	-0.998629	-0.672596	0.533504	0.572715	-0.186252	-0.0619213	-0.458433	-0.599767	1.41445	1.16767	0.322071	-0.878117	0.776251	0.0173557	1.40362	0.338722	0.876015
DCUN1D1	-0.154276	-1.3931	-2.54755	-1.57573	-1.20379	2.79056	-1.53318	-0.260515	-1.69084	-0.312212	0.240677	-0.739371	1.95079	-3.14715	-0.465946	-1.12086	-0.660807	0.0545262	1.33527	0.0200449	0.409668	1.82306	-1.61721	1.67764	-0.292321	1.25861	-0.341618	2.90961	-0.941812	-0.174543	-1.65444	-0.67899	0.789253	1.85025	0.97052	0.717689	-0.306868	-1.96498	-0.533894	-1.98967	0.405098	0.779489	0.942654	-0.50673	-0.435375	-0.572712	1.2772	-1.32886	-1.48495
IPO5	0.367698	0.0247444	-1.31094	-0.518425	0.152086	0.18677	-3.42488	-0.199927	-0.457711	-0.124919	-0.672562	-1.47437	1.76794	0.203821	-1.5261	-0.954327	0.468555	0.407249	1.24209	-0.345381	0.162231	0.252904	-1.89683	0.618926	-0.585891	1.98022	1.11284	-1.05411	0.388205	0.778908	-1.63968	0.2687	0.614793	-0.325383	0.167533	0.488207	-0.764422	0.223068	-0.996104	-1.13544	-0.274499	0.748999	-0.534076	-0.968015	-1.1605	-1.90839	0.735573	-0.331676	-0.374832
SHC1	-0.026447	-0.616998	2.29912	-1.05662	-1.42321	-1.79064	1.43487	0.808756	2.35008	-0.475497	1.45981	-1.28787	-1.47712	0.507491	-2.22829	1.89771	-2.13975	1.54919	1.10804	-2.73786	-0.496805	-1.15036	0.349946	-0.764133	-0.434289	0.027223	0.982667	-1.08736	1.55897	0.414203	1.47956	0.525758	-2.06445	-1.2264	0.185162	-1.30645	0.161656	-1.81604	-0.2071	-0.0520002	-1.0203	0.224164	-2.23356	-0.177564	-0.990035	-1.01952	-0.636036	-0.0471196	1.3852
RAD51D	-0.246179	-0.226939	1.10279	-0.461285	-0.384401	2.44349	0.980636	0.827268	0.640999	1.1716	0.0781072	0.599619	-0.111763	0.98182	-0.309886	-0.0133386	0.32513	-0.427493	0.0616369	1.63951	0.828458	-1.20091	0.28026	0.998867	-0.189777	0.485904	-0.157	-0.752206	0.663994	-1.50239	0.0615357	3.11304	0.535257	0.511267	0.905765	0.0507198	0.421433	0.510705	0.237395	0.568259	0.0881589	-0.740937	0.813392	-0.78642	1.09675	-0.265594	1.09468	-1.20869	0.722531
TRNAU1AP	-0.0623339	-1.25282	0.112367	-0.548163	1.91228	1.7903	2.00622	0.0817377	1.02224	-2.78871	-0.205732	-0.157594	2.53047	-3.66054	-0.420831	0.123372	0.522741	-1.08369	1.30333	-0.868192	-0.839613	1.12536	0.442544	1.34936	0.00671927	0.691409	-0.916268	1.3863	1.72961	-0.7315	-0.327976	0.71325	1.23878	0.573506	0.330923	1.82107	0.296694	-0.470435	-0.517135	-0.107041	-0.1942	-0.540822	1.64456	-1.87913	-0.0637142	-1.16434	-2.04882	-0.0917557	1.77104
PBX2	1.98664	2.5848	-1.33733	0.215568	1.41492	-2.39267	-0.524836	0.508514	-3.04453	-1.01449	-1.19381	3.20829	2.04686	0.26793	-0.274572	1.90505	1.37047	-1.43643	0.177122	2.92017	0.5962	3.67446	0.90399	1.28085	1.11656	0.601622	1.75522	-0.0836657	-0.236963	0.39559	-3.09035	-0.570113	-0.882997	-0.0260998	2.64159	0.409616	1.04206	0.277439	0.774119	0.359198	-0.261491	2.28514	1.48125	-0.38117	1.2859	1.21574	2.24837	0.310436	0.0413037
RBM26	-0.533822	-0.0561828	1.27927	-0.218569	0.881443	0.158024	-0.961549	0.41122	2.0601	-0.687779	0.693535	1.34397	0.197671	2.02216	-0.503621	0.757094	0.937705	0.20622	0.895431	0.0953187	1.06977	1.20672	0.20133	0.106255	-0.948108	-0.71271	1.99715	-0.821473	1.14644	-0.512273	0.864668	0.389772	-1.36506	-1.44959	1.26608	-0.111077	1.36634	-0.839601	0.704156	0.663023	0.527047	-1.24993	-0.704765	-1.61036	1.47303	0.765564	-0.910459	1.13212	0.541232
TK1	-1.08333	0.509826	1.24363	0.0217767	-0.172239	0.993064	0.591613	0.10676	-0.0952796	-0.914418	-0.0471517	-0.494147	-0.307342	0.237232	0.406911	-1.16671	-0.292527	-0.406042	0.238966	0.31275	-0.707686	-0.352529	-0.413575	-0.0115084	-0.266524	0.344689	-0.15669	0.609332	0.287344	-0.0721365	0.437174	0.88857	-0.435108	-0.094423	-0.111506	-0.203127	-0.946541	-1.00415	0.0876664	-0.33072	0.416898	0.387329	-0.267899	-1.59923	-0.334887	-0.295669	-0.650808	-0.703162	-0.841338
ERAL1	1.38736	0.795852	-0.798866	1.03105	1.28106	-1.81338	0.929613	-0.559449	-0.1723	-2.07628	-0.901905	0.346501	1.39341	1.15641	1.05949	0.413268	0.23713	-0.962428	0.257585	1.16458	1.07367	-0.504382	-0.0133122	1.95289	-0.267613	-0.205585	0.923536	-0.0450482	-0.481224	0.122655	-0.0990253	0.746899	0.884728	-1.8548	0.943591	-0.898851	0.821634	-1.53493	-0.0124219	1.50266	0.290464	2.37865	1.09793	-0.275608	-0.689965	0.000267694	1.58582	0.474257	0.165245
HIST2H3A	2.87617	1.03557	1.60988	0.348309	0.468	-1.85993	0.8253	-0.922051	-0.744329	-0.373924	-1.34809	0.793172	1.85963	1.99172	0.73848	-1.85415	1.28696	2.0821	2.13228	2.35392	-1.25048	0.660017	0.398024	1.33874	-0.500221	0.0749105	3.17388	-2.36798	2.87836	0.269858	0.443272	2.43831	-1.59431	-2.13146	1.58595	-0.875261	0.81143	0.569995	0.321709	0.936824	0.795075	1.27791	1.95061	-0.872061	-1.1992	0.444977	-0.381554	0.263634	0.331071
NDUFA9	0.822869	-0.221636	0.045876	2.07906	1.70625	-3.26998	2.11094	-1.11612	0.275209	-1.91993	-4.15563	0.314201	2.09418	2.00615	-0.27886	-0.115894	0.419946	1.84378	0.128047	1.61085	-1.19127	-0.454306	1.35884	-0.255746	1.56208	-0.64713	1.51324	-1.1406	-0.726184	0.510958	-0.493287	1.93	-3.78613	-0.886094	1.41589	0.00976835	1.97027	1.78059	0.798597	-0.0824767	0.790011	1.81192	0.849807	0.202354	-1.94108	-1.91662	-0.48904	2.35388	2.32957
FANCB	1.10787	-0.933114	1.36346	-0.807645	-0.616217	1.2085	1.44098	0.139217	2.01429	0.348218	0.195885	-0.606872	-1.03659	-0.235008	1.07369	0.118153	0.127779	-0.30666	0.222397	0.788205	1.79615	-0.103792	0.580913	-0.49006	0.083325	-0.0945189	3.08744	0.748202	3.26302	-1.8779	1.93508	0.609686	0.400063	-3.7042	1.7991	0.256566	-0.259495	-0.283098	0.281164	0.708221	-0.667047	-0.560927	-0.89789	-0.176939	-0.331091	0.746541	-0.395079	0.293639	0.880596
SMARCA5	0.666828	-1.6301	-1.22657	-0.448367	-2.60513	2.17444	-1.60386	0.686427	2.36417	4.9619	-0.92444	-0.012178	-1.14156	0.396452	0.925526	1.3427	-0.481321	0.178823	1.32406	0.549232	-0.427605	1.04476	-0.667541	1.17151	-0.333401	1.69218	3.55553	2.00007	-0.452491	1.06431	1.31843	0.663833	1.02041	1.08036	0.794158	1.7151	1.01648	0.0839014	0.344872	0.95602	0.976635	0.574916	-0.209133	-0.0111008	2.05141	1.09916	-0.834682	0.648896	-1.31704
C16orf80	1.32429	-0.264881	1.76056	0.993751	-0.793514	1.03393	2.60177	-1.23627	0.262404	-1.81033	0.051488	1.50073	0.232501	1.03158	0.329012	0.108167	-0.359832	1.10582	-0.0623911	1.35048	0.780476	-0.602785	-0.102922	-0.283835	0.104224	-0.390402	-1.22641	-0.359755	1.71183	-1.20649	-0.503336	-1.30927	0.363385	0.678112	1.53015	0.119893	0.811782	-0.38239	-0.182252	-1.079	0.244956	-0.142433	-0.726368	-0.929203	0.559603	-0.345524	-0.693973	0.97674	3.70999
IGF2BP1	-0.000945438	0.913791	1.10582	0.240047	-0.66782	1.00554	0.608999	0.440051	0.663323	0.483478	-0.375512	-0.484765	-1.77865	-2.11307	-0.488802	1.7336	0.478016	-2.97957	1.68529	-0.0262924	-0.366841	0.998078	-1.43363	-0.454324	1.29392	-0.944403	2.22052	1.46106	0.510526	-0.0128893	0.238718	-0.899184	-0.686645	2.10813	0.0350336	1.03822	-1.74449	0.55076	0.654781	-1.38248	0.718677	-0.884932	0.955671	-0.181983	0.820826	-0.967153	-0.510243	-0.687883	0.259908
KTI12	1.55537	-0.351088	-1.85872	-0.467805	1.44736	0.485422	2.81153	0.124893	1.10617	1.73994	0.286145	0.0371508	-0.359498	-0.725394	1.10777	1.0473	-1.70521	0.341652	1.44926	0.97982	0.764954	1.12883	-0.509788	1.48836	-1.07683	1.07578	1.06283	2.29092	0.634265	1.24203	1.09015	1.72603	-0.711324	3.04532	1.44428	1.94203	0.114204	-0.000679503	-0.0814312	-0.180449	0.0949146	0.0310637	0.770544	1.63357	-0.257879	0.281797	1.58503	0.252919	2.25391
MOSPD2	0.542181	0.461074	1.06707	-1.09335	0.0278369	0.303895	1.13895	-0.293758	0.996296	0.0821912	0.507516	0.765325	-0.482492	0.496707	1.63962	0.14263	-0.295651	0.748521	0.372593	0.183499	0.475372	0.877415	0.868805	-0.818667	-0.722431	-0.251861	1.92144	2.09655	2.58401	-0.326731	0.439499	2.38773	-0.346411	-1.52666	0.645017	0.299717	0.772475	0.242679	-0.129807	0.439044	-1.1169	-1.57598	-1.64382	0.0546438	0.24156	0.686463	0.174886	-0.0812459	0.704195
OPA1	0.74569	0.976649	-1.67992	-0.172344	0.489861	-0.276162	2.30725	-1.07237	0.37422	-0.242708	-0.102987	1.22107	1.55882	-1.96891	0.970934	-0.663028	-0.464225	0.00112136	0.620985	-0.11953	-0.29218	0.815067	0.756092	1.96449	0.286712	0.0549723	0.769714	1.58739	0.669281	0.69217	-0.147595	-0.497762	-0.214688	0.810863	0.381661	-0.257742	-0.624672	-0.479622	0.58054	2.04473	0.425856	2.10018	0.805277	1.13116	0.669709	1.59175	0.144949	0.862037	-1.01125
RBM7	0.762946	-0.849424	0.145566	-0.126198	0.646654	-0.617697	1.25845	-2.097	0.362037	-0.485296	-0.551439	0.364089	-0.284034	-0.564019	0.529223	-0.613556	0.185162	0.352231	-0.585892	-0.136936	0.295288	-0.426179	-0.606352	1.33864	-0.331051	-0.613982	0.119978	0.0732812	-0.694771	-0.857972	-0.785911	0.949003	-1.79029	0.345505	1.32465	-0.480688	2.0559	-0.432428	-1.01278	0.0655702	0.581518	-0.935567	-0.635019	-0.210707	-1.56353	-1.61607	0.355733	0.495444	1.53785
KLF16	0.406737	-1.04299	-0.0904107	-0.0607002	-0.481435	-2.47431	-1.50617	-0.153987	-0.546106	-2.63018	-0.0620551	-1.2083	-0.240445	0.515101	0.236304	0.609269	0.0542106	1.25823	0.783345	1.14412	-0.138298	-1.4633	-0.335382	-0.99979	-0.0980338	0.23956	-0.352456	-0.967541	1.75954	-0.87665	-0.688115	0.461058	-0.0621253	-3.14611	2.5291	-0.504878	0.512551	0.334947	0.220494	-0.0718912	-0.137201	1.03602	-0.0989355	-0.401221	0.306824	-0.215704	-0.585239	0.603128	-0.824647
MSH6	0.499493	-1.04377	-1.24969	0.177139	-0.0494956	1.28443	0.323667	0.648656	-0.0787916	-1.21261	-0.397155	-0.447758	0.163011	0.665965	1.16494	-0.198783	0.569663	0.312235	0.375434	-0.551387	2.03703	0.331757	-1.27803	0.950596	0.271983	0.109131	0.34218	-0.670256	0.105459	-0.93949	-0.679332	-2.10458	-0.306239	1.01832	0.857764	0.0700611	0.335742	0.120503	-0.0857431	-1.15222	-0.806795	-0.433604	0.516986	-0.77765	0.469822	-1.19395	-1.22812	-0.727209	-0.0792654
SWI5	0.368638	-1.39433	-1.41164	-0.422052	-0.545175	4.00903	0.177234	2.69345	-2.53925	2.0319	-0.90616	1.66273	-1.47694	0.00955369	0.820259	-3.97125	-1.38346	-0.25025	-0.187705	-0.37169	4.40621	-1.53902	-1.93488	1.1063	-0.652125	0.544212	0.778518	3.0105	-1.21477	-0.789934	-1.69917	-0.548068	2.43032	2.59103	-2.61591	1.98657	1.30718	0.83903	0.187455	-0.74911	0.904388	2.01667	1.91238	0.432662	2.53094	-2.74156	1.4345	0.0728563	-0.972062
non-targeting	-0.0563173	-0.226196	-0.186482	-0.135968	0.0151925	-0.13423	-0.00150002	-0.23629	-0.00406686	-0.0841185	-0.181604	-0.123431	-0.149017	-0.0496798	-0.0352623	-0.129538	-0.0386802	-0.0911221	-0.197446	0.0130695	-0.00267744	-0.100685	-0.0874784	0.0568765	-0.123897	-0.0480926	-0.11001	-0.153613	-0.068368	-0.0826356	-0.105922	-0.076115	0.173822	-0.0486745	-0.0754929	-0.0443523	-0.157371	-0.149505	-0.0978093	-0.0790006	-0.157068	-0.059025	-0.0860259	-0.0473302	-0.058872	-0.0922227	0.0617245	-0.0869513	-0.0849017
MRE11A	2.37656	0.793206	0.0905231	-0.935547	-0.00109164	2.94959	0.934487	-0.651696	0.481584	1.78874	0.0789119	-0.0641642	0.180789	0.333799	-0.00785787	0.733962	0.78815	-0.416233	0.0829133	0.824507	1.85362	1.74059	0.190535	1.23306	-0.249311	0.546546	-0.911905	2.08013	0.0524285	-0.999307	-0.209286	0.671221	1.84667	0.6379	-0.389965	1.07632	0.579533	-0.830736	0.266256	0.297288	-0.368847	0.856458	-0.7171	0.00964952	1.15685	1.32374	0.27509	0.649044	3.72558
RFC2	-0.167469	0.388394	-1.2217	0.66591	-0.232635	1.03812	-1.0473	0.801016	-0.0384892	0.265413	-0.695118	0.133956	0.529079	0.361464	0.25803	0.0184513	0.52389	0.740039	0.314379	-0.351188	1.52656	1.34829	-0.0650114	0.0131353	-0.446942	0.223273	1.78723	1.33849	0.316862	-1.4493	-0.130449	0.860148	0.0494565	0.328614	0.863238	-0.276827	0.173139	1.063	-0.342835	-0.560748	-0.467	0.367246	0.696663	0.598059	0.530197	-0.799003	1.09694	-0.85828	0.333156
FZR1	-0.383676	0.572898	-1.44265	-2.02591	-0.409105	0.925024	-1.17184	1.10616	-1.63099	-1.65872	0.602542	-1.28181	-0.607422	-1.38408	-2.11027	0.452777	-2.16364	-1.71513	-0.121316	-1.07138	2.58046	-0.0352543	-1.50384	-2.57073	-0.26002	1.74503	-0.109999	4.36185	-2.60338	1.84733	-1.41622	-2.54265	1.89515	-0.863015	1.15588	-0.534591	-1.04327	-1.11198	0.323741	-0.552843	-0.800978	-0.958011	-1.37164	-0.809445	-3.86397	0.246325	0.159531	-0.352604	-0.815718
NFU1	-0.0101008	-0.940983	-1.11946	0.077579	0.787072	-0.448752	-0.044686	-0.258609	-0.731952	-0.0107861	-0.472038	-0.109715	0.196042	0.428122	-0.583684	0.557928	-0.16116	-1.66023	0.630025	1.84366	-0.545219	0.243588	-0.215344	0.925065	-1.44014	0.456099	1.25898	-0.0850926	1.7821	-0.00361695	-0.245552	-0.545067	-1.70789	0.33315	2.09846	-0.453401	0.23319	0.1839	0.118191	-0.0394687	-0.51338	-0.220653	1.01634	0.380175	-0.159505	-0.567287	0.758832	0.255479	0.626386
TXNDC17	-0.0486951	-0.383254	2.90581	-1.15289	0.771063	0.830295	0.0723191	0.112524	1.76463	-1.27918	-1.00054	0.153573	0.0791132	1.73706	1.11282	0.16835	1.12174	1.29728	0.258505	1.07047	-1.01757	0.897754	0.483553	1.15192	-0.492597	-1.16289	0.782101	-0.50335	2.41365	-1.29127	-0.13602	2.07924	-0.816311	-1.50665	1.36977	-0.623278	0.780023	-0.0957371	0.150106	2.14669	-0.169309	1.20623	0.261525	1.66103	-0.834592	1.72309	-0.95938	-0.23014	3.07985
DTYMK	-0.0154404	0.558392	-0.43361	1.01287	-0.268447	2.93135	1.24403	-0.504582	0.445153	1.23928	-0.472502	-0.746948	1.57422	0.294008	0.482912	-0.742521	0.0259043	-0.0416355	0.577175	-0.202	2.23452	1.38108	0.30092	-0.0080163	-0.39015	1.42633	1.19948	0.267493	0.564343	0.257317	-0.578865	-0.224133	0.71999	1.30625	-0.755197	0.524764	-0.389655	0.514522	0.40796	-1.95287	0.128403	0.932896	0.0871043	-0.330147	1.03158	1.40289	0.706608	0.0169225	0.0894069
FUBP1	0.0723663	1.09529	1.25388	-0.346387	1.09159	1.44605	0.67195	0.995184	1.17723	0.526372	-0.401367	-0.0529605	-0.468944	-0.381784	-0.432773	1.13128	1.24548	1.17498	0.792186	0.546126	0.502853	0.355061	0.0743341	0.867721	0.479265	1.92731	1.62474	3.20318	0.112398	2.36866	-0.254581	1.6797	0.178247	2.29153	1.91016	0.363194	0.634254	-0.141376	-0.620494	1.21584	0.428207	-1.84701	1.64558	-0.314645	-2.55463	1.61422	0.377412	0.537136	-1.56143
CHAF1A	1.59853	0.241114	1.49766	0.135326	0.210392	2.18314	-0.863287	0.608714	0.863134	0.0457473	0.451473	0.50944	0.399953	1.51055	1.20903	0.182981	0.848555	-0.746465	1.0411	-0.64382	1.14357	-0.0551784	1.41344	1.00393	0.939314	-0.00394658	2.17598	0.0539429	1.05341	1.16664	0.536589	0.0269235	-0.15496	1.36667	1.35582	0.441366	-0.385171	-0.0679157	0.345569	0.795856	0.614329	-0.496513	1.62251	0.0808502	0.73343	0.694366	-0.291954	1.06911	1.02351
NUDT5	0.587785	-0.469766	1.24914	-0.100857	1.51333	-0.300394	0.356374	-0.945398	1.26158	-1.00383	-0.455195	1.35116	-0.541362	0.412141	0.66285	-0.598831	0.485842	1.33018	1.42755	-0.00659068	-0.404941	-0.482433	1.22536	0.826404	-2.04444	0.238093	-0.548464	0.915629	-0.156333	-0.592553	1.02892	0.821284	-0.137087	-0.533868	1.35523	0.17854	0.208715	0.146868	0.451799	-0.354534	0.342069	0.101646	-0.645839	0.0726267	-0.080101	-1.54876	-0.120665	-0.5087	0.849327
UBAP2L	0.504234	-0.635392	0.421101	0.10772	-0.0817513	-0.841477	-0.808118	0.32953	0.0393481	0.379451	0.872648	-0.340132	-3.3048	0.220696	-0.752449	0.648743	-0.929821	1.841	1.91967	0.0920891	0.912198	3.77629	1.09933	1.61822	0.984023	3.32431	-0.222939	4.55946	0.646034	1.16693	-1.07379	1.25065	-1.41741	0.560969	0.324372	1.37837	0.978335	1.56641	-0.40768	1.16727	0.21438	-0.928666	0.23017	-1.13794	-1.18384	1.12679	-0.668309	0.588511	-0.199901
LUC7L3	0.131723	0.471884	2.08341	1.31755	-0.705859	-0.374347	-0.210655	-1.71127	2.50525	0.719094	0.133191	-1.10807	0.427547	2.91209	-1.34971	-0.933417	0.379478	0.197086	-0.183452	-0.230994	0.311827	1.38021	-0.406886	-0.69784	0.178226	-0.861807	0.855814	-0.843037	-0.787791	0.806863	0.874954	-0.19833	0.887809	1.05327	1.1932	1.20507	-0.410928	-0.0557437	0.391364	0.176519	-0.217665	0.708686	0.511474	0.0723924	0.944586	3.27304	0.9391	1.46291	0.236727
MAX	1.45955	-0.486136	-0.0626515	-0.320746	0.0229892	1.797	1.70041	-0.42033	-0.615442	0.829313	-0.872931	0.196827	2.44527	0.592455	0.541038	0.211024	0.608117	-0.252962	-0.00807811	-0.0425075	2.4599	1.36823	-0.659532	0.632186	-0.0771611	1.57342	1.35783	1.94779	-0.110632	-0.173576	-0.505245	-0.260897	-1.1747	1.627	1.77254	0.414078	0.363216	0.390812	0.44708	-0.243964	0.759983	2.00089	1.06584	-0.61482	-0.0807865	0.234307	-0.303845	0.554534	0.479081
MED23	0.710408	-0.176769	1.34429	1.99835	1.35758	-0.58807	0.267756	-4.13632	-1.04083	-1.95084	-0.386144	0.133651	1.88773	3.68684	0.378167	0.530949	1.46908	-0.491245	1.37016	0.598202	0.191228	0.173824	1.26659	1.09037	0.29463	0.0541696	2.96009	-2.27272	-2.82706	1.83516	0.31872	4.0218	-3.37055	-1.07733	0.949505	-0.622663	2.70946	-0.582834	0.826874	1.47702	-0.408394	2.63723	0.738502	1.45684	1.08633	0.292721	-0.344595	1.83478	2.06139
RAD21	-2.07713	0.329941	-0.640321	-0.531134	1.56241	0.307408	1.28767	0.140573	1.12225	-0.597885	-0.373091	-0.296686	0.330874	-0.524716	-0.266939	1.03324	0.97925	0.323077	0.0891867	-1.16588	0.773451	-0.586754	0.80434	0.254744	-0.250359	1.34157	-0.143832	-0.000956845	0.412468	1.73446	1.12704	-1.37851	-1.48905	0.490482	2.70368	0.578537	-1.14201	0.192228	-0.0118663	0.25485	0.560709	1.17028	-2.41938	-2.02179	0.696746	1.0304	-0.696919	-1.22682	-0.673759
DROSHA	0.225456	0.654453	-0.643043	-0.833648	-0.506655	-1.06019	0.0777812	-1.718	0.788412	-1.30684	-0.533271	-1.57065	-0.205138	1.17076	-1.02329	0.989539	-0.227815	-1.43012	0.0816044	-1.12123	-0.322012	-1.47728	-0.431179	-1.47745	0.555742	0.454409	-0.242148	-2.65844	-1.12735	-0.689198	1.3709	-1.20353	-0.0881768	-0.0686886	-2.77666	0.828864	-1.34106	-0.602467	-1.58235	0.764189	0.137668	0.942704	-0.576051	-0.018404	0.377443	0.803432	-0.857681	0.51281	-0.257366
PALB2	-0.71031	-0.422245	1.67555	2.18819	-0.475261	5.56113	-0.134219	-0.684116	0.985859	2.62624	1.38038	3.01348	-1.39208	-0.523193	0.459269	1.85029	0.590404	4.30374	-0.334099	-2.3689	4.11078	-0.476145	2.09527	1.40933	0.606433	-1.64645	0.873466	1.55514	1.2466	-0.995781	2.40194	-1.60203	1.40227	0.611484	-1.76927	1.49279	4.15887	0.060141	0.395235	1.52666	-0.796621	0.307381	-0.638752	2.03354	1.8083	2.0223	0.504636	-0.20824	0.540486
HNRNPU	-0.56793	-1.25989	1.62018	-1.47101	1.11636	-2.47284	1.28669	-1.66406	1.91773	-2.08869	0.147693	-0.0482471	3.53766	0.239253	0.571457	0.1193	-0.344361	3.1511	1.38649	0.250135	0.648644	-0.907553	0.925492	0.335802	0.0888566	-0.345977	2.84323	-2.38748	2.09773	-2.21601	1.49438	1.97358	-1.10172	-1.8829	3.93466	-1.08612	2.71645	1.15114	0.496444	0.374384	0.0784375	0.0693824	1.44235	0.592084	0.23201	-0.868681	-0.457925	0.43172	5.13501
NARS2	0.159473	-1.42005	-0.308242	-1.16373	0.702016	-0.321808	1.27599	-0.272797	0.277115	-0.542519	-1.05529	-0.92969	-0.609185	0.0358339	0.576241	0.151633	1.2515	0.717914	-0.63491	0.712904	2.12773	1.66402	-1.06451	1.79599	-1.70395	1.35558	0.233241	0.289036	0.0173127	0.165653	-0.554376	0.118358	-1.27606	0.556311	-0.125255	0.647235	-0.132768	-0.880261	0.141527	-0.00902125	0.262625	0.31756	0.482572	-1.33123	-0.18065	-0.569769	-0.0684932	0.290916	0.0553988
RBM12	0.157482	2.45479	-1.75317	-0.294889	0.577805	1.89679	-1.51432	-0.632756	-0.422937	1.36161	-1.44423	-0.0143531	-1.64797	2.5505	0.234554	-1.18336	-0.622947	-1.01161	-0.0553385	-0.152682	-2.47936	-0.0458664	0.335885	0.745499	0.124993	1.06282	1.83283	0.468313	-1.67249	0.498594	1.24565	0.759214	-1.19211	-2.17509	-0.761993	-0.438403	-2.05547	-1.50768	0.365451	0.169245	-1.15767	-0.457948	-0.243327	-1.39252	-1.02292	1.68424	-1.2291	2.19617	-0.891768
ADSS	0.352237	0.092942	-0.615721	0.93844	-0.64577	1.9925	0.69743	0.781108	-0.704275	-0.380814	0.161669	-0.256895	3.04716	1.21489	0.751186	-0.914409	-0.696135	-0.635928	0.593573	2.49436	0.703433	-0.30181	-0.323993	0.0230642	1.00289	-0.197245	2.22785	0.00174145	0.446718	0.445106	-1.07276	0.256696	-1.1954	0.975711	1.79096	-0.19393	-0.833545	-0.118178	1.48639	-1.02155	0.928835	-0.779303	0.359577	-0.788296	-0.0496459	-1.32512	-0.538182	0.168786	1.56533
ACTR6	-2.82533	-1.80814	0.713261	-2.28228	-0.616656	-0.265885	0.487385	-1.67913	1.15502	-0.0385992	-0.26569	0.134276	-0.457917	-0.928185	0.0531936	1.12452	0.21518	-0.901027	0.0781682	0.413125	0.353762	-2.82959	-0.946532	0.127672	-0.841438	-0.930102	-1.60815	-1.83058	0.123708	-2.3477	0.255142	-1.67931	-0.613701	-4.05583	-1.50011	-0.893331	-0.113401	-1.06846	-0.0731706	-0.0437563	-0.684583	-0.303371	-2.34868	0.183154	-0.781221	0.544188	-0.774717	-0.310526	0.935798
COPS3	-0.907259	-1.07995	1.17194	0.854688	-0.167371	-0.177852	0.782516	0.103461	1.65996	2.13019	-0.704269	0.388151	-0.52941	-0.237479	1.24041	-0.294963	0.967772	1.05834	-0.790573	-0.0175056	0.512269	-2.15429	0.750085	0.734575	-0.540947	-1.01867	-1.06036	0.352846	0.059359	-1.16378	1.54769	-2.80478	-0.100189	-1.14326	-0.513365	-1.43513	-0.119112	0.488094	-0.197492	1.17561	-0.782255	-0.405156	-1.34312	0.603738	0.0644474	2.42415	-0.649853	-0.379787	3.73095
PPP2R2A	-0.846968	1.24892	8.5756	4.96794	0.387977	-6.12309	2.14714	-0.799188	1.38639	-3.61099	0.372662	2.31259	2.06884	4.76547	1.06058	1.64129	2.93134	5.13677	0.623555	0.707708	0.514745	-1.99424	1.76473	0.185388	-0.247224	-1.42558	3.13189	-2.17713	4.31366	-1.65049	2.2589	3.62023	-5.33248	-3.85413	6.59157	-1.80159	4.49539	1.45349	-0.927593	1.13206	-0.735675	1.54668	0.279784	-2.1657	-0.840499	-2.41818	-0.473191	1.72604	3.04594
TBX1	1.64316	-0.444673	-0.285325	-0.721412	0.108078	0.581405	-0.101438	-0.772791	0.758729	-0.37953	-0.317299	0.883865	0.345157	0.206977	-0.324003	1.65773	-0.670919	0.854519	-0.520704	-0.188632	1.41756	0.103451	-1.056	0.447926	0.764743	0.459467	2.1588	0.978941	0.818375	-0.211704	-0.250749	-0.244302	-2.02059	-0.826109	0.16787	0.910975	-0.366147	0.1978	-0.398861	-0.473181	0.242277	0.872343	1.15595	0.680471	1.39039	0.306752	-0.0510448	-0.419701	-1.76783
TFB1M	1.18495	0.239956	-1.35625	0.862095	1.27833	-1.19439	1.94914	0.177271	-0.221767	-0.988231	0.580624	1.03017	1.19337	1.3254	0.0989104	0.380086	0.477158	0.140436	0.394711	2.22356	1.36726	0.637551	1.09406	1.65653	-0.764071	-0.620298	0.513812	0.828389	-1.18361	1.0179	-0.731885	0.746472	1.2031	-0.136033	2.12558	0.417416	1.38733	0.131043	0.682933	2.05596	0.0784761	2.52999	2.18985	0.298719	2.49559	-0.649784	0.602966	1.22467	-0.30128
BLM	-0.0962143	-0.832108	0.10192	-1.31129	-0.238606	1.92241	0.246351	-0.240008	2.39063	1.22372	0.275096	-0.274398	-1.16432	-1.94836	0.395578	-0.324054	0.783357	-1.55406	-1.32378	-1.91783	1.21106	0.460975	0.527829	0.316027	0.62929	-1.78989	0.223328	1.90146	0.786184	0.0457414	-0.732921	-0.453978	-1.46228	-0.581175	-0.289774	-0.93256	0.270912	0.690781	-1.3382	0.0598083	0.0404145	0.633982	-0.388316	0.323246	0.754375	2.28263	0.290565	-0.0480421	-0.989362
ETAA1	0.0219882	-0.855624	-0.667339	-1.07414	-0.819897	-1.09101	-0.367908	1.22075	-0.068743	1.56366	1.04313	1.99786	-1.12908	0.0543857	1.21909	-0.454086	-1.21574	0.363368	0.8565	-1.98266	-0.191713	-0.643037	-0.0176701	-0.112657	-0.14537	0.34739	1.21546	1.08985	-0.21897	-0.306245	-1.33171	0.767496	-0.186482	-0.911343	0.250403	0.470127	1.75626	-0.358924	-0.10407	1.10874	1.36639	-0.653087	-0.664358	0.20763	-0.124528	1.24945	0.521058	0.600173	1.12565
HNRNPK	0.229032	-3.73352	0.320704	-0.253791	-0.070466	2.24831	2.09386	-1.08572	-1.24484	-2.22528	-0.187662	2.10672	0.0728851	0.381824	-0.651879	-1.61213	-0.285711	1.70677	-0.079638	-1.15462	1.56372	-1.12702	0.523161	0.616458	-0.77439	-0.822151	-0.1105	-0.628283	0.705033	0.413638	0.204336	-2.26198	0.475419	0.650899	0.795507	-1.53866	0.598112	-2.09531	-3.46548	-0.729852	0.405797	-2.09154	-1.11622	-0.0535748	-1.10936	0.201197	0.666924	1.16331	4.36884
GFM1	0.267356	-0.229378	-1.15743	0.511698	0.298576	-0.240774	1.10632	0.276559	0.171461	-1.42119	-1.11889	-0.832668	0.650642	-0.351899	1.03356	-1.31357	0.277532	-0.903233	-0.277944	0.479266	0.813495	-1.75746	-0.244819	0.182019	-0.790233	-0.500519	1.09696	-0.345493	-0.0981812	0.299272	0.232858	0.274817	-0.906712	-0.554462	1.0362	-1.61143	-0.206698	0.420073	0.635972	0.0801503	0.290699	1.94305	1.73113	-0.236037	0.32852	-0.831713	-0.879761	0.445674	2.68893
NEDD8	0.137535	0.13592	-0.900633	0.670168	-1.49552	2.45735	-1.72605	-0.382102	-0.851666	-0.497217	-1.37485	-1.73112	0.697859	-1.43056	-0.338094	-0.206547	-0.64453	-1.03509	0.215664	-0.277377	1.30241	2.27809	-1.43646	0.655739	1.61597	0.992414	1.28155	1.54201	-1.8882	0.610252	-0.149772	-0.554773	1.29378	0.810794	2.20357	0.690715	-1.33495	-0.0953045	0.119981	-0.444523	0.0894108	-0.15848	0.0687211	-1.91837	-2.57841	0.0415499	-1.57327	-0.685951	-3.47537
MYBL2	-0.254496	0.195184	-2.63101	-0.551906	1.05425	1.07585	-0.342962	0.505995	-0.461754	-2.68849	-0.240847	-1.67135	-0.0101451	1.30576	1.67973	-0.514079	0.929598	-0.591279	-1.17052	1.43881	0.245776	-0.512624	-0.504435	1.69905	0.021959	1.49845	-0.433179	-2.04209	-0.6401	0.262694	-1.08888	1.91924	-0.744019	2.1386	-1.53541	0.142689	0.406198	-0.922065	1.05433	-0.948586	-1.41183	1.06	0.240403	-0.583278	0.854087	0.407329	0.509201	-0.431242	1.20999
SAMHD1	-0.386422	0.538187	2.17857	0.791291	0.110021	0.103102	1.17695	0.970864	2.03016	-0.561952	-0.195082	0.636342	0.723442	1.08111	-0.220767	-0.20547	1.31686	1.17145	-0.15936	0.473835	-0.381522	-0.561851	-0.580375	-0.801042	-0.328676	-0.220552	1.26742	-0.674155	1.42771	-1.15091	1.97564	-1.07358	-0.873296	-0.490061	2.21265	-0.36266	0.303616	0.204303	-0.111477	0.615569	-0.81938	0.283665	-0.504957	0.311874	-0.515803	0.41255	-0.339847	0.680074	0.82555
RFC5	0.485362	-0.351974	-2.08747	2.46396	0.0771286	3.06025	1.09644	-0.166558	-0.883675	0.246281	-0.797415	-1.88038	0.716074	0.206046	0.08093	0.660094	-0.607229	0.685469	0.485764	0.98959	1.57323	1.0927	0.985784	0.20783	-0.420808	0.890909	0.288417	0.501647	0.0959228	0.166012	-1.85813	1.9089	0.336301	1.321	-0.00120464	-0.271316	-1.16166	0.436365	-0.939389	0.0878563	-0.894223	0.629796	0.902119	-1.30415	-0.495813	-0.832747	-0.598024	-0.400384	1.09593
CDK1	0.234115	-1.77344	0.939546	-1.14827	-1.37554	2.33283	2.63797	-0.0669684	0.557598	2.17078	-0.101151	-1.26659	-0.123454	-0.870096	0.192599	-0.369594	-0.925668	-0.187911	-1.54042	0.92949	0.789366	-0.195513	0.182558	0.441932	0.231269	1.45446	0.901879	2.46054	-1.46509	1.30565	-0.860835	0.871329	-1.44437	0.650824	-0.159661	1.30819	-2.47913	-0.853695	0.18423	0.333906	0.386127	-0.784532	0.904442	-1.2032	0.856929	-0.0342623	-1.73522	-0.246949	1.03019
SHMT2	0.521086	-0.0954019	0.499886	-0.23096	-0.672177	-1.70007	-0.509898	0.278322	-1.12969	-1.12618	-0.199877	-1.21932	0.594964	-0.0255276	-0.171129	0.58317	1.18767	0.36615	0.887382	-0.203879	-0.809453	2.12704	0.703985	0.237645	-0.54281	0.795645	-0.458075	0.0582826	-0.353842	0.325091	-0.902394	1.3527	-0.21519	-0.633471	1.42967	0.17541	0.39314	-0.834579	1.32557	-0.979959	-0.595671	-0.938545	-0.555438	0.642713	-0.659946	-0.0449494	0.677639	-0.0821836	0.179183
HSD17B12	1.69464	-0.700658	-1.29526	0.341799	0.793447	0.341715	1.16823	1.16605	1.32989	0.592959	0.527933	-0.673125	2.10261	0.537169	-1.09604	1.13697	0.523011	-0.590792	0.944699	0.565986	-0.874324	2.12852	0.187428	-0.0579191	1.25954	1.34478	2.57239	3.37396	0.390787	0.988538	0.100373	0.00120107	1.72836	-0.782313	-1.85977	2.17458	0.907457	-0.492021	1.18902	-0.254921	-0.278114	2.17026	2.73408	0.843249	-1.99278	0.178863	0.0353577	0.601973	-0.0260677
EP400	1.23311	-1.68749	-3.4095	-0.270415	0.0791284	2.87723	0.88733	-0.956115	0.547719	0.199612	-1.54168	-0.575769	2.28114	0.780739	0.122666	-1.33775	-0.0814971	-3.27553	-0.289708	-1.27858	-0.544736	-0.275731	-1.16392	1.05636	-0.996441	0.922574	-0.393234	-1.43617	0.0982443	1.19472	-1.11244	1.356	0.168927	1.33783	5.31753	-0.412643	-1.66091	-0.420516	1.02042	-0.510033	-0.495357	2.15318	0.868715	-1.11995	-0.700644	-1.33189	-0.351415	-0.12341	0.743367
NRBP1	1.77053	-0.526242	-1.24968	0.060593	1.01248	1.37068	-0.136691	-0.722565	2.26865	2.03751	-1.04477	0.68071	0.111548	0.0305048	0.550092	-1.37345	0.577273	-2.40222	-0.36715	1.30196	0.560066	1.99989	0.900629	3.36525	0.350291	1.31495	1.54179	3.57829	0.787776	0.416624	-0.513447	0.789807	2.02065	2.49308	-1.11039	1.34777	-1.30698	-0.0987842	0.940475	0.932322	0.5877	1.01894	1.89711	0.0895377	3.10201	0.757891	1.16287	-1.23336	-3.20585
DDX23	0.375562	-0.0593146	-0.75555	-0.134684	0.133883	2.23038	-1.0436	-0.466923	0.168839	0.676908	-0.433651	-0.377624	0.726482	-0.323857	0.459271	-1.44188	1.19921	0.203896	0.170208	-0.785196	1.22053	-0.299809	0.2489	0.413231	0.0598613	0.617993	1.01024	-1.43739	-0.426689	0.345101	0.526731	-1.23979	0.0443839	-0.491306	0.963849	-0.488819	-1.63704	-0.262762	-0.604691	-0.560205	0.7069	0.613683	0.582373	-0.786753	1.06104	0.720916	0.0870121	-0.333428	1.70227
RAD18	-1.11772	-0.923736	-1.45216	-1.40242	-0.809794	0.435691	0.143998	-0.104293	-0.307045	-0.602664	-0.499646	-0.528075	-1.53284	-1.21785	-0.105898	0.0657812	-0.818259	-1.30591	0.25749	-1.18597	-0.0608418	0.331992	-0.223812	-0.296765	-1.0782	-0.42079	1.66767	0.52809	-0.175679	0.359848	-1.02245	-0.288486	-0.505157	-0.0751963	1.94412	0.400936	0.132876	-1.09741	-1.13621	0.0284599	-0.51147	-1.45318	-0.78612	0.14262	-0.828363	0.681136	0.43548	0.110177	0.346861
RIF1	1.26128	-1.02772	-1.12146	-2.32781	-0.00946618	4.50125	0.914646	0.547236	0.403484	-0.935714	-0.04552	0.632519	1.4311	3.52823	-0.721194	-0.389466	1.23774	0.915968	1.26181	0.0438864	-0.217074	-0.214173	-1.38165	1.43164	0.321743	-0.630432	0.981577	-0.115142	1.57183	-0.842512	0.0605104	-1.7475	-0.138914	0.993252	2.63136	-0.803108	1.05177	-1.46039	0.617223	0.878921	1.36379	-1.28765	1.1558	1.12972	1.44826	1.30266	-0.710879	0.732256	-1.14364
SAP130	1.32866	0.775509	0.923701	0.546628	0.568127	2.96159	0.346175	1.31019	-0.202553	0.678896	1.04379	0.00948676	0.901374	-0.43926	-0.157955	-0.223608	-0.00307723	0.522162	1.19164	-0.99164	1.7491	2.5305	0.72873	0.305427	1.47837	0.652814	2.38992	1.58638	1.73469	0.605043	0.361005	-0.129738	0.972792	2.05158	-0.484535	1.52331	1.09185	0.0745071	-0.542628	-0.0633587	0.799303	0.0338845	0.702882	-0.509014	1.47814	-0.260981	0.713262	-0.443047	1.6539
CAND1	-1.28328	-1.06916	3.12175	-0.891	1.13594	-1.93145	1.30993	-0.899542	-0.0292491	-1.61693	-0.787532	1.03839	1.26949	0.548764	0.111926	-0.115677	1.41196	0.435884	0.187741	-0.0629731	-0.990385	-0.685698	0.0264798	0.512724	0.0237612	-0.951577	0.754468	-0.896289	1.68323	-2.13383	0.711331	0.681369	-0.227889	-2.32088	-0.979004	-1.33007	2.34695	0.768672	1.21846	0.5351	0.343754	1.3057	-0.558808	0.957822	-1.00718	-0.816392	-0.696019	-0.203271	1.92812
MLF1IP	-0.788621	0.0660004	1.4662	0.18979	0.0355476	-0.017218	1.16729	0.212353	1.26682	0.661397	0.961404	1.68613	-0.247532	0.834895	0.335072	-0.0635697	-0.567834	1.3859	0.326155	0.22621	-0.36467	-0.594987	0.144904	0.532989	-1.06946	0.0948674	1.91013	-0.90504	1.90923	0.498915	0.912092	0.151799	-1.06381	-0.0373972	0.257372	0.244122	1.30308	0.340749	0.693941	0.414983	0.359653	0.587824	-1.00294	-1.67375	0.429714	0.935126	0.951879	-0.0218319	1.30526
NUTM1	0.0641792	-1.4373	-1.2662	-0.343558	0.404763	0.24846	-0.387655	-0.943656	-0.282142	-0.327191	-1.52888	-2.28232	0.748321	-1.08199	-0.845746	-1.05752	-1.00511	0.166349	-0.633686	-2.13342	0.557057	0.536845	0.165355	-0.68683	-0.140527	0.257267	-2.28704	0.450473	-1.50101	0.673883	-1.33672	-0.772236	0.0812001	-1.12015	1.93047	0.687905	-1.77798	-0.446758	-0.599502	-0.482356	-0.0909073	-2.37029	0.775854	1.07542	0.154321	1.01835	-0.427172	-0.250412	0.644102
C19orf70	1.48415	0.938128	-0.367508	2.31834	0.642761	-0.33327	-0.224	-1.59733	-0.178136	-0.589564	1.63167	0.0459946	1.58661	-1.61835	0.119547	-0.347383	-1.1489	-0.612912	-1.23456	3.05504	-0.617281	0.279213	0.00982813	-1.0824	-0.694878	1.25021	-1.15811	2.50425	-1.73598	1.54088	-0.278346	-1.85618	-1.19332	-0.0216575	-1.8418	1.07111	0.703345	-0.998718	0.668209	1.28684	0.985965	-1.44212	0.468859	0.399619	2.77415	-0.649618	0.201035	1.68538	-0.34045
RAD17	0.379096	0.920644	-1.41569	1.40856	-1.70293	0.177372	1.81818	-0.322305	0.773479	1.06627	-0.197935	-0.359828	0.825976	-0.092139	-0.300832	-0.176005	-0.170915	0.207109	-0.47117	2.91678	2.0549	1.15046	-1.53132	0.966035	0.194277	0.783546	1.39113	2.77769	0.0380329	0.642045	1.61815	2.0712	1.3171	3.75479	-0.0419906	1.91138	0.812857	1.31789	0.303058	0.278917	0.295651	0.533153	1.56573	-0.364211	0.729731	0.959561	0.627038	0.851446	0.845779
CCDC6	-0.0388551	-0.245391	-1.37731	-0.832124	0.0430231	1.27321	1.05813	-0.399826	2.1753	1.21561	0.765778	1.01661	0.959987	0.324649	0.45129	0.0545453	0.567209	1.70041	0.200036	-0.440849	0.0694842	0.903862	0.275805	1.53634	-0.684343	1.46824	-1.23089	0.396725	-0.0343179	0.939403	0.949316	0.896409	0.252376	0.82818	0.502509	0.940931	0.995387	-0.227373	-0.162516	-0.133734	1.43254	1.14038	-1.22588	0.174166	0.780152	0.330174	0.660869	-0.651636	-1.17528
GCN1L1	1.74273	-0.751751	-1.38113	-1.42545	0.14209	1.97967	-4.91629	0.859386	-0.744983	0.432823	-0.373585	0.477745	-0.956262	-0.910541	-0.172687	1.05397	0.929632	-1.45692	0.166349	-1.21935	0.400968	1.24511	0.838815	1.67467	-0.0449692	2.36138	2.70411	0.889391	-1.58748	2.5519	-2.00262	0.828135	0.328532	1.03297	-0.0796295	0.933137	1.27549	0.31126	1.1171	-1.15473	1.00301	-2.16916	1.79047	0.84361	1.36296	0.495821	1.11507	1.29083	0.475972
EDF1	1.96308	-0.253974	-2.05442	-0.462874	0.613567	1.28051	-3.12249	-1.18009	-1.42598	0.522019	0.938261	-0.475663	1.45886	-1.10303	-1.40905	0.589191	-0.288078	-0.376879	1.85373	1.56923	1.96882	3.36088	0.347115	0.243313	-0.416686	2.55715	2.00784	1.92292	1.07472	1.1563	-1.71495	1.64283	-0.926811	1.69637	0.704987	1.6325	1.04237	0.247769	2.11575	-0.0342741	1.23715	-0.482218	1.55277	-0.710901	0.231869	0.137688	0.202488	-0.524797	-0.361596
TP53BP1	-0.883157	1.91125	-1.43953	0.476724	-0.240135	0.862823	0.771115	-1.13634	0.610371	-0.290188	-0.451874	1.31167	1.56641	-0.581792	1.05597	-0.231128	0.121511	-1.46203	0.396931	0.293464	-1.31699	0.642446	0.690862	1.10205	-2.18081	0.455238	1.68827	1.11156	0.661054	-0.668004	0.791662	1.31264	-1.46758	3.09578	0.275115	0.89797	-0.691165	-0.401918	-0.000512588	-1.16123	1.80371	2.35597	-0.783346	-1.64526	-0.249928	0.179635	-0.706961	-0.264439	0.275116
ATP5I	0.276731	-0.834913	-1.02364	-0.69665	0.728447	-0.785011	0.437293	-1.03421	-0.196906	-0.0290488	-1.45541	-0.346294	1.2519	-0.366401	0.268301	0.392539	0.609344	-0.0318929	0.372192	0.558994	0.550488	-1.45233	-0.825029	0.633255	-0.167445	-0.501329	0.0271108	-1.05999	0.570647	-2.99796	-1.44635	0.784146	1.3472	-0.297302	0.666303	-0.985474	-1.39431	-0.322588	-1.0482	0.64889	-0.324816	0.0799885	0.158106	0.902415	-0.045279	-0.271941	-0.934407	-0.734132	1.95421
CDK2	1.59752	-0.277309	-2.18347	0.676267	1.28579	2.62764	1.26111	-0.875552	-1.27924	-0.803377	-1.2284	-2.09418	-0.894783	-0.146371	-0.465359	-0.40859	1.27282	-0.346427	0.868932	0.683071	-0.775756	3.90193	-1.02119	1.00769	-0.451104	2.33208	0.813428	1.11628	-0.163546	1.63481	-1.66641	0.238325	1.69842	4.82392	0.158558	1.05256	1.39936	-0.642515	1.33466	0.279884	1.31537	2.29738	1.17985	0.910646	-0.214756	0.315488	0.17632	-0.00353045	-0.834475
GRSF1	0.330368	0.307462	-0.799914	1.3709	0.760439	-1.33854	2.48981	-0.205484	0.302233	-1.98685	-0.476402	0.313723	1.23528	0.50688	1.02348	0.173899	0.741002	0.51095	0.170479	1.33444	0.490199	0.965339	0.989233	1.46079	-0.253158	0.058112	0.544217	2.00604	-1.86081	-1.95354	-0.0941478	-0.277648	-0.602076	-0.462239	3.10587	0.131074	1.04575	-0.580186	0.560847	-0.492665	0.260761	3.02166	1.79333	1.85081	0.725529	-0.909715	0.949496	2.32238	1.44487
ATXN7L3	0.372194	-0.13245	0.242635	-0.627992	0.495188	1.97187	1.03877	0.162254	1.6408	-0.657994	0.0345363	1.10595	-0.326021	0.169509	-1.08873	-1.54422	-0.0632165	1.46414	0.300851	-0.744089	2.25433	0.952961	-1.49241	-0.968732	-0.514865	1.05529	1.70345	0.105284	-0.202623	-0.410115	0.278918	-0.425652	-0.803866	2.49685	0.326514	-0.93274	-0.534694	-0.527751	-0.823774	-1.88244	-0.594587	-0.364422	0.0871913	-0.892875	0.53197	-1.59517	0.372665	-1.38718	-1.63715
DAZAP1	-1.42899	0.0809289	1.38866	-0.958091	-0.319548	1.15483	-0.213726	-0.515343	0.600721	-0.987954	1.1201	0.564087	-1.72934	0.198602	-0.769102	-0.6604	-1.28739	1.35937	1.02952	-1.48966	0.856919	-0.116356	0.152283	0.806776	-0.928116	-0.126942	0.964549	0.317868	0.953912	-0.690734	-0.717633	0.932542	0.84972	-1.43392	3.49814	0.945607	0.275564	0.06892	0.169629	0.569953	-0.303316	-0.745845	-1.37513	-2.28431	-0.213584	1.11718	-1.09959	0.337566	-0.905409
GAB2	-0.0251768	-0.391913	3.08076	1.49952	0.17356	-4.17847	1.02695	-1.75164	0.28315	-2.43626	-0.857617	-0.986673	2.49015	1.72754	0.153145	-1.33139	0.841261	2.41262	-0.322293	1.93507	0.215664	-2.15202	-0.749983	-0.251615	-0.30588	-2.76791	1.73234	-2.0246	2.81115	-1.76524	0.645809	2.22823	-4.77647	-2.72326	1.88817	-1.98998	0.264874	0.523674	0.140822	0.81734	-1.06564	0.767988	-0.467385	0.197184	-0.684346	-1.6761	-1.23412	0.424252	4.74714
ALAD	1.16674	-0.197781	-0.73265	-0.512684	0.192897	1.3253	-0.0289448	0.674121	-0.0654047	-0.740186	2.04902	-0.376842	0.280992	-0.157225	0.0235603	1.55049	-0.165175	0.660567	-0.947051	-0.176486	1.09541	1.67147	-0.441851	-0.0536127	0.542596	0.859756	1.81664	0.94352	0.303647	-0.679245	-0.511265	0.499482	1.04543	-0.143852	0.843464	2.04302	0.925612	0.403454	0.109188	0.0614379	1.12738	-0.113574	2.17715	-0.672384	0.793176	-0.255941	1.43738	2.76304	-0.701327
C14orf2	0.621909	0.288736	-1.47086	0.163518	0.851711	-1.233	0.832977	-0.408083	0.0219147	0.794746	-1.9807	0.31303	1.55426	-1.32479	0.492555	0.959886	0.115501	-1.01309	-1.00491	1.09375	0.924895	0.162235	0.14862	0.882886	-1.31889	-0.822362	1.0608	0.295731	0.119045	-2.72759	-0.00913406	-1.03848	0.107741	-0.0446863	0.582574	-0.550155	0.988056	0.989817	-0.829183	-0.727878	-0.22842	0.777787	0.750163	0.69498	0.950296	1.26313	0.0750561	0.584054	0.946132
MKLN1	0.301751	0.147364	0.0357529	0.78318	0.380322	0.609618	-0.908412	-0.481919	-0.198788	-0.69695	0.0373693	0.34122	1.48752	-0.0302152	0.382703	-0.666837	0.295334	1.53561	1.00552	0.464658	1.54269	-0.664972	-0.789789	0.484887	-1.15309	0.0663095	0.394356	0.33474	-0.0597073	-1.0573	-1.45525	0.548904	0.114981	-0.319965	0.544386	-0.148878	0.612951	-0.132286	0.365224	-0.653703	0.342632	1.25613	0.410244	-0.092457	-0.117302	-0.170349	0.292583	-0.0503694	0.565102
TIMMDC1	-2.20996	-0.471605	0.513581	-1.43746	-0.104074	1.04175	2.24447	-0.840037	-0.757456	0.280549	-0.713681	0.478172	1.79036	0.763482	-0.514034	-1.0752	-1.0807	-0.632845	-0.847727	0.174595	0.157943	1.6375	0.627202	-0.0585613	1.24199	1.77253	0.770324	0.69216	0.803059	-2.52306	0.152337	-1.3545	-1.71398	0.569858	0.804945	-0.220557	-1.0073	-0.84412	1.50284	-0.863085	-0.472771	-0.519886	-0.188875	1.9385	-0.308602	-1.59521	-0.385973	0.648169	1.9356
UBA3	1.27778	1.25547	-0.992752	-0.594432	-3.08164	2.57523	-2.16731	0.734887	-1.0387	0.678937	0.214893	-0.904782	-0.00904845	-0.398783	-0.511756	1.48809	-3.14639	0.282894	0.546569	0.271821	-0.496019	1.75478	-1.78864	0.0831493	1.44213	1.33083	1.18111	3.37487	0.52444	1.69968	-0.803617	-1.52633	0.501414	-0.955432	0.763655	0.965269	-0.354838	0.698441	-1.08126	-2.16434	0.392194	2.36948	0.795859	-2.2807	-3.13281	-1.75031	-2.34621	-0.827625	-3.48435
XRCC2	0.564089	1.06286	2.23455	0.322907	-0.547011	3.71179	1.25694	-0.0327707	1.23121	-0.615328	0.688006	1.50723	-1.33624	1.24703	0.0895574	-0.972367	0.0102035	0.319011	-0.239582	2.76223	2.06129	-1.15085	1.70809	1.78352	0.0285242	-0.629716	1.8469	0.0998962	2.07325	-1.41275	-0.0937109	7.48007	0.335016	1.58585	0.0250881	-0.770101	2.14382	-0.29838	1.01329	0.274297	0.140648	0.157902	1.16588	0.277212	1.64304	0.968873	-0.607019	-0.258334	0.335905
FANCD2	0.969469	0.492322	0.746256	-0.226042	0.743234	1.96551	-0.669001	1.29407	1.66033	-0.800519	0.572302	0.942333	0.0452139	0.0990637	0.484865	1.31315	-0.239938	0.581438	0.31842	1.51189	0.189551	0.716039	0.372397	0.117777	0.355254	0.0106388	2.49144	2.721	0.126728	-0.191735	0.111341	-0.18564	-0.146124	-2.32816	2.14857	0.554428	0.319903	0.21997	0.0307864	1.14482	-1.30368	-1.54103	0.145684	-1.92339	0.527403	0.779624	0.374719	-0.355195	-0.275113
OBFC1	0.450291	1.09513	2.19159	4.87191	-2.23299	1.36242	1.43129	0.481077	-0.36596	1.17449	0.81261	1.02843	-0.00414941	-0.185809	0.639068	0.432739	-0.162679	1.00294	-0.931569	3.64241	1.77652	1.52008	0.252216	1.01507	-0.821321	-0.0400552	1.82155	1.55398	2.11067	-0.291647	-0.232295	1.92135	0.352789	2.10001	1.86843	0.466342	0.882639	1.07192	0.265236	0.184281	0.0550517	1.29169	0.0217723	-0.596984	-0.327975	0.541792	-0.0433171	0.0177526	1.62915
TOPBP1	-0.847323	-0.193315	-0.602012	2.51114	-0.01813	1.8639	0.584451	-0.750734	1.73173	-0.527418	-0.0570346	1.9787	0.267076	1.19064	1.80451	-0.0439282	0.757781	1.02597	0.149219	2.37255	1.83019	0.269021	1.53326	-0.0840195	-0.211733	0.718427	1.69369	0.619402	1.40173	2.0107	0.585258	0.137664	-0.99373	1.75524	1.86951	0.297774	1.51711	0.952147	-0.181607	0.0642968	-0.17595	-0.151654	0.457167	-0.564037	0.556307	-0.0778583	-0.978153	1.03593	2.28862
CCNB1	0.698751	-0.753436	-0.314889	-0.586929	-1.24627	1.88956	-0.40185	2.09436	-1.46613	-0.0610163	-1.23731	-1.50227	-2.19015	-1.55047	-1.23808	-0.194424	-2.12012	-1.29051	1.13101	0.42121	-1.88492	-0.896019	-2.26066	0.198423	-0.525513	2.56175	-0.371225	0.192972	0.867818	-0.10278	-2.09352	0.291759	-0.0206191	-0.122368	-2.83181	1.64277	-0.227772	0.0653027	0.651473	-2.32909	0.279318	-2.27517	2.80317	-1.68322	-1.01454	-1.7799	-1.26101	-0.83731	-0.904613
NDUFA8	1.60953	-1.16799	-0.706227	0.841389	-0.414743	-1.09565	1.26483	0.253814	-0.134577	-1.91626	-1.38849	1.46411	0.639667	1.17653	1.27027	-0.184996	0.834694	0.0102696	-0.454291	0.511951	0.0877755	-0.453485	1.41299	0.781103	0.937242	-1.75296	0.734682	0.0691726	-0.628292	-0.517565	-0.104821	1.01625	-1.76681	-2.04999	4.16628	0.642732	0.337786	0.146985	0.821438	1.61661	-0.765847	3.84154	1.32887	2.10691	0.673997	-2.15426	0.951613	-0.102751	0.640623
VARS2	0.00182921	0.493163	-0.309165	1.4061	0.246955	-1.07801	1.47668	-1.27501	-0.12928	-1.36151	-0.320283	-0.902457	0.851001	0.573377	-1.00306	1.49259	0.698869	-0.617791	2.37443	0.164176	1.22017	1.38558	0.266502	0.945835	-1.31585	0.666311	0.411184	1.66491	-0.946551	1.26366	-0.0781043	-0.872586	-1.96131	2.20084	1.99734	0.903784	0.213362	0.228272	-0.0926554	0.865101	0.0861587	1.38005	0.0611806	-0.22667	1.40483	0.525653	0.341945	1.53801	-0.305854
PARPBP	-0.109768	0.359529	-0.103798	-0.49425	-0.227397	0.875376	0.0143542	0.187344	1.13827	-0.763641	1.23236	0.139764	0.212198	-1.31606	-1.77473	1.28749	0.184497	0.202734	-1.22722	0.844144	0.921092	1.04228	-0.52954	-0.300492	-1.65109	1.09647	-0.329772	0.434883	0.663716	-2.02767	-0.709348	-1.71863	0.992531	0.830643	2.41919	0.795449	0.894288	0.763828	-0.578472	-0.559912	-0.476625	0.399529	-0.800651	0.404786	-0.427244	-2.15114	0.572818	-1.24521	0.149452
MTRF1L	-0.332175	-0.0985714	0.94476	-0.488253	0.27111	0.849186	0.322753	1.01766	1.37392	-0.189935	0.480009	2.4922	0.548529	0.792274	0.018808	0.366458	0.771406	0.722813	1.57826	0.402951	-0.434184	0.655294	0.343576	1.25842	0.232617	-0.704015	0.637233	0.845265	0.152003	-1.46417	0.268086	-0.323845	0.1296	0.741518	1.88198	0.0497331	1.44563	-0.0931054	0.972213	1.13455	-1.14532	0.768845	0.996913	0.838636	0.393901	0.577194	1.35778	0.790848	-1.11117
TIMELESS	-1.15709	-0.662733	1.10027	0.522287	-0.189062	1.36392	-0.674924	1.71839	-0.701834	0.174262	-0.712677	1.39794	-0.320031	-0.0447998	-0.515905	-1.44976	-0.33088	-2.52758	-0.27076	1.44364	1.53972	0.292403	0.406454	-0.0846244	-0.514565	1.4477	1.07847	1.40392	1.91209	-0.0551854	-0.8437	-0.977679	-0.683444	-0.138018	0.253193	-0.498243	0.387481	-0.0401794	-1.71819	-0.0636335	-0.527836	0.933124	0.165258	0.129951	-0.0684842	-0.0668782	-0.162387	0.657338	1.13277
XRCC5	0.297098	-1.36108	-2.77486	-1.9288	0.691249	-0.159544	-1.28068	-1.6974	-0.507383	-0.943421	0.420576	-0.985441	-1.66204	0.257359	-0.915186	-2.34804	0.539978	-1.72055	-1.38882	-1.21342	1.31054	-0.422571	-0.922346	0.259409	-0.521491	-1.71173	0.0884105	-0.108569	-1.13154	0.344281	-2.18694	-1.86936	1.24187	1.13677	1.60093	-0.191393	-0.0369561	-1.18387	-0.0746963	-0.244085	0.145584	-0.727128	0.126786	-1.94766	-0.783448	2.85684	-0.107538	-0.465091	1.7554
ENO1	-0.0752941	0.204814	1.20121	0.981124	0.277695	-1.92419	-0.633064	-0.253198	-0.103472	-1.53917	-2.33833	-1.18805	-0.0847492	0.368424	0.453648	-0.30857	-0.614657	0.687347	0.832031	0.465444	0.709273	-1.43925	-0.303246	-0.466341	-1.12054	-0.43075	-1.04186	-1.91528	1.36794	-2.717	-0.254451	-0.729153	-2.23931	-1.30338	3.07706	-1.41008	1.44023	0.28859	0.763407	1.0037	-2.05165	1.04503	-0.813674	-0.196758	-0.4842	-0.072911	0.991964	1.30497	-3.19925
GIGYF2	2.02568	-2.06753	-0.483421	-1.31331	0.295324	2.39666	3.88677	-1.8724	-0.849251	-2.47773	-2.46915	-0.375578	2.25022	0.507018	-0.446596	-0.891502	-0.457899	0.379596	0.248553	0.536917	-0.000948062	0.492822	-0.163868	0.25646	-0.000490191	0.0221112	2.3285	-4.3969	2.82707	-1.75322	-0.134257	1.1173	-0.884038	4.26857	0.967283	0.157328	0.176719	0.716713	-0.688726	-1.83842	0.0304717	-0.894297	0.988839	0.359554	-2.68356	-1.78831	0.301189	1.24953	5.73559
MTERFD1	0.969533	-1.29147	-2.11143	0.187537	0.36013	0.041654	2.20636	-0.732917	0.438531	-0.322273	-0.174978	-0.275142	1.85842	0.178616	6.81371e-05	-1.76032	-0.268233	0.104185	0.341485	2.40422	0.970341	1.70957	0.0516821	1.06785	0.207315	-0.652709	-0.112055	0.975332	-0.884285	-0.0333754	-0.0346522	0.0684186	-0.0562203	0.530152	1.10123	-0.124726	-0.1934	0.325045	1.10434	-0.1546	-0.495133	1.85674	1.7518	-0.370912	0.915705	0.451091	-0.610313	1.29465	1.03815
ZC3H13	0.350339	-1.04479	-0.366962	-0.121212	-0.274143	0.991557	1.17293	-1.07437	0.295261	-2.45744	-0.880018	1.11801	4.17993	0.102785	-0.34621	-1.73204	-0.668831	2.39882	-0.290673	-0.948567	1.36624	-0.464188	-1.09665	0.2265	-0.105598	1.14345	-1.01328	-3.21183	-1.08222	0.307229	-0.431421	-2.65766	-0.0718824	0.205665	1.95395	-1.34495	-0.889974	-0.894112	0.4092	-1.52245	0.361698	0.0123723	-1.54185	-0.297318	-1.53462	-1.67053	0.866125	-0.570554	0.549118
CTU2	1.25204	-2.26601	-1.73899	0.0233156	2.16736	-0.0684662	2.23537	-2.06435	-0.74294	0.880713	-0.729446	0.536934	0.414203	-1.77282	-0.00867906	-1.10552	-0.494664	-1.28757	-0.30843	0.212829	1.25613	0.634961	-0.482426	1.14071	-0.897616	0.928293	1.5193	1.86416	1.20963	0.408993	-0.999625	0.155802	0.85468	3.64267	-0.424592	1.64665	0.642044	0.151491	-1.1561	-0.71596	0.828527	-0.450822	0.32573	-0.0497188	0.272697	-0.334874	-0.181501	0.361438	2.82318
MTHFD1L	0.503471	-2.21038	-0.260675	-0.51349	-1.84615	-2.21664	-0.212752	0.423014	-0.662277	-2.7382	-1.27529	-0.769171	1.02896	0.320674	-0.356584	-1.21151	0.687292	0.144466	0.175847	0.941221	-0.498466	0.916537	-0.0870041	-1.46264	-0.415854	-0.023799	-0.710977	-0.302846	1.08012	-1.31059	-2.14043	-0.561893	-2.13549	-2.3191	1.99067	-1.05577	-1.07414	-0.911394	1.29202	-2.14217	-0.385919	1.20364	-0.103311	-0.648636	-0.896726	-1.17887	0.559965	-0.345945	1.34935
CTNNBL1	1.54993	-1.15849	-0.245972	-0.555205	-1.25608	-1.1949	-1.13552	0.146296	-1.09216	-0.358079	-1.01555	-1.21949	-1.47732	-1.14796	-0.757885	0.030801	0.120681	-1.26417	-0.734706	-1.64883	0.875004	-0.229963	-0.750842	-0.553993	-1.25975	0.258736	1.52442	-0.262786	-0.677433	-0.440648	-2.64328	-1.34688	-2.21026	0.559747	0.15005	1.48034	0.671704	-0.458192	0.65289	-1.81323	0.854072	0.192709	-0.680763	0.326958	-1.45822	1.23321	-1.58887	-0.0865842	-0.503217
DSCC1	0.651518	0.363235	-0.449726	-1.56801	0.280274	3.25387	0.570437	0.718868	0.95275	0.99598	1.53	-0.552182	-0.25219	0.481605	0.769075	-0.268496	0.255199	-0.717026	0.414303	0.169952	-1.04325	1.0574	0.56815	1.23005	0.020725	0.0515781	1.29563	1.55992	-0.520458	-0.2017	-0.0436956	-0.89171	1.64131	0.258958	1.16918	0.60769	0.685403	-0.962984	1.00284	-0.354744	0.795334	-0.23856	1.46483	-0.899081	0.848735	1.043	-0.137169	0.454401	-0.39705
GTF3C1	0.0809262	-0.588842	-0.499275	0.0409713	-0.67142	-1.47947	0.103458	-2.0533	0.173395	-0.948599	0.318462	-1.02054	0.812118	1.14081	-0.838742	-0.844919	-0.16689	0.0275767	-0.542037	1.17026	-0.280048	-1.18332	0.469927	0.348891	-1.26248	-0.183082	-0.852507	-0.89923	0.295394	-2.41653	0.797309	0.0953781	-0.887063	-2.29024	0.589003	-0.743108	-0.149015	-0.48675	-0.76694	-0.312644	-1.34885	0.834612	0.48639	0.0565253	-1.54644	-1.1284	1.18073	-0.53735	2.51791
PRCP	-0.443942	0.215263	-0.266262	0.109721	-1.97769	0.0108672	-0.705001	-0.850969	-0.479237	-1.55405	0.0039912	-1.52404	0.471099	-1.21859	1.09996	-0.63474	0.0137099	-0.607953	0.339013	1.88544	-1.57982	1.62751	0.328124	-0.441392	-0.129258	1.04374	-0.673499	-1.03974	0.89572	0.423099	-0.0938044	0.0386636	-0.467935	0.461052	0.694394	0.309617	1.12666	0.575052	0.382116	-0.369138	-0.109536	0.906717	0.198794	0.0469214	1.92822	0.235897	0.569252	-0.56237	0.143595
SMG5	1.04638	0.625308	0.110511	-0.27376	0.094471	-0.401693	-2.75784	-0.0193273	-0.0138542	-2.06261	0.413955	0.461438	0.693799	0.566037	1.41833	0.552072	-0.00394885	1.46865	-0.347325	-0.739024	1.44501	0.172649	0.756384	0.152576	0.0555631	0.715404	0.6842	0.0114229	0.430689	1.24557	0.401124	1.70961	-1.37338	-0.667406	0.471808	-0.427671	0.851327	0.114306	0.68726	-0.377111	-1.20254	1.3008	0.68517	-0.6403	-0.138112	-0.451054	0.394919	-0.450114	-1.54776
SNRNP70	-0.193351	0.010848	0.36728	0.94336	0.420281	-0.208762	1.34916	-0.445657	0.813201	-1.59963	0.0928589	-1.76724	0.840133	0.514524	-0.0894459	-0.731205	0.870517	-0.670332	-0.682737	-0.731222	1.18442	-1.44908	0.111596	0.600989	0.344155	0.961653	-0.456322	-0.55938	1.30566	-2.78215	0.0338454	0.757413	-0.967099	-0.938575	2.06833	-0.73036	0.310571	0.436582	-0.981658	-0.174397	-0.398692	-0.56417	-0.191999	0.801984	-0.572716	0.709061	-1.29339	-0.479537	0.300947
SLC7A1	0.814801	-0.465571	-1.17031	-0.485848	1.13579	1.05493	-0.0792529	0.261202	-1.89621	1.14535	-2.48439	-0.704377	2.52983	-1.43531	0.736949	-1.4929	0.702178	0.144782	-0.635505	0.570688	0.340548	0.674278	-0.0676105	1.15917	-0.52906	0.220396	2.08858	0.0839578	0.056284	1.0196	-0.802718	1.27976	0.908396	-0.287494	-1.19988	0.872895	1.27699	-0.0158122	0.571202	-0.259781	1.4343	2.77912	2.56117	0.661678	1.33494	-0.131844	0.134221	0.505881	4.32183
WDHD1	2.38997	3.55257	1.84991	15.0849	-1.43331	4.92551	-0.251127	1.87011	0.671186	1.22338	0.00849679	0.637296	-0.35483	1.67409	-0.0238129	0.332731	0.94229	3.72705	0.381319	0.877761	0.935971	2.92379	-0.166734	0.228252	0.74384	-0.412733	5.57674	2.05168	0.209246	-0.945397	1.02515	-0.0341929	0.82018	5.65634	0.325628	1.34729	0.985047	0.96915	2.52828	-0.0278813	-0.422043	2.10199	3.00042	-3.28781	1.79992	1.95899	0.505148	-0.904286	2.05444
PRPS1	-1.03519	-1.79736	-0.274875	0.0994076	0.279767	0.657813	1.63649	-0.305579	-1.1326	-0.280488	1.66127	0.78355	1.5397	0.637232	-1.36259	1.01171	0.919577	-0.0831365	0.409377	0.883871	-0.929352	0.551197	0.530977	-0.0469544	1.3471	-0.229385	1.34156	-0.516152	2.16458	-1.53702	-0.999244	-1.69434	-1.37427	1.16807	6.02474	-0.17605	0.642734	0.325002	0.0361737	-1.0707	1.5082	1.57413	-0.0379089	-1.49185	-0.059535	0.581456	0.501657	-1.01656	0.224928
NBN	-0.0781522	-0.396738	-0.0896819	-0.572167	-0.831443	0.405872	0.111737	-1.10803	-0.136612	1.08002	0.350018	0.276224	-0.550129	-0.470075	0.348784	-0.923316	-0.211565	-0.28473	-0.190721	0.291037	2.01503	0.69262	0.281281	0.66182	-0.885345	-0.702451	-0.13069	1.28123	0.697452	1.48198	-0.255037	-0.471226	0.358103	-0.215913	1.37944	-0.105659	0.844858	0.0513828	-0.0716951	-0.544348	-0.123489	0.465013	0.312319	-0.122059	0.623422	1.36263	-0.735981	-1.29439	3.0749
FAM35A	1.8737	-0.52653	-1.17	0.110828	0.00375171	1.00474	-0.0908451	-0.175388	-0.464039	-0.18379	-0.675366	-0.413407	-0.504309	0.38083	0.402727	-0.677073	-0.293676	-2.12603	0.176149	1.13919	0.809928	0.512296	-0.519994	0.206334	-0.481236	-1.02114	1.7786	1.14883	0.342972	-0.637392	-0.872662	1.1689	0.022162	0.62403	0.123538	0.0546026	0.494516	-0.637806	-0.542742	-1.3181	0.0312709	0.672562	1.08979	-0.0728111	-0.134509	0.993363	0.108766	0.26063	1.34766
COG3	0.306743	-0.988817	-1.45222	0.198722	0.714598	0.500229	-0.318927	-0.293306	-0.20034	0.0259421	0.280865	1.36172	-0.27535	1.13576	-0.287206	-0.794109	1.42318	-0.227844	-0.456569	-0.326681	0.473714	-0.147135	0.681072	0.865959	-0.288942	0.696962	1.47678	1.96895	1.20475	-0.643465	-0.170457	-0.152996	-0.925545	1.58069	0.315744	0.20577	0.000297901	-0.312778	0.361733	-0.309784	-0.24593	0.343013	0.833346	-0.602385	0.0192232	1.44561	0.453142	0.454145	1.78032
REV3L	1.74212	-0.617509	-0.467829	-0.459159	-0.0115034	1.20709	0.687232	1.02992	0.234311	-0.613413	-0.260877	0.560256	0.834576	1.47858	0.0536252	0.152406	0.436469	1.12369	0.427119	-0.619571	1.3097	0.370757	-0.549535	0.34554	0.179575	-0.247317	1.17227	-0.559975	2.53959	-0.5703	0.0903958	-0.724666	-1.33007	0.572875	-0.323212	-1.09419	0.314179	-0.179989	-0.484896	-0.574449	0.74964	-0.00365927	0.381225	-0.430659	1.11666	0.124417	-0.265741	1.12368	0.747652
SRSF6	-0.466191	0.544316	0.715997	-0.0977138	-0.0621792	2.45632	0.38003	-1.03147	-0.52154	-0.246896	0.433951	0.416819	-0.504289	-0.0744094	-0.201726	1.30793	1.9335	-0.562596	-0.0757255	1.34486	0.476341	1.20232	0.344594	1.33615	-0.857476	0.308673	0.704067	0.221325	0.589226	0.146228	-0.827896	-0.334655	0.16794	-0.63927	1.93004	0.954913	0.754837	0.710331	-0.0559467	-0.585166	0.234795	0.464282	-0.499116	-1.41675	0.257706	-0.36575	0.504934	0.523272	0.378821
PDSS2	1.82014	-1.27307	-0.9424	-0.100133	0.828083	1.48589	0.74372	-0.0970607	-0.888989	-1.14974	0.134073	0.333623	1.06841	-0.537805	1.00933	1.87566	0.674181	-0.0921299	0.897492	-0.975231	1.25893	0.761171	-1.32963	0.984371	-0.0353023	-0.230684	0.688086	-0.919423	1.24683	-1.81991	-0.421565	0.928977	-1.31939	-0.989818	3.71265	0.116399	-0.15692	1.22982	1.6312	0.798158	0.944854	0.373136	1.86914	1.08283	1.04943	-0.806087	0.543806	-0.204008	0.645941
CDC25B	0.5648	0.847171	-9.3788	-0.927717	-0.356722	2.74495	-2.14584	0.191427	-0.872115	2.00126	0.943535	0.494007	0.077101	-1.22546	-0.132186	0.143441	-1.57026	-2.01021	1.33149	-1.79692	-1.04005	2.17829	-0.805336	0.846983	0.137791	1.45126	-1.40379	3.09081	-1.58557	-0.116901	-0.676122	0.416274	1.5777	1.12214	-1.17171	2.46997	-0.445453	-0.347798	-0.473093	-1.14313	1.0856	1.25529	0.742745	-0.522126	-1.17891	0.800097	0.398557	-0.370284	-0.83692
BARD1	-0.827226	-1.37461	2.59677	1.84327	0.271096	1.28873	-0.571496	1.16854	-0.16914	-1.54927	0.251611	0.130598	0.91944	-0.967946	-0.858556	-0.22482	0.529374	-0.229843	-0.467905	-0.54263	1.30779	0.914641	-0.397779	-1.295	0.0180506	-0.629328	-1.36428	-1.36074	2.69201	-0.974146	-0.0967525	1.13908	-0.470313	-0.564899	2.15973	-0.833946	2.72014	0.0368837	-0.0226232	1.08949	0.662527	-0.0507628	-0.968261	0.0889317	0.402249	1.94696	0.399736	-0.603778	1.5567
CTC1	0.48593	1.2738	-0.134315	2.8845	0.389156	3.42384	0.183438	-0.398234	-0.65525	0.604675	-0.657729	-0.30099	-0.170121	0.662858	0.102922	0.315561	0.246624	-0.0321393	0.400529	1.9935	0.948472	1.5978	-0.067764	1.29883	-0.767068	-0.542297	2.7116	1.2317	0.502322	-0.522323	0.211665	1.31573	1.21507	0.904188	-0.0108525	0.751466	1.73587	0.316128	0.711378	-0.079487	0.642463	1.08328	-0.0029771	-0.120594	-0.010297	1.00104	-1.0091	0.0281553	1.5263
USP22	0.406188	1.22943	0.31207	-2.19559	0.93105	-0.146272	0.720725	-1.19477	0.784285	-0.28031	0.307323	1.06392	0.246372	-0.879498	1.32116	0.404237	-0.0243066	1.44324	0.0634463	-0.507753	0.888922	0.436107	-1.18884	1.2814	-0.0500812	-1.26204	-1.64316	-0.0828585	0.476807	0.0242216	-0.947898	-0.702898	-0.589206	-1.33173	0.488927	-0.48646	-0.383643	0.299377	0.215639	-0.412843	0.563691	0.486816	-2.33057	-0.515576	-0.388424	-0.780056	0.444046	-0.476723	-0.140974
BOLA3	0.183474	-0.523852	-0.399161	-0.480715	0.771758	2.37984	0.562664	-0.468808	-0.326287	-0.494299	0.482458	0.839643	-0.868177	-0.308656	0.536923	0.284842	0.363551	-0.347455	-0.708851	0.908362	-0.10871	0.219705	-0.745461	1.31114	-0.839857	-0.825729	1.61491	0.616639	0.388524	-0.39196	-0.143906	0.278319	-0.233574	1.14844	0.00839151	-0.493982	0.829564	-0.610096	0.0347259	-0.110552	0.325649	0.811213	1.56086	-0.235895	1.10146	0.613442	0.775074	-0.321265	-0.257125
ARID2	1.61419	-1.97326	-1.1733	-0.781072	-0.837396	-0.0759551	1.24204	-0.446953	-0.643356	-0.101435	-0.263152	-0.343651	0.3157	-0.0740159	0.0215268	0.192349	0.931476	-1.41379	0.750071	2.54122	-1.84134	1.13981	0.330205	0.935628	-0.703279	-0.0458836	1.35578	-0.244253	0.703073	-0.579828	-1.35368	0.987439	-1.14861	-0.781841	1.94218	0.348571	1.46659	0.229104	1.05661	-0.293244	0.529299	1.58333	1.00191	-0.777839	-0.644031	-0.779351	0.189654	-0.325446	-2.4296
STAT5B	0.40394	0.125549	0.437877	1.837	0.699954	-1.47112	0.439411	-1.41351	-1.40395	-2.88311	-1.4524	-0.438634	2.8731	1.51796	0.432246	0.93768	1.6914	1.2735	-0.434487	2.92018	0.0424185	0.69249	0.429508	-0.0776045	-0.982465	-2.02421	0.489791	-0.586895	0.706619	-0.647349	-0.70596	-0.362258	-4.80445	-1.57206	2.80181	-1.45775	1.07359	0.00786483	0.360555	0.170136	0.881262	2.88933	1.75048	0.634735	0.20396	-1.05566	0.0763434	0.180582	-0.940759
BPTF	1.68213	-0.829161	-1.48007	1.03797	-0.389396	-1.43903	-2.1938	0.712337	0.197113	-0.390449	-1.33045	0.188208	0.828156	-0.691172	-0.974376	1.26224	-0.307536	-1.53115	0.540676	-0.903356	0.228217	-0.882449	1.39763	-0.136034	0.810909	0.952804	-0.161042	-1.08607	-0.491148	-0.634543	0.538142	0.107544	0.34545	0.213963	-1.06893	-0.086602	-0.532584	0.322007	-1.59662	-0.0191692	-0.097763	1.45339	0.956532	2.07497	0.345778	-0.069501	-0.569207	0.755066	-0.696818
UPF2	1.76334	0.996498	0.136557	1.35354	-0.348918	-2.44825	-2.3043	-0.48466	-3.23302	0.329131	0.456961	0.209183	3.59349	0.449876	0.563326	0.14219	-0.943234	0.165002	0.691556	1.43907	-1.53332	1.20794	-0.291809	-0.145381	-0.481528	1.64203	2.27142	0.57785	-0.01651	0.195931	-1.49084	2.13478	-2.12119	0.0306209	-0.347643	-0.470777	-0.400092	0.527774	1.29306	0.537805	-0.810295	0.863857	-0.394214	1.20934	-2.09174	1.68601	-1.87869	-1.28096	-1.4429
ICT1	1.60602	-0.444648	-0.413732	1.88691	0.765972	-2.15079	2.704	-1.55132	-0.368553	-1.39378	-1.04963	0.912084	2.7747	1.16874	2.04918	-0.786802	0.329663	0.655132	0.960609	0.951396	1.09643	0.0030131	0.435322	1.65764	-0.400583	-1.43862	0.535821	1.27635	-1.38892	-1.64757	-0.319343	-0.247457	-1.68462	-1.46672	1.19201	-0.097049	1.56829	0.71927	-0.0510778	-0.040146	0.410001	3.39955	0.361547	1.73547	2.1196	-0.358535	-0.293472	2.13033	2.04708
VPS29	1.1457	2.87135	6.80831	6.36633	1.61079	-6.03369	1.70297	-1.24311	1.26027	-3.58968	-0.851975	4.64002	7.15503	3.86785	1.72318	0.269779	2.6442	6.31941	2.38101	3.58019	0.535226	-1.11239	2.42124	-0.482746	0.558677	-1.79951	3.36962	-3.05377	4.17571	-2.8607	3.12535	4.82843	-5.06884	-1.60301	1.97536	-1.35923	5.65447	1.86606	1.57232	2.25214	0.421369	5.97301	0.369539	1.2644	0.242042	-0.561649	1.97306	1.54479	8.10313
KIAA1524	0.708428	1.09717	0.597911	1.32614	0.407678	2.29035	0.806227	0.218867	0.84242	1.13775	0.899058	0.560642	0.228206	-0.842602	-0.173543	-1.05551	0.196446	-0.0695411	1.20462	3.39105	1.26515	1.14211	0.648884	1.35964	-0.845981	-1.03474	0.367738	1.40476	1.15161	0.350611	0.313252	1.76507	-1.80547	0.864681	0.138011	-0.172895	0.559541	-1.02107	-1.063	0.60287	-1.0529	0.164644	-0.925762	-0.0738777	1.21544	2.09123	0.59181	0.392888	1.82784
METTL17	-0.0276654	-0.248635	0.164773	1.09325	-0.0570692	-4.1159	1.49734	-0.620352	0.586367	-1.87391	-1.51114	0.597464	0.866166	0.734326	0.145648	-0.538573	0.417172	0.047091	-0.0778685	1.29506	0.0813143	0.259139	-0.192288	0.270378	0.109301	0.0852803	0.704907	-1.2654	-3.12726	-1.35798	0.30796	0.309578	-1.56853	-0.663017	2.38475	-1.6618	0.357632	0.319476	1.47778	1.98628	-0.330933	2.40249	-0.250888	2.10547	0.692667	0.564406	-0.0735633	0.996757	1.60796
ANKRD52	-0.88216	-0.800827	0.385236	-1.33185	-1.0892	-0.850208	2.3136	0.428735	0.0826892	2.4609	-0.251596	1.19677	-1.81789	-0.715687	-1.31562	0.129847	-0.0934694	-1.1119	0.723691	-1.79534	0.872073	-0.530489	-0.440097	-0.656611	-0.0146097	1.69911	-1.05987	-0.189196	-0.714885	1.47834	-0.121105	-2.26374	0.203971	-0.408398	0.733394	0.886626	-0.0605213	-0.136559	0.405035	-0.55513	-0.39653	-1.03352	-1.02602	-1.94243	-0.466304	0.845288	1.66541	-1.94645	-1.55097
SEC31B	1.34678	-1.36903	-1.07054	0.0468273	0.150444	-3.05041	0.986984	0.671769	0.117977	-1.34453	-1.96683	-0.336415	1.89362	1.24083	0.167087	0.928516	0.996633	-0.525053	0.250027	-0.20171	0.150373	-0.142675	-0.146975	0.62083	-0.348513	1.27417	0.494868	-0.0528226	0.180665	-0.66059	-0.381184	0.498585	-3.95021	-0.968478	2.53816	0.430135	0.323703	0.536558	0.581053	-0.46931	0.791381	1.50425	0.897472	0.463895	-0.681281	-1.23043	-0.81384	1.49533	1.3452
SUCLG1	0.490844	0.287723	-1.03681	-0.667394	0.0927776	1.63707	0.392878	-0.670628	-0.281401	-0.502209	2.01515	1.05093	1.06312	-0.509192	-0.778561	0.676222	0.0882869	-1.03219	0.290231	-0.928004	-1.02012	0.36698	0.245817	0.51693	-0.271798	6.48984	0.849131	1.32507	-0.665054	5.09236	0.127105	0.806614	-0.982265	1.71136	1.54055	0.607949	1.6245	-0.236452	0.73118	0.103822	-0.741828	-0.0623045	0.788036	-1.10301	0.704963	-0.711979	0.708651	1.34101	2.66497
TAF3	-0.938632	1.21922	0.849031	1.68034	0.119965	-1.8127	1.53049	-1.22849	0.97424	-1.91671	-0.815169	-0.543308	2.24895	0.252089	-0.470852	0.0562469	-0.3744	1.22565	-0.164862	1.0688	0.181547	-2.0595	-1.2164	0.303916	-0.586192	1.74641	2.75306	-0.69931	1.00743	0.633773	2.00887	1.27086	-0.673361	-0.449403	1.65298	0.0924388	0.426021	-0.762611	1.52686	-0.977078	1.40702	1.09724	0.386866	-0.153277	1.72463	-1.02776	-0.79719	0.36092	-0.143517
HCN4	-0.0170965	-1.31374	-0.555052	-0.553428	-0.191591	0.0342473	-0.304085	-0.115501	0.538189	-1.78644	-0.437755	-0.989461	1.00825	1.31375	0.222737	-0.71966	-1.02848	1.01766	-0.875361	1.69093	-0.74838	0.645303	-0.419906	-0.636372	-0.312882	-0.568244	-0.293691	-0.637063	1.0434	-0.740888	-0.100483	-0.213489	-0.377292	0.05427	0.392032	-0.244191	-0.0307575	-0.312207	-0.100846	-0.172184	-0.423093	0.155494	-0.632926	-0.216245	0.167302	-0.240902	-0.312789	-0.263471	1.66035
USP37	1.78355	-0.546032	-2.62687	8.86444	-0.764528	1.59993	-0.660459	0.0850968	-0.436707	1.0638	-1.66418	-0.113612	0.301601	-2.54405	-0.341276	0.487951	0.174097	-0.727884	-0.639543	0.225891	2.84733	0.256703	-1.79828	-1.532	-0.00930802	0.119473	-0.244173	0.699661	1.20321	-0.918996	1.3974	0.817386	0.998946	1.45916	1.16428	1.32644	-1.2209	0.575402	-0.390211	-1.76859	-0.597046	-0.279346	-0.0746191	-1.7572	-0.456143	-0.91952	-0.469741	0.130865	0.0875998
R3HDM1	1.11124	0.0979937	0.0575154	-0.770041	-0.204267	1.65816	-0.422708	0.000724253	-0.0321562	-0.302128	0.619278	0.185505	-0.662318	0.251504	0.109638	0.0944829	-0.0367895	0.571308	1.27348	0.0404697	1.21259	0.964941	-0.846731	0.864837	-0.316613	0.146739	1.47218	1.40621	0.775417	-0.283149	-0.623746	-1.06159	1.02645	0.616962	1.48344	0.065816	0.352993	0.851654	-0.470229	0.277323	1.14658	-0.0685868	0.332854	0.83563	0.506391	-0.0402457	0.616073	0.141335	0.45276
LEO1	-1.30422	-1.30509	1.40452	0.270588	-0.152261	2.0951	-0.48623	-1.83711	3.84713	-0.951005	0.919748	1.17604	-1.43803	1.26479	-0.826442	0.413866	0.681569	1.96015	-0.522944	1.03905	-0.901379	-1.24628	1.83043	-0.333871	0.183365	-1.18045	-1.63915	0.976558	-0.703026	-0.167413	2.97228	1.1166	2.40175	-2.10934	2.17824	0.36991	1.25766	-0.100029	-0.654477	0.577658	0.402877	-3.66875	-2.49966	-1.0221	-0.336361	0.846864	1.42412	0.0383392	0.118378
FLCN	0.524918	-1.74882	-0.693152	-0.00368463	-0.00168105	0.6849	2.33625	-1.02581	-0.000430324	-0.693509	-0.187392	0.0507022	2.04088	-1.19285	0.00895227	0.542447	0.895776	-0.42186	-0.277945	0.827243	0.975627	1.44779	-0.38457	0.803526	0.0843128	0.919881	1.49632	1.30501	-0.749415	0.271125	0.64062	0.770525	0.657336	0.942858	1.02767	0.375274	0.162412	-1.0338	0.818909	-0.764467	0.49653	0.826514	0.946499	0.0576836	0.289157	0.717534	1.04986	0.690652	-0.00288871
MAPKAP1	0.894662	0.131513	2.60187	3.52746	0.102234	-3.10757	1.23335	-1.72133	-0.663121	-2.29048	-1.4449	-0.877169	2.92475	0.587408	1.23072	1.4107	1.12007	-0.308178	-0.389247	2.6388	1.16509	0.287184	1.43505	0.115331	-0.108343	-1.17154	2.0902	-2.0847	2.292	-0.653644	-0.494568	2.62305	-1.27126	-1.33955	1.1067	-1.89394	-0.0272939	0.533514	0.932267	0.534824	-0.624612	3.27689	0.0454475	1.03787	-0.564679	-0.303395	0.0193677	1.10335	1.19415
PDHA1	-0.316688	-0.267037	1.44803	-0.367541	-1.31122	1.00878	-0.8425	0.441835	0.645164	0.052742	-1.61723	-0.351351	0.000180682	-0.324764	0.255846	0.128674	-0.432255	0.715367	0.681751	1.04792	2.34368	1.69677	-0.114923	0.390011	-1.26235	0.448012	0.526004	0.710233	1.22252	-0.335087	-0.248609	-0.505213	-0.684859	0.193161	1.35728	0.682966	0.157748	-0.670834	0.404081	0.389914	0.179687	0.187535	-0.36095	-1.38529	0.508922	0.99828	-1.00076	-0.0610293	0.0723869
SFXN1	0.652135	-0.102248	-0.604639	-0.453438	0.596647	-0.378059	-1.22883	-0.295411	-0.891691	-2.59964	-1.29021	0.368235	0.603994	-0.546681	1.26395	0.574479	1.92028	0.286205	1.13281	0.749424	1.09317	1.36128	0.216133	1.48953	-0.047594	0.821077	1.2717	-0.80406	0.877001	0.14957	-0.395814	0.241019	-1.45389	-2.91977	3.24265	-0.674989	1.64227	-0.732049	0.929314	-1.10245	0.0456565	0.585433	-0.277616	0.878935	-1.50641	-0.238002	1.32599	0.277935	0.626795
ZNF574	1.98325	0.603121	2.70374	2.73938	1.84553	-4.32025	2.60713	-1.47542	-3.82929	-1.97045	-0.750262	-0.819687	3.18397	0.991837	-0.575525	-1.16847	1.10858	1.87888	0.118485	1.63742	-2.76462	-3.3877	0.0882598	-4.36057	0.377044	-1.00995	-0.47618	-2.0668	2.35522	-3.37281	1.33355	4.70801	-3.09428	-0.644613	-0.243017	-0.201341	1.5137	-0.229019	-0.221381	1.71296	-0.0264688	-10.8971	0.695864	-0.515998	-2.76022	0.683976	0.336161	0.322109	4.77337
MINOS1	1.67352	0.925326	-0.305849	1.01861	0.863753	-3.93542	2.07529	-1.02777	-0.0697056	-3.07851	1.7201	0.982771	1.26028	-0.409596	-0.709714	1.06775	-0.701631	0.499509	0.583617	0.927379	1.06251	1.16915	-0.714477	0.406951	0.245401	-0.178276	0.58473	3.21323	-0.813082	0.825834	-0.781374	0.489729	-0.499637	1.10775	1.83791	0.0076218	-0.337512	0.535003	0.693497	1.54795	0.251281	1.59317	0.972904	-0.791506	0.33046	0.00107514	-0.382397	-0.339064	1.62623
BRCA2	-0.158798	-0.6791	1.47999	2.34643	0.14757	3.52948	0.612569	0.538752	2.4128	0.0618007	0.95259	0.132995	-0.385441	-0.151915	-0.426289	1.29362	0.536075	1.75864	1.65354	-0.400741	1.95946	-0.923449	0.1285	1.4308	0.0344476	-1.2287	0.109366	0.471356	0.0944736	0.844652	1.01889	-0.00546078	1.00899	0.242987	0.952449	-0.0988798	1.95695	0.856147	-0.24822	1.98262	-0.84931	1.33814	-1.245	-0.060966	0.795029	1.97559	0.173458	0.213711	1.4721
CENPM	-0.338126	-1.45401	1.76229	-0.204689	0.298994	-1.04821	0.581749	-1.41087	1.98291	2.97774	0.287813	-0.419903	-0.33738	0.32285	0.73204	-1.80135	0.388183	1.18081	-0.129314	-0.79827	0.397768	-1.15446	-0.413723	0.166452	0.531182	2.10262	-0.878901	-1.43919	-1.39959	0.697444	0.703125	0.702076	-2.40504	-0.251076	0.852827	0.29887	-1.12688	-0.332862	-0.257238	-0.265822	-1.33586	1.83474	-2.1384	1.89295	0.504539	-0.129403	-0.587226	-0.527099	2.70919
HK2	1.61824	0.327116	-0.284159	-0.215546	0.660831	-0.634962	-0.340997	-1.16331	0.922349	1.02287	-1.23115	1.031	1.04508	0.215485	1.22009	-0.39106	0.0324013	0.856762	0.659258	-1.0249	-0.366245	0.527784	-1.33018	1.88045	0.145626	-0.811247	1.6879	-0.262568	0.496682	-0.801845	0.117117	-0.0204857	-1.4085	-0.457367	0.308024	-1.33445	1.09529	-0.769774	0.498829	-1.4875	-0.603059	-0.51896	0.479805	0.0932078	-0.540211	0.608383	-1.04336	0.442024	1.29813
WRN	-0.122536	-0.722722	-0.064617	-0.520085	-0.364812	1.26037	0.488789	-0.235046	0.569176	-0.553027	0.718601	-0.144568	-0.163892	0.0436067	-0.702284	-0.0598532	0.65155	0.00872805	0.544222	-0.101944	-0.346449	-0.178016	-0.151369	-0.497298	-0.355137	0.252696	1.29891	-0.548257	1.02148	0.574872	0.17569	1.20699	0.491876	0.111967	0.80759	0.0481559	1.18977	0.511477	-0.0498869	0.56041	0.530704	-0.840015	0.508183	0.433452	0.413027	0.820271	-0.978764	0.344086	0.677742
C11orf82	-1.39209	0.0587033	-1.30518	-0.213919	0.0714098	0.856654	-0.334495	0.88751	-0.286131	2.13263	-0.00893308	-0.593992	-0.921975	0.574996	0.632368	-0.471958	-0.156665	-0.156419	1.26049	3.18979	0.398461	0.574745	-0.067288	-0.160516	-0.774129	0.724721	-0.14129	0.323387	1.32972	0.809147	-0.161805	1.52784	0.030703	0.557613	3.83697	0.627944	1.25863	0.2857	0.264338	0.129617	-0.949061	0.0443428	-0.0603064	-0.857828	-1.11088	-0.262925	1.30968	-0.18645	-0.00518558
SEC22B	0.464847	-0.804273	0.260758	1.63394	-0.19426	1.78035	0.0650757	0.0569587	1.47685	-0.257419	0.721201	-0.314364	1.12078	-0.0354801	-0.110251	0.343763	0.213162	1.34208	-0.139873	1.25553	1.31506	0.164944	-0.00277162	0.0912381	0.197553	-0.281506	1.34273	0.571752	-0.262993	-0.957664	0.73912	0.375729	-1.62619	-0.6836	-0.372195	0.853721	0.710543	-0.613896	1.209	-0.154112	-0.479819	2.009	-0.0119	-1.09556	1.06098	0.89287	-0.898666	0.973329	0.0355174
TIPIN	-0.738913	-1.14041	-0.170503	2.92136	-0.662553	2.1101	-1.31139	-0.0187755	0.976752	0.779951	-0.197707	-0.789535	1.43318	0.449108	0.0804357	-1.43147	0.902112	-1.70458	-0.270959	0.560217	-0.859233	0.888911	0.0881203	-0.41682	-0.443092	1.76253	2.04229	0.995598	1.21863	-0.102422	0.40451	-0.546307	0.385746	-0.402188	-1.01834	-0.221035	-0.433846	1.09917	1.0738	0.559613	-0.676952	-0.407124	0.00151094	-1.08057	0.978924	0.658432	0.456271	1.95791	2.56554
UBR4	1.89214	-1.11008	-0.706224	0.814051	0.915518	1.01594	1.89712	0.557349	2.61224	1.04466	0.49361	0.192748	2.10687	-0.676456	-0.426609	-0.180966	-1.20453	2.67685	1.05765	1.21127	-0.290443	2.88708	0.149368	0.979434	0.268707	1.8965	2.4816	3.49083	2.23542	0.975206	1.41433	2.94131	0.313574	1.23396	-0.0976307	2.3538	1.00702	0.51461	0.163602	0.426935	0.95697	2.31311	2.96162	-1.20326	2.2585	-0.558261	-0.329314	0.0745601	-2.06941
PTPN1	0.0976758	-2.33419	-0.770579	-0.0104257	2.77371	1.57286	3.36923	-1.55998	3.73117	0.974638	-0.104703	-0.403866	4.4243	-2.33676	-1.47814	-1.49434	-0.619348	3.78928	-0.458186	-0.457308	0.463509	1.5503	-5.01509	2.25621	0.305006	1.63134	0.817342	2.44048	-0.450212	0.205171	-0.0434679	-0.796625	1.51027	2.348	0.572669	1.3206	-0.359245	-0.24353	1.48336	1.16351	-0.504145	-2.98947	-0.146374	-1.45379	2.46798	0.702545	-0.0160222	-1.78656	2.85595
PBRM1	2.5098	-0.42735	0.0646175	0.00188792	0.660156	1.71412	1.0187	-1.36077	-0.706997	0.182776	-1.25316	-0.140864	0.444925	1.139	0.982331	1.91157	3.04081	-2.61079	0.514303	1.1081	1.10745	3.4746	1.13532	1.37854	1.03429	1.70458	1.52346	2.51157	-0.699108	1.69086	0.0430665	2.66327	1.8537	3.11187	0.803369	0.48769	0.876389	0.170336	1.0045	-0.702418	0.651998	1.97225	2.49714	-0.562477	-0.162647	0.284338	0.191346	1.17108	-0.169937
CPSF7	-1.15805	-0.284284	0.697366	1.24838	-0.106313	0.724703	2.09836	-1.3992	0.625901	-0.83686	-1.08174	0.271168	0.595441	0.848421	1.04291	1.66002	0.253713	0.306185	1.19855	-0.745434	-0.547592	-0.437216	-0.0608403	0.904936	-0.871934	0.218	0.266616	-0.820968	1.04125	-0.0295009	0.10965	0.138124	-1.01533	1.21662	0.979349	-0.948517	-0.286725	-0.509859	-0.531405	0.0513143	1.051	0.236443	-0.969552	-0.302814	0.6651	0.342746	0.286854	-0.356128	2.69405
WRAP53	-1.05588	-1.28727	0.505725	-0.50652	-0.637853	0.0223733	0.114884	-1.12159	-0.0909797	-0.541699	0.152872	-0.272605	-0.982199	-0.365305	-1.0397	1.24025	0.984982	-0.0875849	1.11306	0.0070495	-0.993352	-0.946558	0.188723	0.105362	-1.76509	1.95082	-0.35604	-0.226192	-1.20732	1.06535	-0.651286	-2.28818	-0.675588	0.514492	-0.861925	-0.39907	-0.889735	-0.640712	-0.471341	-0.997414	-1.14447	-0.0536368	-0.0508829	-0.936537	-0.507887	0.899721	0.531439	-0.188386	-1.19757
AURKA	0.22194	-0.159084	-0.741467	-1.10529	0.125954	2.32981	0.243278	-0.903261	-0.936534	0.168194	-0.389971	0.418237	0.595898	1.1259	-0.321707	-0.0906197	0.335084	-1.63657	0.186797	-0.879089	0.63414	1.59109	0.624629	0.169814	-0.685327	1.47794	1.03848	0.940007	-0.380955	1.9013	0.329668	-0.864063	-0.380518	1.80765	0.81613	0.421588	-1.27164	0.288195	-0.292143	-1.30638	0.711021	1.37238	2.6551	-0.948859	1.24462	-0.305671	-0.534918	-0.376729	1.83748
IVNS1ABP	1.55835	0.156098	0.141139	0.890122	-0.181696	1.6808	-0.207073	1.69375	0.0670641	0.22654	0.50583	-0.73996	0.487318	-0.550402	0.357396	-1.17226	0.914938	-1.03894	0.802358	-1.07672	-1.11118	1.60728	1.07471	0.537906	0.000192848	1.10729	1.31499	0.937563	0.0142846	1.3598	-0.533715	-0.538776	-0.248026	2.39783	0.546812	0.210065	0.558432	0.638646	-0.0100957	-0.198015	-0.901672	0.670153	1.48729	-0.0886017	0.884469	1.67219	-0.159489	0.737478	-0.0959994
FBXO5	1.73907	-0.0831101	-0.716158	2.47327	0.483164	2.29535	1.0396	-0.862491	-1.41821	0.380142	-1.39845	-0.650864	2.46994	0.744568	2.00237	0.694804	0.806033	1.26203	-0.939735	0.698749	1.67507	0.329205	0.471192	0.288871	0.961658	0.520449	2.02677	1.22458	-0.325911	1.25801	-0.657431	1.92727	-0.852254	1.1104	1.39337	0.864527	0.377109	-0.133786	-0.473119	-0.437518	0.790509	2.44949	0.737583	-0.126091	-0.188745	1.67116	-0.403414	-1.30877	0.633956
PPP1CC	1.0332	-1.61249	-0.636078	0.417488	0.509372	1.69699	-0.0351214	-0.829245	-0.87544	-0.328634	0.142665	-0.880776	1.06869	1.07646	0.990502	-0.0344757	-0.0897114	-0.200585	-0.111896	-0.72967	0.473119	-0.886758	-0.0543331	0.389918	-0.736884	0.921519	1.0979	0.484272	1.65499	-0.945038	-0.903041	1.73331	-0.414576	0.357151	1.07243	-0.0946144	-0.049552	0.541407	-0.379727	-0.171259	0.350265	0.353575	1.28756	-0.971956	0.511726	0.295656	-0.992983	1.04811	1.66178
RAD50	1.10071	0.212647	0.908084	-0.111259	-0.641628	2.89084	-0.215613	0.713144	1.36656	2.88159	2.30028	0.731031	-1.57017	-1.03144	-0.789394	0.720289	1.78254	0.601976	-1.1279	1.0904	1.45406	1.70485	0.191641	0.465536	0.794169	0.0166646	-0.0348645	3.73385	1.62314	0.641986	0.0361438	0.551947	0.11819	1.72024	-0.994674	1.45316	0.995153	0.261846	1.18849	1.57037	-0.577263	0.823957	0.415018	-0.656058	1.42491	3.65013	1.30315	0.355706	5.34417
STAG2	-2.27313	0.332733	1.11536	0.501277	1.76233	-0.0972436	-0.767954	-0.80941	2.75525	-0.589745	-0.734269	-2.05194	0.256031	-1.23132	-1.04264	-0.555533	0.769444	0.292782	0.92882	-0.890885	1.13943	-1.34366	1.74176	-1.52614	-0.045723	-0.156151	-2.44035	-0.663786	-0.732443	0.472836	0.953195	-0.873027	-2.15545	-1.25027	1.72472	0.398984	-1.51231	0.43629	-0.497588	-0.321582	-1.22859	0.0188878	-1.76146	-2.10398	-0.364589	-1.08126	-1.01231	-0.878466	-0.0437852
SRSF10	0.82911	-1.55622	-1.92934	-1.64378	0.93814	7.15965	1.97071	-0.188645	-0.0671325	0.953205	-1.19255	1.99258	1.63261	-2.10766	-0.355035	0.193521	0.784495	0.584601	0.0273645	0.0627497	-0.353727	-0.379842	0.653572	2.8559	0.282532	-1.17913	0.696243	2.03767	1.00896	-1.32517	1.16266	1.26949	2.18475	5.48922	-0.933991	-0.777963	0.432291	0.226949	-1.61482	-0.788877	-1.2986	0.75725	1.93054	0.65163	-1.19459	1.54113	0.399977	-0.140341	2.09561
ERH	2.47453	-1.20677	0.499968	-0.390015	-0.27921	2.07217	1.55242	0.603211	-0.264212	-1.32671	1.50745	0.735038	1.59097	1.23938	0.125263	0.765627	0.213993	-0.554908	0.343809	0.330469	0.319464	-0.931388	0.527904	1.96801	-1.44808	1.17011	2.47051	-1.75594	1.61277	-0.0654615	-0.620839	0.408282	0.164684	0.606461	1.35097	-2.00631	0.723319	0.476963	-0.886191	0.310112	-0.600218	0.0917239	0.517759	0.00773322	-0.192565	0.737296	0.0748612	0.410681	1.07583
ELAVL1	-0.505879	-1.67427	1.16189	-0.0024966	-0.760183	-0.380119	-0.156838	-0.40213	1.57395	2.51176	0.474661	1.00469	0.442811	0.0806667	0.577903	0.420889	0.325259	-0.558238	-0.166918	0.863629	-0.444328	-0.252086	-0.0151019	-0.420105	0.126662	0.7955	3.37568	-1.03121	1.1284	0.549695	0.155625	-1.29146	-1.28092	-1.5075	0.429144	0.599168	0.638729	1.3805	0.147367	-0.410035	1.03996	-0.817746	0.716357	1.26277	-0.223933	1.6892	-0.827375	0.0704345	1.91017
FASTKD2	0.058987	0.661411	0.469142	0.0168846	0.689018	-0.795544	1.05513	-0.177453	0.452069	-0.946461	0.704059	1.66831	0.517159	1.22155	0.630004	-0.241347	1.11844	-0.129649	0.897872	-1.16219	1.75158	0.783383	0.381259	0.695619	-0.979705	0.15079	1.31222	0.515678	0.264493	-0.288789	1.35786	0.944731	0.211213	1.29916	1.78901	0.734034	1.52743	0.175585	1.34386	1.00041	-0.0130233	1.04976	0.71872	0.632201	0.0171802	0.363	-0.377068	0.41608	1.86946
GLRX5	0.80445	-0.338475	-1.47954	0.182453	0.295963	0.672873	0.773519	-0.281739	-0.321784	-1.16868	-0.386195	0.90628	-0.319544	-0.301012	0.0427904	-0.1887	0.666438	-0.123255	0.745339	0.523007	1.23944	-0.0779752	0.450227	1.53359	0.025429	0.457154	1.78825	0.833021	0.105416	-0.40493	-0.723239	-0.130432	1.06044	-0.727653	1.03633	-0.0911094	0.409934	-0.315059	0.227503	1.45747	0.571733	0.49762	1.13539	1.16908	0.32369	-0.720003	0.699763	0.721881	-0.950665
RBM17	0.804882	0.754842	-0.887734	0.226793	-0.240038	1.84877	0.894818	0.150599	-1.37034	0.513417	0.610086	-0.365739	0.456108	-0.658968	0.353227	0.105865	1.07824	-0.491296	-0.720956	-1.72183	1.53372	-0.416759	0.706824	0.33681	-0.678887	0.600208	1.33071	-1.26463	-0.00499523	-0.331309	-0.535648	0.742373	-0.943008	-0.746632	0.470621	-1.2243	-0.253651	-0.0506632	-0.563469	0.16136	0.869321	0.998183	-0.713719	0.702271	1.00672	1.24792	-0.171708	0.459808	1.13265
TRAIP	0.931511	-0.213997	0.19824	0.923321	0.295678	2.32126	0.380632	0.732107	-0.187464	1.27103	1.61287	1.77779	-0.248358	-0.697087	1.11643	1.57728	0.744763	-0.293444	1.53153	-1.85419	0.413193	0.0450747	0.801826	0.147536	0.734732	0.4807	0.773895	1.76343	0.163017	2.07863	0.804573	-0.401138	1.16422	-1.00187	-0.20059	1.82026	1.61906	0.686625	1.43029	1.21617	1.17406	-1.2991	3.0012	1.88261	1.69602	2.66185	1.85596	-0.0671558	0.664808
KHSRP	0.0623497	2.04011	2.81868	1.44759	-0.129228	0.4442	-0.172187	0.138803	-0.107831	-0.955941	0.375649	0.720889	0.314201	0.910868	0.217905	0.279883	-0.436851	2.44482	0.326681	1.15475	0.707533	-0.865913	0.233337	2.11453	-0.274643	-0.139493	1.30196	-0.702584	0.968273	-2.04041	-0.403738	0.300911	-2.5863	0.302109	2.83287	-1.03541	2.00877	-0.5937	-0.316885	-0.513894	-1.3923	0.757217	-0.204992	-0.48901	-1.79888	0.85931	0.662077	0.108813	0.567513
MEAF6	0.320851	1.13581	1.46488	-0.191158	0.880798	1.72992	0.160377	0.0689922	-2.41925	-1.0019	-0.100908	-1.42411	0.0979637	1.1947	1.15291	-0.226382	-0.404734	1.35762	-0.736791	1.63987	0.499006	2.26415	1.83218	0.426142	-0.813314	0.809339	0.727234	0.644735	0.744077	1.30971	-0.545148	-0.891791	-2.13598	-2.41743	2.17899	-0.136904	-0.463333	0.440737	-1.20132	-0.424098	-0.303252	1.18626	0.303122	-0.925277	-0.73264	-0.384332	-1.30823	1.38574	1.03902
HCCS	2.73671	-0.228795	-0.354484	0.534701	1.24825	-0.454132	3.20898	0.288522	0.267703	-0.231986	-0.86338	1.12519	2.24794	1.55526	2.04054	2.03395	1.54472	-0.0710619	-0.863442	0.855599	-0.00788512	0.406202	0.0383311	1.25616	0.322069	0.54003	1.87026	-0.796153	1.20919	-0.535514	0.0310761	0.620497	-0.587677	-0.97333	0.168173	0.950199	1.61925	0.484924	0.372641	0.889877	1.01266	2.15998	1.31001	0.496649	0.575647	-0.736229	0.315684	0.999001	0.77785
ATM	-0.139072	1.52878	-0.95625	-0.692224	-0.246507	0.994806	-2.06605	0.560655	-0.077975	0.768737	-0.603307	0.0575431	-0.866164	-0.302969	-1.04087	-0.588596	-0.459575	1.94939	0.0517292	0.391025	1.55882	-0.282211	0.195866	0.738813	-1.28348	-0.764218	-2.40096	1.33581	-0.472219	0.2688	-0.151888	-2.67823	-0.283161	-0.368449	0.381631	-0.7303	-0.489517	0.175502	-0.198141	-0.0603108	-0.976457	1.02129	-0.698543	-0.000259493	1.81771	0.655352	0.252058	0.439964	1.12821
DHX36	0.117237	-0.399147	1.34262	0.865631	-0.141464	0.56613	0.974664	-1.88162	0.238764	-0.8771	-0.361042	1.12573	3.58355	0.285159	-0.295654	0.968323	0.747829	1.40071	0.495773	-0.284555	1.01619	0.690063	-0.723068	1.83631	-0.185654	1.66092	3.56239	0.708792	0.629841	-0.209157	0.848615	1.02322	0.6858	0.701456	-0.617517	-0.577426	0.430964	0.901468	0.273692	0.419385	-0.0866383	1.88439	1.84478	-1.12996	-0.936156	1.33862	-0.265299	0.648393	-0.582871
RANBP3	0.0643618	-1.27444	1.77427	1.54131	0.477707	-1.60981	0.111079	-1.67142	-1.29437	-0.557023	-0.0817668	0.20712	1.96065	0.467579	0.172607	-1.29868	1.10575	0.749317	-0.0884835	1.98711	-0.232778	-0.795769	0.443224	1.74146	0.295106	0.391484	1.51926	0.224122	2.19552	0.72711	1.37235	1.0174	-1.06898	-1.19695	0.626599	-0.519836	-0.201558	0.377091	-0.320874	-0.557958	0.713778	2.22216	0.818675	0.995751	-1.16966	-0.607983	0.91046	-0.189819	-0.141617
RPA1	-0.993069	-1.49855	-0.345574	-1.95676	0.290632	1.13258	-0.129817	-0.72847	1.28625	2.15509	0.0849118	-0.792029	1.66013	0.0688074	-0.879764	-0.65414	0.560875	0.0808066	-0.324674	0.739571	1.22231	-0.275497	-0.112384	-0.25843	-0.352103	-0.309264	-0.169542	0.0288814	0.869251	-0.0013185	0.588637	-1.45244	-0.8727	0.548482	1.13059	-0.883394	-0.115768	0.407535	0.261443	-0.134278	-0.961714	0.249635	-0.707066	-0.95341	-0.078628	1.36699	-0.72623	0.434049	3.14037
SUPT16H	0.0372289	0.230289	-0.0174586	-1.42743	-1.16265	3.47044	0.138481	-0.688962	0.787146	1.58191	-0.574565	-0.907261	1.42613	0.7818	-0.660268	-0.196807	-0.0383624	1.41522	0.378351	-0.358	1.47123	-0.549392	-0.557658	-1.01321	0.0747275	0.383825	0.792019	0.69059	0.270516	-0.253616	0.552752	-1.10814	-0.672531	0.883499	2.56961	-0.0913159	-0.693071	-0.329874	-0.203656	-0.183459	-0.131809	1.14798	2.32484	-0.791354	0.24771	0.152186	-0.552068	0.0254779	0.738148
BORA	-0.251212	-1.66463	-2.12098	-1.92533	-1.54545	1.12339	0.591885	-0.376996	-1.92101	0.787151	-1.34819	-1.44532	0.353426	1.12093	-0.645918	-2.58009	-1.82683	-0.673232	-1.03606	-0.541502	0.104818	1.97566	-2.01616	-0.115515	-0.848906	1.47482	-0.370771	1.36316	-2.80968	0.664608	-1.41431	-1.31566	-0.209991	1.76008	-2.29955	0.23522	-2.40907	-0.760413	0.00696845	-1.59557	1.63747	-0.770967	2.31311	-0.824823	0.24361	-0.673311	-0.793189	0.158226	0.37463
MCTS1	0.536749	-1.52317	0.706574	-0.749533	0.0891345	0.569396	-0.0234598	-0.568531	1.01007	-0.940456	0.335279	0.191241	-1.11667	0.0469306	1.13477	-1.61986	0.0490332	-0.0521834	-0.466761	-0.111688	1.05321	-1.97895	0.462496	0.872501	-1.36704	-0.837695	-0.217632	-0.858049	0.477407	-2.3619	-0.278379	2.26931	-0.681389	-3.23413	0.152683	-2.13998	1.03868	0.184519	-0.592603	1.02076	-0.902598	-0.390584	-0.76586	-0.363834	-0.468039	-0.0154629	0.606798	0.340688	3.36742
E2F8	1.47721	-0.516956	-0.753553	-0.992256	-0.541031	2.46488	-0.0437673	-0.179774	0.585529	0.072132	0.228244	-1.05412	-0.502583	-1.33948	-0.941942	0.0960207	-0.0219675	-1.01951	0.412247	-0.464147	0.821665	2.81172	-1.40846	1.44719	0.289153	0.977123	1.36251	2.63517	0.051575	1.41026	-1.73466	1.80394	0.0897713	2.47819	-1.3128	1.00826	1.61523	-0.650061	-0.422594	-0.688163	0.233379	1.48771	1.64525	-0.901559	0.231677	0.872935	-0.00736314	-0.133027	-0.0485204
RBM42	-0.436268	-1.71056	0.341631	-1.06422	-0.161868	2.6147	0.868377	-0.775294	0.681608	0.0520137	1.82928	-0.505512	-1.66401	-1.68981	-0.763066	0.347026	1.81105	0.130605	0.863194	1.82372	1.6761	-1.08171	-0.587296	0.139141	0.440793	1.91329	-0.859785	-0.173496	0.215074	0.840517	-0.45762	-0.626677	0.833921	-1.57606	0.394316	1.11234	0.650023	-0.685955	0.0779969	-0.532178	-0.697183	-0.771105	-0.574627	0.613765	0.0143995	0.477112	0.361153	-1.13744	-0.249368
EPC2	0.590175	-0.512034	-2.934	-0.634722	0.513724	5.13434	-1.58038	1.36489	-1.59034	2.3474	-0.247677	0.385346	-0.809537	-1.50068	-0.771014	-1.00042	1.17039	-3.44981	-0.401123	-1.67593	0.448363	5.65098	-0.163017	1.23176	-0.269677	2.80499	0.185889	2.47535	-2.37328	1.35895	-2.93337	-0.789169	1.24696	2.15473	3.24437	1.62741	-0.999821	-0.461054	-0.051038	-1.71964	0.358657	1.62193	2.05965	-1.56181	0.83879	1.35198	-0.0190553	0.866735	-0.985765
NFE2L1	-0.219235	-1.63485	2.13815	-0.0722463	0.822626	-1.15142	1.32496	-1.56936	0.835588	-0.938454	0.582965	0.0107522	-0.529318	1.63741	-1.18802	0.852375	0.793647	-1.11505	1.94735	0.767766	-1.40793	0.299287	2.02495	0.203472	-0.144654	1.85154	1.7683	-0.78769	3.3412	-0.368393	1.42727	2.10476	-0.297036	1.17081	3.00366	-0.461654	2.74808	-0.898841	-0.257275	1.25237	-1.09625	1.62771	1.14029	0.775963	-0.676301	0.838633	-0.304736	0.723086	1.85672
LSM14A	-0.407628	-0.641687	1.51446	0.776228	0.449542	-0.470736	-0.0389548	0.292015	0.302442	-0.546608	-0.434601	-0.268989	1.42985	0.412152	1.17823	-0.453589	0.855877	1.9163	0.761776	2.02727	0.371762	0.108479	0.0344013	0.12465	-0.213982	0.335873	0.864792	-0.893368	1.91596	-0.343245	-0.480389	-0.302666	-0.978156	-0.737418	3.14789	0.321272	1.20902	0.184309	-0.221506	0.555417	0.0663728	1.10547	-0.570297	0.19446	0.216799	0.328999	-0.279111	0.538516	0.401861
C19orf40	1.19035	-0.4919	2.13396	-0.378579	0.143029	-0.153678	-1.63388	0.596748	2.21128	0.517988	0.346482	0.0055391	0.475868	0.479119	-0.206249	0.457393	0.28854	0.658989	0.872421	-2.3571	0.68644	-1.27976	0.676293	1.16698	-0.252495	-0.326001	2.97309	2.20688	1.17717	1.14876	1.01482	0.886867	1.53304	-3.3151	1.83035	0.430236	2.7194	-0.366462	0.68873	1.24113	0.676926	-1.54808	0.502092	-1.61259	-0.554401	1.52828	-0.417419	-1.31674	1.0245
CCNC	1.00382	0.680287	-1.15922	0.377279	0.827529	4.22147	-2.20788	-1.09474	2.21497	-0.340107	-0.668324	-0.404244	2.88975	0.66457	-1.03918	-1.11856	-0.668231	1.82891	0.743528	2.36119	4.57378	4.51056	1.59382	0.805702	0.0451951	3.49384	0.201933	5.32723	-1.72006	1.28699	1.05029	-2.98066	2.73094	3.42662	-4.38264	1.99795	0.190881	1.0495	0.110358	-1.55317	0.0605533	1.89131	-0.166754	-1.85469	4.61452	1.24428	-2.18257	0.39366	-1.22987
COQ2	0.0967713	0.155152	-1.66821	-0.509034	0.549427	-2.51314	1.61527	-0.616244	0.622314	-1.44014	-0.656129	0.753021	0.907599	1.79086	0.693574	-0.412459	-0.320845	-1.36888	-0.0695043	1.9139	-0.524919	-0.434211	-0.114016	0.887043	-0.152054	0.636318	1.57001	-0.787762	-1.43236	-1.69482	0.772182	1.41627	-2.28615	0.798341	2.25958	0.227119	0.991661	0.113173	1.23232	0.104972	0.245754	1.83825	0.67912	1.43052	-0.359656	-1.4431	-0.00773923	1.68614	1.56599
HBS1L	1.24259	1.01121	-0.322178	0.201251	-0.21156	-0.773079	2.08361	-0.431508	-0.0993279	0.483752	-0.560363	-0.381765	0.505327	1.03299	-0.183364	-0.675151	1.30044	1.04485	0.0247634	1.18515	-0.0728508	0.354261	1.51179	1.16214	0.23324	-0.896348	-0.0630632	1.06398	1.5812	-0.773491	0.62428	0.970547	1.32677	1.1305	1.25643	-0.150977	-0.725801	0.426523	-6.03397	-0.353188	-0.0720279	-0.0840902	0.256284	-1.00875	1.61017	0.155676	0.523587	-0.111877	3.04639
NEDD8-MDP1	1.24303	-0.177357	0.138272	-1.57142	-1.56912	2.44536	-1.56069	0.703947	-0.708817	-0.875243	-0.537226	-0.260754	1.03469	-1.22019	0.268602	0.857119	-1.69739	0.384894	0.144636	-0.500373	1.16826	2.22082	-1.4849	0.6461	0.475961	1.51638	0.98626	3.20559	-0.270148	0.14573	-0.389257	0.594603	0.181371	1.87965	0.7915	0.797957	-0.244762	-0.0811158	0.945835	-2.31495	-0.273329	1.54925	0.734757	-1.18676	-0.113368	-0.933727	-1.41222	-0.579593	-1.88227
POLA1	1.15033	-0.509868	0.181827	0.831725	-0.967051	1.77721	-0.94597	1.60667	0.494737	-0.585576	-0.483952	-0.886234	1.22828	0.452909	-0.00323208	0.17279	0.203016	-0.0689185	0.194689	0.906587	0.778968	-0.198825	-0.897505	-1.17573	0.829047	0.61553	0.24971	-1.89232	1.8574	0.593815	-0.70565	0.221213	-1.52483	0.558601	-1.62648	-2.30024	-0.525409	0.839091	-0.497901	-0.981466	-1.55744	-0.330745	0.480857	-0.546332	1.15409	1.03297	-1.55866	0.0897359	0.868489
CCNA2	0.959946	1.51347	-0.387032	-1.0552	-0.67876	4.30653	-0.585118	-0.7103	-1.25722	0.123118	-0.653882	0.00858217	-0.134604	1.34789	-0.855987	0.44789	0.819786	1.92339	0.365277	0.335333	2.7459	2.13225	-0.941955	0.277284	0.103375	1.80548	2.11335	1.61367	-0.46378	0.880402	0.0826903	1.2067	0.169094	3.29621	-0.487777	0.412976	1.56739	1.48835	0.577024	-1.20527	-0.0543158	0.977638	2.77868	0.961941	-0.587913	0.638	0.577965	0.509469	0.26164
FBXO42	-0.295703	0.204097	-1.55509	-1.72657	0.502543	0.327171	1.1443	0.191192	2.4308	2.57926	0.74273	1.87973	2.36935	0.309334	1.48039	0.460439	0.39015	1.12419	1.00864	0.250556	1.1422	1.95521	0.827405	1.46312	-0.00222412	1.54697	-3.99908	2.78488	-2.86982	1.49094	2.40248	-2.30322	1.83474	2.4111	2.1535	-1.14098	0.802311	0.261388	0.880503	-1.43105	0.159122	2.84839	-1.51172	-1.2635	2.04902	2.00073	2.3052	-1.00009	-0.682107
IMPDH2	0.540886	-2.33554	-0.839877	-0.631944	0.244233	0.00371564	1.63465	-1.16037	1.03002	0.991628	-1.51657	-1.13774	0.332845	-0.77078	-1.25974	-1.82318	0.606979	1.11084	-0.939336	-1.02372	-0.528329	2.01592	1.21636	-0.869633	-0.870064	-0.203358	-1.61242	0.193061	-0.258427	0.147313	-0.380206	2.38259	0.291066	-0.811548	1.92505	-0.839967	-2.07943	-0.636101	0.744535	-0.910869	-2.47556	-1.00557	-0.622031	-0.0350003	1.18177	0.147452	-1.57007	-0.187124	0.526949
ASF1A	0.225231	0.916305	-0.219754	-1.12255	0.968072	-1.18827	-0.706978	0.27524	-0.597746	-0.805196	-0.688379	0.388615	0.348993	-1.43529	0.717871	-0.699058	0.676272	-0.28117	-0.35758	0.0257022	-0.0415567	-0.0418982	0.123444	-0.526193	-0.864313	0.43409	-0.839186	-1.41623	0.664325	0.487252	-0.479279	0.248638	1.245	0.518701	-0.345747	-1.34911	-0.156288	-0.460343	0.0138722	0.291186	-0.571114	1.17305	-0.488284	0.419277	-0.321184	-1.1764	-0.557674	0.00535182	0.895203
PITRM1	0.387065	1.24717	-0.978611	0.584502	0.375126	-0.594497	0.094317	-1.00383	0.666967	-1.37226	-0.171362	-0.448696	0.528898	0.65392	-1.03196	-1.04389	-0.291296	-1.33958	0.262526	0.834694	-1.75628	-0.230016	-1.55107	0.982993	-0.890438	0.55831	1.12116	0.316123	0.484409	-0.481687	-0.562511	0.641285	-0.210711	-3.39558	-0.438092	-1.10352	-0.981604	-0.77456	0.143904	-1.12801	-0.768481	0.529034	0.598004	0.334659	-0.727306	-0.360217	-0.552923	0.626941	-0.514835
CENPK	-0.49216	-0.781319	1.53888	-1.07339	0.657071	-1.88589	2.25941	1.332	1.08024	-0.105697	-1.54876	0.586657	1.37426	0.0519235	0.481866	-0.551823	1.39062	2.14253	0.107879	-1.0274	-0.671699	-0.0243658	-0.370828	0.723785	-0.320806	-0.77598	1.14168	-1.29722	0.111638	-0.249539	2.13822	-0.713719	-1.14585	-0.610918	0.465305	-0.144923	-0.945326	0.286629	-1.55894	-0.389289	0.60904	0.687408	0.0787472	0.366324	-0.301902	0.885733	-0.0856779	0.527751	1.74614
KPNB1	0.667563	-0.753016	0.736676	0.193241	-0.331484	0.594928	2.7442	1.73647	0.083619	0.14853	1.10166	-0.190731	1.99843	1.83346	0.00721632	2.25285	0.837334	-0.0380137	0.471514	-0.0635591	1.6354	0.7855	-0.112351	0.94034	1.28402	1.99753	2.06067	-1.38701	2.23305	1.30696	-0.658733	0.146334	0.714156	1.79624	-1.28928	0.627625	1.41764	0.542527	-0.252667	0.870095	1.20667	0.468299	-0.245925	0.035846	2.94169	0.140774	0.337603	-0.117651	1.12039
SRPR	0.342636	-0.742239	1.58766	0.304385	0.965192	0.303213	0.715082	-0.279541	-0.343281	-0.977734	0.337254	-0.523628	0.870893	-0.170378	-0.86892	0.547248	-0.168525	0.805307	1.00332	-1.67865	0.945619	0.0834244	0.422555	1.15859	-1.33319	-0.340778	0.803191	0.37577	2.08048	-0.309824	0.550455	-0.943762	-0.0291524	0.728956	2.02676	-0.285945	-0.70219	-0.437404	0.520405	0.043195	-0.445464	0.630037	0.00295994	-0.663516	-0.454936	1.03688	-0.33138	-0.400358	0.236704
GPI	0.782007	0.969548	0.288718	-0.191499	0.0759192	-0.435493	-1.31896	-0.807036	0.420343	0.936604	-1.46935	0.956333	0.610147	0.491888	0.48701	0.456341	-1.08984	0.219301	1.49065	-0.466721	-1.55849	0.355193	-1.37951	1.67963	-0.330545	-0.530894	2.39709	-1.8887	0.936326	-0.028271	0.228207	0.871937	-3.04608	0.646737	2.36519	-0.303364	2.7706	-0.539435	0.536301	-0.567435	0.407213	0.0872096	-0.0425449	-1.65831	-0.690113	1.69382	-1.2764	-0.288904	0.574633
DCTD	-0.561722	-0.0880497	0.330671	-0.217262	-0.666302	0.364667	0.172661	-0.211545	-0.157	0.144029	-0.284084	-0.316565	0.459568	-0.503034	0.862973	0.488555	0.0799486	0.319787	0.461994	-0.638709	0.148597	0.414347	-0.31115	0.653573	-0.990828	-0.146267	0.916696	-0.2126	0.00847127	0.557578	-1.30469	-0.148005	0.0565583	0.0880674	0.572241	-0.924233	0.303314	-0.348337	0.0647319	-0.318318	0.410417	-0.639361	-1.14936	-0.433328	0.650878	-0.570068	0.563725	0.0310291	1.15971
BRD8	1.34814	1.59917	-0.237254	0.583322	0.946208	0.112376	1.3818	0.833886	-1.56616	2.88626	-1.76322	3.27055	-0.525777	0.125889	0.461909	-0.553825	1.44481	-2.25503	1.66914	-0.595463	-1.64342	0.83604	0.65467	0.397658	-1.58531	2.01978	-0.333642	-0.457737	0.19435	1.48067	-0.671355	2.98028	-0.256301	1.42649	3.91369	1.70283	-0.523274	-1.10539	1.84786	0.340069	1.14734	3.49513	-0.428495	0.0179334	-1.11137	0.938128	-0.381399	1.19888	-1.97699
PET117	1.60967	-1.06705	-0.0788975	1.23585	1.81797	-1.23439	1.3819	-0.284011	-0.704092	-3.36518	-0.767073	-0.251658	1.96691	1.26764	2.19309	0.128174	1.90366	1.39709	0.396627	2.897	0.525589	0.393726	0.194497	-0.0882862	-0.980483	0.0614115	1.93681	-0.451102	2.00366	-1.12883	0.343413	2.67221	-2.95465	-0.988862	2.72559	-0.489294	1.73513	0.463299	1.18723	-1.17462	0.176465	1.48593	0.791722	-1.32033	-2.56574	-2.78567	0.799942	2.08734	2.26115
PUM1	-0.433087	0.374433	2.16169	0.921889	0.659559	-1.11194	1.02654	-0.11003	1.62862	-1.73238	-0.227836	0.73108	-0.126189	2.03912	-0.0818128	-0.140683	0.915083	0.0176118	1.59681	-0.0217564	0.145053	0.451812	-0.385636	1.21793	0.485221	-0.279259	0.661489	-0.48597	0.434481	-0.222486	1.17885	0.818535	-1.20826	-2.53667	4.81035	0.388273	0.552991	0.706808	0.0933188	0.237666	-0.124567	0.431899	-1.01213	0.657526	0.27297	-1.40506	-0.498935	1.67017	-0.0825659
TYMS	0.1586	-1.21731	-1.22431	1.66381	0.517669	4.20558	-2.19024	0.263144	-1.21816	-1.85968	-1.80383	-0.508298	-0.0328049	0.693574	-0.232926	-0.694609	0.31238	1.24957	-0.405349	-0.514424	1.77496	1.71963	-1.2103	-0.315294	-1.33399	2.54605	3.05053	0.0259161	-0.822673	-1.3382	-0.969301	-1.28627	1.22602	-0.384057	-1.18297	0.293899	-0.480911	-0.881056	0.362919	-2.02036	-0.89018	1.04813	0.586499	-2.61371	2.3794	1.05027	0.0798995	-1.23548	-1.55572
PRPF39	1.10634	-0.993577	0.57562	0.25911	0.691839	0.177665	1.53491	-1.22436	0.441819	-3.28908	-1.76969	0.187195	1.74807	-0.761226	0.359451	0.62201	1.51889	0.0562185	-0.435066	0.82192	0.79129	-0.299315	-0.0464501	1.47049	0.0287068	-1.50117	-1.51532	-0.60076	0.863271	-1.06663	-0.49036	1.05063	-1.67373	-2.13702	-0.426794	1.09564	0.559794	-0.603154	-1.06151	0.0382925	-1.25986	-0.117466	-0.605456	0.104908	1.0498	-0.665286	-1.39106	0.442663	3.63725
BOD1L1	-0.0750878	-2.75314	2.46347	-0.432774	-1.59408	-1.08284	1.23129	-0.0159972	0.602318	1.01358	2.352	-0.236858	-2.08693	1.58215	0.57529	-0.272826	1.41255	0.95793	0.0582502	-1.33622	-0.389781	-1.4516	1.57854	-0.132142	-1.36662	0.990934	1.04537	-0.457293	-0.672444	-1.13824	1.05919	-2.0529	-0.341424	-2.01636	0.173502	-0.588109	0.440039	0.106546	-0.818684	1.51943	-2.06037	1.58747	-1.85583	-0.0905343	0.295655	1.82827	0.549693	0.164859	-1.0181
DMAP1	0.0208384	-1.68731	-1.20014	1.79183	0.875982	1.36014	0.888741	-2.75578	-0.517721	0.331645	-2.07385	-0.489312	0.841247	0.687301	0.477569	1.32875	1.58267	-2.85455	-0.86753	-0.388977	-0.464204	0.947258	0.229014	1.03199	0.234338	1.65315	-0.153163	0.0364389	0.025183	2.28471	-0.599527	-0.282635	1.06427	1.07076	5.63883	-0.217632	-1.57192	0.460258	0.345444	-0.776384	-0.23704	1.15725	-0.106633	-1.12489	-1.49977	0.325566	-0.180325	1.01107	0.281289
TMEM126B	1.48933	-1.06871	-1.7045	-0.555154	0.843079	-1.28161	3.02881	0.582073	-0.0275431	-2.34931	0.96823	0.0392997	0.933099	0.633916	1.01444	0.498091	-0.424177	-0.58825	2.45837	0.114983	-1.68038	1.26778	0.124162	1.43378	0.30876	-0.702028	1.6863	-2.08343	2.36948	-1.32092	-0.825109	-0.485828	-0.462705	0.781195	1.53976	0.260359	1.71916	0.304173	-0.618128	1.20624	-1.56763	1.49167	1.48556	0.269373	1.28118	0.0289295	-0.494355	2.16624	-0.335248
WDR26	-0.293301	0.610323	2.11856	0.33532	-0.713852	-1.64815	-0.607678	-0.758425	1.61533	-1.52621	-0.0586742	0.796515	1.4339	1.03793	-0.314985	-0.287779	0.500918	1.05089	0.137197	0.36939	-1.60189	-0.921246	-0.100663	0.903273	0.279829	-0.0439308	-0.399369	-1.65424	0.714464	-0.7479	1.07263	-1.32424	-1.64295	-2.69342	1.85323	-0.592229	-0.257268	0.14382	0.833801	-1.11545	-0.42966	1.75329	-0.648505	-0.637662	-0.679669	0.117269	-0.17365	-0.116088	0.855792
TAF9	1.63568	-0.0413678	-0.170386	0.573043	-0.228344	2.06233	0.871772	-1.10537	0.667053	0.836875	-0.670972	0.0935344	1.61641	-1.2767	0.956169	0.610697	-0.361908	0.0248294	-0.213191	0.562138	2.3303	0.17459	0.357268	1.36797	0.722833	0.698569	0.8577	2.80669	0.0681199	0.1761	0.872279	-0.922931	0.349459	3.13729	-0.21286	0.222956	0.395907	0.051721	0.254414	-0.512945	-0.394625	-0.185489	0.095018	0.44863	0.21727	-0.126128	0.357074	0.607186	0.906927
PSMC3IP	0.164739	-0.445063	-0.432537	-0.630653	-0.85625	4.3964	-0.765384	1.44021	-1.08874	2.27478	-2.7043	2.41976	-0.48325	-1.97392	-0.129102	-1.61632	-0.82738	-0.538583	-0.899873	1.72484	3.19984	0.441867	-2.85917	1.68034	0.116965	-0.596538	0.344523	1.90021	-0.586021	-0.913808	-2.66628	1.84208	3.05272	1.12848	0.109497	2.74026	0.139106	0.792411	-0.714335	-0.57042	0.525668	-0.278519	2.09636	-1.02562	3.78921	-0.850542	0.368904	-0.161292	-1.09346
FNIP1	1.20091	-1.09059	-0.00533471	-0.994146	-0.912111	2.3023	1.57922	0.527826	-0.0787407	0.699696	-0.0327658	0.0588716	2.06656	-0.898456	0.313799	0.701346	0.473532	-0.901583	1.56084	0.220388	1.92962	1.32311	0.696889	0.786468	-0.463876	0.765265	2.47558	1.51373	0.492796	-0.099692	-0.333982	0.681936	1.78506	2.4738	0.897107	0.404001	1.19139	-0.368155	-0.442833	-0.503398	1.24868	0.713083	1.30118	-1.29975	1.81549	0.410281	0.353996	-0.208374	1.65743
DNAJC24	0.150922	-0.645423	2.68367	1.18159	-0.131395	-2.81389	0.102437	-0.0571037	1.22262	-1.76151	-1.103	2.39318	-0.798082	0.859596	0.611624	-0.58059	2.01256	2.70236	1.11344	1.85427	-1.44333	-1.23092	1.08636	-0.281644	-0.363706	-0.787197	-0.997968	-2.27632	1.59283	-1.46454	1.51414	-0.282449	-4.13198	-3.75893	5.0573	-0.585825	0.886813	0.449119	1.61208	0.183619	0.274345	-0.240408	-2.21949	1.49566	-0.709156	-1.54226	0.565614	0.455756	0.925967
DPH2	0.243881	-0.237281	0.423623	0.272189	-0.572342	0.102075	-0.274727	0.440614	0.770548	1.42166	-0.379509	0.376758	-0.25762	0.551094	1.35881	0.516597	0.221182	-0.258731	1.18788	-1.22504	0.881268	0.232596	0.42342	-1.01048	-0.831657	1.5662	-0.262767	-0.802358	2.03631	-0.312784	-0.233631	0.173783	-3.19699	-1.87105	3.04584	-1.09797	-0.540203	-0.973479	0.966614	-0.516472	0.203639	0.890927	-0.561419	-0.879742	-0.328759	0.0316781	-1.14633	0.261719	-2.33529
POLE	-0.568158	-0.91343	-1.52978	2.60769	0.786517	4.09009	0.965787	0.279574	0.710103	1.32153	-0.00596437	0.0228823	-0.11358	0.829286	0.174658	-0.409628	0.793873	0.184221	0.572505	1.11119	1.18304	0.560623	0.638546	1.1683	-0.256384	1.20096	2.05109	1.63556	0.936479	0.318371	0.549201	0.287327	0.994937	0.608991	0.980802	0.0602739	-0.226778	0.114079	-0.316292	-0.902956	-0.464389	-0.164866	1.62914	-1.07213	0.390592	0.848129	-0.0163416	0.488778	2.3398
WEE1	1.59049	-0.00211149	2.91219	-0.391133	-1.52993	0.255394	0.36272	1.58895	1.98925	0.496048	0.898205	0.330179	0.561924	0.442222	0.174728	-0.0934283	-0.061586	0.211908	1.42373	-2.65724	0.348986	0.0220058	0.37234	-0.784472	0.00391459	0.174615	0.252274	1.14101	0.8439	0.969764	1.60251	-0.84571	-3.65117	-1.17056	1.2371	-0.785197	-0.14416	-0.278406	-0.400678	0.308759	1.01484	1.83443	-0.389832	-0.608436	0.571137	1.18744	-1.90528	-0.175216	0.951555
ELP4	1.88221	1.57902	0.488214	-1.00525	-0.290802	-2.37336	1.44165	-0.806328	-0.483641	1.69166	0.115698	-0.216044	2.79913	-1.25181	-0.353054	0.125414	-0.93757	-0.332447	0.930616	-0.482068	0.546476	0.684212	-0.077952	1.49771	1.87928	1.15493	0.844161	1.41865	1.19648	0.595043	-0.386346	-0.0222863	0.530476	3.26593	1.01247	1.72951	-1.14147	-0.100071	0.494191	1.13069	-0.0350894	0.564332	0.356242	-0.568324	-0.0961886	1.07629	-0.590937	-0.449141	0.899007
KANSL1	-0.940097	0.255147	-1.00946	-0.117289	-2.24113	-2.96075	2.23805	-0.262514	2.39053	-2.02247	-0.606469	-0.454801	0.989572	1.03863	-0.877724	0.866357	-0.311025	-0.249982	0.459234	-1.53869	1.0385	-0.808049	-0.666435	0.0702849	-0.933547	-1.05459	0.0333938	-0.377721	1.34487	-1.68578	0.206054	0.131959	-0.700231	-2.48904	4.06208	0.163531	0.0519529	-0.560434	-0.508369	0.166202	-1.39648	0.819544	-2.47734	0.210767	-1.02184	-1.04238	-0.00533926	-0.40583	0.746854
BRCA1	-1.45643	-2.55091	0.517519	6.50842	-0.853816	1.96719	0.521556	-0.543982	0.977442	0.0787753	0.216185	0.215844	-1.10109	-1.54923	-0.797936	-0.733214	1.14545	0.306299	-0.114804	-2.37432	1.1718	-0.501824	-0.0471922	0.647179	-0.594901	-1.60712	-0.959159	0.417713	0.792319	-0.540785	-0.329122	0.884451	1.95177	2.00977	-2.13165	0.052581	1.19068	-0.424537	1.42753	0.588862	-0.0813633	0.248074	-2.05955	-1.32152	0.0211027	0.914045	0.432528	-0.243119	1.2799
TCERG1	1.12344	-2.42215	-1.58549	-1.3815	-0.856476	0.210738	1.63137	-0.893163	-0.0949222	-0.78514	-1.86527	-0.0351844	-0.850519	-1.35759	-0.833906	-0.115263	-0.773202	-0.445107	0.267892	-1.4472	0.332836	1.12701	-0.577123	-0.699266	0.196342	1.48778	0.953886	0.744109	0.127838	0.611365	0.00915793	-0.170239	-1.64305	1.21538	-1.05691	0.54516	-1.03956	-0.460427	0.0817975	-0.955521	0.368768	-0.121697	0.811923	-1.08205	0.000780067	-0.605734	-2.23159	0.216814	0.879606
MRGBP	0.903409	-1.24626	-1.97286	-0.745757	1.95977	4.50464	-1.15065	-0.751515	-1.70293	0.589974	-2.18417	0.83676	-1.44852	-0.186527	-1.8583	-1.14652	-0.31498	-4.20731	0.121972	-0.254963	-0.811133	-0.988372	-1.06875	2.25543	-0.361968	2.92647	-0.133521	0.308493	-1.76561	1.23418	-3.48574	-0.00611883	-0.377141	0.405569	4.2145	0.173062	-0.724379	-0.303379	0.671863	-0.559345	0.335367	0.942698	0.433275	-1.88317	-0.634562	0.115387	-1.91729	1.90283	-2.44747
C20orf196	1.40793	1.3208	-0.63937	0.315255	0.768187	0.835767	0.837883	0.0612781	-3.11679	0.265183	-0.33984	0.368004	0.826139	0.512324	0.590991	0.114884	-0.394932	-0.311425	0.13761	1.15189	2.39291	1.50494	-0.423073	1.76959	-0.735843	1.19301	2.4466	1.07305	1.23385	0.974985	-1.71191	2.57579	1.23154	2.06618	1.58513	1.20348	1.16889	0.560351	0.425403	0.369168	1.09513	1.51021	1.4203	-0.23194	1.03293	-0.0289637	0.0133715	-0.145669	0.516776
COX6C	1.12143	0.147195	-1.39884	0.418634	-0.150715	-0.209539	0.71348	-0.845926	-0.295263	-2.55249	-1.00618	1.20212	1.6448	1.20058	-0.268741	-0.318911	0.529364	0.344545	-0.481389	1.18055	-0.0127036	0.718185	0.558398	0.779079	-0.994825	0.783904	0.677651	-0.605013	0.121214	-1.60965	0.936551	0.286578	-0.848378	0.334973	0.482791	0.230085	0.970293	0.0750041	0.55965	-1.48844	0.596103	0.963597	1.33889	0.180131	0.612226	-1.93732	-0.969522	0.498243	-0.900256
PKMYT1	-0.25764	-3.23446	4.24017	0.941996	-1.2059	-0.233008	1.13266	0.109423	1.99447	-2.60711	0.0181339	-0.87072	-0.266267	0.00617956	0.650444	-0.111817	-0.236071	0.329947	0.407328	-2.40717	1.0208	-2.35021	0.76138	-1.54461	-0.458417	0.947755	0.548505	1.0849	3.43475	-1.11943	1.00354	0.0478322	-3.29693	-2.86446	2.16384	-1.75929	-0.321329	-0.638523	0.117417	-0.045214	-0.602582	0.154321	-1.79367	-2.07749	-1.99957	2.22115	-0.603916	-0.254865	2.48181
CUL1	1.02897	-0.551293	-0.531614	-1.46183	-0.303025	2.51947	0.664442	-0.0889843	-1.09692	1.21186	-0.521023	0.87875	1.75943	-0.5749	0.194536	0.797241	0.924966	1.61972	-0.251135	2.86241	1.47072	3.00189	0.495075	1.50334	-0.42776	3.24787	1.20386	2.51546	0.0696461	2.67062	-1.70274	0.0461797	0.95439	0.325404	0.0405981	3.09371	-0.111885	-0.864928	-0.889441	0.782734	1.75283	1.49621	-0.404853	-1.29791	1.02422	-0.460519	0.0176733	-1.08901	-0.158621
TMEM209	0.676514	-0.471933	1.99231	1.93444	-0.384942	-0.442928	0.566446	-0.463665	-0.352953	-0.548704	0.23249	-0.472179	5.31538	2.94363	-0.698828	0.969751	-0.137903	1.59251	0.336137	-0.291751	0.667186	-2.68564	0.386672	-0.486	-0.718117	-1.27201	0.802981	-1.17912	2.85682	-1.8989	0.684477	0.537774	-1.6822	-0.874528	3.0155	-1.62843	-1.46379	-0.507025	0.147333	0.330485	-1.20242	2.02549	-1.26523	0.611517	-1.02789	-0.265443	-1.66489	0.192355	1.50994
TRRAP	1.33731	1.81985	-1.53259	2.88827	0.859705	-1.01407	0.781488	1.03419	1.55593	-0.159083	-0.853467	2.21968	3.57693	0.720255	0.647286	-0.764524	1.34354	-0.287819	0.352403	0.260855	-0.548055	0.740774	-0.306395	0.0924109	1.10765	0.716246	-1.29654	0.0956255	-1.44888	0.935192	0.789555	-2.17385	-1.0059	1.13141	2.51913	1.01143	-1.112	1.2056	0.928152	0.497752	1.48115	2.90771	-0.375823	-0.208858	-0.0170217	-1.93551	-0.613882	1.175	1.68932
NUP35	-1.02085	-0.64406	1.31175	-0.436517	-0.594366	0.596497	1.9733	0.341186	1.00547	-0.34501	2.59348	1.31053	7.08708	0.0038383	-0.794188	0.321309	1.67919	0.675908	0.839091	-1.86668	0.39365	0.931741	1.02848	1.32147	0.495465	0.944488	-0.100909	0.522632	-0.0659909	0.409854	-0.255781	0.526756	-0.119629	-0.917925	2.61216	-0.374049	0.448523	0.871207	0.206407	1.32284	-0.521832	0.498256	-0.838076	-0.985659	-0.308556	1.64869	0.853179	-0.45975	0.309076
CBLL1	0.784253	0.631174	0.450026	0.515306	-0.414762	-0.710645	-2.06514	-0.900325	-1.16395	-2.65364	-0.503293	-0.374158	3.48216	0.420965	0.443812	-2.13639	-0.154456	3.55206	0.00775007	-1.55254	3.08086	-1.72344	0.783539	-0.610613	-0.651695	1.65377	2.28374	-1.98471	-0.352125	-0.31266	0.29655	-2.05321	-0.563221	-1.44544	1.2374	-1.18004	1.1177	0.630607	-0.708985	-0.672616	0.233389	0.328642	-0.464035	-2.2359	-0.979031	-0.877973	0.822403	-0.560267	0.89756
RHOXF2	-0.449355	-0.838855	0.439336	-0.401342	0.632266	1.75065	0.101222	0.996732	0.61537	-0.362942	-0.720985	0.251063	0.0332972	-1.48541	-0.544321	-0.152024	0.840439	1.77731	-0.179571	-0.360805	0.00312859	-0.370066	0.054044	-0.167032	-0.258001	-1.41624	-1.42497	-0.665402	-0.734829	-0.291732	-0.31789	-1.71473	0.15361	-0.843917	-0.153856	1.16135	-0.260061	-0.219667	-0.225248	0.342599	-0.402386	-0.777759	-0.251378	-0.892147	0.530415	2.77847	0.699601	-0.0560542	1.78414
PIF1	-0.670206	-0.626131	0.624845	1.07177	-0.135612	-0.222035	0.967598	-0.294156	-0.233558	-0.820773	1.02081	-0.128452	-0.607584	-0.53867	1.07037	-0.65425	-0.277809	-0.546553	0.226956	-0.862042	0.245835	-0.417213	-0.000782251	0.524728	-0.0121432	-0.640322	0.357972	0.738634	0.26143	0.0864207	0.594616	-0.131181	-0.541661	0.117964	1.35921	0.513245	1.12491	0.593305	0.858777	-0.414653	-0.327399	0.231259	0.523256	0.0950242	-0.425454	1.83161	-0.392383	0.481822	0.854616
ACAD9	0.96927	0.28077	0.312527	1.416	0.36651	-0.18411	1.1965	2.16724	0.798587	-2.02652	-0.150397	0.973164	1.39155	1.38655	0.112962	0.0426993	0.427324	0.0386935	0.0623841	1.0741	-1.29376	0.608255	0.419608	-0.229568	-0.364607	0.166869	1.92613	2.21786	1.15792	-0.432814	-0.387891	-0.405732	-1.22344	-1.03932	-0.334149	-0.0082002	1.92923	-0.795799	2.01797	2.76344	0.573988	1.55216	0.713861	0.782612	1.05487	-1.76612	0.0642475	1.21657	1.4915
ENY2	-0.160505	-0.555037	0.701649	-0.775188	-0.116486	1.71894	-0.249142	1.07445	-0.0229253	-1.28322	0.423196	-0.389665	1.2564	-1.44567	0.145915	-0.828401	0.436962	0.966502	-1.4077	-1.33715	-0.341413	-0.812712	0.878176	-1.05575	-1.25225	1.77333	1.06914	-0.795918	0.531935	1.6892	-0.422545	1.28369	-1.15735	1.10929	0.109581	0.036993	-1.21564	1.03037	0.418425	-1.54469	0.0795688	1.0351	1.13889	-2.38677	-1.53889	-2.47687	-1.08864	-1.57544	-1.9069
USF1	0.0755411	-0.579491	-0.0190562	-2.19727	-0.677261	0.0236938	0.789182	0.0436943	0.836034	1.47305	0.0309543	0.428801	-0.050078	-1.6554	-0.598744	0.689437	0.00193466	-0.679089	0.965518	1.14742	-0.609994	1.04142	-1.06632	1.16256	-0.844996	0.992024	0.0237542	0.877085	-0.933626	0.242778	-1.03822	-2.16167	0.488949	2.54554	-1.03676	0.429417	0.818769	-0.119599	-2.30796	-0.293595	-0.450272	-1.1375	-1.81734	-1.63491	-0.497416	0.965974	-1.09053	-0.614928	-0.793921
PPP2R1A	-0.94998	3.37569	9.87954	7.0682	1.08083	-5.28391	3.66254	-1.20921	3.86182	-2.33072	-1.7311	1.02437	1.11361	5.92324	-1.05584	0.139971	2.98778	4.30812	0.31875	0.142406	-0.689913	-4.70725	1.11342	-0.813029	-1.02584	-3.31014	0.44995	-4.8793	5.69598	-2.90246	3.92499	2.80423	-5.124	-5.78844	5.4834	-4.05897	2.2202	0.48876	0.829502	1.94257	-1.76362	0.960225	-3.60583	0.733034	-0.867199	1.90711	-1.24985	0.590033	4.06458
MCM9	0.403835	-0.469058	-0.647877	0.0172753	0.362813	1.23605	0.396431	0.252848	1.42105	2.29735	-0.115922	-2.02704	-3.83824	0.707451	-0.0939388	-1.41675	-0.390489	-3.47527	2.51086	1.8197	0.235937	-0.024185	0.854399	0.646808	0.67605	-1.38611	-0.60625	1.0293	-0.12993	0.420764	0.160042	0.961259	-0.407874	-1.14915	0.477885	0.612092	2.01007	0.842252	-0.451803	-0.254199	-0.920335	-0.0113753	0.614936	-0.293203	-0.365208	0.68808	0.920866	0.679275	2.83818
IER5	0.0315422	-0.241146	-0.331783	-0.250167	-1.08453	0.217775	-0.160022	-0.508206	0.117634	-0.247277	-0.471977	1.43163	-0.857908	-0.0267361	-0.485237	0.493299	0.893105	-0.765496	0.361783	0.941937	1.74317	0.228727	-0.0392774	-0.176066	-1.21867	0.279659	0.989701	-1.04587	-0.108793	-0.028163	-0.332716	-0.0021964	-1.46011	0.14228	1.87344	0.355088	0.979658	0.339189	-0.870524	-0.523048	-0.161536	-0.123182	-0.498671	-2.23467	0.274088	-0.676045	-0.388374	0.0397785	0.702478
HECTD1	1.73946	1.00868	0.510565	-0.992747	-0.119038	1.65679	-1.26817	-0.214181	-0.652133	-0.725775	-0.585648	-0.509732	1.19727	-0.494828	1.31602	-0.118982	0.573039	2.14687	0.443539	0.00482593	0.715417	2.42772	0.869299	0.141706	-0.571401	2.69886	0.893255	1.57107	1.86376	1.04902	0.59856	2.08755	-0.456661	0.0359335	1.68594	0.167563	1.27014	-0.187079	1.04437	0.0803899	1.04538	1.54216	1.00656	-0.745308	0.869215	0.30404	1.29855	0.399257	-0.560841
CCNF	-1.85069	-4.82002	4.41993	-0.154225	-1.43292	1.16946	0.842109	-0.891956	4.48092	2.52515	0.812008	-0.227353	-2.48575	1.51539	3.49139	-2.31421	0.0927277	-0.489457	0.326106	-2.19924	1.42888	-1.37337	0.717915	0.250575	-0.34323	-1.10525	-0.215153	-0.666176	-0.611397	-0.651333	3.80416	-2.84771	0.298741	1.01161	2.32845	-0.547537	0.237736	-1.61995	-0.130354	2.17957	-0.257746	-1.84265	-2.70452	-2.37332	1.16124	3.01591	0.105077	-1.99378	0.0167157
LSM10	1.98016	0.324895	0.0134217	0.960287	0.345114	2.58104	-0.058757	-0.207245	1.83024	1.25427	0.643246	-0.391624	-0.26223	2.39337	2.9238	3.3121	1.17915	-4.04498	1.15672	-0.606482	-1.59353	0.432275	0.820105	2.22223	-0.595984	0.203804	2.32059	1.14338	1.40291	1.30724	1.72228	1.52468	0.763662	-2.65513	4.66965	0.523791	0.845596	1.02121	0.12561	-0.409776	0.269508	-2.11152	1.0494	-0.640956	-1.48808	-0.958541	-1.01126	1.46031	0.362238
ALKBH8	1.35429	-0.212141	-1.0619	0.339486	0.598217	1.46479	2.75134	-0.753863	-0.311125	0.411003	-1.42053	0.609263	0.592503	0.404502	-0.420127	0.00162487	-0.344102	-1.03246	-0.167179	1.13443	1.94487	2.34335	0.926532	-0.753991	-0.31231	2.67272	1.97087	1.89109	0.26717	1.02673	-1.28274	0.925889	1.1541	3.05663	0.57418	1.6534	-1.01175	-0.3557	-1.27151	-0.643133	1.08646	1.49535	0.617718	-0.657356	0.0107857	-0.500303	-0.105489	1.17202	2.98441
[truncated: 255 more columns]
