# Supplementary material for: Large-scale mapping of environmental-genetic interactions illustrates the dynamic nature of cell-cycle and DNA repair regulation
Source: Mol Cell. Author manuscript; Available in PMC 2026 Apr 10. (PMC13068139; doi:10.1016/j.molcel.2026.01.025)
Supplement: MMC11 [file NIHMS2148368-supplement-MMC11.xlsx]

## Sheet: Sheet1
	H2AFX	NONO	CDC25A	CHTF18	SMC3	PRRC2A	LSM12	PAN3	TAF13	CSRP2BP	XPO4	ZC3H4	NDC1	DBF4	GINS4	H2AFZ	PRMT5	USP15	PIH1D1	RAD51C	PSMA1	SETD1A	ZBTB14	NRF1	DZIP3	PQBP1	RNF8	RSRC2	SFR1	TIMM17B	TAF11	RAD51B	MTOR	DENR	ACLY	DPH1	CASD1	MOB4	RNASEH2B	ROMO1	CKS2	BTAF1	MDC1	NCAPG	GTF2A2	DAP3	CWC15	IDI1	PRKDC
H2AFX	1.20825	-1.03441	0.87873	-0.311619	-0.00256349	-0.505884	-0.263936	-0.418194	0.646227	1.13559	-0.737811	0.0671085	1.18543	-0.0107984	-0.638973	1.04779	-0.10646	0.27277	-0.713586	0.313469	-0.669786	0.632327	-0.269681	-0.149768	-0.372785	-0.0505876	0.137868	-0.84175	-0.173896	0.136375	1.06834	2.57655	-1.17674	0.844854	2.22235	0.429922	0.646269	-0.984378	-0.564526	-0.463731	-2.56989	-0.0421248	0.707056	-1.19765	0.345819	-0.255106	2.63355	-0.612182	1.24371
NONO	-1.03441	0.519454	0.659301	-0.470339	-0.443709	-1.28778	-1.51491	0.126531	-1.13014	-0.159922	-0.187849	-0.0674555	0.772221	0.247819	-1.00394	-0.748067	-1.28409	0.918561	0.714839	-0.23228	0.374191	-0.902511	-1.42752	-0.777257	-0.0530734	0.486454	-0.61649	-1.15667	0.888141	-1.3947	-1.66767	1.23944	-1.28856	-0.506239	0.0382262	-1.38159	0.263165	0.34257	-0.313556	0.622277	-0.667361	0.804349	0.204252	-0.239781	-2.22302	2.66864	0.946124	-1.75895	-0.68013
CDC25A	0.87873	0.659301	0.197342	-0.192794	0.30672	-0.172051	-0.364278	-0.182095	0.493907	-0.378792	0.429225	-0.246424	0.393418	-0.7418	-0.707675	-0.233519	0.0136303	0.251475	-0.693201	-0.628511	0.227246	0.378775	-0.949022	-0.0340661	0.518354	0.420648	-0.305482	-0.402194	-0.0742365	-0.296669	-0.116931	-1.5864	0.706891	0.406373	0.81823	-0.685147	-0.0795141	0.0845455	-1.38502	0.368351	-0.646487	0.0320647	0.325731	-1.53239	-0.293821	0.671144	0.702753	-0.0426135	0.857493
CHTF18	-0.311619	-0.470339	-0.192794	-2.67004	-0.553107	-0.159389	0.216589	-0.0847403	-1.33575	0.217037	-0.292128	-0.446391	0.223185	1.33332	-0.253141	-0.548669	0.429418	0.12147	0.600286	0.647066	-0.507561	0.126807	-0.683997	-0.793864	-0.0886549	0.508592	0.946767	-0.479747	-0.950162	-0.508055	-1.8525	-0.424624	-1.5313	-0.0273577	2.2976	-1.45906	-0.59203	-1.28409	-0.517393	-0.314014	-0.530617	-0.354423	0.391175	-1.50731	-0.400595	-0.0983885	0.349784	0.009043	0.898555
SMC3	-0.00256349	-0.443709	0.30672	-0.553107	-0.0684002	-0.584895	-0.216433	0.353321	1.10036	0.861343	-0.870419	-0.698299	-0.00698617	-0.0993399	0.504677	-0.202457	0.619273	-0.273049	-1.09889	-0.455294	0.214636	-0.552259	0.336991	-0.693238	-0.0728964	0.727343	-1.38263	-0.325976	-0.360984	-2.00608	0.557499	0.254411	-2.38742	0.165046	0.531089	-0.408955	-0.739518	-0.65868	-0.308728	-0.480669	-0.682263	0.832504	0.157007	-0.433491	1.56857	0.733611	0.588352	-0.763365	0.705919
PRRC2A	-0.505884	-1.28778	-0.172051	-0.159389	-0.584895	0.130021	0.131627	-0.732579	-0.41704	2.66873	0.0412387	-0.0682171	0.466342	-0.347543	-0.365906	-0.885319	-0.347643	0.0349287	1.38272	0.00513896	0.197952	-0.0434573	0.25368	0.530577	0.00941408	0.764267	-0.844309	1.41511	-1.45061	0.478456	-0.112307	0.104243	-1.63277	2.89327	0.974231	0.454328	0.428122	1.36103	0.32374	-0.282814	1.81927	0.903161	0.415529	-0.786959	-1.65586	1.51012	0.549154	-1.53244	0.185992
LSM12	-0.263936	-1.51491	-0.364278	0.216589	-0.216433	0.131627	1.57964	-0.181018	1.34557	0.491733	-1.0595	-0.201328	0.0639242	-0.0452301	0.743344	-0.527873	-0.248738	-0.047513	0.0907135	0.0332762	-1.37768	0.655998	0.510647	-0.519211	0.427693	0.420647	0.725963	1.0371	1.09646	-0.179726	0.896315	1.48155	-1.98342	0.910037	2.14162	1.57058	-0.308131	0.534168	-1.74859	-0.351179	-0.632592	1.03142	-0.00482903	-0.269324	0.679065	0.64676	1.10053	-0.645263	0.530824
PAN3	-0.418194	0.126531	-0.182095	-0.0847403	0.353321	-0.732579	-0.181018	1.66062	-0.0673449	-0.455944	-0.201414	0.387854	-0.893491	-0.185625	-0.88616	-0.0203202	0.0393488	0.646971	-0.331894	0.104746	1.14636	0.629765	-0.205432	-0.546728	0.417489	-0.227888	0.126591	-0.485303	0.0942297	0.531354	-0.874113	-0.731818	-1.38636	0.0618601	0.06939	0.0657322	0.383449	0.0589284	-1.31816	0.0937655	-0.183679	-0.51782	0.947257	-0.09857	-2.46335	0.602878	-0.893199	0.213339	0.0479432
TAF13	0.646227	-1.13014	0.493907	-1.33575	1.10036	-0.41704	1.34557	-0.0673449	-2.88126	-0.648525	0.291066	0.402631	1.12166	-0.13034	1.11346	2.93931	0.397013	-0.067568	1.04116	-0.844826	0.980049	0.277817	-0.427713	0.47819	1.02971	-0.0556936	1.07557	0.805833	0.172553	-0.299734	1.29556	-0.788489	-0.0759166	0.374728	1.78561	0.513537	0.441076	0.129957	-0.871167	-0.171774	0.623626	-3.81859	-0.610322	1.47309	-1.09795	-0.355303	0.964686	-1.50794	0.27997
CSRP2BP	1.13559	-0.159922	-0.378792	0.217037	0.861343	2.66873	0.491733	-0.455944	-0.648525	-2.27823	1.87943	0.861668	0.580608	0.0630649	0.727348	-0.60925	1.5454	-0.453424	-0.743368	-0.0280355	1.3154	-0.190281	1.66634	-0.0464269	-0.330479	0.332684	-0.221823	-0.970805	-0.0327854	-0.351867	-0.744984	-1.0758	1.00582	-0.935236	0.173468	0.201944	0.0377579	0.911096	0.106985	1.42775	0.553172	2.29808	0.199994	1.82996	0.787702	0.451934	1.25104	-1.04862	-1.65341
XPO4	-0.737811	-0.187849	0.429225	-0.292128	-0.870419	0.0412387	-1.0595	-0.201414	0.291066	1.87943	0.649365	0.0205602	-0.065248	-1.30622	-1.02104	0.233304	-0.629798	0.604154	0.404877	0.720722	-0.279759	0.037994	-0.106534	0.567043	-0.265217	-0.247131	0.0286563	0.350451	-0.245519	0.390628	-1.05043	1.04109	-2.00682	-0.28398	-0.639995	-0.622054	0.0903839	-0.480266	-0.739041	-0.438795	-0.529479	-0.787188	-0.00686803	-1.5214	0.0783332	2.35234	-0.954299	-1.03901	-1.19474
ZC3H4	0.0671085	-0.0674555	-0.246424	-0.446391	-0.698299	-0.0682171	-0.201328	0.387854	0.402631	0.861668	0.0205602	-0.318785	1.18138	-1.16521	-0.532388	0.249744	-0.449869	0.14396	0.247797	-0.128949	-0.404635	-0.208399	-1.63765	-0.116262	-0.438293	0.256512	0.105539	-0.599043	0.745673	0.349893	0.0298885	0.642442	-0.165604	1.73304	1.07808	-1.32541	0.0558329	-0.223739	-0.351875	0.134296	0.0795422	0.944627	-0.840212	-1.01372	-0.458135	2.78501	0.103825	-1.42	2.11104
NDC1	1.18543	0.772221	0.393418	0.223185	-0.00698617	0.466342	0.0639242	-0.893491	1.12166	0.580608	-0.065248	1.18138	-0.096524	1.61518	0.456302	-0.368859	-0.704702	-0.528201	0.880503	0.883998	-0.315517	2.02868	1.22145	2.18981	-0.463679	0.556421	1.05022	0.719374	-0.0909934	-0.390204	0.909732	1.41651	0.243851	2.15122	-0.59588	0.190245	0.0257783	1.20938	-0.0819633	0.591504	-1.22342	1.94451	0.5462	0.294419	-0.0386774	-1.31582	0.862284	-0.12093	0.592535
DBF4	-0.0107984	0.247819	-0.7418	1.33332	-0.0993399	-0.347543	-0.0452301	-0.185625	-0.13034	0.0630649	-1.30622	-1.16521	1.61518	-1.01814	0.696565	-0.693064	-0.786175	-1.557	-0.126198	-0.536015	-1.54664	-0.441279	-0.179906	0.351494	-1.03482	0.608931	0.306673	1.26083	-0.856864	-0.634534	-0.681817	-0.361182	-2.29623	1.07518	1.64761	1.07615	0.35836	0.0510319	0.190838	-0.116158	-0.881309	0.203232	0.374431	-1.13342	-0.782696	0.230752	0.220267	-0.82959	1.01584
GINS4	-0.638973	-1.00394	-0.707675	-0.253141	0.504677	-0.365906	0.743344	-0.88616	1.11346	0.727348	-1.02104	-0.532388	0.456302	0.696565	-0.594816	-0.30354	-0.433683	-1.04294	-0.0495446	-0.299957	-0.610563	-0.600249	-0.882736	-0.155261	0.102603	0.642965	-0.125046	0.489925	-0.959014	-0.649798	-1.02267	-0.160493	-1.2152	0.401212	-0.0591355	-0.262046	-0.993409	-0.165617	-0.403715	0.462855	-0.018967	-0.108351	-0.0220789	-0.31488	0.72253	1.02581	0.174767	-0.592896	0.152691
H2AFZ	1.04779	-0.748067	-0.233519	-0.548669	-0.202457	-0.885319	-0.527873	-0.0203202	2.93931	-0.60925	0.233304	0.249744	-0.368859	-0.693064	-0.30354	-0.37816	-0.123165	-0.05762	-0.592676	0.137568	0.531063	1.63006	-0.45285	-0.655862	-0.611124	-0.215036	0.361081	-0.375582	-0.144738	-0.496233	2.05473	0.183063	-0.672083	-2.92764	0.244723	-0.209601	-0.476732	-0.444925	-0.370402	1.00596	-0.212637	-2.47092	0.615599	0.273867	-0.103452	1.35951	0.186084	0.0270965	-1.28774
PRMT5	-0.10646	-1.28409	0.0136303	0.429418	0.619273	-0.347643	-0.248738	0.0393488	0.397013	1.5454	-0.629798	-0.449869	-0.704702	-0.786175	-0.433683	-0.123165	-0.144022	0.0842557	-0.253845	-0.759347	-0.883852	-0.215098	-0.185657	-0.0451566	1.17042	-0.104406	-0.206018	-0.560785	-0.550988	-0.267652	-0.453492	0.259544	0.2085	-0.683518	0.134613	-0.0740676	-1.12947	-0.338686	0.31034	0.31156	0.389373	0.161224	-0.236985	-0.114208	0.282494	-0.908334	-0.8148	-0.591101	0.0929526
USP15	0.27277	0.918561	0.251475	0.12147	-0.273049	0.0349287	-0.047513	0.646971	-0.067568	-0.453424	0.604154	0.14396	-0.528201	-1.557	-1.04294	-0.05762	0.0842557	-0.611665	-0.0344884	-0.268095	-0.993023	0.650948	0.137884	0.383108	-0.676555	0.0850638	-0.552972	0.374148	-0.00611656	-0.0411507	-0.000734513	0.645739	0.0326752	-0.641005	-0.622241	-1.05675	-0.43082	-0.0955529	-0.789537	1.28217	-1.2621	0.626809	0.399867	0.452256	0.115989	2.17675	0.392965	0.623819	0.545971
PIH1D1	-0.713586	0.714839	-0.693201	0.600286	-1.09889	1.38272	0.0907135	-0.331894	1.04116	-0.743368	0.404877	0.247797	0.880503	-0.126198	-0.0495446	-0.592676	-0.253845	-0.0344884	1.88978	-0.575009	-0.221378	-0.555799	-0.476283	0.55126	-0.493835	-0.272854	0.605056	0.300787	-0.567024	0.304406	0.221652	-0.758095	-0.963714	0.093432	-0.52353	0.0697645	-0.115001	-0.187425	-0.389764	0.0811563	-0.279481	-0.150421	0.0577946	-0.853059	-0.657274	0.625646	-0.165644	0.0598178	0.547994
RAD51C	0.313469	-0.23228	-0.628511	0.647066	-0.455294	0.00513896	0.0332762	0.104746	-0.844826	-0.0280355	0.720722	-0.128949	0.883998	-0.536015	-0.299957	0.137568	-0.759347	-0.268095	-0.575009	0.815801	-0.25548	1.5601	0.44867	0.40851	-0.945706	1.7124	0.144896	0.490655	0.737938	0.138512	-1.18203	1.5208	-1.10593	1.49823	0.463871	0.282002	-0.0809042	0.520641	1.8082	-2.04183	-0.470073	1.43892	-0.167318	-0.692468	-0.301686	0.946461	0.855872	0.801783	2.36741
PSMA1	-0.669786	0.374191	0.227246	-0.507561	0.214636	0.197952	-1.37768	1.14636	0.980049	1.3154	-0.279759	-0.404635	-0.315517	-1.54664	-0.610563	0.531063	-0.883852	-0.993023	-0.221378	-0.25548	0.119905	-0.553188	-0.40407	-0.77586	1.11412	-0.406268	0.715107	-0.133638	1.75331	0.657132	-1.21084	-0.339248	-1.53604	0.49371	-3.0332	-0.123119	-0.840116	0.412957	-1.31315	-1.60942	2.56704	-0.434493	2.13694	-2.26275	0.469787	0.711624	-1.54604	1.47476	1.24103
SETD1A	0.632327	-0.902511	0.378775	0.126807	-0.552259	-0.0434573	0.655998	0.629765	0.277817	-0.190281	0.037994	-0.208399	2.02868	-0.441279	-0.600249	1.63006	-0.215098	0.650948	-0.555799	1.5601	-0.553188	-1.74516	0.237222	0.740977	-0.975707	0.903906	0.347862	1.17423	0.240568	-0.152878	-0.179805	1.06096	-0.941026	0.849109	1.04278	0.491152	-0.508881	0.167001	0.804363	-0.183487	-0.805434	0.430057	1.17029	-0.659656	0.173959	1.10069	0.894694	0.604053	-1.23332
ZBTB14	-0.269681	-1.42752	-0.949022	-0.683997	0.336991	0.25368	0.510647	-0.205432	-0.427713	1.66634	-0.106534	-1.63765	1.22145	-0.179906	-0.882736	-0.45285	-0.185657	0.137884	-0.476283	0.44867	-0.40407	0.237222	0.796488	1.22266	0.632133	-0.929419	-1.23085	-0.442035	-0.122844	-0.702608	-0.819623	0.0607795	-1.28415	1.37219	0.679832	0.502398	0.111523	-1.12254	-0.580581	0.157811	-0.828147	-0.340769	0.730699	-1.3776	-0.266503	1.17069	-0.208069	-1.08534	-0.342689
NRF1	-0.149768	-0.777257	-0.0340661	-0.793864	-0.693238	0.530577	-0.519211	-0.546728	0.47819	-0.0464269	0.567043	-0.116262	2.18981	0.351494	-0.155261	-0.655862	-0.0451566	0.383108	0.55126	0.40851	-0.77586	0.740977	1.22266	-0.353036	0.349642	-0.622607	0.939498	1.03757	1.20918	-0.374503	-0.212225	0.321118	-0.982692	0.969968	-1.37038	-0.554347	-0.82759	0.809369	-1.05368	-0.60108	-0.769042	-0.706092	0.318567	0.777008	0.266853	1.01179	0.0531481	0.894875	0.746469
DZIP3	-0.372785	-0.0530734	0.518354	-0.0886549	-0.0728964	0.00941408	0.427693	0.417489	1.02971	-0.330479	-0.265217	-0.438293	-0.463679	-1.03482	0.102603	-0.611124	1.17042	-0.676555	-0.493835	-0.945706	1.11412	-0.975707	0.632133	0.349642	0.569615	-0.430571	0.28203	0.254967	-0.956145	-0.0467227	-0.524078	1.63624	-1.3	-0.358814	-1.18544	-0.24207	0.240389	0.646659	-0.381588	0.680944	0.575771	0.444388	0.12607	-0.333644	0.678751	0.107586	1.94639	-0.947257	0.913033
PQBP1	-0.0505876	0.486454	0.420648	0.508592	0.727343	0.764267	0.420647	-0.227888	-0.0556936	0.332684	-0.247131	0.256512	0.556421	0.608931	0.642965	-0.215036	-0.104406	0.0850638	-0.272854	1.7124	-0.406268	0.903906	-0.929419	-0.622607	-0.430571	0.766268	0.330179	1.04799	1.20572	-0.318343	-0.349152	0.659273	-0.110224	1.61548	0.533099	0.693977	0.906523	1.27574	0.785838	0.785848	0.797832	0.981332	1.5367	0.955628	0.0645895	-0.536008	0.706267	1.92947	0.0425783
RNF8	0.137868	-0.61649	-0.305482	0.946767	-1.38263	-0.844309	0.725963	0.126591	1.07557	-0.221823	0.0286563	0.105539	1.05022	0.306673	-0.125046	0.361081	-0.206018	-0.552972	0.605056	0.144896	0.715107	0.347862	-1.23085	0.939498	0.28203	0.330179	-0.690624	-0.155008	0.823315	-0.0547113	0.978329	1.3924	-2.203	1.42517	2.42522	-0.134134	0.490825	0.0673273	-0.749608	-0.155666	-1.02111	0.528575	0.684231	0.0253485	-0.796249	-1.23879	0.174808	-0.773769	2.21711
RSRC2	-0.84175	-1.15667	-0.402194	-0.479747	-0.325976	1.41511	1.0371	-0.485303	0.805833	-0.970805	0.350451	-0.599043	0.719374	1.26083	0.489925	-0.375582	-0.560785	0.374148	0.300787	0.490655	-0.133638	1.17423	-0.442035	1.03757	0.254967	1.04799	-0.155008	1.75112	0.73134	0.237823	-0.329235	2.22814	-3.03426	1.34949	-0.952689	0.610549	-0.249924	-0.470277	0.378106	-0.301735	-0.0106844	1.43253	0.289231	-1.57898	-0.0338744	-0.347241	0.471681	-1.59387	2.00082
SFR1	-0.173896	0.888141	-0.0742365	-0.950162	-0.360984	-1.45061	1.09646	0.0942297	0.172553	-0.0327854	-0.245519	0.745673	-0.0909934	-0.856864	-0.959014	-0.144738	-0.550988	-0.00611656	-0.567024	0.737938	1.75331	0.240568	-0.122844	1.20918	-0.956145	1.20572	0.823315	0.73134	-0.680668	-0.671415	-0.496869	1.15488	0.674626	0.600477	0.239762	0.218172	0.341708	-0.69347	-0.947655	-0.022303	-0.254719	0.296209	-0.285211	-0.396928	0.0127077	2.59611	0.42039	-0.642618	0.249452
TIMM17B	0.136375	-1.3947	-0.296669	-0.508055	-2.00608	0.478456	-0.179726	0.531354	-0.299734	-0.351867	0.390628	0.349893	-0.390204	-0.634534	-0.649798	-0.496233	-0.267652	-0.0411507	0.304406	0.138512	0.657132	-0.152878	-0.702608	-0.374503	-0.0467227	-0.318343	-0.0547113	0.237823	-0.671415	-1.5473	-0.319365	0.637469	-0.790112	0.309521	0.126707	0.194786	0.817548	0.385595	-1.02095	0.97079	-0.493527	0.47523	-0.45009	1.65143	-0.374076	1.80873	-0.597342	1.38802	-1.01009
TAF11	1.06834	-1.66767	-0.116931	-1.8525	0.557499	-0.112307	0.896315	-0.874113	1.29556	-0.744984	-1.05043	0.0298885	0.909732	-0.681817	-1.02267	2.05473	-0.453492	-0.000734513	0.221652	-1.18203	-1.21084	-0.179805	-0.819623	-0.212225	-0.524078	-0.349152	0.978329	-0.329235	-0.496869	-0.319365	-1.3046	-0.42868	-0.781231	2.56404	0.755745	-0.106994	0.302954	-1.08067	-1.01564	-0.792737	-1.45486	-2.25409	-0.389911	-0.0595654	1.205	-1.0509	0.440056	-0.426144	-0.470947
RAD51B	2.57655	1.23944	-1.5864	-0.424624	0.254411	0.104243	1.48155	-0.731818	-0.788489	-1.0758	1.04109	0.642442	1.41651	-0.361182	-0.160493	0.183063	0.259544	0.645739	-0.758095	1.5208	-0.339248	1.06096	0.0607795	0.321118	1.63624	0.659273	1.3924	2.22814	1.15488	0.637469	-0.42868	-0.258454	-0.831033	0.897508	0.504085	0.82943	0.941051	-0.306932	0.544466	0.239472	-0.155225	0.594699	2.28307	0.306115	-0.245501	2.1236	0.573849	-0.045578	0.593811
MTOR	-1.17674	-1.28856	0.706891	-1.5313	-2.38742	-1.63277	-1.98342	-1.38636	-0.0759166	1.00582	-2.00682	-0.165604	0.243851	-2.29623	-1.2152	-0.672083	0.2085	0.0326752	-0.963714	-1.10593	-1.53604	-0.941026	-1.28415	-0.982692	-1.3	-0.110224	-2.203	-3.03426	0.674626	-0.790112	-0.781231	-0.831033	-1.48876	-1.50309	-0.183682	-0.0928525	-2.17895	-0.76966	-0.866732	-1.8034	-1.46062	0.34108	-3.18426	-1.11996	-0.309464	-0.0895393	-1.22825	-1.47511	0.518206
DENR	0.844854	-0.506239	0.406373	-0.0273577	0.165046	2.89327	0.910037	0.0618601	0.374728	-0.935236	-0.28398	1.73304	2.15122	1.07518	0.401212	-2.92764	-0.683518	-0.641005	0.093432	1.49823	0.49371	0.849109	1.37219	0.969968	-0.358814	1.61548	1.42517	1.34949	0.600477	0.309521	2.56404	0.897508	-1.50309	1.61796	-2.17617	0.135023	0.51156	1.47032	-0.207023	-0.0056105	0.76474	0.174518	1.07099	2.02819	0.488521	-0.19291	0.783925	-0.53475	2.47533
ACLY	2.22235	0.0382262	0.81823	2.2976	0.531089	0.974231	2.14162	0.06939	1.78561	0.173468	-0.639995	1.07808	-0.59588	1.64761	-0.0591355	0.244723	0.134613	-0.622241	-0.52353	0.463871	-3.0332	1.04278	0.679832	-1.37038	-1.18544	0.533099	2.42522	-0.952689	0.239762	0.126707	0.755745	0.504085	-0.183682	-2.17617	0.119087	0.70092	1.58324	1.0197	-1.00776	0.677866	0.80906	-0.051828	-0.722919	-0.00582238	0.621514	3.76356	1.21185	-2.42386	-0.691923
DPH1	0.429922	-1.38159	-0.685147	-1.45906	-0.408955	0.454328	1.57058	0.0657322	0.513537	0.201944	-0.622054	-1.32541	0.190245	1.07615	-0.262046	-0.209601	-0.0740676	-1.05675	0.0697645	0.282002	-0.123119	0.491152	0.502398	-0.554347	-0.24207	0.693977	-0.134134	0.610549	0.218172	0.194786	-0.106994	0.82943	-0.0928525	0.135023	0.70092	-0.636383	-0.698746	-0.48641	0.399212	-0.00493281	-0.29568	0.253049	0.147766	-0.699113	1.57861	1.65832	1.76423	0.313795	0.335685
CASD1	0.646269	0.263165	-0.0795141	-0.59203	-0.739518	0.428122	-0.308131	0.383449	0.441076	0.0377579	0.0903839	0.0558329	0.0257783	0.35836	-0.993409	-0.476732	-1.12947	-0.43082	-0.115001	-0.0809042	-0.840116	-0.508881	0.111523	-0.82759	0.240389	0.906523	0.490825	-0.249924	0.341708	0.817548	0.302954	0.941051	-2.17895	0.51156	1.58324	-0.698746	0.51312	-0.944328	-0.301937	-0.365437	0.534405	0.698821	0.999579	-2.20924	-0.983379	0.204416	-0.372271	-1.30223	-0.103642
MOB4	-0.984378	0.34257	0.0845455	-1.28409	-0.65868	1.36103	0.534168	0.0589284	0.129957	0.911096	-0.480266	-0.223739	1.20938	0.0510319	-0.165617	-0.444925	-0.338686	-0.0955529	-0.187425	0.520641	0.412957	0.167001	-1.12254	0.809369	0.646659	1.27574	0.0673273	-0.470277	-0.69347	0.385595	-1.08067	-0.306932	-0.76966	1.47032	1.0197	-0.48641	-0.944328	0.75242	-0.169596	-0.464725	0.140728	0.201169	-0.280741	0.929068	0.176874	0.218005	0.570017	-0.846181	-0.390587
RNASEH2B	-0.564526	-0.313556	-1.38502	-0.517393	-0.308728	0.32374	-1.74859	-1.31816	-0.871167	0.106985	-0.739041	-0.351875	-0.0819633	0.190838	-0.403715	-0.370402	0.31034	-0.789537	-0.389764	1.8082	-1.31315	0.804363	-0.580581	-1.05368	-0.381588	0.785838	-0.749608	0.378106	-0.947655	-1.02095	-1.01564	0.544466	-0.866732	-0.207023	-1.00776	0.399212	-0.301937	-0.169596	2.36493	-0.0125649	-0.191355	2.22985	0.256347	-1.01835	-0.855893	-0.504756	1.95628	-2.29967	0.0295427
ROMO1	-0.463731	0.622277	0.368351	-0.314014	-0.480669	-0.282814	-0.351179	0.0937655	-0.171774	1.42775	-0.438795	0.134296	0.591504	-0.116158	0.462855	1.00596	0.31156	1.28217	0.0811563	-2.04183	-1.60942	-0.183487	0.157811	-0.60108	0.680944	0.785848	-0.155666	-0.301735	-0.022303	0.97079	-0.792737	0.239472	-1.8034	-0.0056105	0.677866	-0.00493281	-0.365437	-0.464725	-0.0125649	-0.507012	-0.270472	-0.194012	-0.464384	1.4474	0.474969	2.9467	-0.276587	-0.529815	-0.26335
CKS2	-2.56989	-0.667361	-0.646487	-0.530617	-0.682263	1.81927	-0.632592	-0.183679	0.623626	0.553172	-0.529479	0.0795422	-1.22342	-0.881309	-0.018967	-0.212637	0.389373	-1.2621	-0.279481	-0.470073	2.56704	-0.805434	-0.828147	-0.769042	0.575771	0.797832	-1.02111	-0.0106844	-0.254719	-0.493527	-1.45486	-0.155225	-1.46062	0.76474	0.80906	-0.29568	0.534405	0.140728	-0.191355	-0.270472	-1.8997	0.344454	-0.383854	-0.911295	-0.361143	0.455534	-0.329251	-0.0811688	-1.02513
BTAF1	-0.0421248	0.804349	0.0320647	-0.354423	0.832504	0.903161	1.03142	-0.51782	-3.81859	2.29808	-0.787188	0.944627	1.94451	0.203232	-0.108351	-2.47092	0.161224	0.626809	-0.150421	1.43892	-0.434493	0.430057	-0.340769	-0.706092	0.444388	0.981332	0.528575	1.43253	0.296209	0.47523	-2.25409	0.594699	0.34108	0.174518	-0.051828	0.253049	0.698821	0.201169	2.22985	-0.194012	0.344454	-2.46286	0.563207	1.5465	-0.558192	-1.33458	0.193081	-0.0622212	1.32972
MDC1	0.707056	0.204252	0.325731	0.391175	0.157007	0.415529	-0.00482903	0.947257	-0.610322	0.199994	-0.00686803	-0.840212	0.5462	0.374431	-0.0220789	0.615599	-0.236985	0.399867	0.0577946	-0.167318	2.13694	1.17029	0.730699	0.318567	0.12607	1.5367	0.684231	0.289231	-0.285211	-0.45009	-0.389911	2.28307	-3.18426	1.07099	-0.722919	0.147766	0.999579	-0.280741	0.256347	-0.464384	-0.383854	0.563207	0.447332	-1.05702	-0.0512068	0.908616	-0.0663764	-0.76891	-0.359184
NCAPG	-1.19765	-0.239781	-1.53239	-1.50731	-0.433491	-0.786959	-0.269324	-0.09857	1.47309	1.82996	-1.5214	-1.01372	0.294419	-1.13342	-0.31488	0.273867	-0.114208	0.452256	-0.853059	-0.692468	-2.26275	-0.659656	-1.3776	0.777008	-0.333644	0.955628	0.0253485	-1.57898	-0.396928	1.65143	-0.0595654	0.306115	-1.11996	2.02819	-0.00582238	-0.699113	-2.20924	0.929068	-1.01835	1.4474	-0.911295	1.5465	-1.05702	-1.25783	0.744366	0.467691	-0.724092	1.65244	1.40321
GTF2A2	0.345819	-2.22302	-0.293821	-0.400595	1.56857	-1.65586	0.679065	-2.46335	-1.09795	0.787702	0.0783332	-0.458135	-0.0386774	-0.782696	0.72253	-0.103452	0.282494	0.115989	-0.657274	-0.301686	0.469787	0.173959	-0.266503	0.266853	0.678751	0.0645895	-0.796249	-0.0338744	0.0127077	-0.374076	1.205	-0.245501	-0.309464	0.488521	0.621514	1.57861	-0.983379	0.176874	-0.855893	0.474969	-0.361143	-0.558192	-0.0512068	0.744366	-1.26864	-0.0226124	1.65079	-0.23676	-0.856359
DAP3	-0.255106	2.66864	0.671144	-0.0983885	0.733611	1.51012	0.64676	0.602878	-0.355303	0.451934	2.35234	2.78501	-1.31582	0.230752	1.02581	1.35951	-0.908334	2.17675	0.625646	0.946461	0.711624	1.10069	1.17069	1.01179	0.107586	-0.536008	-1.23879	-0.347241	2.59611	1.80873	-1.0509	2.1236	-0.0895393	-0.19291	3.76356	1.65832	0.204416	0.218005	-0.504756	2.9467	0.455534	-1.33458	0.908616	0.467691	-0.0226124	-3.14849	0.0608598	-2.24403	-2.1959
CWC15	2.63355	0.946124	0.702753	0.349784	0.588352	0.549154	1.10053	-0.893199	0.964686	1.25104	-0.954299	0.103825	0.862284	0.220267	0.174767	0.186084	-0.8148	0.392965	-0.165644	0.855872	-1.54604	0.894694	-0.208069	0.0531481	1.94639	0.706267	0.174808	0.471681	0.42039	-0.597342	0.440056	0.573849	-1.22825	0.783925	1.21185	1.76423	-0.372271	0.570017	1.95628	-0.276587	-0.329251	0.193081	-0.0663764	-0.724092	1.65079	0.0608598	-0.841958	1.11377	0.515412
IDI1	-0.612182	-1.75895	-0.0426135	0.009043	-0.763365	-1.53244	-0.645263	0.213339	-1.50794	-1.04862	-1.03901	-1.42	-0.12093	-0.82959	-0.592896	0.0270965	-0.591101	0.623819	0.0598178	0.801783	1.47476	0.604053	-1.08534	0.894875	-0.947257	1.92947	-0.773769	-1.59387	-0.642618	1.38802	-0.426144	-0.045578	-1.47511	-0.53475	-2.42386	0.313795	-1.30223	-0.846181	-2.29967	-0.529815	-0.0811688	-0.0622212	-0.76891	1.65244	-0.23676	-2.24403	1.11377	1.84499	-1.05831
PRKDC	1.24371	-0.68013	0.857493	0.898555	0.705919	0.185992	0.530824	0.0479432	0.27997	-1.65341	-1.19474	2.11104	0.592535	1.01584	0.152691	-1.28774	0.0929526	0.545971	0.547994	2.36741	1.24103	-1.23332	-0.342689	0.746469	0.913033	0.0425783	2.21711	2.00082	0.249452	-1.01009	-0.470947	0.593811	0.518206	2.47533	-0.691923	0.335685	-0.103642	-0.390587	0.0295427	-0.26335	-1.02513	1.32972	-0.359184	1.40321	-0.856359	-2.1959	0.515412	-1.05831	-2.7682
SCAF8	-0.403991	-0.883906	-0.160801	-0.948372	-0.175861	0.714282	1.2897	-0.464414	-2.05862	0.994957	-0.991563	-0.0140303	1.07915	0.497899	-0.120996	0.481491	-0.259458	0.319631	-0.573103	0.906329	-0.0833289	0.510126	0.619194	2.13159	0.374655	0.155632	-0.943735	-2.09826	0.370093	-1.66665	-1.44191	-0.0717315	0.956213	1.69411	2.19634	-0.667188	0.127052	-0.476343	-1.14852	-1.11873	-0.0749013	1.43	-0.109309	0.64121	0.0387809	2.39668	0.513278	0.0390998	-0.283165
THRAP3	-1.00857	0.0449386	0.996698	-1.14325	0.622118	1.83568	0.0731171	-0.599523	-2.31933	2.60691	-0.516092	1.55815	0.387362	0.148165	-0.455454	-0.389263	0.191659	-1.93563	-1.25695	0.37628	0.347671	-0.21478	-1.0096	1.53934	-0.455244	0.984165	-0.185406	-0.953693	-0.543875	-0.867447	-2.23575	-1.34297	-1.47812	0.980534	0.060672	-0.851623	-0.581062	-0.246631	-0.65971	0.353227	-0.715626	-2.15922	0.665818	1.19472	-2.30719	3.60271	1.59541	-1.47599	-1.86989
ZAR1L	-1.54142	-0.819012	-0.262077	-0.0210102	1.21887	-0.0661117	-0.495364	-0.677225	0.574302	1.21303	-0.766862	0.888183	0.109492	-0.286873	0.0501621	-2.19197	0.268133	0.0306845	-0.220417	1.40582	1.11903	-0.56184	0.572852	0.598288	-0.95832	0.929927	-0.380967	-0.358983	0.249591	-0.95637	0.911074	1.06196	0.596041	0.987482	0.964121	0.0470633	1.53994	0.604015	1.56045	0.262064	-0.540588	0.298798	2.41705	1.73336	0.024017	2.13788	-0.100673	0.261418	0.242189
METAP2	-0.96677	-1.89179	-0.568069	-0.624588	-0.535492	-1.14143	0.214137	-0.302628	0.474874	-0.21836	-1.7999	-0.381102	0.655329	-0.59845	-0.807396	-0.75315	-0.331362	-0.460904	0.139895	1.47845	-0.122762	-1.29388	-0.144526	-0.692247	-1.65839	0.33713	-1.45279	1.36472	0.174689	-0.797807	-0.61169	-0.322	-0.610416	-0.810191	-0.586297	-0.796529	-1.23541	-0.813079	0.1351	-1.15732	-1.35516	0.659715	-0.512827	-0.208905	0.595333	2.20465	-0.858662	-0.554598	0.0673285
RNF25	-0.384226	-0.998453	0.375537	0.389712	0.12236	1.08175	-0.0106883	-0.676836	1.3806	0.0887478	0.511056	-0.189065	0.70331	0.376874	-0.225035	0.0343552	-0.53094	-0.803401	-0.663286	-1.20512	0.306259	0.407416	-0.814129	-0.203119	0.0408317	-0.466262	-0.879284	-0.84409	0.523023	-1.2439	-0.507793	-0.383993	-0.257569	-0.83447	1.3297	0.357874	-0.214678	0.384462	0.0807007	0.580191	1.0305	1.83286	-0.264073	-1.62195	1.82499	1.07543	0.184672	-0.990219	-0.029107
UVSSA	-0.206831	-0.174207	-0.255857	-0.512067	-0.575174	-0.165099	0.423323	-0.0931276	0.210284	-0.337734	0.159557	-0.906649	0.532651	-0.116681	1.25646	0.911065	0.599994	-0.313736	-0.01668	-1.41415	0.933905	0.983685	0.0958983	0.0800942	-0.312118	0.66702	-0.278117	0.742149	0.733057	-1.02146	0.641363	-0.443685	-0.586278	0.891819	-0.286284	-0.111017	0.267653	0.278077	-0.785979	-0.0698499	-0.619763	0.399271	0.435221	0.557977	-0.730814	1.7234	0.906361	-0.249779	0.615443
PARS2	1.77082	0.840792	0.566437	0.266892	-0.18371	0.994994	-0.35978	0.927755	-0.99683	-0.323622	2.26609	0.305392	-1.71779	0.472121	0.984705	-0.289888	-0.421819	0.0129031	-0.223889	0.906422	-0.335925	0.404365	-0.401521	1.55178	1.38213	-1.00203	0.446165	0.106142	-0.259717	0.562196	0.626032	0.427927	-0.382985	0.729855	-1.44714	0.000756412	-0.393119	0.50788	0.436688	1.71809	0.0935807	1.45109	-0.410103	0.47103	1.64441	-0.809925	1.03726	-0.801862	-1.28848
RBBP4	0.283798	-0.28014	-0.321472	-1.26667	-0.932356	-1.72495	-1.19777	-1.55219	-0.211387	0.573277	-0.0551687	-0.388022	0.353232	-0.166732	-0.0988195	-1.1466	-0.117764	1.89146	0.887771	0.414343	-1.5979	2.28912	0.195535	-0.170045	1.18964	1.39598	-2.25235	0.547679	-0.107653	-1.51337	-0.125154	-1.99766	-1.17637	2.41483	0.46795	-0.337617	0.491867	-0.20636	-0.582546	-0.503529	0.440083	-0.801918	2.0771	-0.769839	0.54853	-0.00489286	0.578238	-0.144885	-1.23087
ZNF263	-1.08237	-1.59884	-0.137666	0.289595	-1.05299	0.329849	-0.430652	1.61455	-0.674051	0.346896	0.352303	0.0237231	0.788071	0.329489	-0.527506	-1.00536	0.417959	-0.6657	0.481076	0.697479	-1.75714	-0.525415	-0.163613	-0.110499	0.778973	1.23762	0.96112	0.551532	0.569832	-0.986298	-0.472088	1.9437	-0.133687	-1.05311	0.742634	-0.422384	-0.151461	-0.263423	0.491828	0.688431	-1.2091	0.41896	0.768708	-0.0236015	0.0345509	1.78473	1.03152	-0.577133	0.2317
KIAA1429	-0.572285	-0.740111	0.697775	-1.70675	0.231404	1.27472	-0.881237	-1.09722	-1.85654	-1.55284	-1.78087	0.111787	0.484474	-0.116271	0.220745	0.0669863	-0.341845	-1.24441	-0.139214	0.18245	1.39752	0.849279	-0.487882	-0.357294	0.409304	1.40185	-1.46132	-0.522069	-1.30686	0.743071	-0.87134	-0.332607	-1.90109	3.23783	-0.382241	-0.902311	-0.501504	-0.408941	-1.89026	-0.183786	-0.745794	-3.36814	0.727307	0.272525	-1.36205	0.118345	2.39424	-3.13717	-1.95032
CYB5B	-1.62933	2.5014	-0.677405	3.6101	0.663549	-4.14068	0.511076	1.53379	-1.8018	-2.45263	-2.21741	2.03624	-0.766412	-1.57485	1.64872	2.06464	0.103255	0.347996	-1.02085	2.16925	0.801554	-4.0274	-0.794546	1.01558	0.475484	1.46884	0.3791	-0.835273	0.0773791	0.668305	-2.77416	0.241223	0.877631	-4.61024	-2.34096	1.49345	-0.0115414	0.195812	2.05881	-0.322925	-0.807718	-2.21946	0.560409	0.659941	-1.34047	-2.96581	1.28924	-0.953212	-0.467261
PXMP2	-0.831536	-0.449261	-0.156104	0.52441	-1.21188	0.118795	0.33417	-0.564509	0.0215666	-0.275877	0.0245321	0.589403	0.14936	-0.969046	-0.302302	-0.195516	0.437929	-0.493054	-0.517107	0.0230362	0.64	0.121678	-0.296652	-0.135317	0.231192	0.89167	-0.254214	1.53301	0.219232	-0.369039	-0.528135	-0.4411	-1.38771	0.755907	0.550209	-0.452675	-0.0931578	-0.3579	-0.644328	0.0651011	-1.26039	0.657158	-0.132218	0.159509	-0.34468	-0.100515	0.829777	-0.340029	-0.0753943
THAP11	-0.615108	-1.14507	0.0718945	0.0276242	0.721152	0.799658	0.224409	0.0219135	0.793925	-0.0281807	0.0370678	-0.0662698	-0.047365	0.382361	0.0044463	-1.25355	-0.30766	0.192458	0.340386	0.351683	0.824234	0.694236	0.187722	0.357335	0.37573	-1.06424	0.488984	0.877631	-0.0855596	-0.134341	0.11067	-0.710965	-0.332363	-0.310598	-1.35598	0.223396	0.239119	0.0254232	-1.39842	0.26235	-0.245106	0.634645	0.0988816	-0.101218	0.533735	0.324514	0.494491	-0.632745	0.15759
MCAT	0.957661	0.221998	-0.481291	0.634857	0.15529	1.63592	0.139939	1.9467	-2.36992	0.654888	2.75652	0.287296	0.719687	0.600012	0.320387	-0.406906	0.556044	0.770034	0.065867	0.363685	1.0346	0.699131	0.430881	1.09468	-1.0864	0.418279	0.545671	-0.374497	-0.424251	-0.631814	-1.82398	1.30252	-0.754256	-1.03072	0.298771	0.825516	0.228396	0.25353	-1.61672	0.755729	0.497874	0.822489	-0.762432	-0.198975	1.47409	-0.932102	1.15306	-0.458451	-0.160286
DCUN1D1	-2.57329	0.468624	0.076698	0.135269	0.336811	-0.619126	-0.594805	-0.32087	-0.688041	-0.363561	0.143501	-0.635569	1.43163	-0.484008	-1.78758	-0.993674	-1.29669	0.522916	0.0841355	-0.853472	-2.58807	-0.122211	-0.496473	0.163704	-0.000183504	0.157433	-0.228816	-0.496237	1.22628	-1.3066	-1.161	0.174833	-0.394446	-0.301853	1.7857	-0.479044	0.0608922	0.171111	-1.27131	0.122152	0.392555	-0.0997047	-0.146481	-0.858093	-1.42485	-0.939542	1.90592	-0.44187	-0.93618
IPO5	-0.248094	1.29509	0.408902	-1.21252	1.03653	-1.04103	-1.73598	-0.198462	1.2887	-0.944998	1.20283	-1.3854	1.70875	0.533372	-0.342608	0.552253	-0.280969	-0.526982	0.767066	-0.926342	0.46999	-0.686397	-0.974805	0.457634	-0.912664	0.0798554	-0.283988	-1.02206	-0.0288601	-0.0319576	0.223358	-0.214894	0.0746048	-1.93092	0.249903	-1.09235	-0.852032	-0.854969	-1.42177	0.446281	-1.56408	0.36198	-0.9112	-0.497381	-1.24431	-0.903442	0.167492	-0.360928	-1.09667
SHC1	-1.28168	-0.0251018	-0.126442	-0.743074	-0.547316	-0.284901	0.0831236	0.171108	0.659532	-0.675661	0.565755	-0.427787	-0.647422	1.19236	-0.938442	0.881885	-1.36249	-0.868814	0.589328	-1.47021	0.0779595	-0.803675	-1.03937	-0.533539	-0.304871	0.444384	0.556257	-0.218738	-0.44629	0.763778	0.327993	1.02253	-2.12163	0.814193	-1.41613	-0.751272	-0.445857	-1.22269	-1.01069	-1.22674	-0.565942	0.926082	-0.0521815	-0.994703	-1.04251	-0.251486	0.556725	-0.724539	0.470423
RAD51D	-0.0589389	-0.280889	0.0679339	-0.0197805	-0.495826	-0.528201	-0.0396654	0.00375724	0.889276	0.271139	0.54099	-0.367155	0.605143	0.861636	-1.33938	1.45912	0.30992	-1.04041	-0.0891576	0.464003	-0.434495	0.212069	0.555704	0.164558	0.0381732	1.45891	0.923602	-0.693221	0.837054	-0.432779	-0.727529	2.67538	-0.706818	1.02248	0.452604	0.171846	0.092799	-0.109728	-0.310916	0.475674	0.148737	-0.228585	-0.178611	0.474216	-0.349408	-0.144789	0.147496	-0.95799	0.436862
TRNAU1AP	-1.27693	-0.893836	-0.173044	-1.57355	-0.223398	-0.506054	0.187911	-0.460383	1.06023	-0.0962508	-0.527308	-0.618335	0.494238	0.426743	-0.940199	-0.929826	-1.12921	-0.190807	-0.765253	-0.70816	-0.396182	1.79019	0.0442494	-0.399763	-0.118118	0.846112	-0.236464	0.490274	-0.615697	-0.964874	-0.0392438	-0.387386	-0.275711	1.612	-1.45614	1.31309	-0.356452	-0.630397	-0.70061	-0.232417	-0.189136	-0.730746	0.645012	-1.13485	0.108105	0.63531	-0.535036	-0.36837	0.963785
PBX2	-0.678813	0.138482	0.131858	-1.3902	0.0697598	-1.59791	0.284663	-1.66151	-2.02376	-0.328014	-1.83445	0.913768	-1.79126	0.821375	0.520224	1.08419	-0.138202	0.0757594	-0.900175	1.65589	0.554799	1.26343	-0.465673	0.580153	-0.0267651	-0.268187	0.0271636	0.535812	-0.726531	0.377855	-2.62152	-1.24808	-1.1488	0.939585	2.85967	-0.413574	0.209488	0.28364	-0.848007	-0.691711	0.463673	0.233553	-0.318535	-0.582497	-1.06715	0.817591	1.37765	0.0856441	1.671
RBM26	-0.804293	-0.107493	-0.0998082	-0.95603	-1.41272	0.508498	-0.0458234	0.26106	0.831371	-0.0631924	0.0427725	0.975216	-0.227644	0.935495	-0.851587	-0.240244	-0.880407	-0.363508	0.126333	-0.561307	1.42916	1.82636	0.450109	-0.647344	0.472952	-0.265883	1.07927	-0.626285	0.792543	0.0121835	1.26527	0.989493	-0.346793	-0.948596	-0.112518	0.445456	0.812372	-0.622029	-0.444948	0.55981	-0.325624	0.0676207	-0.0851477	-0.13442	0.669178	1.3253	1.28199	-0.085875	0.377834
TK1	-0.118933	0.250004	1.03991	-0.177754	-1.20251	1.51114	-0.359459	0.0594898	0.343358	0.923156	0.278975	-0.458152	-0.174387	0.190794	-0.283748	0.0531363	-0.852292	0.064804	-0.151248	0.26327	-1.23059	1.12656	0.396092	-0.713658	0.274234	-0.191535	0.543812	0.411094	0.517484	0.0824077	1.50461	0.874829	-0.705682	-0.391899	-0.103803	0.404733	-1.20827	-0.273132	0.386537	0.153918	0.454254	0.947379	1.18884	-1.89156	0.495249	-0.308195	-0.84276	-1.2417	-0.5154
ERAL1	0.083256	2.20932	0.116171	-0.465804	-0.15591	2.939	0.459151	3.25888	-2.7253	-0.835825	1.30459	1.36189	0.23725	1.81894	0.779039	0.00231565	0.565069	-0.91042	0.961135	0.460271	2.1359	-0.21935	1.03344	0.135583	-1.17374	-1.7283	0.430552	0.731074	1.49158	0.849008	-0.686524	-0.208895	2.90914	-2.6414	1.61835	-0.617103	0.751728	0.204996	-0.632661	2.89407	0.17119	-0.733886	0.842761	1.30841	0.649173	-1.44741	1.28861	-1.08498	-0.0860099
HIST2H3A	0.887774	2.05447	0.489143	-0.616986	1.25542	-0.710769	0.0366187	-0.734355	0.449479	2.53949	0.170706	0.745254	1.06201	-0.483538	-0.0284402	-1.24133	-0.511747	1.95501	1.69204	2.05958	-1.25245	1.89578	-0.693238	0.322633	0.352237	1.26914	0.598538	0.20384	1.0206	0.366611	0.521358	2.12397	-1.2324	1.24418	-0.456095	-0.949156	0.283826	0.0945779	0.868845	1.11754	0.311328	1.75637	1.12263	0.424658	0.670307	1.83811	-0.136057	-0.329737	-0.241922
NDUFA9	-0.662303	-1.12229	1.16364	-1.75175	-0.0532494	1.35125	1.11909	0.0713075	1.29846	-1.01108	2.61117	1.0494	1.0086	0.959327	0.586705	-0.835643	0.192896	-0.447747	-0.368076	1.31358	0.673099	1.00542	1.87035	1.17803	-0.0749349	-0.426215	0.892723	-1.25531	-0.295326	-0.401551	-0.94339	1.28465	0.792252	0.0645307	1.34248	0.421947	0.770468	-0.599822	-0.947332	1.47039	1.37879	-0.294981	-0.535615	0.458182	0.4866	-0.706329	0.0651269	-1.34312	-2.39861
FANCB	0.187826	-0.160848	-0.227215	0.0191492	0.173775	0.839438	0.651188	0.0628421	0.392226	0.530429	0.45193	-0.364356	-0.49273	0.49459	0.291935	-1.0408	0.463802	-0.128634	0.25358	0.691225	0.415035	0.841202	0.636629	0.436533	-0.37805	0.244332	0.319473	-0.362902	0.284702	-1.38924	0.88835	0.0236735	-0.27755	0.57721	0.212091	0.270679	0.222995	0.0610335	0.660945	0.379409	-0.636439	1.37845	0.609829	1.04333	0.668018	0.535607	0.894927	-0.00965948	0.859132
SMARCA5	0.300706	0.390941	0.259427	0.110593	-0.226999	-1.25082	-0.0317126	0.370273	-0.559857	1.04508	-0.106007	-0.243636	-0.122375	0.0893747	-0.629345	-0.316504	-0.149072	0.396806	1.16057	-0.354421	-0.284648	0.511813	-1.49841	0.953244	0.067965	1.50233	0.266988	-0.138522	0.172749	0.274347	-0.860976	0.38271	-1.20759	2.27643	0.838568	0.769673	-0.653947	-1.13357	0.128554	-0.715385	0.38888	-0.372987	-0.186283	-0.897611	-0.527484	0.834721	0.118747	-0.821387	-1.19467
C16orf80	0.799546	0.502589	-0.170411	-0.135642	-0.0305983	1.27137	0.282028	-0.151412	0.612995	-0.873333	0.611169	0.565257	0.317341	0.570647	0.179656	0.024587	-0.979931	-0.638021	-0.249218	-0.891336	-0.393911	0.468817	0.535406	-0.436741	0.191306	-0.500219	-0.460827	-0.0706707	-0.801769	-0.466342	-0.213019	-0.287037	0.44167	-0.686342	0.760663	0.988609	0.0540452	-0.394629	0.442528	0.0672274	0.00807095	-0.950159	0.400981	0.332742	0.071485	0.787869	0.0270014	-1.45307	-0.258721
IGF2BP1	-1.35848	-0.571187	-0.730244	-0.399092	-0.841459	-0.425259	-0.418254	-0.655739	0.911999	-0.424481	0.912068	-0.829685	-0.0676059	-0.580442	-0.166851	1.13882	-0.509295	-1.85344	0.350575	0.325719	-0.125755	-1.29675	-1.22843	-1.79501	0.21784	-1.76298	0.421265	-0.675177	-0.775153	-0.675355	-0.827802	-1.18618	-1.85261	1.02961	-1.50794	-0.181442	-1.52927	0.110676	0.247421	-0.685881	-0.529024	-1.18498	-0.067131	-0.29956	-0.272069	-0.609427	-0.67856	-1.65575	-0.432509
KTI12	-0.264115	-2.03329	-0.915378	-1.32138	0.607451	0.126052	-0.952626	-0.421643	0.0391665	-0.784714	-0.765757	-1.43592	-0.025227	-1.34278	1.11343	-0.35369	-0.89031	-1.38898	0.611958	-0.439557	0.174425	-0.244031	-0.869598	0.426481	-0.451117	0.0697821	-0.414269	-0.226618	-0.783944	-0.285925	-0.395708	-0.126707	-1.2694	0.868331	1.90076	-0.812016	-0.45224	-1.01304	-0.442583	-0.590993	-0.548924	-1.25647	0.159452	1.02156	-0.112094	0.789229	1.86641	-0.949333	-0.245808
MOSPD2	-0.0593253	-0.985645	-0.0250689	-0.464669	0.140055	-0.538177	1.13611	-0.667599	-0.271866	0.821378	0.369183	-0.126366	0.00445355	0.0168899	0.43249	-0.338069	-0.245603	-0.467643	-0.202298	0.992892	0.603792	-0.0477568	-0.234295	0.399532	0.0612918	-0.535048	0.303498	0.487328	0.52701	-0.713341	-0.668328	0.869825	-1.08401	0.680121	-0.062115	-0.629347	0.0403739	-0.382357	-0.340744	-0.263975	-0.957908	0.0923081	-0.582488	-0.568335	0.413588	-0.911299	1.24364	-1.51554	0.478358
OPA1	0.212279	2.0183	-0.312955	0.807971	-0.196289	0.202481	0.154834	-0.00905839	0.709219	-0.720478	0.795029	0.423316	-0.469131	-0.248809	0.79445	0.273894	-0.65002	-0.0978506	1.38617	0.373103	-0.39888	2.29224	0.568461	1.36434	0.381034	-1.48693	-0.633356	0.035886	0.555446	0.283669	0.491762	0.570599	-0.957004	-0.184151	-0.0405174	-0.756523	-1.21522	0.48047	-0.381629	2.00603	0.439976	-1.47632	-1.06002	0.055664	-0.357868	2.87373	0.246867	-0.347236	-1.26158
RBM7	-0.587233	-1.14308	0.109208	-0.868122	0.436285	-0.271252	-0.490301	-2.77588	0.14906	0.394376	-1.04962	-0.243957	-1.15986	-0.0992614	-0.409099	-0.196019	0.125919	0.244892	-1.32083	-0.969726	0.600515	0.173129	-0.468416	0.204471	-0.209971	-0.386577	0.174495	-0.258586	-0.120654	0.478743	0.669614	-1.04494	-0.871137	3.17494	1.95112	0.213065	0.220946	-0.829407	-1.29783	0.57776	-1.14767	0.185073	0.746474	1.31861	0.139616	-2.2167	-0.567514	-0.356942	0.0626591
KLF16	0.179612	-0.473239	0.567361	-0.529065	-0.790428	-0.090093	0.304448	0.295872	-0.100407	0.0408099	0.159247	0.0573865	1.16831	0.0687238	-0.1105	0.171274	0.0587603	0.228661	-0.0325272	-0.363636	0.70987	-0.0688097	-0.297055	0.0333077	0.557358	1.26333	0.437871	0.603491	0.767085	0.115315	-0.387878	-0.913359	0.209068	-0.422118	1.7971	0.49815	0.36898	0.00255434	-0.44916	0.00263347	0.0942683	1.60595	0.0803377	-0.983456	0.755886	0.465441	0.457663	0.223765	-0.865367
MSH6	0.187021	0.367716	-1.31997	-0.304464	0.423732	-0.433678	0.192524	0.588504	-0.526108	0.19767	0.27419	-0.0944644	0.164352	0.0985302	0.81636	-0.214225	0.0447466	-0.285775	0.9268	-0.439979	0.471276	0.0269702	0.208134	0.355846	1.00553	1.23509	-0.457259	-0.0457305	0.863442	0.503452	-0.0510673	0.381177	-1.58861	1.79549	1.28349	0.44082	-0.410453	0.271883	0.224007	0.0560682	-0.676035	0.634988	1.10205	0.151966	-0.00056858	0.290224	-0.210257	-0.626816	-0.327893
SWI5	0.502001	-0.161595	-0.246462	-0.925281	-0.52736	-0.311211	-0.431545	0.791192	0.0362449	-0.134747	0.0186763	0.0860283	1.67868	-0.391801	-0.350629	0.0682863	0.0443765	0.776867	0.700888	0.927961	-0.0208031	0.31356	-1.09544	-0.386306	-0.264792	1.75192	1.72868	0.664071	0.316822	0.253453	1.16847	0.364347	-0.47307	0.252626	-0.0512015	-0.328099	1.13058	-0.100378	-0.0646169	-0.395384	0.139879	1.51046	-0.226903	-0.0508327	-0.831788	0.228546	-0.503597	-1.85715	0.0502582
non-targeting	-0.198632	-0.305957	-0.19349	-0.208169	-0.0729601	-0.189534	-0.0187668	-0.3362	-0.0992191	0.00612028	-0.230237	-0.179151	-0.232006	-0.177394	-0.0830874	-0.250112	0.0329432	-0.275119	-0.337056	-0.0236644	-0.0472527	-0.16762	-0.153238	-0.0242412	-0.285144	-0.12597	-0.293251	-0.22433	-0.19389	-0.235714	-0.270596	-0.144765	0.18106	-0.119533	-0.0870044	-0.205662	-0.279266	-0.236204	-0.267878	0.00287974	-0.19282	-0.0835897	-0.141971	-0.0766849	-0.128664	0.0353948	0.0593317	-0.166024	-0.194517
MRE11A	1.28678	-0.615441	-0.367841	-1.03483	-0.185233	-1.65177	-0.495268	0.244575	0.66718	-0.740674	-0.540339	-0.186171	0.177997	0.295226	-0.506341	0.276244	-0.145126	-0.48811	-0.389072	0.837583	-1.32533	0.539088	-0.812254	-1.02179	-0.222987	0.729701	-0.471741	0.877028	-0.185637	-0.489529	-0.988692	0.0355882	-0.4791	0.558913	-0.978641	-0.51495	-0.922726	-0.682161	0.107764	-0.214942	0.192755	0.106663	0.0600071	-0.686354	-1.02773	-0.934433	-0.816437	0.54805	1.07904
RFC2	-0.473262	0.467014	-0.595371	0.335971	-0.241566	-1.58483	-0.446624	-0.252971	0.0937257	-0.260776	-0.266873	-0.263415	0.850934	0.340157	-0.438055	0.495241	-0.261852	0.604053	-0.644102	-0.200315	-0.437185	0.71002	-0.719412	-0.810383	-0.279102	0.600644	1.35187	1.27663	-0.0241561	-0.83567	-0.851112	0.361966	-0.519213	0.401773	1.10211	0.253304	-0.479219	-0.443437	-0.329624	0.221256	-0.61514	0.438406	-1.08382	2.26083	-0.497657	-0.119853	1.2766	-1.61455	0.218602
FZR1	-1.12737	0.0309855	-0.682711	-0.776649	-0.358116	-0.0915229	0.326374	-0.334742	0.363443	-0.450622	-0.119169	-0.316996	-0.613339	-0.222207	-0.129433	0.142685	-0.18379	-1.03334	-0.804056	-0.0941308	-1.01569	0.0689679	-1.10238	0.0774131	0.606016	-0.665647	-0.440292	0.133514	-0.441953	-0.942373	-0.277149	0.447587	-0.805488	0.372261	0.695675	-0.156496	-0.60915	-0.116135	-0.624728	0.000637321	-0.916975	-0.312741	-0.415198	0.195062	-1.16595	0.756248	0.628965	-0.515581	0.724839
NFU1	2.60068	1.1227	1.10417	0.886851	0.737483	1.5045	1.43471	0.391686	1.76616	-1.74725	2.96066	2.44273	-1.12543	0.236149	1.43781	1.62079	0.433748	-0.448338	-0.259771	2.26992	1.23208	1.57301	1.02823	0.587168	-0.445942	-1.09434	0.931142	-0.162159	1.13817	-1.11862	0.383202	-0.288322	0.907471	-0.00835937	0.471506	-0.284513	2.5357	1.00225	0.845829	1.23686	-0.278895	1.78926	0.433024	0.517146	1.23011	0.0361639	1.28112	0.642131	-0.0726563
TXNDC17	0.105871	0.0926477	0.0721222	-0.750147	0.00446266	0.464362	0.81526	-0.0837041	0.895838	0.455942	-0.184324	0.0475977	1.15775	0.338246	0.483477	0.565303	0.0256235	0.793931	-0.75222	-0.303905	-0.560201	0.676984	0.968619	1.4282	-0.236667	0.06601	-0.048707	0.655636	0.488964	-0.583666	0.147562	0.594232	-0.737761	0.935383	1.22466	0.388875	-0.0222517	0.433165	-0.507193	0.853839	-0.265844	1.27835	1.0982	1.01012	-0.14586	0.519954	1.43214	-0.941582	0.688035
DTYMK	-0.901423	0.030244	-0.150298	1.98197	-0.1124	0.547923	-0.521377	0.324589	3.34708	1.59275	-0.228271	0.217754	1.04664	0.444869	0.519566	-0.155383	0.662686	1.29822	0.782082	0.779812	0.283477	1.71235	-0.254617	-0.425862	0.854668	0.14352	0.555011	-1.34555	-0.430539	-0.476527	0.347255	-0.210425	-1.06375	0.0846731	-2.09409	-0.312784	-0.643249	0.756463	-0.378466	-0.0977231	0.35675	1.09517	-0.0764861	0.274432	0.537469	1.19632	0.82037	0.457308	-0.308879
FUBP1	-0.789727	1.55264	0.623349	-0.436008	-0.0633853	0.527528	0.424261	-0.377878	0.132046	0.779689	0.00910792	0.373486	0.333007	0.322196	-0.452008	1.29872	0.645647	-1.70854	-0.101727	1.04634	-1.03602	-1.47327	-1.36884	1.31066	0.130205	0.593228	-0.214474	0.201444	1.29178	-0.0262658	-0.628618	0.0242842	-1.3159	1.58227	1.09511	0.399547	-0.654941	-0.381028	-0.860275	0.741338	-0.93148	-0.268589	-0.199693	-0.196093	-3.05558	1.21431	0.386842	-0.258103	-2.39215
CHAF1A	1.80439	-0.0552394	1.15002	-0.377433	0.930348	-0.627176	-0.655935	-0.299396	-1.07946	0.377852	0.423925	-0.939209	0.120814	-0.0564509	0.88534	0.0464186	-0.0855025	-0.218031	1.32925	0.686391	-0.902963	-0.369131	-0.451209	0.238191	1.0461	-0.414091	0.398563	0.288385	-0.126598	0.881999	0.00430086	0.116965	-0.849823	2.0103	0.711108	-0.682931	-1.21114	0.0912154	-1.31275	0.469813	0.0805851	-0.325387	0.531168	-0.697091	0.40649	0.361946	-0.392365	-2.22008	-0.1859
NUDT5	0.611784	-0.5196	0.331795	0.933296	0.115645	-1.18402	-1.56114	0.717058	-1.83332	-0.265795	0.499203	-0.0896763	-0.881663	-0.645847	-0.791696	0.131598	1.76837	-0.62829	-0.245111	0.725255	1.3475	0.0795852	-0.182516	0.641669	-1.39055	0.672696	-1.1656	1.04963	-0.797454	-2.20392	-0.328366	1.97779	1.16644	1.34081	3.42741	-0.103502	0.162259	-1.02097	-0.0594194	-0.748606	-0.560499	0.409594	0.565348	1.6474	0.0150176	0.8795	2.25824	-0.969019	-0.764157
UBAP2L	0.424882	0.728837	-0.0848332	-0.218545	-0.452805	0.755962	-0.33283	-0.758259	-1.75744	1.08186	-0.174453	0.70651	0.628975	1.33758	-0.470864	1.92771	-0.161139	0.692168	0.971067	1.03373	0.513188	2.9185	-0.167407	0.46875	0.235293	1.44869	-0.394384	1.06617	-0.164688	0.383784	-0.420221	-0.0212938	-0.862752	1.76914	0.280225	0.701224	0.955351	0.403168	-0.218283	-0.493192	-1.12505	1.58693	1.37912	-0.995279	-1.0255	2.03749	0.597377	-1.39349	-0.0955437
LUC7L3	-0.375689	-0.854906	0.0787991	-0.037824	-1.45371	-0.21128	-0.0341495	-0.194794	1.73107	1.94398	-1.67706	-0.585496	1.09912	1.84689	-0.630605	-0.95727	0.0704598	-0.561059	-0.841007	-1.16621	-0.173061	1.54412	-0.699947	0.572203	-0.207631	-0.274848	0.182292	-0.837111	-1.89887	0.591001	-0.477702	0.2155	-1.34682	1.20845	0.487845	1.441	-1.31889	-0.196961	-0.248023	-0.987373	0.438437	1.37738	0.73955	0.997524	1.34818	0.146994	0.0206757	-1.03606	-0.82109
MAX	-0.811574	-0.92178	-0.10884	-0.871544	0.0640065	-0.512345	0.273258	-0.644522	-0.840556	1.77909	-0.788173	-1.34309	0.814442	-0.862785	-0.880211	-0.137921	-0.173267	-1.45437	-0.773596	-0.89007	0.792924	-0.892763	-1.42448	-0.263296	-0.298787	0.355062	-0.631215	-0.141016	-0.770661	-0.0887612	-0.954643	-0.476842	-2.37236	1.60663	1.17343	-0.16348	-0.198146	-0.203592	-0.772853	-0.630651	-0.416649	-0.0394988	-0.0119303	0.366682	-1.11472	1.81058	-0.582134	-1.38965	-1.21207
MED23	-0.0104623	1.31348	-0.779364	-0.598771	1.21108	1.11753	-1.43843	-1.65213	-4.29516	3.3376	-0.610497	-0.527473	0.363349	2.26651	-0.476756	-0.343316	0.514109	-2.22448	1.19625	-0.0887016	0.729872	2.03227	1.22693	0.7225	-0.328083	0.659602	0.963846	-1.39175	-3.42196	2.97785	1.0594	0.962981	-1.08503	2.79153	1.86577	0.260004	1.26287	0.939334	0.223897	-0.913635	0.560823	1.92753	-1.88637	2.38536	0.347771	1.96877	0.749893	0.838277	-0.826298
RAD21	-0.145914	0.999163	-0.540759	-0.178795	0.703964	-1.95542	-0.465967	1.24175	-0.816315	-1.31132	0.261777	-0.45656	1.73346	-0.285801	-0.241732	0.581929	0.448134	-0.121372	-0.34531	-0.163782	1.24421	-0.632055	-0.757349	-0.392529	-0.987982	1.153	0.513689	0.592534	-0.746844	0.665934	1.03577	0.408395	-1.82354	-1.39078	2.52231	-0.192858	-1.03257	0.0708288	-0.0223774	0.432217	-1.21038	0.515579	0.855928	0.895356	0.196565	-0.721021	1.22382	-2.62777	0.0312195
DROSHA	1.23489	1.72317	-0.092848	-0.234995	-0.735612	-0.373784	1.30815	-1.01834	0.483949	-1.96605	-0.308477	-1.52483	-2.44509	0.185965	-0.337402	-0.171745	-0.230871	-0.13569	0.222158	0.959728	-1.26931	0.353744	0.00963126	-0.551419	-0.108337	-0.149399	0.0249045	-1.65475	0.580099	0.0104638	2.53214	1.57046	-1.31847	0.128192	-3.31244	1.79029	-0.662754	-0.295434	-1.14573	0.379213	0.530637	0.0169417	0.614306	-0.334291	0.781716	-1.20379	-0.587888	-0.799624	0.849407
PALB2	-0.373754	0.101785	-0.0939631	0.41427	-0.335281	-0.700212	-0.541999	-1.45777	-0.712177	0.656236	-0.351542	-0.330629	1.10853	0.0901257	0.181604	0.447147	-0.00455089	-0.061241	-1.15438	0.965356	1.46462	-0.0947372	-0.165033	-0.112048	0.2341	0.108336	0.972092	-0.112647	0.885612	-0.199411	-1.11263	0.794667	-0.148836	-0.854833	-0.35085	-0.0223001	-0.108133	-1.00056	0.492381	0.035346	-0.305932	-0.623583	-0.0715226	0.827973	0.203274	1.31605	0.209133	-1.3543	-0.0333879
HNRNPU	-1.51014	-0.501621	0.234917	-1.01845	1.10977	-1.25268	0.14681	-0.850171	0.0561856	1.59594	-1.11098	0.430344	0.835264	0.55716	0.617257	0.331316	0.0486686	-0.188055	0.799801	-0.237607	0.757104	0.723497	0.129959	0.666806	-0.304594	0.526819	0.543805	0.14175	0.64571	0.190938	0.528872	0.104438	-1.11497	1.1626	2.20704	0.0834033	-0.14859	0.319488	-0.0320481	0.359946	0.34653	0.166751	-0.188576	-0.0732413	-0.0337187	0.721052	-0.0702007	0.263596	-0.154556
NARS2	-0.262355	0.193933	1.72297	1.01471	-0.420917	2.78565	0.0261431	0.445438	4.3585	-0.100753	0.917675	1.91461	0.228684	1.6093	1.56357	-0.625736	1.20935	-1.77986	-0.534831	1.30213	1.9683	-0.946583	-0.2122	1.06383	-1.28709	-2.35098	0.281004	-0.524122	0.922191	-1.4409	2.26875	0.682946	-1.67876	0.252805	0.0683653	0.695137	0.472218	-0.376215	-1.14683	3.14061	-0.535568	1.52737	1.23558	0.821499	2.3258	-0.915384	-0.277454	-0.0928308	-0.0083018
RBM12	-0.436599	0.30228	-0.805806	-0.326872	0.42743	0.138547	-0.223061	-1.57449	-2.85759	1.44645	-1.11943	0.763541	0.282413	-0.220771	0.269205	-0.110402	-0.220937	-0.997876	-0.778278	-0.153729	-1.18979	2.26963	0.0810382	0.615472	-0.254702	2.26994	1.53668	-0.594084	0.147507	0.198293	-0.866232	-0.279075	-0.96687	1.09941	-1.74853	-1.11985	-1.22653	-1.78677	0.80582	0.650687	-0.890524	0.241034	-0.647232	0.247144	-0.550871	-0.926944	-0.320211	1.25861	-0.580777
ADSS	-0.498012	-1.4871	-0.865521	-0.801754	0.758766	-0.817343	-1.10759	0.256585	-1.32018	2.66794	-0.551986	-0.133907	3.02979	-0.55602	-0.126899	-0.0118333	0.475499	0.136352	-0.84711	0.658658	-1.24444	-0.593627	0.633609	-0.73667	2.66707	2.44456	-1.30919	0.0580586	-0.0422319	-0.315337	-1.63302	1.08554	-1.12242	4.34444	2.9632	0.624917	-0.951764	-0.985146	-0.727067	-1.12272	-0.0344639	-0.354652	-0.390527	-0.43444	-1.04815	1.774	0.0879165	-0.835254	-1.37022
ACTR6	-0.99285	-1.39155	0.349905	-1.68994	-0.963459	0.287458	-0.278566	-0.332291	0.0600725	-0.660349	-0.767453	-0.353921	-1.56625	-0.600116	-1.17936	0.923929	-0.813942	-1.49844	-1.16359	-0.398066	0.359733	-0.309582	-0.75962	-0.833985	-1.26519	-1.68868	-1.12558	-2.65299	-1.11559	-0.368313	0.0265102	-2.11718	-1.14711	-3.20699	-2.24617	-0.510022	-0.447325	-0.318544	-0.70646	-0.643431	-0.296503	-2.56689	-1.06502	0.407736	1.17012	-0.0302666	0.107366	0.188088	1.19381
COPS3	-0.71077	-0.0830152	-0.711421	-0.72933	0.328815	-0.813788	-0.259931	-0.170109	1.81205	1.23697	-1.15774	-0.688059	-0.208025	0.232957	-0.243377	-0.655409	0.117621	-0.414776	-1.27495	0.783351	0.230046	-1.21961	-0.0220171	-0.294937	0.0277531	-0.597409	-1.2421	-1.39674	-0.00709721	-0.608997	1.20782	0.531299	0.180439	0.602162	-1.09806	-0.934454	-1.58144	-0.0918834	-0.374346	0.0124976	-0.256559	1.36544	0.0752147	0.0441616	0.560731	0.607816	0.0307938	-0.0965499	2.21704
PPP2R2A	-0.0278063	-0.353485	-0.145206	-1.04547	0.337441	-0.733896	1.00072	-0.240411	-1.17853	1.65016	-0.245838	0.616423	1.37793	1.17557	0.296766	-0.704639	1.38358	0.704335	0.0476909	2.22667	-0.0323076	2.24674	1.70713	0.15046	-0.490226	1.35031	1.27309	1.2561	-0.264415	1.12591	-1.33488	-0.0300742	-0.941734	2.54754	1.25043	0.266722	1.48965	0.882139	-0.988019	-0.165795	0.87616	2.69347	1.11448	0.0336973	1.07113	0.615362	1.42295	0.807336	0.733644
TBX1	0.0824383	-1.17499	-0.139098	-0.516072	-0.67293	-1.39331	0.300007	-0.600013	1.26166	-0.798521	1.10132	0.473784	0.501141	-0.825804	-0.547038	0.883715	-0.113699	2.20453	-0.241072	-1.19268	0.648118	1.52076	-0.705079	-0.473503	0.727616	0.852355	-0.392094	0.0206378	0.470715	0.335997	-0.497656	-0.980892	-2.27115	-0.491141	0.373999	0.643985	-0.988052	0.163557	-0.302781	-0.462998	0.514016	0.824545	0.736501	0.805977	0.615615	1.5749	-0.257091	0.0463978	-0.278233
TFB1M	-0.402012	1.38662	0.430877	0.422802	-0.771783	2.03786	-0.169032	2.63517	-1.36322	-1.33788	3.7406	0.93744	-2.41701	1.58489	0.445398	1.37799	-0.255933	-0.153595	-0.481016	0.87464	0.574347	1.51991	0.456195	2.1147	-0.534513	-0.495234	0.0625435	-0.983274	1.18331	2.41379	-1.03564	0.204438	1.64986	-1.7003	1.52233	1.21916	0.430226	-0.354703	-0.181403	3.38585	0.204566	1.80383	0.830654	1.47588	2.5843	-0.990542	1.01859	-0.0229893	-1.14127
BLM	0.927276	-0.954072	-0.463597	0.232673	-0.939995	-0.753341	1.39997	-1.05942	1.11151	-0.329871	-0.107686	-1.32307	0.477991	0.795299	0.114137	0.140497	0.103723	-0.87265	-0.265482	0.23354	-1.34121	0.403181	0.0244528	-0.846086	0.487469	-0.311751	-1.64242	0.572244	-0.839852	0.667457	-0.480487	0.352776	0.0513776	0.00698231	0.191313	0.170081	-0.25469	0.321623	-0.985693	-0.360813	0.218097	1.57868	-0.233088	0.375748	0.907781	0.80516	0.0117038	-1.1249	-1.04043
ETAA1	0.9237	-1.14263	0.467251	0.266584	-0.923628	-0.608546	0.574599	-0.26217	0.133565	-0.299395	0.701193	0.627544	-0.59195	-0.125093	-1.27488	-0.694488	-0.279087	0.128862	0.484512	0.180339	-1.11071	-0.0593327	-0.568496	-0.653122	0.0653406	0.370717	0.0434932	0.687562	0.15173	-0.516012	-0.382977	0.80434	0.900191	0.257085	0.0783241	-0.120556	0.00279323	0.0663584	-0.815972	0.789697	0.707564	-0.681621	0.104219	-0.127826	-0.49007	-0.0825789	1.33051	0.586648	0.476189
HNRNPK	0.238427	-1.29492	-0.444642	0.285225	0.456922	-0.896761	-0.515375	-1.05656	-0.645848	0.0866918	-0.670792	2.01882	1.51011	-0.137868	0.329762	-1.53655	0.346344	0.210427	-0.157825	-0.242037	1.08168	0.726218	0.453783	1.68943	0.85944	0.789634	0.740721	-1.16301	0.346382	2.44259	-0.82119	0.538434	0.023139	0.120699	-0.0733474	-0.30178	-0.300458	0.196677	-2.45452	-0.423791	-0.514071	-0.131746	0.516825	1.05197	-0.230391	-0.638879	1.28366	1.26211	0.854845
GFM1	-1.03353	0.919704	-0.301633	0.409216	-0.32256	1.44381	-0.78064	0.443167	-0.751732	-0.539589	0.379535	1.35275	-0.501688	0.0766947	0.50624	0.285917	-1.61028	-1.36152	-0.592539	1.07542	1.11563	0.274305	0.308383	0.220294	-0.248027	-1.07673	0.493745	-0.859159	0.156074	-1.1779	-0.723429	-0.190878	0.370923	-0.654559	-0.0894077	0.323467	-0.231944	-1.19774	-0.179292	1.22978	-0.375895	-0.753861	0.9423	-0.586905	-0.348291	0.595076	-0.0284611	-0.123594	0.0121035
NEDD8	0.0470794	0.659161	-0.562695	-0.68288	3.12498	0.115402	0.850012	0.0431358	-0.546922	1.09351	-0.345213	-0.0421902	1.9317	-1.50262	-0.502286	-2.50859	-0.183038	-1.23286	-1.27247	-1.6496	-1.33476	-0.149197	-0.705237	1.1534	2.51422	-1.19261	0.121254	-0.94883	-1.40411	-1.54479	-0.462197	-0.897797	0.617636	-1.52623	1.88571	-0.827826	-0.629139	-0.413306	-0.537247	0.194584	-0.915129	0.283792	0.0599717	1.07348	-1.36229	1.56718	-0.647966	-0.331132	-1.07185
MYBL2	-0.828769	-0.861876	-1.15063	-1.17966	0.0809893	-0.0668269	-0.185031	-0.298932	1.43069	0.503722	-0.518606	-1.34988	-0.609585	0.343438	-0.66455	-1.02858	-1.05378	0.0251099	-0.905815	-1.92112	-0.491444	-0.107912	-0.544901	-0.681718	0.10315	1.28074	-0.900392	0.206518	-0.74747	0.763642	-1.1764	-1.17139	-0.893513	-0.652424	-0.545646	-0.70352	-0.604294	-1.05375	-0.711987	-0.886753	-0.776868	0.355651	-0.405321	-0.865413	-0.828367	1.75645	-0.298273	-2.22731	-0.350477
SAMHD1	-0.333312	1.07985	0.953021	-0.513021	-0.324374	0.831635	-0.377165	0.741362	0.465059	-0.104258	1.00571	-0.0740738	0.360736	-0.619298	-0.32013	0.391845	0.56149	0.0109378	0.132047	0.86131	0.501276	0.632754	-0.685748	-1.15538	1.32163	1.39824	0.625831	0.894399	0.247897	0.530027	0.506025	-0.486048	-1.21427	0.864556	1.17914	0.256174	-0.411749	0.059495	-0.267159	-0.255031	-0.559305	0.434422	-0.35156	-1.89314	-0.199246	1.00857	0.921136	-0.216286	0.0383182
RFC5	1.09718	-0.155566	-0.966131	0.600252	0.148272	0.829959	-0.151009	0.130908	0.864071	0.555706	-0.581235	-0.876077	0.580906	0.735798	0.342482	1.31998	-0.37123	1.27166	0.213012	-0.102572	1.07155	1.30968	-0.384615	-0.220728	0.77378	1.79053	0.161877	1.06365	0.406663	1.72395	-0.482781	0.70526	-0.423872	1.29436	0.646864	-0.0777247	-0.604372	0.474701	0.223882	-0.104825	-0.0478992	0.214744	0.553589	-1.13681	0.289963	0.764705	-0.258272	0.239011	1.45538
CDK1	-1.14375	0.532719	-1.12448	-0.782101	-0.0848019	-0.318267	0.695422	-0.629287	1.45121	1.63795	-0.340222	-0.212743	-0.128493	0.363386	-0.204866	-0.35779	-0.13957	1.01052	-0.519129	-0.0854068	-0.217386	-0.975244	-0.324618	0.0826104	0.369783	0.724869	-0.368447	0.353685	-1.73374	-0.150286	-0.229188	-0.217165	-1.03702	-0.126483	-0.711493	-0.0354796	-1.71302	-0.644479	-1.58472	-0.218819	-0.185868	-0.489424	0.152099	0.120546	0.506483	1.09009	-0.993445	0.416746	1.2337
SHMT2	-0.608218	-0.121277	0.106689	-1.19823	-0.209076	-0.202867	0.309712	0.423732	-0.635132	-0.373426	0.665374	-1.1813	-0.0563639	-0.0922153	-0.378923	-0.110676	0.822172	-0.957586	-0.454094	0.0733003	-0.327897	0.804013	0.889195	0.340761	-0.0325116	0.761506	-1.03727	0.410754	-0.846923	0.276188	-0.593663	1.3659	0.376577	-1.25434	1.13414	0.254218	0.259868	-0.271658	0.385905	0.107815	-1.34091	-0.67814	0.286193	0.97924	-0.418113	0.818408	-0.00587008	-0.466783	-0.748353
HSD17B12	-0.310053	-1.98106	-1.24862	0.34157	-1.44742	0.138075	-1.77979	1.13051	-2.99835	-1.83381	-0.916134	-2.05116	-1.53045	0.880067	-0.537535	0.547127	-1.26504	0.190064	0.0488879	-1.63866	-2.60605	-0.141271	-1.94779	-1.35229	0.379052	-0.363208	-0.200492	-0.374786	0.887108	1.5699	-3.22815	-0.39228	-1.76658	-1.07158	2.19418	-0.0180883	-0.358805	-0.341908	0.347409	-1.77935	-1.02753	-1.8525	1.42328	-0.477501	-2.34012	2.15823	-2.38327	0.558659	-1.77803
EP400	-0.628038	-0.878794	0.0688198	-0.309436	-0.854721	-0.0835371	-1.60647	-0.552205	-1.85157	2.30747	0.0576476	-0.851058	0.45741	-0.504038	-1.02425	-0.663397	-1.0563	-0.37112	-0.237547	0.703087	-1.2032	-1.43808	-2.16062	-1.12881	0.0547855	0.146345	-0.781646	-0.829282	-0.872357	-0.798202	-2.74008	0.202507	-1.11846	1.45897	2.34242	-0.504028	-2.00086	-0.824541	-0.151913	-1.98783	-1.20412	-0.981975	0.328952	-1.38998	-0.817298	0.961657	0.349208	-2.0367	0.0813632
NRBP1	1.18638	-0.513971	-0.662697	0.296834	-1.83897	0.248305	-0.912423	-0.459058	-1.20226	1.3567	-0.880608	-2.03177	-0.970408	-0.593023	-1.27935	-1.02497	-0.0777175	-0.978193	0.194418	-1.08532	1.41707	1.57256	1.83027	-0.494441	0.564401	2.16231	-0.173055	0.344495	-1.30624	0.085518	0.678335	-1.89233	-0.232297	1.14266	-0.00185427	0.613283	-0.131188	-1.05949	-0.223878	-0.820585	-1.1269	-1.89563	0.603527	-0.808066	0.810425	3.75023	1.00871	-0.552156	-1.77699
DDX23	-0.664801	-0.370198	-0.522721	0.55995	-0.833162	0.0059531	0.682482	1.24536	0.954499	0.325828	-0.0954659	-0.547966	-0.401217	0.261261	0.372881	0.451246	0.349694	0.788803	1.19941	-0.946435	-1.35121	0.677021	0.230288	-0.154755	0.849919	1.41753	0.663207	-0.692989	-1.23325	0.817022	-0.365938	-1.08247	-0.178527	-1.55135	0.670796	0.624264	-1.00787	-0.41778	0.0232289	-1.45545	0.460039	-0.7037	0.677267	-0.859692	1.87676	0.832098	-0.496641	1.35743	1.85871
RAD18	-1.87532	-0.462358	0.1268	-0.122743	0.254746	0.0981546	1.12452	-0.103591	-0.0347006	-0.000705124	-0.174613	-0.418586	0.34087	-1.18459	-0.485412	0.207669	0.198649	-0.725745	0.0227485	0.203018	-0.985119	0.226257	-0.481639	0.0413832	-0.904477	-0.0463029	0.632461	0.128004	-0.00309583	-0.0450808	0.194946	1.80597	-2.2224	1.45758	0.646859	0.935994	-0.133047	-0.753088	-0.464721	0.0744189	-1.06567	0.40469	-0.218581	0.901276	-0.792637	1.02731	0.767018	0.185601	0.518674
RIF1	-0.592	-0.315953	-0.924202	-1.50008	-0.403466	1.87231	-1.22109	0.0518336	0.514389	0.133355	-1.19465	-0.0983961	1.27552	-0.817974	-0.274444	0.496911	0.149296	0.868924	1.19416	0.343043	-0.187053	-0.596573	0.214525	0.644744	-0.309763	0.219081	-0.102122	-0.743774	1.37567	-0.0967492	0.295582	0.695165	-0.694611	1.33239	0.592836	-0.000580896	0.596184	0.365751	0.674894	0.230993	0.633474	-0.0712537	0.672666	1.00677	0.637042	-1.13811	0.607913	0.120106	-2.67081
SAP130	0.0721089	-0.0881153	0.494816	0.126219	0.564261	-0.505114	-0.750231	0.866543	-1.13666	1.0042	0.36873	-0.227402	0.651952	-0.130062	-0.282232	-0.212474	0.765369	-0.178457	-0.502844	-0.551294	0.685065	0.370762	-0.233252	0.486674	1.12718	-0.0736301	0.723426	-0.684192	1.14113	0.0200618	-0.210832	0.196056	0.030364	0.308636	-1.35334	-0.445393	0.542184	-0.934927	-0.76306	-0.591506	0.208068	-1.02488	0.251851	0.630405	0.0382567	0.199555	0.241823	-0.590462	-0.167868
CAND1	-1.20745	1.00648	0.302267	-0.352632	1.96784	-0.192501	0.313833	-0.950419	1.16694	-0.362731	-0.672366	0.932804	-0.0194381	-0.280404	-0.000997578	-0.807765	-0.00222147	-0.733412	-0.722031	1.67217	-1.07124	0.728243	-1.32366	0.748796	0.863479	-0.562362	-0.273372	1.1731	0.125061	-2.2372	0.69777	0.399858	2.03382	-2.70077	-1.97015	0.508664	-0.252854	-0.564001	-0.353891	1.25494	0.877133	-0.000718624	0.159319	-0.239418	1.7336	1.4641	1.52628	-1.3874	0.476771
MLF1IP	0.121422	-0.201811	0.388608	-0.577357	-0.133676	0.0988084	0.15419	-0.488361	-0.139486	-0.123681	0.359807	1.50495	0.214953	0.482413	-1.02051	-0.527893	-0.574673	-0.018576	-0.529325	0.930778	-1.4526	0.316852	0.763384	0.531001	-0.149604	-0.359004	0.67444	-0.88406	0.372407	-0.0125887	0.0677624	0.76499	-0.484988	1.31606	-0.893238	-0.0214369	0.0165258	0.0818355	-0.430041	-0.381002	-0.1121	-0.906835	0.198914	0.0509723	-0.035537	0.754634	1.22404	-0.482286	-1.01633
NUTM1	-0.996384	-1.7874	-0.360034	0.00388387	-0.791913	-0.737887	0.788537	-1.04457	-1.9343	0.144211	-1.19992	-1.04224	0.317488	-0.352633	-0.45605	-1.18499	-0.848631	-1.10669	-0.798581	-0.249042	-1.1768	-0.597969	-0.344509	-0.977875	-0.260294	0.340338	-0.960704	0.269402	-0.921218	-0.0461518	-1.34881	-0.478276	-1.28978	-0.330248	1.86372	0.119364	-1.33542	-0.254077	-0.618179	-1.2333	0.584023	-0.21666	-0.00787336	-0.118406	-0.374558	-0.17021	-0.95475	-1.39939	-0.190497
C19orf70	0.295414	0.565524	-0.250674	1.47785	-2.05901	4.3457	-2.75355	-0.644129	-0.741602	1.1355	1.37774	-1.89239	1.00751	0.359108	0.96616	-0.854251	-1.28224	0.575765	-1.91176	1.15816	0.601138	-0.960734	0.666351	-2.70912	-0.607482	-1.00274	-1.10578	-1.66283	0.427277	-0.179513	-0.796103	-0.949016	-0.250179	-3.00927	-0.663621	1.43469	-0.205134	-1.25046	1.01991	4.17439	1.0722	-2.92556	1.07179	-0.213188	2.30015	-4.52744	-0.0701089	0.59687	-0.0653456
RAD17	0.781783	-0.27405	-0.752085	1.03257	-0.240639	-0.106361	0.848855	0.352393	1.18748	-0.858589	-1.79045	-0.613343	1.34402	-0.736489	-0.635059	-0.480061	-0.72302	-0.373646	-0.231884	0.873851	0.451023	0.930388	0.238326	0.0432403	-0.0733132	1.60208	1.72752	1.68244	1.04127	0.289629	0.359058	0.670755	0.974235	2.85698	0.273835	0.915147	-0.10401	-0.671247	-0.305461	0.544094	-0.539862	1.13704	0.759143	-0.606777	0.464067	0.607874	-0.141093	1.90614	1.8613
CCDC6	0.519113	0.246254	0.0314056	-1.11407	0.151762	-0.758009	1.88242	-0.0714623	1.85671	-0.45336	0.402694	0.300914	0.76264	0.577793	-0.948868	1.16607	0.321994	1.10717	0.622568	0.220667	-0.314814	1.19738	0.0290638	0.214088	-0.0547448	0.256012	1.0326	0.0687773	1.00928	1.07108	0.249678	2.40772	-0.0243467	-0.900762	0.873351	0.635878	0.275974	-0.419519	0.414463	1.03934	0.522273	-0.079855	0.821943	0.840397	1.01059	-0.373044	0.712413	-0.0144062	-0.437906
GCN1L1	-0.219703	-0.863816	-0.171601	-1.44279	0.0590155	0.637297	1.70277	0.665398	-0.174531	1.25909	-1.24919	0.776151	-0.563848	0.843823	0.574192	0.965559	0.112308	-0.826182	0.594509	-0.926813	-1.22857	0.120596	-0.240692	-1.21621	-0.0798405	2.80764	1.02593	0.79153	-0.969335	2.50224	0.386877	-0.328763	-1.76217	4.00237	0.435499	0.741764	0.723875	-0.389315	0.121255	-0.247677	-0.115874	-0.787883	1.52749	0.339955	-0.249253	1.03097	1.37341	-0.235095	0.328794
EDF1	-1.16497	-0.202712	0.750285	-0.541135	1.30605	-0.0996834	-1.57729	-0.449721	-0.494136	1.74454	0.192733	-0.810482	0.474512	-0.776174	-0.547471	0.595161	-0.790824	-0.98024	-0.100544	-0.373961	-0.0384938	1.09615	0.0942765	0.780548	-0.345296	0.571708	-0.0839801	0.28924	-1.21522	0.350584	-0.971899	0.782961	-2.95366	1.51475	-0.075313	-1.50806	0.389715	-0.323438	-0.122845	1.68484	0.224853	-0.347769	-0.936488	-0.155938	-0.665873	1.01174	-0.794663	-1.94739	-1.15031
TP53BP1	-0.890986	0.520408	-0.344973	-0.876188	-0.324104	-0.853531	-0.494394	-0.849878	-0.424513	0.539228	-0.162379	0.255672	0.312613	0.444711	0.447084	-0.543722	-0.435798	-0.368595	0.12254	-0.165764	1.32242	-0.140711	0.376335	-0.478948	-0.712374	-0.0386029	-0.679883	-0.701755	-0.237756	0.405776	0.42946	0.557538	-1.71692	0.359863	0.247239	-1.04194	-0.99479	-0.466038	-0.876664	-0.430395	0.220749	-0.397566	-0.979033	-0.0759972	-1.23285	1.53355	0.579195	-0.918975	0.0134878
ATP5I	0.787664	0.146112	-1.07339	-0.307646	-0.034892	0.848955	0.116319	0.5447	-0.187905	-1.9245	1.18791	1.37904	-0.258456	-0.439224	-0.0859746	-0.298136	0.136927	-0.196246	-0.458758	0.401662	0.0717345	-0.147966	0.14962	-0.150846	-0.0783332	-0.229647	-1.88287	0.430748	0.732988	-1.74558	-1.4275	-0.0730657	1.14191	-2.14636	-0.428239	0.769532	-0.823545	-0.187516	-1.10248	1.95335	-0.816596	0.385093	-1.35553	0.262537	0.675477	-1.96088	-0.627077	-0.0688704	0.399004
CDK2	-0.79574	-0.0824683	0.578773	0.476819	1.05389	1.37422	1.04128	0.101236	-0.709101	0.354521	-0.537199	0.716207	0.459852	-0.917507	1.19529	0.930997	-0.132554	1.47808	0.770977	0.260442	-1.20587	1.46953	-0.464388	1.9084	0.153958	1.11124	0.544309	0.0607834	-0.462836	0.197799	0.861362	0.545064	0.0376428	2.85654	1.84978	0.581429	1.05132	-0.230319	0.377682	-0.26866	0.225668	1.90499	0.630029	0.830518	-0.328609	1.81253	1.34376	0.321555	-0.599023
GRSF1	0.142686	0.622625	0.836567	0.265203	-0.235491	1.88593	0.018338	1.44008	-1.41173	-1.7233	3.62522	2.6413	-0.737102	1.1079	0.710475	0.780045	0.713975	0.463238	-0.219755	1.6407	1.33493	1.02594	1.08812	0.827094	-1.05733	-1.63394	0.046861	-0.773059	-0.137983	-1.77253	-1.79368	-0.115766	1.20066	-0.705557	1.43568	0.160854	1.30872	-0.212614	-0.559636	3.1887	0.354938	0.758993	-0.319651	0.660265	0.826443	-0.978566	1.26529	-0.686133	-1.15567
ATXN7L3	-0.547137	-0.169078	-0.149592	-0.114921	-0.390083	-0.0145934	-0.970564	0.493065	0.996325	-1.69371	0.00563023	0.359377	0.528684	-0.0606651	-1.56708	-1.83143	-0.626339	-0.00961472	-0.948096	-0.028836	0.807996	-0.925723	-0.908023	-1.0353	0.12696	-0.796155	0.200597	-0.0142047	-0.845315	-1.54539	0.671929	0.438009	-2.87612	0.385875	-1.65639	-1.11105	-0.458663	-0.429125	-0.816862	0.446702	-1.0341	0.865266	0.20296	-0.435846	-0.0632403	0.834238	1.10773	-2.07588	-1.58423
DAZAP1	-1.08814	-0.157493	0.356172	0.0729811	-1.24389	0.464565	-0.188929	1.13033	0.122331	0.727012	0.542451	0.360715	0.318677	-0.550735	-1.09132	-0.984439	0.76416	0.475081	-0.599728	-0.951496	-0.496388	0.800552	-0.0149027	1.06995	0.00891631	1.21103	0.0658416	-0.447538	0.495321	1.07253	-0.615707	0.475984	-2.0465	0.556728	0.673164	0.157417	0.665167	-0.27276	-0.138517	0.490055	-1.40631	0.504806	0.403104	-1.04053	0.523304	-1.47339	0.204122	0.730197	-1.26841
GAB2	-1.16141	-1.16638	-0.158984	-0.116179	-0.627743	-0.772682	-0.467308	-0.751702	-1.21028	1.30991	-1.05331	-1.12957	0.427005	-0.351373	-0.727423	-1.10564	0.260512	-1.01408	0.758366	0.492844	0.518417	-0.0928265	-1.53456	-0.527338	-0.370858	-1.55558	-0.997544	-0.304729	-0.135066	-0.676153	-0.840162	-0.388004	-2.21267	1.91229	-0.146291	-1.08953	-0.620285	0.887707	-0.756263	-2.06004	-0.624702	0.273265	0.0864489	-0.613376	-1.53294	1.59826	-0.399973	-0.239582	0.87119
ALAD	-1.33281	-0.0638709	-0.729062	0.0888878	-1.26694	-0.42831	1.09613	0.294327	0.506311	1.14589	2.88943	0.483554	-0.702549	-0.388217	0.273949	0.288573	0.261665	0.207206	-0.615411	-0.277877	0.589377	2.08803	1.63045	-0.196062	-0.611862	-1.06549	0.105929	-0.630683	0.374157	-0.0255681	-0.227668	-0.527911	0.63329	-1.10046	1.23808	0.437034	0.531483	-0.403852	-0.0396918	-0.555924	0.460937	-0.280439	0.20807	0.500291	0.891107	0.412944	1.81731	-0.956864	-0.515671
C14orf2	-0.194609	1.10369	0.078494	0.808447	-0.24906	0.579754	-0.180511	0.728733	0.0867801	-0.0937862	1.53243	1.46554	1.54274	0.811989	1.5179	1.88477	0.802869	-0.705963	-1.37538	0.45828	0.916045	0.90844	0.658854	0.597822	-0.372417	0.439244	0.52399	-0.541215	-0.102386	0.411732	-0.559753	0.15273	0.288553	-1.98044	-0.065099	0.523991	1.00971	-0.463368	-0.769505	1.18369	-0.0247737	1.44961	-0.350143	0.927841	1.20016	-0.780959	0.680097	0.10395	0.456675
MKLN1	-0.216833	0.431432	-0.415857	0.062052	0.389021	0.401515	-0.604149	-0.591365	1.0843	0.188391	-0.141016	-0.305247	0.113493	-0.277146	-0.362796	-0.311236	0.235478	0.686373	0.709747	-0.154989	-0.356728	0.152557	-0.0515108	-0.240507	-0.609944	0.253022	-0.185961	-0.160879	0.219306	-0.0312175	-0.107929	0.161607	-0.352779	-2.01368	0.103655	-0.0867951	-0.294338	0.410712	-0.382205	0.42892	-0.77587	0.69263	-0.0713793	0.767463	0.104815	0.552856	-0.161646	0.0125185	0.772749
TIMMDC1	-3.41781	1.12855	0.213867	-1.76229	1.4265	3.63136	0.375271	-0.155781	0.790431	-0.901229	3.18739	4.11423	1.21552	0.65203	-0.111721	-1.80994	0.90853	0.470404	-2.68264	1.39943	2.24991	0.0398486	2.84483	2.35979	1.02808	0.759884	0.345301	-0.257357	0.523403	-1.00208	2.25601	1.3828	0.475926	1.04845	2.49997	0.441636	1.73931	2.20648	1.86011	1.66837	0.826471	2.05477	1.50069	1.98737	1.89424	-0.979875	-0.147777	0.150681	-0.467803
UBA3	0.149878	1.83986	1.65145	0.445804	-1.00651	2.22627	-1.5359	0.820196	-0.67307	-0.37912	0.344498	0.694365	0.730839	-0.643651	-0.454751	0.138324	-0.66548	-0.157724	-0.816946	-0.660985	-0.33108	-0.170503	-1.40298	-0.471933	0.410803	-0.856616	0.377741	1.77576	1.14274	-2.55218	-0.824982	-1.11234	0.0887198	-2.94963	1.49342	-0.671296	-0.227997	-0.777013	-1.38697	0.668476	-0.0322188	0.014117	-2.19572	-2.05251	-3.00674	-0.0473617	-0.910572	1.12771	-2.57415
XRCC2	2.92929	-0.0440789	0.538232	0.919195	-1.40226	-0.337502	2.00484	-1.33258	-0.469347	-1.07778	-0.868912	0.586494	-0.0544408	0.869512	0.079055	-0.877575	0.232935	0.704054	0.536355	0.744627	-0.894891	-0.118702	-0.837247	0.438497	0.473292	-0.347941	0.39847	0.0175825	0.845538	-0.217959	-0.161009	4.34934	-0.656565	-0.416668	-1.47775	0.206409	1.02696	-0.137903	0.332092	0.512516	-1.34039	0.731072	0.515808	1.19019	0.0837839	0.611304	-1.11895	-0.858812	0.647703
FANCD2	-0.786954	1.43584	-0.462715	0.206125	0.461111	-0.962206	0.351278	0.125016	-0.073095	0.0982658	-0.0358858	-0.094815	1.62098	0.29501	-0.0498454	0.353916	0.225734	-0.281925	0.524321	1.87435	-0.753189	-0.276681	-0.753277	-0.416642	-0.29075	-0.0315437	-0.134633	0.418928	-0.106562	-0.73087	-0.0388772	0.715352	-0.878383	0.535333	3.00741	0.616329	0.385617	0.270647	-0.589429	0.579337	-0.55401	-0.488071	0.820728	-1.33961	-0.300149	1.75032	0.632939	0.0144936	-0.231626
OBFC1	-1.04373	-0.10382	0.677869	2.26533	-1.38324	-0.67333	0.881907	0.268285	0.948069	0.0721469	0.206918	-0.0026099	-0.0708888	0.0916446	-0.491463	0.109373	-0.511744	1.81415	-1.23323	-0.684783	1.61565	0.193566	-0.345641	0.795384	0.0255231	0.286884	0.199052	-0.250454	1.97309	-1.65738	-0.0118916	0.158948	-1.72346	-0.085901	2.79113	0.0648696	0.15143	0.628237	0.777601	-0.175288	-1.01294	1.23383	0.00130536	-1.12863	-0.210116	0.768072	1.23029	1.08781	1.1533
TOPBP1	-0.893106	0.348245	-1.73627	0.0809664	-0.495226	0.175782	-0.0484612	-0.0726217	-0.511744	0.999281	-1.0838	0.541047	-0.196255	0.492097	0.0141848	1.26741	0.0150311	0.9704	-0.129499	1.53172	0.464969	-0.042116	-0.246935	-0.23569	-0.380582	0.953635	1.80963	-1.04687	0.565214	0.44765	0.229446	0.315003	-1.24473	0.585816	2.37827	-0.245681	0.507784	-0.166501	-0.404042	-1.09908	0.306062	-1.157	1.77155	-1.22188	1.38414	0.572399	-1.66129	0.0350791	1.60045
CCNB1	-1.06831	-0.629262	0.201975	0.658043	0.428773	-1.95015	0.0612471	0.392311	-0.48332	-0.555995	-1.68932	-0.357868	-0.817856	-0.657439	-1.09426	-0.635985	-1.60404	-2.78875	0.289052	-1.23286	-0.652338	-2.56909	-0.650998	-0.359213	0.591686	0.339394	-2.68315	-1.70282	-0.399675	-1.22772	-0.570605	0.322888	-2.5928	-1.49537	-1.71026	-0.222753	-0.929312	-0.363726	-0.718634	-0.333822	-0.406037	-0.661777	-1.34895	-1.77363	-0.769037	-0.544938	-1.4547	-0.336638	-0.177711
NDUFA8	4.19953	1.47989	0.944755	-0.0621651	1.64215	3.37552	-0.27652	-0.0751247	0.322014	-2.08711	4.10376	5.68928	-1.94738	2.32546	0.977823	-1.129	0.567245	0.395785	2.47874	2.41414	0.661845	3.3328	3.4729	0.350853	1.02434	-1.04155	2.64094	0.224779	-1.80549	-2.58715	0.582448	0.932071	0.212624	0.930131	1.15205	-0.0319019	2.27271	0.0159134	1.18548	3.46226	0.786681	1.25661	2.23068	1.69169	1.63916	0.27461	0.939621	0.962313	-2.57718
VARS2	2.12222	3.01219	-0.572807	0.683082	1.59154	1.37547	-0.547279	1.88819	-1.72795	-0.193286	4.0623	-0.0716554	-0.252436	1.94507	0.00540366	3.16992	0.619116	0.741579	-0.849277	0.339924	3.719	2.15872	-0.196908	2.15512	-0.27279	1.58888	1.0405	0.686243	1.7515	2.17406	-0.555228	-0.143942	0.432023	1.26747	-0.187905	0.770543	2.58801	1.87444	1.15579	3.39791	-0.391893	2.52702	0.97673	0.214048	0.572865	-1.6398	1.19358	-2.65629	1.10821
PARPBP	-1.01026	-0.399554	-0.730736	-0.203175	-0.537493	0.431916	-0.157478	-0.352682	-0.484544	-1.4833	0.952522	0.329825	-0.932117	-0.914116	-1.15968	-0.356506	0.0841586	0.822368	-1.62604	-0.671744	0.354419	0.452914	-1.28169	-0.0719207	-0.86968	-0.215293	0.27649	0.894387	-0.731445	0.0707478	1.01055	0.0538666	0.232805	1.39908	2.36777	0.219829	0.162635	0.177736	-0.929193	-0.72524	-0.160165	1.23835	-0.23126	0.0607088	0.201397	-0.159777	0.671671	-0.354027	-0.208789
MTRF1L	-0.495287	1.05697	-0.109523	-1.02121	-1.18804	0.742459	-1.61951	1.82493	-0.718027	-1.33455	2.96018	0.911558	-2.68508	-0.0689501	-0.0372317	0.852059	0.4212	0.142083	0.500324	-0.153373	-0.690552	0.620186	0.380961	1.09195	0.971255	0.0374892	-2.04613	-0.153605	0.114582	0.706153	-0.912555	0.27451	1.21217	-0.634649	0.98551	-0.656126	-0.362216	-0.56402	-0.66692	2.01368	-0.850876	-0.0656938	0.0894102	0.870878	0.843534	0.326667	0.70748	-0.856738	-1.21626
TIMELESS	-0.549581	0.363837	0.603581	1.87133	-0.019748	-0.529151	1.05894	-0.505757	0.635877	0.758846	-0.147958	1.21139	0.185312	0.33662	-0.879097	-0.0432403	-0.231984	-0.63686	0.539583	0.0178145	0.516372	0.614648	-0.448235	-0.0412333	0.554629	0.233047	-0.313137	1.14812	0.701922	-0.727479	0.696013	-0.195134	-0.181063	-0.444063	0.478559	-0.257092	-0.00997736	0.349367	-0.688958	0.351186	0.363755	1.05912	-0.307182	0.492653	0.623344	0.410742	0.305074	-0.300172	1.44258
XRCC5	0.826128	-1.13692	-0.854429	-0.414998	0.119681	0.601042	-0.0358159	-1.17239	1.53367	-1.32329	-0.711169	-0.705069	0.0998695	0.233583	-0.0947941	-0.384985	0.959611	-0.345964	-1.0809	0.28757	-1.18793	-0.976528	-0.589759	-0.93411	-0.123051	-1.33458	0.013135	-0.216185	-1.00496	-1.85345	-0.211442	0.858509	0.495267	1.63719	1.28434	0.603238	-0.321632	0.299035	0.222268	-0.531421	-0.761792	1.67543	-0.280895	-2.23479	-0.524924	0.895371	0.0889007	0.184373	1.93722
ENO1	0.0407621	-0.204261	-0.142281	-0.410127	-0.726174	0.3104	-0.444502	-0.337532	-1.3398	4.06977	-2.90507	-1.56638	-0.437004	0.218654	1.26618	-1.29003	-1.02269	-0.991605	0.711216	0.0608624	-1.35863	-0.430482	0.445531	-0.568906	-0.542985	1.72409	-0.168031	-0.0340894	0.128502	-0.559882	-0.469869	-0.314423	-1.46607	0.00546114	0.0772266	0.569566	0.421268	0.575591	0.197974	0.492139	-0.530394	1.05955	-0.0851178	1.65289	-0.00228866	5.74103	0.680533	-0.404104	-1.33204
GIGYF2	-0.0414454	-0.535602	-0.552094	-0.552569	-0.246567	1.30251	0.970333	-0.61458	1.27151	-0.377205	-0.8625	0.5594	-0.00515468	-0.307402	-0.669415	-0.758214	-1.79815	-1.35679	-0.99497	-1.3972	0.582679	0.336236	-0.18347	0.101551	0.780517	-1.01609	1.35496	-1.66771	-0.0849187	-1.78844	0.53726	-0.366082	-0.44135	2.11913	-0.169103	-0.0840218	-0.762235	0.141036	-1.86016	0.292749	0.659031	-0.963609	1.32037	0.29476	-1.60109	0.429096	-0.0411169	-0.692503	2.06894
MTERFD1	0.469286	1.51744	0.0775014	-0.0647321	-0.0480986	0.641739	-0.220994	1.60019	0.0634983	0.248026	1.89812	1.02343	-1.07666	1.25233	-0.0210918	-0.698699	0.111456	0.557066	0.276918	1.47672	1.1953	1.25619	1.08424	0.360058	0.479468	-1.05885	1.20611	0.333279	-0.340715	0.489545	-0.281812	-0.45521	0.62115	0.102356	1.3211	0.280924	-0.447218	0.763108	-0.139412	0.952642	0.564116	1.36894	0.302536	0.904241	0.121248	-0.858086	0.0359612	-0.409438	-0.414743
ZC3H13	0.953745	0.777417	-0.98373	-0.919452	-0.563549	1.00278	0.0182209	-1.53881	-1.33964	-0.749266	-0.56804	0.215633	0.500522	-0.0918358	-0.0778453	-1.44783	0.512739	-0.417364	-0.277557	-0.12857	-0.378419	1.22579	-0.915197	0.766849	0.490817	2.037	-1.0523	1.0702	-0.540179	0.123337	-1.25023	0.547323	-1.01965	2.2047	1.25632	-0.407062	-1.04312	0.290947	-0.588704	-0.523648	0.143148	-2.00419	-0.749335	1.43033	-2.04631	-0.653476	2.10539	-1.99037	-2.00517
CTU2	-0.369228	-1.91824	-0.276589	-0.707079	0.11447	-0.40396	0.00048061	-0.874332	-0.16222	0.121362	-0.0642614	-0.271337	1.10232	0.134633	-0.572796	0.104342	0.635892	-1.3493	-0.307662	-0.525564	-1.05434	-0.336859	-0.460447	0.0695435	0.672278	0.362655	0.4568	1.86899	0.241624	-0.957412	0.462911	0.644743	-0.791312	1.67161	0.670089	0.367328	0.298423	0.499306	-0.410634	-0.683395	0.545357	-0.0525315	0.278274	-0.0917863	0.670036	0.0376078	0.186812	-0.383428	0.346264
MTHFD1L	-0.0197031	-1.70218	-0.249642	-1.16721	-1.83223	-0.35659	-0.562296	0.727001	0.118513	-0.677082	-0.0514739	0.257839	0.728138	-0.204862	-0.588574	-0.918962	-0.681967	-0.710279	0.119685	0.356346	-0.114355	1.21695	-0.111893	-0.324452	0.794812	1.04498	-0.289476	1.53066	0.248104	-0.105052	-1.06174	0.594387	-0.744709	-0.807221	1.03716	0.622679	-0.39209	-0.268079	0.759914	0.00554734	-0.929761	0.561068	1.02854	0.0653131	0.0673536	-0.198933	0.721526	-1.35415	1.09095
CTNNBL1	0.0695403	0.0656094	0.308503	1.09149	-1.39082	-0.305537	1.22311	0.437486	0.987596	0.331746	-0.604695	-1.21762	-2.68245	-1.90095	-0.972123	-1.27322	-0.203806	-0.675251	-0.478508	-0.373781	-1.11841	0.0158229	-0.417281	-0.431484	-0.255933	-0.262533	-0.604372	-0.632581	-0.807907	-1.45667	-0.505505	0.277543	-1.15491	0.908667	-1.42597	0.918958	-0.00431583	0.52915	0.965563	-0.0710334	0.120544	-0.209323	-0.939721	-0.192168	-0.372791	0.683287	0.30573	-1.5336	1.17517
DSCC1	-0.0131418	0.688793	1.22041	-1.1167	-0.884406	0.279646	0.5439	1.00546	0.664373	-0.372965	1.16068	0.198916	-0.146022	0.334673	0.495352	0.410671	-0.277835	0.594044	0.6371	0.27815	-0.50576	1.0757	-0.73439	-0.303595	0.324536	0.425846	0.52832	0.701006	1.13142	0.188647	-0.0098204	-1.50102	0.016096	1.32214	0.920135	0.103464	0.204987	-0.376048	0.205885	-0.0344438	1.07962	0.395163	0.955864	-0.441082	0.756854	1.35051	0.174929	-0.271645	0.458245
GTF3C1	0.383729	-1.31582	-1.49738	-0.301876	-0.0076884	-1.1644	0.0518105	-0.782913	-0.215217	0.620056	-0.724029	-1.07485	0.469416	-0.0144014	0.0114441	-0.222166	-0.222675	-1.17805	-1.0063	-0.154115	-0.530995	-1.1647	0.0907727	-0.160287	-1.14377	0.0830547	-0.838214	-0.48688	-0.346298	-0.535152	0.211502	0.459423	-0.197617	0.303768	-0.0976787	0.272684	-1.26928	-0.478664	-0.396909	-0.178272	-0.251016	0.0299698	0.441374	-0.466897	-1.20885	-0.321544	0.348857	-0.699266	1.02728
PRCP	-1.16453	0.0943491	-0.172894	0.227426	-1.65705	-0.383717	-0.0841213	0.348601	-0.430479	-1.35791	0.56411	-1.14482	0.563867	0.315379	0.271122	-0.385749	-0.812539	-0.885081	-0.391323	0.029175	-2.43118	0.686336	0.603854	-0.297448	-0.183057	0.758001	0.0759815	-1.73873	-0.202904	-0.730067	0.265668	-0.410971	-0.842133	0.224161	0.594918	0.571747	0.280316	0.00650651	0.0748205	-0.389837	0.218025	0.435783	1.9878	0.544035	0.071003	1.63108	1.31511	-0.389184	-0.211339
SMG5	0.532627	1.11054	-0.635031	-1.01999	0.179058	1.19081	-0.487211	-0.0500437	-0.0140881	0.615372	-0.431446	0.934127	0.233126	0.218202	0.0623039	1.31601	-1.25328	1.03131	0.208691	-2.49285	1.37179	-0.34084	-0.397059	-0.22223	0.0952705	1.06524	-1.74186	0.742831	-1.27441	1.77489	-0.394636	-0.202572	-1.4767	0.924862	1.83793	0.421515	-0.000596577	-0.0745001	-0.392947	0.699696	-0.694125	0.678539	-0.226114	0.291769	-1.07186	1.69578	0.0384126	-0.969971	-1.48463
SNRNP70	0.196713	-0.804388	-0.321647	0.194285	0.472453	0.0523316	-0.268525	-0.93812	1.28058	0.225813	-0.918527	-0.634238	-0.897607	0.123451	-0.0771384	-0.516443	0.52448	-0.760406	-0.337213	-0.572323	0.502903	-0.522232	-0.584922	0.186116	0.257273	0.188152	-1.35531	0.732578	0.249545	-1.09219	-1.208	0.411111	-1.31331	-0.082459	-0.439825	0.86829	-0.178342	0.073801	-0.445039	-1.14929	0.162146	-0.313583	-0.0747513	-0.264507	-0.0672288	-0.80698	-0.570968	-1.71486	-0.189897
SLC7A1	-1.12595	-0.753974	-0.333121	-0.904069	1.36924	0.0624917	0.445851	0.484244	-1.38983	1.49179	-1.02645	-0.204369	1.21618	-0.321905	0.254007	-0.878346	0.320222	0.626224	-0.0423803	-0.911709	-0.144646	0.800216	0.749154	0.317227	-0.492608	1.05379	0.346804	0.5069	-0.53207	-0.217474	0.704735	0.383518	0.394691	0.00888575	-0.0179089	-0.23494	0.358042	-0.955912	-0.621522	-0.790257	0.849807	1.06401	0.541958	1.39541	0.716432	-0.201449	-0.287999	-0.464953	0.423793
WDHD1	-0.316426	0.759003	-0.581788	5.87997	-0.682471	-0.801203	0.219901	0.363832	0.146354	1.44356	-0.295469	-0.537343	0.0633088	1.55606	-0.213792	0.054809	-0.964774	0.26411	-0.1334	0.0956343	-1.16747	0.790131	-0.617018	1.18492	0.798344	-0.061823	1.10032	-0.928491	0.162697	-0.906188	0.225741	0.048161	-1.28302	1.66485	0.871483	0.989749	-0.300265	0.0446353	1.66924	0.197174	0.17676	-0.172153	0.844935	-0.878972	0.32999	1.80307	0.0547125	-0.272996	-0.109983
PRPS1	-2.54383	1.9509	0.0153793	0.184591	-0.339967	1.24133	0.936406	0.372007	2.53432	0.312843	2.37399	0.262293	-0.220431	0.631968	-0.7224	0.3605	0.50937	-0.40764	0.35068	1.28824	-0.0770985	0.662512	0.437349	-0.0373992	1.40636	0.151643	-0.925143	-1.43939	0.890652	-0.832326	1.26931	-0.189486	-0.738217	0.685184	3.60827	0.860974	0.534801	1.04172	-0.719429	-0.537348	1.22325	0.92179	0.0702922	-1.49677	0.696252	0.434652	-0.143252	0.228372	2.49442
NBN	-0.0851512	-0.871435	-0.371242	-0.179257	-0.467858	-0.997092	0.403101	-0.726824	-1.33821	0.0575313	-0.33939	-0.348943	-0.379856	0.0375717	-0.42659	-1.91413	-0.254826	-0.304014	0.266302	0.0279463	0.802433	-0.242499	-0.650866	0.112295	-0.8366	0.846476	0.0437005	-0.735929	0.423427	1.55525	-1.48587	0.269976	-1.99205	-0.188628	0.76401	-0.886185	-0.413363	-0.36345	-0.846549	-0.294291	-0.12031	-0.0187842	0.496148	-0.543702	-0.72184	-0.539028	-0.369594	-1.1485	1.71672
FAM35A	1.1827	-0.608748	-0.408091	-0.22839	-0.100997	-0.0272885	-0.478693	0.223036	1.17639	-0.373013	-0.908075	0.287972	-0.10198	0.351001	-0.489611	-0.569361	0.096361	-0.714368	-0.834825	0.922427	-1.00057	-0.0854355	-1.07155	-0.190367	-0.215928	-0.520472	0.131216	0.663323	0.762597	-1.41053	-0.480124	0.793452	0.179228	-0.421637	-0.333386	0.231856	-0.737143	-0.757927	-0.648371	0.0376823	-1.28472	0.322746	0.322658	-0.119256	0.424727	1.02367	0.928325	-0.348269	0.151915
COG3	-0.245539	-1.15271	-1.21841	-0.391072	-0.0508318	0.0220806	-1.37587	-0.189532	2.16708	0.559518	0.283368	0.335872	0.121494	0.593981	-0.043405	0.58814	0.192738	0.104413	-0.841579	-0.528548	-0.60075	-0.507064	0.303327	-0.59834	-0.0191412	0.0378313	0.00340858	0.0882941	0.626176	-0.879722	0.450457	-1.84722	-0.885865	-0.612998	1.10047	-0.0728016	-1.09812	0.136895	-0.650052	0.514667	-0.711203	-0.798527	-0.481201	-0.625408	0.64582	0.264569	0.159945	-0.0285792	-1.00783
REV3L	-0.112739	0.27999	0.683309	-0.550724	-0.383502	0.576249	0.860757	1.61537	0.343904	-0.308067	-0.631559	1.10379	1.46908	0.0066361	-0.295862	0.0256345	0.0484717	0.888437	0.285986	-0.65143	0.780082	0.900247	-0.218948	-0.140737	0.766015	-0.107079	1.13856	0.196619	0.832386	0.195074	0.100241	0.432723	-0.532313	1.00641	-0.01485	0.045194	-0.505658	-0.054679	-1.17797	-0.201665	-0.443719	1.49685	0.219943	-0.249648	1.0907	1.63726	0.15633	0.261075	0.478059
SRSF6	-0.46803	0.16804	-0.266012	-0.478125	0.194786	0.807293	0.225799	-0.698551	0.445884	-0.0648718	0.0336829	0.378748	0.873674	0.122537	-1.10817	-0.00675691	0.633655	-0.655008	-0.869501	-0.368286	-0.644773	0.702023	-0.19735	0.601477	-0.792068	0.7735	0.529229	-0.289743	-0.139299	0.005991	-1.00249	0.157009	0.63517	-0.17767	2.90724	0.340042	-0.236454	0.44124	-0.283604	-0.213744	0.0681444	0.414152	-0.455632	0.053431	0.234739	-0.903608	0.560134	-0.560866	-0.524403
PDSS2	1.42701	-1.04065	-0.107883	-0.462047	-0.332664	3.89683	-0.870444	0.597871	0.0672656	-0.772941	4.23485	2.0232	0.702302	0.873951	0.884413	0.957733	2.22755	0.472087	1.49206	1.12671	2.27667	1.3372	1.78501	1.36137	-0.563455	-1.90449	1.77733	-0.794938	1.60134	-1.41644	1.28648	0.0616954	0.134521	-1.42576	1.39926	-0.155903	2.17087	0.566092	0.820125	1.6312	0.29341	2.06217	2.10205	1.20287	2.254	0.411077	1.59237	2.10833	-1.53551
CDC25B	0.786189	-0.41979	0.254363	-0.385416	-0.847886	0.554185	-0.0987749	-0.889333	0.188299	0.105568	-0.349986	-0.163722	0.14039	0.631906	0.158854	0.506109	-0.560884	-0.223944	-0.0595171	-0.837764	-2.2958	0.427041	-0.326348	0.577885	-0.578652	0.7153	-1.33345	-0.403751	0.0287124	-0.662153	0.473534	1.4144	-0.295291	1.01352	0.803674	0.648402	0.397119	-0.35191	-0.630235	-0.170806	-1.05473	0.778446	0.213147	-0.603045	-0.831935	0.373038	0.552136	-0.801371	-0.114772
BARD1	-0.619152	0.0246979	0.00910624	-0.199568	0.361873	-0.678622	-0.181671	-0.3407	-1.06286	1.29077	-0.552193	-0.42447	1.62118	-1.26038	-1.40645	-1.16261	-0.354236	-0.871705	0.291625	1.41074	-1.22586	-0.748494	-0.928037	0.478818	-1.32344	1.12988	-1.25079	-0.601812	1.69617	-1.04698	-0.864873	0.979679	-1.14031	1.29957	1.53363	-0.606461	0.771001	0.146064	-0.261351	-0.772217	-0.608165	-0.469351	-0.0111931	0.56832	-0.533374	0.201753	0.642623	-0.076826	-0.0341254
CTC1	-0.342716	-0.178217	-0.765725	0.888655	-0.390798	-0.342311	0.189198	-0.252178	-0.0490856	0.809377	-0.420011	-0.758612	0.0647103	-1.53971	-0.850985	0.503289	-0.180826	0.452839	0.308034	-0.365875	1.27979	-0.21473	-0.642687	0.223397	-0.428472	-0.0909728	0.558944	-0.470649	-1.04342	-0.817685	0.62437	0.833902	-0.146884	-0.187649	-0.17282	0.702556	0.368701	0.271254	-0.287864	-0.366155	-0.297521	1.72475	-0.627568	-1.29095	-0.702374	0.516775	-0.429416	0.983849	0.526764
USP22	0.510996	1.18937	0.154883	-1.263	-0.118937	-0.307808	-0.498456	-1.42344	0.446806	-0.0267695	0.468225	0.150577	-0.00453224	-1.0765	0.326066	0.578806	-0.690065	-0.130273	0.215796	-0.104015	1.01409	1.05875	-0.704505	0.855077	-0.101722	-0.916234	0.0536335	0.117653	-0.586802	-0.482154	-0.961708	0.811369	-1.11784	-1.97686	0.306104	-0.102036	-0.426364	-0.313352	-0.349352	-0.00116557	-0.421009	0.410387	-1.45514	0.329682	-0.88073	0.465837	0.688159	-0.471053	-0.826805
BOLA3	0.240493	1.32531	-0.751559	1.03956	-0.708515	2.8432	0.262833	-0.355192	2.4048	-1.32725	3.09916	1.77838	-0.179891	1.13525	1.04208	0.193452	0.24131	1.38737	-0.00264605	1.27748	1.08388	-1.57553	1.29634	0.77911	-1.08741	-1.58636	0.541803	0.234652	0.0940686	-1.43671	1.63981	-0.25335	0.226288	0.744931	0.366266	-0.260366	1.06444	-0.189393	-0.313962	1.79505	0.0658884	1.3837	0.668471	1.07178	0.886691	0.709414	1.0975	-1.82992	0.620183
ARID2	-0.358251	-1.68676	-0.0905241	-1.50566	-0.596074	-0.20389	-0.0421384	0.413287	0.100955	2.7039	0.594221	-0.651281	-0.1101	-0.890335	-0.72569	1.31615	-0.505734	-0.0546383	-0.531853	0.344315	-2.26494	-0.93692	-0.894643	-0.612813	-0.171704	0.640187	0.142739	-0.674269	0.0429231	-1.33473	-0.0672272	-1.04622	-0.65709	-1.52698	1.924	-0.387598	0.124549	-1.15406	-0.500865	0.277247	-1.3508	-1.36751	-0.159389	-0.290173	-0.363246	1.92586	0.985332	-2.10592	-2.85477
STAT5B	-0.976757	-1.50582	-0.260503	-1.27346	-1.92997	-0.9897	0.402236	-0.856218	-1.55368	1.83582	-1.14641	-1.75193	1.58893	0.189215	-0.541673	0.0256251	0.717577	0.93906	-0.429909	-0.920145	0.14618	0.963578	-0.0429414	-0.0840222	-0.693537	-0.146219	-0.0759685	-0.914619	1.95028	0.367747	-0.749355	0.319343	-1.45167	2.68076	-0.158578	-0.0543215	0.39024	-0.189643	-0.260554	0.220932	0.68541	2.17811	0.367307	-0.893656	-0.48214	2.19527	0.697749	-1.79666	-0.563621
BPTF	-0.311914	0.133995	-1.46136	0.197652	0.057617	-1.40404	-2.0326	1.59724	0.423625	0.814864	-0.291099	-0.171109	2.63536	-0.832944	-0.0561531	0.788416	-0.0882032	0.385479	1.25901	-1.72848	-1.80198	-0.90011	-0.60554	-0.432058	0.467305	0.136936	-0.965739	-1.78838	-1.30055	-0.223322	-0.185391	-0.0901723	-0.962953	0.347128	0.778944	-0.261351	-0.577481	0.449965	-0.947533	0.0201693	0.589916	0.984572	-0.440914	0.138232	0.50659	2.02833	0.516336	-0.656026	0.813996
UPF2	-0.41974	1.94975	0.714638	0.916633	0.00143091	-0.33009	-1.65754	0.506785	-0.629238	2.24872	0.486369	0.701398	-0.181074	-0.199905	-0.167762	1.25117	-0.549879	1.75911	-0.753047	0.545136	-2.28446	0.0875728	-0.308924	0.625055	0.894126	1.98523	-1.27648	-0.705905	-0.635742	0.143579	-1.19502	-0.264653	-3.39604	1.58602	0.451724	-0.756991	-0.467612	-0.271765	0.536856	0.519412	-0.117403	-0.111777	-0.517031	0.708368	-1.39465	3.91392	-0.440925	0.67472	0.661928
ICT1	-0.0564338	1.54633	0.200755	0.9696	-0.477103	1.49322	-0.685686	2.31385	0.00676174	-1.52734	1.55783	1.25193	0.261636	0.632965	-0.252503	0.718757	-1.56068	0.0791159	0.158237	0.394108	1.62	-0.313947	0.947064	1.7382	-0.386392	-1.84807	0.926245	1.24731	0.910016	-0.833448	-0.298232	0.195713	-0.112072	-1.57291	0.0651935	-0.0910013	0.418285	-0.364267	-0.174647	4.11074	0.965773	-0.0243708	-0.208375	0.0104317	1.73758	-0.61483	-0.242879	-0.162188	0.572364
VPS29	-0.894457	0.354818	-0.412161	0.0256443	-1.35733	-2.92733	-0.520574	-1.05183	-1.13202	0.645119	-1.25065	0.749194	2.90476	0.960883	-0.0654766	-1.13923	-0.667328	-1.18373	1.07446	0.135256	0.600896	0.301432	0.222082	1.52806	1.3227	-0.41989	-0.713366	2.00509	-0.179532	-1.15068	-0.232893	-1.28418	-1.89272	3.79467	-2.18932	1.71121	1.37038	-0.769659	1.29198	-0.63926	0.116945	3.39651	-0.315388	-1.32879	-1.41307	1.78924	1.3281	-0.753831	2.18475
KIAA1524	1.42119	-0.807047	-1.34421	0.733758	-1.20854	0.0141976	0.931458	-0.260203	-0.0026562	-0.192999	0.110201	-0.62289	0.223698	-0.36154	-0.793454	-0.0210479	0.180598	-0.488679	0.685455	1.55308	1.00007	0.339532	-0.313353	0.182218	0.123785	-0.267344	0.306905	0.179309	0.537096	-0.0354292	-0.304259	1.33208	-2.60886	0.924711	0.449284	-0.395801	-0.27912	-0.847954	-0.836949	0.26225	-1.42011	0.783945	0.348896	0.32737	0.657946	1.22778	0.67911	0.250044	0.609345
METTL17	-0.870548	-0.492856	-0.14159	-1.69962	-0.781157	1.85398	0.131673	3.03689	-2.20478	-0.573645	1.29319	0.300397	1.79928	-0.4291	1.31773	0.0544076	-0.373821	-0.0509933	-0.596849	-0.249552	0.103001	0.661823	0.343644	3.91972	1.62091	-1.27152	0.388126	-0.633947	-1.68304	-0.99066	0.160316	1.34859	1.63094	-0.607314	2.25686	-0.265425	-0.454633	1.67418	-0.533723	4.86692	1.04329	1.68483	0.410745	1.61528	1.12224	0.652449	-0.474985	-1.00165	-0.823787
ANKRD52	-1.50323	-1.41605	-0.444233	0.0637397	0.151638	0.443968	1.27065	-0.414684	1.01017	-1.31193	-0.620994	1.16976	-1.1715	-0.389327	0.169471	-0.275301	-0.531909	-0.371225	0.0878965	1.23594	0.00788905	0.678136	1.03293	-1.37641	-0.109279	1.33682	0.0565737	0.752839	-0.0351616	-0.513662	1.57649	0.377037	-0.680054	0.59122	-0.838518	-0.106725	0.0565318	0.319608	0.455855	0.266298	-0.690216	-0.852084	0.799037	-1.92572	-0.430311	-0.189878	2.48254	-1.36567	-1.75499
SEC31B	0.668984	1.40356	1.43209	0.0271891	0.873219	1.29741	-0.0933715	1.53829	0.67414	-0.943545	3.79594	2.00037	1.24298	0.610625	1.53541	0.253295	1.08471	-0.578077	0.879476	0.13543	1.86353	2.13108	1.3549	0.857104	0.443708	0.154647	2.37899	1.09312	0.990297	1.40931	-0.364727	0.65085	0.234248	-0.717787	1.97484	0.978095	1.31824	-0.328495	0.258497	2.16036	1.83765	2.63081	0.614013	2.1389	2.90666	0.145885	1.33761	0.28495	-0.583533
SUCLG1	0.592416	-0.711621	0.0222901	-0.0594199	-1.27641	1.25917	0.801271	-0.622046	-1.47482	-0.344713	1.92846	-1.26941	1.34429	0.620818	-0.853764	-0.799725	-0.915107	0.0860621	0.0792153	-0.0538612	1.24878	0.88468	0.332048	-2.04762	0.552875	4.31967	0.229619	1.26297	-1.02571	3.53033	-0.175961	0.247234	-0.329295	1.22747	1.95011	0.125496	-0.339011	-0.473157	0.710708	-1.41361	-0.830828	-0.230593	0.126984	-0.852808	0.762491	-1.10107	-0.339685	0.0453053	1.13724
TAF3	-0.891894	-1.5408	0.264088	-0.0680128	-0.0229538	-1.39085	0.627828	-0.0346175	-0.280447	-0.417952	0.0190794	-0.680328	0.841167	0.157204	-0.735343	0.665212	-0.908014	1.68687	-0.272415	-0.635225	-0.151726	-0.460672	-0.373287	0.0585182	0.0582149	0.444485	-0.390512	0.327396	-0.508944	0.774613	-2.26431	0.195495	-1.84068	0.849327	0.133674	0.325998	-0.732173	-1.06384	-0.0908084	-0.111019	0.602541	-1.69227	0.0457851	-0.653651	0.667551	-0.0409529	0.584349	-1.38589	-1.85925
HCN4	-1.38155	-0.737804	-0.606013	-0.821596	-1.15665	-0.0086031	-0.658326	0.0213014	-0.79932	0.0285785	-0.569175	-0.595318	0.376063	0.381539	-0.371049	-0.0934562	-1.00039	-0.160829	-1.12615	-0.18626	-1.35055	0.763999	-0.866103	0.258591	-0.364822	0.299646	-0.505897	-0.0404205	-0.0676397	-0.667387	-0.598113	-0.396615	-1.13727	0.72421	0.894284	0.100705	-0.496039	-0.228999	-0.227599	-0.954156	-1.12643	0.75892	0.425607	0.282516	-0.499191	1.01284	-0.392946	-0.565725	0.0795733
USP37	0.492434	-1.16947	-0.85188	2.11065	0.695567	-1.4043	-0.420856	-0.499875	0.437882	0.949015	-1.25427	-1.55571	0.226939	0.107431	-0.069115	0.466372	0.142065	-0.473051	-0.446161	-0.190094	1.31587	-0.59826	-2.284	0.27257	-0.447052	-0.143651	-1.62128	-0.378977	0.159903	-0.594131	0.526795	0.378676	-0.276194	-0.258411	1.7329	0.558817	-0.762251	0.522092	-1.66514	-1.29927	-1.0648	-0.0123087	-1.45496	1.12363	0.418352	0.00309068	0.514006	0.697608	0.422107
R3HDM1	0.58402	-0.170981	0.300685	-0.601419	-0.184299	-0.883769	0.444423	-0.331638	0.811812	0.922143	0.359197	-0.241617	1.55933	0.0852046	0.0750269	0.0808781	0.0178159	-0.802752	0.323129	0.0644312	0.245343	-0.133564	0.0561128	0.0329202	0.172933	0.213991	0.330191	0.684608	0.0150386	-0.64813	0.286889	0.146776	0.368598	0.411739	1.56281	-1.36748	-0.438271	0.153053	-0.595579	-0.176826	0.154096	0.604433	0.840732	1.05218	-0.00136266	-0.105585	0.938337	-0.655689	0.475627
LEO1	-1.24037	-1.27046	-0.924683	1.07439	0.281887	0.835774	-0.180717	-1.41545	2.91452	-3.09151	-0.589848	1.76252	-0.733312	0.44435	-1.15209	-0.18603	-0.241212	-0.76484	1.19056	-0.377599	-0.881674	0.198333	-0.563358	-0.61182	-1.09647	0.835757	-1.4895	-0.75427	0.140677	2.37419	2.20898	0.837997	1.15807	0.426393	1.24834	0.308636	-0.307329	0.44172	1.11726	-0.780976	0.855576	0.0852803	-0.216328	0.0562108	0.452699	-3.43446	0.384122	-1.03853	0.813016
FLCN	0.00469636	-1.3135	-0.781055	-0.128939	-0.722131	0.71942	0.6523	-0.634	-0.923586	-0.00501551	0.147316	0.352565	0.735162	-0.722576	0.35866	0.00793541	0.467302	0.673227	-0.197916	0.307448	0.414834	0.680715	0.531828	0.484809	-0.141251	0.705049	0.554794	0.367586	-0.380319	-0.687678	-0.0854676	0.119853	0.303651	-0.0246257	0.226652	0.315317	0.0863546	-0.419314	0.228404	0.948646	-0.0490812	0.128043	0.558117	0.0661685	0.831977	-0.889811	0.438688	-0.255688	-0.693827
MAPKAP1	0.334214	-1.20049	-0.411506	0.0334872	-1.04207	-0.155397	0.306024	-0.678938	-0.766274	2.99931	-2.07804	-2.06746	0.316777	-0.0649305	-0.429715	0.758656	-0.0508321	-0.409667	0.525457	0.319777	0.45676	1.29099	-0.770122	-0.530351	0.828361	0.397614	-0.0862303	0.279707	0.0805447	-0.261329	-0.0636042	-0.122353	-0.510431	3.91612	1.90665	-0.726074	-0.258074	-0.394841	-0.233061	-1.20716	-2.12693	1.57275	0.00353931	0.0159264	-0.553535	2.62112	0.717863	-0.585593	-0.451668
PDHA1	-0.621122	-0.51728	0.337306	-0.408573	-1.19657	0.502477	0.132202	1.16974	-1.41496	-0.907851	-0.509787	-0.929784	-0.240949	-0.858812	-1.01228	1.49367	0.0271164	0.474783	1.26373	-1.10975	0.448227	-0.0139917	-1.00284	-0.693417	-1.00129	3.03156	-0.669276	-1.81075	-0.472569	-0.751957	-2.25315	0.242234	-2.25331	-0.247314	1.6692	0.19795	-0.640947	-0.747892	0.459699	0.387092	0.400848	0.529316	0.144914	0.00944149	-2.16165	-0.546502	-0.13326	0.803773	-1.92772
SFXN1	0.824378	0.0746901	-0.372768	-0.562301	0.20655	-0.237352	-0.147657	0.71241	-1.42971	-0.588056	-1.41461	0.175911	-0.433411	-1.05228	0.0784549	-0.287357	0.553032	-0.98542	0.649549	0.0736931	0.656313	2.1194	-0.539595	1.10837	0.2586	1.09084	-0.129881	1.54763	0.299238	0.640537	-1.57803	0.729113	-1.39592	-0.923726	0.664088	0.091822	0.672415	-0.161625	1.11913	0.0209406	0.834117	0.992853	0.148942	1.44997	-1.00553	0.561571	1.47732	-1.42035	-0.0751079
ZNF574	0.906636	-1.08365	0.0371638	-2.04013	-0.629813	-0.827679	1.00747	-2.12017	-9.53858	-0.715346	-0.910682	-1.4717	-0.727187	-0.881288	-2.09938	0.0424459	-0.545552	-1.92814	-0.689731	0.859786	0.508184	-1.29865	0.187702	-3.23208	0.0665825	0.0539236	0.0137414	0.37917	0.114621	-1.56933	-1.77951	1.97853	-1.24852	1.33763	-3.45215	0.0897193	-0.648576	-0.76521	-0.723176	-0.585683	0.434165	-4.8029	0.87825	-0.752508	-6.51561	0.403584	0.298079	-0.769625	-1.03312
MINOS1	0.89761	1.41987	0.984541	0.609841	-1.01103	-1.20775	-0.428036	0.604768	-0.45791	0.039785	2.17899	-0.258382	-0.407427	0.443161	0.0892814	1.65421	0.273468	1.27813	0.879185	-0.475229	1.28788	1.47687	0.0113553	0.527715	-0.634874	-1.33472	-0.294375	0.924999	-1.02359	-0.0342463	0.0510459	0.517448	-1.30268	-2.04688	1.70698	0.740996	-0.50478	0.736671	0.541984	1.93189	0.0572076	1.01218	0.554972	-1.53312	-0.0886408	-2.60359	0.276995	-0.401813	0.0433648
BRCA2	0.745966	0.0219789	0.909805	1.02001	0.190764	-0.411074	0.427087	0.244157	0.706132	-0.522773	0.130143	-0.764575	0.791033	0.36834	-0.785754	-0.128783	-0.411447	0.692008	0.608756	1.75983	0.0143299	0.615879	-0.376969	0.123382	-0.530969	0.489664	1.15878	0.850908	1.72962	0.571401	-0.323498	1.98508	-1.5631	0.253729	0.532883	0.52592	0.16101	-0.389862	1.05708	1.24022	-1.32628	0.911311	0.638198	1.19684	0.00398889	0.0747945	0.362221	-1.27105	1.30123
CENPM	-0.144515	-2.31022	-1.45884	-0.998252	-0.318465	-1.75495	-0.664484	-3.24369	0.886949	0.499777	0.0765463	-1.35208	1.37138	-0.0939638	-0.285287	-1.11714	-0.307565	-0.550849	-0.798083	-0.526729	1.00664	-0.246146	-1.51744	0.13032	0.677794	3.07212	-2.55975	-1.20996	-1.11151	-1.09607	0.0711246	-0.264462	-1.97143	-0.34642	-0.685708	-1.98161	-1.71064	-0.546489	-1.52532	-0.685727	-1.86332	0.669093	-1.7895	1.35228	-0.706141	-0.928306	-0.4284	-0.541164	-0.670421
HK2	0.101234	0.217928	0.3829	-0.683268	-0.943171	-0.931991	-1.76606	-0.552029	-0.252305	5.82713	-0.321658	0.238064	-0.140248	-1.24834	-1.09819	0.476214	-0.755035	-0.292555	-0.3569	-2.04761	-1.5975	0.59272	-1.31559	0.786035	0.512424	-0.580827	-0.1194	-0.633268	0.0193237	0.561425	0.710237	-1.20311	-2.82736	0.814364	-0.414493	-0.820678	-0.372178	-0.942567	-0.41123	-0.310712	-0.987462	-0.287914	-0.222829	-0.623628	-1.40618	6.29763	-2.0056	-1.14289	-0.299614
WRN	-0.93763	-0.474772	-0.110532	-0.706899	-0.104765	0.142643	0.251122	-0.53153	-0.311077	-0.0461285	0.0966869	-0.596572	0.0462651	0.0159403	0.0625501	-0.678053	-0.110112	-0.860878	0.351174	0.52487	-0.808771	-0.787312	-0.463305	-0.351638	0.210675	-0.0780366	-0.43016	0.498159	-0.355796	0.0994357	-0.499133	-0.234273	-1.24451	0.149484	-0.287475	0.172695	-0.354629	-0.114231	-0.167664	-0.0770137	-0.215764	0.759472	-0.095012	0.284923	-0.837118	-0.848951	-0.0173877	-1.24165	-0.950937
C11orf82	-1.96662	-0.113586	-0.104923	-0.196079	0.0236706	0.721184	-0.602437	-1.02993	-0.169986	1.82337	0.0114524	0.10445	0.325656	-1.87323	-0.353641	-1.74752	-0.422197	-1.28375	0.470925	-0.498542	-0.358337	0.107107	-0.120279	0.213893	0.189714	0.25661	-0.272749	-0.0420861	0.255825	-0.00889283	0.433335	0.59875	-1.40657	0.672678	2.32413	-0.145706	1.01829	-0.470837	0.126679	-0.669234	-1.76376	0.60181	0.869913	1.06656	-0.826478	0.267859	1.2139	-0.566438	-0.727174
SEC22B	-1.29626	-1.92378	-0.31128	0.540963	-0.653418	-0.204484	1.16369	-1.26047	1.17664	0.0542208	0.268565	-1.52031	0.86997	-0.711122	0.0962879	0.0232042	-1.19666	0.373737	-0.597875	-1.46007	0.684946	-0.277196	0.442862	-0.151828	0.132691	-0.68413	-0.169687	-0.136811	-1.13349	-0.529083	-0.946386	-0.148075	-0.774246	-0.292875	-0.65689	1.33555	-0.627999	-0.378607	-0.0314661	-0.339817	-0.630492	0.54973	-0.431894	-0.952028	-0.0939218	-0.609768	-0.854867	0.534085	-1.11172
TIPIN	0.128785	-0.883507	-1.42475	1.87845	-0.894296	-0.0229938	0.443666	-0.147954	0.303355	0.0893571	-1.25894	-0.719877	0.387205	0.757391	-0.247356	-1.02663	-0.321224	-1.30341	0.784102	-0.0251643	-1.32784	0.514837	0.555617	0.517733	0.441834	1.58959	-1.17105	0.696644	-0.466559	0.905956	1.28106	-0.801389	0.183709	-0.0113829	-0.987735	0.0148005	0.687101	0.210904	0.0558935	-0.00408429	-0.432464	-0.498984	-0.55771	-1.34991	0.698022	-0.2785	0.814781	1.00836	-0.514722
UBR4	0.738584	-0.222124	0.0092204	0.58773	0.380811	0.757276	-0.00149513	0.370148	0.139506	1.26542	0.638058	-1.5051	0.884737	-0.373646	-0.713788	1.14879	-0.206693	1.04562	0.316028	-1.24397	0.0297991	1.05117	0.241173	-1.06705	-0.46023	0.80524	-0.267908	1.088	0.726957	0.391498	-0.13559	0.391429	-1.5898	0.434558	2.08439	1.24382	0.14223	0.146472	0.0712493	0.102518	0.142163	0.138015	0.184338	-0.841099	0.220637	1.28707	-0.00963495	0.656907	-1.64863
PTPN1	-1.34034	-1.98807	0.702164	1.09397	1.13739	0.0626158	-0.505234	-0.359134	0.927362	-2.47633	-0.173035	-0.455355	2.84565	-0.333951	0.612551	-1.63276	-0.787141	0.292273	-0.707454	0.322605	-0.398663	1.0768	-1.39228	1.1028	-0.443258	0.141215	-0.266041	-0.73301	-0.0297661	0.348748	-1.29023	0.0564651	-0.581669	-1.07552	0.0779647	0.349238	-1.06285	0.0896734	0.354475	-0.0285854	-0.255465	-1.51846	0.223872	0.0712798	0.742305	-1.43361	-0.0882553	-0.769282	0.220662
PBRM1	0.747383	-0.477235	0.807608	-1.09054	0.319671	-0.225634	0.773418	-0.0649692	0.0233037	0.223524	-0.215463	0.881547	0.292062	-0.436788	0.7375	2.16514	0.493363	-0.343911	-1.28311	-0.8499	0.208838	-0.387225	0.354634	-0.556703	1.10299	1.53416	-0.281924	-0.00866713	0.345431	0.911378	1.04564	-0.126904	1.0876	1.47285	1.37107	0.350128	-0.449398	-0.232225	-0.767214	0.568385	-0.0938181	-0.312423	-0.255581	0.565991	0.406583	1.06612	-0.452835	-1.26967	-1.83499
CPSF7	-0.936769	0.032203	-0.357703	0.152656	0.231056	-0.221387	1.5351	-0.822242	1.40482	-1.14201	-0.66968	0.152609	0.444463	0.480511	0.238459	0.619632	-0.3003	0.136919	0.333378	0.672827	1.10317	-0.0155737	-0.000823675	-0.159372	0.254146	-0.1067	0.90029	0.362045	-0.778313	-0.51533	0.38342	0.835433	-1.3022	0.606914	-1.10707	-0.562792	0.523715	-0.428661	-0.840561	0.57661	0.442757	-0.281428	0.751138	-0.867478	0.790036	0.822919	1.42104	-0.36355	0.147008
WRAP53	-1.39271	-1.99935	-0.0155344	0.501121	-0.409389	-1.36876	0.739298	-0.630851	0.871568	-0.216882	0.449441	0.0608064	-0.128027	-0.099803	-0.0900329	0.0807406	-0.472793	-1.06712	0.660656	0.810664	-0.371286	0.475286	-0.708171	-0.46115	-1.54987	1.81597	0.429665	0.411241	-1.1585	0.787689	-0.439569	0.162107	-0.423123	0.988395	-0.772163	-0.331009	-0.962164	-0.856531	0.304184	0.303034	-0.255385	-1.56046	0.589644	-0.360787	0.0776712	1.88486	1.00548	-0.973148	-0.403809
AURKA	-1.93723	-1.10061	-0.796279	-0.695445	-0.394625	0.12334	-0.625886	-1.45239	0.470657	1.31838	0.460694	0.682504	0.720089	0.532349	-1.17478	-0.207692	0.181595	-0.479638	-0.381626	-1.61735	-0.215743	-1.04935	-1.27372	0.285321	0.513967	0.790909	-0.575451	0.419092	-2.1626	0.383438	0.438446	-0.630217	0.931797	1.297	-0.122748	-1.23931	-1.68555	0.273177	-1.0412	-0.126167	0.273968	0.211068	0.766719	-0.368341	-0.944081	0.323763	-0.834355	-1.01141	1.0653
IVNS1ABP	0.529012	0.486332	0.574413	0.906529	-0.100892	0.177146	0.801285	1.75481	1.88824	1.13348	0.212733	0.202602	0.721583	0.208152	-0.103304	-0.432917	0.419123	-0.0404944	0.893413	-0.366723	-3.68125	0.495543	1.02415	0.322503	1.1329	0.15988	0.338222	0.839382	0.230833	0.187654	0.253306	0.875131	-0.681013	1.09003	-2.0779	0.379123	0.184743	0.497202	-0.283247	0.377648	-1.36634	2.02311	1.34618	0.710856	-0.56488	1.87914	-0.670403	1.06457	1.74683
FBXO5	0.755549	-1.6375	0.44171	0.557182	-0.48671	-0.692075	0.152164	-0.712865	0.834203	1.02859	-1.3786	-1.10145	0.709025	-0.0360645	-0.587278	0.116893	-0.161487	0.885989	-0.0764369	-0.985884	0.477877	-0.0822193	-0.335621	-0.695288	-0.15906	0.537812	-0.656413	0.832481	-0.238314	0.76385	-0.146256	0.872721	-1.3345	-0.58055	1.72622	-0.496499	-1.07382	0.29068	-0.503113	-0.749277	0.888335	-0.0143215	-0.881461	0.155867	-0.164988	1.18249	-0.289895	-0.507276	-0.0530392
PPP1CC	1.51592	-0.418907	-0.258143	-0.169847	-0.125945	0.0521148	0.00363734	-0.115363	-0.522825	0.821599	-0.178713	-0.475978	0.40493	-0.351524	0.156718	-0.535762	0.136705	-0.367023	-0.0307411	-0.901883	-0.677499	-0.222291	0.204622	0.198826	-0.160704	0.97095	0.361485	-0.0854892	1.08072	-0.573124	-0.922297	0.43336	-0.540769	0.719069	0.154614	-0.284422	-0.27581	-0.279145	-0.373524	-0.288245	0.146288	-0.826329	0.283619	-0.629533	0.185783	0.113021	0.124902	0.1677	1.18781
RAD50	0.500955	0.0224383	0.434883	0.928217	0.343756	-0.902371	-0.120773	-0.238752	0.463945	-1.74385	0.401216	-0.328522	0.370255	-0.642743	-0.863986	1.97591	0.308637	0.309929	-0.943815	2.36025	-0.0138692	2.34899	-0.804833	0.0492264	0.498965	2.58127	0.405716	0.611274	0.955601	1.90833	-0.679529	1.01544	-2.8281	2.43573	0.484297	0.425479	-0.304649	-0.510423	0.360038	0.57166	-0.530848	0.836325	1.25414	-0.306824	-0.510902	-0.339935	1.85231	0.127542	2.16908
STAG2	-1.11827	-0.259639	0.609858	0.729161	-0.554934	-1.26425	-0.894516	-0.238979	0.506341	-1.34385	0.133032	-0.117692	2.44569	-0.179443	-0.126812	0.518439	0.75603	-0.641446	0.264842	-0.455577	1.58281	-1.16698	0.304421	0.231406	-0.0951857	0.834674	0.668669	-0.635271	-0.249191	-0.379527	0.0172939	0.370861	-0.791017	-0.790072	1.02328	-0.0226351	-0.552039	-0.535614	-0.34558	-0.0754727	-1.9435	-0.237667	0.620958	0.572361	0.113358	-2.4961	0.323386	-2.64846	-0.158957
SRSF10	-2.12204	-0.0262934	-0.688811	-1.19518	-0.234863	0.899469	-1.78315	-0.134681	-1.49611	0.311243	-0.526378	-0.927325	1.87056	-0.0115599	-0.471476	0.311536	0.50913	0.0780521	0.368032	1.63717	-2.00023	0.155675	-0.633266	1.07906	0.0807013	1.16322	0.533008	0.596196	1.06668	1.18587	0.328925	0.203749	-0.66157	4.97568	0.253794	-0.557329	0.893826	0.374411	-1.28984	-1.50208	-0.164442	0.619861	0.614953	1.36333	-0.952173	1.93132	0.75321	-0.627036	-1.49009
ERH	1.50267	-1.51452	-0.222848	-1.87379	0.187665	-0.543859	-0.239003	0.163258	0.0507633	0.0191112	-0.300661	-0.977881	1.49093	0.337834	-0.473586	-0.953692	-0.294922	0.469389	0.325787	-0.532035	0.0726885	0.0563807	0.168524	0.637257	-0.0325618	0.354243	0.661125	-0.678444	1.2921	-0.943825	0.418368	0.857159	-0.309064	0.434085	1.50985	-0.290663	0.7538	0.102092	0.337895	-1.26214	0.556084	0.437166	1.2098	0.214653	0.325961	0.257154	-0.427843	-0.498009	1.55166
ELAVL1	-0.386092	-1.77571	-0.0513768	-0.708032	-0.505755	-1.60585	0.277281	0.222068	0.979969	0.735846	0.360975	-1.00419	1.75413	0.843751	-0.352658	0.531046	-1.35828	-0.300469	0.0601718	0.128553	-0.864663	1.64674	-1.07507	0.903572	1.06138	2.02698	0.720365	-0.932924	-0.00313885	0.00242083	0.998474	-0.353429	-0.219598	1.39342	0.194365	-0.279197	0.737851	0.0958987	-0.454711	0.280585	0.254844	0.659159	1.12483	2.55563	-0.116142	1.25656	1.26983	-0.591533	1.82049
FASTKD2	-0.0453256	0.74285	-0.0473126	0.172587	-0.544781	0.777163	-0.47997	1.0192	-0.293961	-0.0152975	2.29508	2.01083	0.22959	0.27559	0.341071	-0.217737	-0.805476	0.26114	0.718776	0.725743	0.0507976	0.182349	0.843609	-0.133579	0.197798	-0.726268	-0.243445	0.275855	0.0980943	-0.774684	-0.116092	1.42123	-0.393874	0.19146	0.460014	-0.322245	-0.791161	0.0274909	0.773667	1.67462	0.300405	0.224125	-0.105435	0.490418	0.371047	-0.110229	0.0305728	-1.34275	0.527298
GLRX5	-0.141981	1.38807	-0.000149674	1.37239	-0.577368	1.48996	-0.185504	0.198179	-0.609106	-1.09614	2.89416	1.74594	-0.962541	0.293563	0.720433	0.125931	0.774095	0.258901	0.415714	1.48188	0.887917	0.949187	0.493058	1.70236	-0.475629	-0.460291	0.62966	-0.725506	0.140534	-0.612923	0.445017	-0.244408	0.363594	-0.47103	0.614381	-0.961011	1.22734	-0.331287	-0.213637	1.458	0.424847	1.10576	0.366826	1.08188	0.783771	-1.05606	0.497021	-0.63384	-1.32626
RBM17	0.439376	-1.20507	-0.793471	1.24936	-0.352921	-0.0608242	-0.628975	0.171876	1.51213	0.556172	0.168339	-0.61637	1.52717	0.97831	-0.47997	-1.19333	-0.304303	0.121866	-0.634536	1.26737	-0.55769	0.0209387	0.537701	-0.508446	0.293395	-1.89741	0.242119	-1.08131	0.785702	-1.88816	-0.0348392	0.922198	-1.05936	-1.77319	-0.309818	-0.970233	-0.339159	0.347679	-0.393638	0.235834	0.157398	0.637684	-0.865268	-0.443693	1.05461	1.39627	-0.92948	-0.721161	1.70057
TRAIP	0.174806	0.685447	-0.079647	0.967907	0.674427	-0.658288	0.418118	0.410536	0.0939245	-0.661362	-0.188572	0.0972198	-0.458369	-0.367894	0.730518	0.0321095	-0.182801	0.0636285	-0.0742641	-0.492171	-1.70134	0.208158	0.204605	-0.892411	-0.107712	0.846447	-0.0372976	0.506828	-0.0370551	0.762257	-0.191182	-0.455245	-1.29342	-0.159176	-0.495875	0.687953	-0.428655	0.57345	-0.0152503	-0.324041	0.851384	-0.100966	1.10597	1.77117	0.511647	0.923471	1.31187	-0.451223	0.372025
KHSRP	-0.355781	0.945196	0.74094	-0.207345	-0.520595	1.18072	0.627168	0.0160983	-2.00895	1.05942	0.711593	0.644923	0.727641	-0.452277	-0.110189	0.838793	0.617169	-0.931726	0.0821196	1.08407	0.677562	-0.855043	-1.03738	0.525969	0.435562	2.04018	0.902341	-0.0204381	0.0214894	0.28078	-0.346441	0.304562	-2.60808	3.32877	2.13936	-0.0871481	0.553515	-0.974564	-0.588537	0.909557	-0.199775	-0.757794	0.632166	0.662709	-2.9888	1.09779	-0.953797	-1.734	-0.677127
MEAF6	-0.194495	1.07365	1.16137	-0.859658	0.143635	-0.484522	-0.393198	-1.14702	-0.610652	1.50771	-0.580473	-1.85717	0.0493815	-0.530756	0.860548	0.364376	-1.71798	1.84036	-0.551992	-0.305537	-1.04453	0.148077	-1.1067	-0.111111	-0.957655	0.239958	0.415457	-0.563898	0.65702	-0.153216	-1.28452	-1.32122	-0.0459675	-0.525675	3.00084	-0.0735661	-1.60439	0.551864	-0.542652	-1.313	-0.0301454	0.258377	-0.534184	-0.66998	-0.86294	0.0808669	-0.184733	-2.28514	0.899034
HCCS	1.05167	-0.705306	-0.874768	0.0854418	-0.907875	3.25774	0.816943	0.64099	-0.713965	1.36124	2.06472	0.838132	-1.72107	-0.345682	0.964881	-0.637415	0.219196	-1.85975	-1.46792	0.0870554	0.322223	-2.13904	-0.403976	1.70735	-0.0487469	-2.32415	0.304483	1.22345	0.0672804	-1.70983	-0.774666	-0.889692	0.770335	-1.66064	0.498927	-0.393757	0.65084	0.126953	-2.30779	0.681227	0.661701	2.11772	0.117771	-0.022979	-0.16386	-0.0723996	0.304438	-2.40382	-2.50741
ATM	-0.0500078	0.103315	-0.815701	0.0497752	-0.11449	-1.50761	1.13326	0.107411	-0.876529	-1.22193	-1.13748	-0.444313	1.83348	-0.809461	-0.555599	-0.478911	-0.190392	0.552266	-0.00785927	0.959368	-0.418866	0.328457	-0.62063	0.34722	0.0512918	0.104539	-0.20738	0.0646118	-0.343031	-0.584994	-0.57574	-0.881523	-2.57589	0.463574	0.115671	-0.130613	-0.83741	-0.0267309	-0.595848	0.433547	-0.29792	0.3174	0.583766	1.20295	-0.468871	-0.751955	-0.252812	-0.677041	1.0441
DHX36	-1.26483	-0.376173	0.240907	-0.134956	0.217395	-0.6861	0.858949	-1.68344	-0.37165	0.88254	-1.31062	0.761083	0.30281	-0.625435	-0.750608	-0.0890609	0.533113	-0.655898	-0.526235	-1.27144	-0.126103	0.685904	-1.35177	1.59727	0.487327	2.38206	-0.941641	-1.02737	-0.761013	0.65309	0.501648	0.501482	-0.993836	1.79421	-1.19459	0.289866	-1.44687	-0.106822	-0.0883513	-0.240524	-0.290377	0.539459	-0.384463	-0.379173	-0.815007	1.52848	0.525245	-0.526887	-0.774383
RANBP3	0.833105	-0.317759	0.138247	-0.248325	-0.275948	-0.327042	0.976153	-0.231633	-0.5982	3.16497	-1.19489	0.0786694	0.21329	-1.86614	0.202335	-2.63906	0.313275	1.29462	-0.961252	-1.43326	-0.321149	0.376948	0.13676	0.867315	0.221137	0.914405	-0.311717	-1.22483	1.06552	-0.277319	0.80894	0.174758	-1.07994	0.113726	-0.134532	0.239607	-0.955094	0.0832687	0.468247	0.274306	0.673997	-0.0450297	0.223139	-0.370823	1.17067	1.38665	1.24166	-0.257511	0.420555
RPA1	-1.13015	-1.5584	-0.615754	-0.659868	-0.567281	-0.344974	-0.221792	-1.25345	1.32277	1.26652	-1.0612	-1.72224	-0.159057	-0.673427	-0.0587759	-0.695135	-0.0580645	-0.814521	0.131318	0.247614	0.176902	-0.479524	-0.337767	-0.321611	0.197599	0.900347	-0.630746	-0.581501	-0.540166	-0.188422	-0.321226	-0.833722	-0.876062	0.506711	1.6499	-0.241959	-1.45623	-0.638285	0.125537	-0.75195	-0.333336	-0.170146	-0.520351	-0.787554	-0.57914	0.0935081	0.257598	-0.128451	0.479682
SUPT16H	-0.837906	-0.713421	-0.637321	1.31508	-0.752764	-0.313829	0.502598	-1.55291	0.634228	0.495105	-1.5933	-0.047373	0.996082	1.14169	0.170299	-0.905038	0.312974	1.50988	0.49077	0.281413	-0.270925	-1.29032	-0.335764	-1.35182	-0.0260921	-1.43609	-1.81412	-0.655732	-0.0969296	1.20344	-0.20559	-0.931434	-0.943519	-0.304225	1.5245	-0.512041	-1.02346	0.104761	0.028807	-1.0556	-0.850109	0.361395	0.867757	-1.57413	0.349507	-0.951216	-0.713964	0.364996	0.758771
BORA	0.531461	-0.672771	-0.621319	0.328086	-0.100614	-0.0065611	1.0823	0.098554	0.563727	0.452681	-1.13676	-0.78008	0.348094	0.572419	0.0255315	-0.313559	0.228191	0.907964	-1.03142	-0.980527	-0.909403	1.15521	-0.830722	0.326065	0.379811	0.415039	0.0482028	-0.832166	0.0894282	0.647987	-0.187706	-0.663623	-0.98445	0.139178	-2.03583	-0.113141	-0.804332	0.0344455	0.0327908	-0.942495	0.407562	-0.0944354	0.568022	0.330412	0.0748616	-1.33311	-1.58469	1.02728	1.38835
MCTS1	-0.277289	-0.566813	0.213915	0.293184	-1.39268	2.49991	-0.337353	0.284801	1.5595	-0.744663	0.33917	0.553156	-0.632262	0.700304	0.914935	-3.18657	-0.64711	-1.39453	-0.755057	0.591693	1.62815	0.0220964	0.505094	2.29935	-0.870303	-0.00187921	-0.107862	0.371656	-1.26527	-1.1117	0.513163	0.671539	2.2608	-0.233339	-0.721418	0.0688527	0.266264	0.540139	-0.952794	0.973928	-1.27625	-0.0318052	1.63918	-0.910826	-0.136134	0.232042	0.459581	-0.0205339	2.32883
E2F8	-1.63769	-0.329133	0.0895892	-0.78987	-0.236015	-0.989495	-0.938311	0.578371	0.071758	-0.975106	0.063451	-0.262329	0.602441	-0.236391	-0.623395	-0.237242	-1.4893	-0.372087	-0.540166	-0.264572	0.171127	0.794363	-0.870848	0.422812	-0.0811598	0.0761171	-0.90594	-0.0540096	-0.16474	0.162686	-0.612448	1.45335	-1.67585	0.833718	-2.06607	0.0728559	0.495006	-1.00923	-0.860733	1.06842	-0.583171	0.257235	1.06688	0.147192	-0.696546	1.82687	0.636098	-1.24737	-0.688424
RBM42	-1.35919	-2.05333	-0.230699	-0.0352542	0.308818	-0.366934	0.376483	-1.04647	0.847045	-0.57969	-0.0875634	-0.789896	-1.39329	-1.31036	-0.597296	0.070605	-0.258929	-0.412916	0.222098	1.02024	-0.0260554	0.44317	-0.199386	0.161917	0.634832	2.275	-0.150981	-0.829033	-0.823615	1.10901	-0.474033	0.159902	-0.0889827	-1.68727	0.313499	0.514795	-0.438965	-0.382499	0.427014	-0.299062	-0.985304	0.051781	0.0453219	0.0480369	-0.49899	-1.17287	-0.0464103	-2.62167	0.324159
EPC2	-1.12433	0.359368	-0.636475	0.0588631	0.373052	-0.37967	-0.606318	0.637076	-0.443585	1.8268	0.406305	0.422455	0.737014	0.191285	-0.679412	0.224452	-0.871213	-0.624667	-0.301003	-0.383768	-0.263133	1.5815	0.885397	-0.53275	0.16607	0.901074	-0.203448	-0.425858	0.292935	-0.220645	-0.541016	0.974387	-2.505	0.779298	3.8325	0.32244	-0.326524	-0.497267	0.316471	-0.942262	-1.00818	-1.67807	0.557042	-1.74595	-0.297661	-0.113443	0.641081	0.494178	0.644708
NFE2L1	-1.08725	-1.40633	0.447582	-1.29872	0.550609	0.105283	0.632923	-0.76426	0.66317	-0.46583	1.36864	0.259162	0.764679	1.36042	-1.44692	0.184633	-0.650439	-0.0982916	0.989984	-0.378489	-1.42053	0.416797	1.06122	0.773312	0.16234	1.5342	1.01043	0.336913	0.674192	1.84883	-0.848654	-0.0624586	-0.928504	3.4208	4.42439	-0.749146	2.02583	-0.435999	-0.568862	1.42983	-0.973566	1.19945	-1.21872	-0.576044	-0.144925	0.457556	0.473861	-0.0809277	0.0726787
LSM14A	-0.525999	-1.06373	-0.686802	-0.401681	0.184809	0.313239	1.50062	0.0356834	-0.282876	0.419604	-0.0309561	-0.786199	1.11506	-0.137852	-0.356093	-0.31597	0.0987704	0.644037	-0.05021	0.578106	-0.898278	1.61313	-0.70771	-0.13759	0.153598	0.460608	-0.0353805	-0.0982088	-0.107544	1.34755	-1.40717	-0.133257	-1.01398	0.915282	1.74002	0.484838	-0.677112	-0.770196	-0.625247	0.606348	-0.799757	1.0197	0.142338	0.303156	-0.709298	2.25309	1.04915	-0.00939924	-0.532425
C19orf40	0.952617	1.50112	1.05782	1.10282	0.329714	0.345721	-0.0212083	0.447975	-0.235076	1.22767	0.437353	-0.429524	1.0466	0.931905	-0.990662	0.62469	0.135089	0.813953	0.26907	0.347535	0.160981	1.25335	-1.04175	1.12421	1.41655	1.06367	1.44757	-0.436814	-0.074888	0.439947	-0.822774	1.5404	0.782936	-0.02184	1.14005	0.00509214	0.957928	-0.483706	1.49833	0.652989	-0.0145243	0.00815892	0.973415	-0.430644	-0.31359	-1.37133	-0.452719	-0.416914	1.21051
CCNC	-0.948974	-1.53706	-0.725109	-0.148914	0.680559	-1.30587	0.872684	-0.713538	0.724265	0.240519	-1.3093	-0.106368	0.23052	-0.24093	-0.31288	-0.587593	0.297194	0.600464	0.832071	0.191363	1.40607	1.54529	1.05523	1.6918	0.266148	1.02037	-0.225511	-0.545258	-0.500572	0.149527	0.4633	-1.10456	-0.909704	1.17105	-3.40515	0.398017	0.0208267	0.141309	0.443499	-0.197421	-1.6829	2.4735	-1.30298	0.694888	2.45949	0.621431	-0.252821	-1.31395	0.532874
COQ2	-1.52624	1.02581	-0.553303	0.0705863	-0.616117	1.71445	-0.721084	0.0587539	-1.45646	-0.188664	3.6944	1.59965	-2.49912	0.621353	0.0838093	0.230053	0.353229	-0.00231544	0.184845	1.69912	1.26398	-0.0839854	0.679057	0.775104	-0.64911	-0.781129	1.84226	0.26546	-0.366159	-1.08955	-0.550836	0.0849711	0.612187	0.747245	1.56587	-0.153553	1.08815	-0.18788	1.80122	0.851077	0.0528425	2.74773	0.236864	0.141051	0.609501	0.59262	0.223428	0.0612525	-0.406387
HBS1L	-0.698442	-0.774674	-0.334195	-0.852637	-0.12602	-1.62614	0.222632	1.0424	2.14468	-0.992788	-0.526963	-1.44435	-1.22903	1.82222	-0.0569834	-0.0192079	0.0544491	0.0841157	0.420124	0.0343342	-2.40582	-0.428646	-0.00641133	-0.449366	-0.349992	0.104655	-0.529291	1.47563	1.04356	-0.350371	1.23722	-0.421627	-0.633108	1.07915	1.69027	-0.928278	-0.599507	0.601892	-4.62768	-0.772927	0.376308	-0.920155	-1.97049	-1.29826	0.664146	-0.977676	-0.372229	0.712074	1.16162
NEDD8-MDP1	-0.684802	0.647014	-0.263345	-1.21322	1.15634	-0.581763	-1.1784	0.0197658	-1.53419	0.561671	1.0331	-0.139523	0.349615	-1.73344	-0.863354	-0.534783	0.15011	-1.61833	-0.112016	-1.78455	-0.407138	-0.373515	-0.546425	-0.0753671	1.22415	0.185037	-1.01254	0.0504932	-0.922807	-0.636536	-1.21544	-0.0433322	-0.94573	-2.05296	1.10858	-0.743007	-0.469242	-0.194333	0.257699	-1.07829	-0.637572	-0.228649	-0.0693601	0.0103123	-1.27587	1.15954	0.175214	-0.0575695	-1.68148
POLA1	1.11023	0.351162	0.92093	1.11558	0.0272277	0.0267273	0.250103	1.27105	1.58833	0.646258	-0.128013	-0.310702	2.06267	0.749662	0.206731	1.0633	-0.301815	1.62517	0.553724	-0.186528	-0.640134	0.51248	0.141044	-0.114492	0.63394	1.05672	-0.690648	-1.42231	0.413513	0.426885	0.277527	-0.0161795	-0.407186	-0.316828	0.075251	0.538464	-0.719581	0.631959	-1.07923	-0.166888	-0.0302521	-1.0072	0.0548722	-1.5866	1.04515	0.920542	-1.04435	0.151242	0.425433
CCNA2	-0.470153	1.00783	0.305652	-0.392586	-0.0167655	-0.829785	0.535028	-0.397728	0.117623	-0.0883749	0.350172	0.727144	-0.570455	-0.331379	0.571291	0.0876375	-0.490716	-0.202895	0.539144	-0.586079	-0.323615	0.386758	-1.00946	0.838876	0.655642	0.459301	-1.12907	-0.737564	-0.883523	-0.124189	-1.15642	-0.976683	-0.368097	1.46197	0.430607	1.03437	-0.55269	0.709061	-0.732127	-0.538331	0.271497	-0.191304	0.21361	0.784699	-0.91204	1.28271	-0.0600896	-0.357403	-0.270922
FBXO42	0.743053	0.228218	-0.982329	-1.79133	1.16889	-1.06408	1.13607	-0.429999	1.44693	-0.498892	-0.438677	1.13887	1.36393	-0.0502857	-0.423049	-0.221266	0.0403593	1.41613	0.593827	1.12815	-0.415469	2.06985	-0.384583	-1.81371	-0.476617	0.0955544	1.05769	0.890953	0.517093	-1.76619	0.979382	1.49731	0.270228	-0.0212664	1.14437	0.464472	-0.523374	-0.420937	0.0933829	1.15263	0.701001	0.151573	0.452294	1.43121	1.18796	0.774832	0.569018	-0.260611	-0.818603
IMPDH2	1.28798	-2.58656	-0.847096	-1.30763	0.131219	-1.49749	0.110557	-0.102364	-0.19255	1.18332	-1.53893	-1.85933	0.24466	0.689323	-0.188079	-1.43959	0.0650434	-0.233812	-0.362919	0.606776	-0.305044	-0.704602	-0.834716	-0.442053	-1.23586	-0.91336	-2.12065	-1.82217	-0.182411	-0.89313	-2.24546	0.321125	-1.04336	-1.39814	2.42362	-0.710419	-1.05702	-0.0489665	1.53081	-1.43777	-2.0266	-0.909819	-1.83577	-0.336108	-0.0814161	-0.493471	-2.34367	-0.284187	-0.790211
ASF1A	-0.592028	1.22206	0.143035	-0.695658	1.112	-0.958436	-0.0883042	-0.490665	-0.100799	-1.04109	-0.0764947	0.0392888	-0.308162	-0.505185	0.432553	-0.0378668	0.420529	-0.0144712	-0.00625894	-0.161587	1.01526	-0.809874	-0.183816	-0.171555	-0.276618	0.427559	-0.0881699	0.0283288	0.637197	-1.2773	-0.434052	1.11069	0.872124	-0.314117	-0.679039	-1.04051	-0.723313	0.350122	-0.984576	0.452773	-0.815804	0.547478	0.0294556	0.533489	-0.174521	-0.363321	-0.586087	-0.758235	0.28337
PITRM1	0.247295	0.476202	0.661377	-0.0656552	-0.537759	0.728761	0.410112	1.38049	-0.748644	-0.0109641	1.26658	-0.194281	-1.523	0.502	-0.605463	-0.682579	-0.467516	-0.594948	-0.814563	1.4853	-1.48115	0.901589	-0.631828	0.524992	0.62763	1.40207	0.934844	0.118869	1.28911	1.06613	-1.74994	1.99984	-0.539533	-3.00441	0.0805813	-0.833002	-1.75615	-0.138768	-0.303965	0.197462	-0.125072	-1.38658	-0.335508	1.32135	-0.916819	1.61476	-1.02807	1.29216	0.668717
CENPK	0.952493	0.237011	1.7816	0.644742	-0.251713	0.166177	0.636239	1.69784	-1.06451	-0.605101	-1.11437	1.36139	0.747932	0.0715473	-0.790033	-0.42143	0.566233	0.444994	0.0120905	0.279033	0.492023	0.544613	0.341413	0.31314	-0.333801	-0.237239	0.214658	0.433082	-0.431564	-0.281155	0.447342	0.950118	-0.481294	0.0438494	-0.0711747	0.354641	-1.89404	1.0301	-0.0936828	-0.464116	1.80286	-0.376146	0.81351	1.02889	-0.549619	-0.651512	0.302431	0.484876	-0.579528
KPNB1	-0.840352	-0.327815	0.267651	0.265552	-0.119577	-0.302917	1.16973	1.24774	1.09625	-0.176264	-0.528436	-0.00369733	0.814283	0.0920157	-0.356438	0.185408	0.402525	-0.447504	-1.30859	0.0164525	0.471679	-0.851161	0.203583	0.178512	2.08261	0.610288	0.149836	-0.417786	1.06337	1.13145	-0.717607	1.38922	0.0461014	0.233118	0.0548751	1.2846	-1.15194	-0.325177	-0.332658	1.08479	-0.444406	1.07866	0.276083	0.15275	1.37706	-2.03375	-1.08217	0.430221	-0.795979
SRPR	-0.844607	-0.690757	-0.115553	-0.502419	0.398317	0.742438	-0.0634181	-0.617346	1.2979	1.24888	-0.369605	-0.0709442	0.817316	0.567165	-0.241119	0.601898	0.622584	-0.226091	0.415768	-0.270319	0.499875	0.875758	-0.00169618	0.625506	0.423574	0.18277	0.778335	-0.317017	0.61416	-0.238899	0.410615	-0.0229876	-0.0739046	1.32817	1.51831	-0.506889	0.637288	0.446704	0.327722	0.495448	-0.835895	1.97688	0.940775	0.0589489	0.760768	1.97346	-0.62335	-0.893921	-0.250772
GPI	0.0299901	0.304862	1.34827	-1.75673	0.24346	-0.384695	-0.0735272	-0.398014	1.01287	8.26254	-1.16176	-0.053915	0.365735	0.217971	-0.0600654	-0.385272	-1.98378	-0.585346	0.755167	0.95444	-1.3128	0.468215	-1.42892	1.21381	-0.0958056	-1.31156	-0.221363	0.11214	-0.122056	0.0994131	-0.226447	1.14265	-2.55229	0.661062	1.33799	0.099546	1.10326	-0.651456	-1.53318	0.626475	-0.292283	-0.817977	0.162444	-1.24675	-0.585009	9.37231	-0.875153	-2.24958	-0.622621
DCTD	-0.32396	-0.281475	0.141703	-0.273558	-0.610645	0.350453	0.555462	0.409806	0.822365	0.191878	-0.943171	-0.918781	-0.343955	0.191821	0.00727421	-0.3983	-0.467604	-0.103293	0.29894	0.282757	-0.0923352	0.737355	-0.0629456	0.0791372	0.292872	-1.93667	-0.602176	0.31058	0.832076	-0.0835024	-0.273874	0.680445	-0.0605228	-1.25089	-0.0874768	0.0822792	0.312051	-0.524124	-0.562306	0.405424	0.665199	-0.419973	1.03298	-0.814086	-0.0123671	-1.58566	0.319528	0.976368	0.713274
BRD8	0.132519	1.4654	-0.857239	0.51852	0.732443	-0.707352	0.222652	0.329023	-1.56388	2.52348	-0.21386	1.47406	0.000396318	1.12202	0.567884	0.196413	-1.8757	0.121909	-0.0481839	0.743845	-1.05486	0.295695	-0.60101	-0.430563	-0.556558	0.43993	1.32634	0.123237	1.11012	0.10313	-0.436185	1.51775	-0.425656	1.55917	0.0031358	0.284454	0.480566	0.29904	1.22545	-1.00958	1.10428	-2.84585	-0.60103	-0.951268	-0.95316	4.47671	0.664474	-0.632931	-2.33556
PET117	-0.187713	0.733692	-0.438574	1.01498	-0.302119	3.58751	-0.0883101	0.273774	-1.59067	-3.18066	2.88555	1.49922	0.3397	0.998682	1.32696	0.099956	1.72077	0.0545464	0.597784	0.119049	1.93554	-0.800508	2.423	0.129268	-0.640401	-0.166411	1.18891	0.343619	0.198517	-1.21655	1.12275	0.395276	0.959745	-1.22554	1.64347	1.35823	1.64763	1.53777	0.705034	1.01335	0.387444	2.83638	1.06911	0.850177	1.3899	-0.836614	0.849623	0.655319	-0.742779
PUM1	-0.843371	0.673886	-0.295752	-0.661236	0.221935	0.0624281	0.848098	1.00906	-1.62459	-0.125097	-0.23962	0.587626	0.132703	0.599709	-0.455048	-0.186026	0.566196	-0.853842	-0.510829	1.50294	-0.0318174	-0.637191	-0.722796	-0.266634	0.267884	-0.775361	0.150648	-0.0973226	-0.0627089	-0.759778	-1.2604	-0.207105	0.540012	3.01596	2.56509	0.253855	-1.07737	0.715246	-0.190967	0.0437302	0.802431	-0.134645	0.585847	0.650807	-0.349002	-0.586474	-0.380652	0.0294165	-0.726958
TYMS	1.2994	-0.677994	-0.277456	1.54362	-0.429492	1.05726	-1.02069	1.19514	0.757422	-0.0687222	-1.13995	0.138047	0.792035	0.959649	-0.282433	-0.32474	-0.00404651	0.369559	0.128906	-0.00601969	-0.15669	1.60814	-0.456834	-0.926757	-0.00855517	-0.772612	1.07919	0.583672	-0.290598	-0.778977	0.209217	-0.814615	-1.2067	0.39664	-1.35509	0.205747	-0.145139	0.906109	-0.0021317	-0.922834	-0.678672	0.120021	-0.138836	-1.71908	1.43676	-0.1323	-0.897841	1.40646	0.339897
PRPF39	0.188378	-0.860177	-0.0291371	-1.20541	-0.548113	-0.210718	-0.509887	-0.0896013	-0.080824	-0.387765	-0.247391	-0.970487	-0.266765	0.87691	-0.452419	0.0439737	-0.300765	-0.714631	-0.0931608	-0.994169	-0.127211	0.278993	-1.00168	1.01751	-0.295718	-0.118537	-0.62808	0.796424	-0.488516	-0.861475	0.422828	0.268438	-1.11896	-1.54859	-1.82401	-0.17061	-0.566346	-0.64315	-1.50973	-0.009406	0.242338	-0.0602853	-3.82292e-06	-1.17047	0.578981	0.0982802	-1.96316	0.303911	2.48913
BOD1L1	1.896	-1.77302	1.67729	0.0453319	0.244874	0.0985134	1.28551	-0.731272	0.84282	-0.473623	0.915742	-0.279276	1.78164	-0.0444933	-0.411619	-0.416942	-0.017063	1.07903	0.889521	1.15458	-0.229292	0.959735	1.71922	-0.371672	-0.110077	2.26644	1.8482	1.19746	0.929946	-0.253231	0.157621	2.50611	1.02074	0.4657	-1.05193	-0.0994944	0.247494	0.393648	0.479154	0.823399	-0.624916	0.355361	-0.331748	-0.538953	1.08289	1.53754	0.925714	1.04451	0.76967
DMAP1	-1.26033	-0.770298	-0.791946	-0.194273	-0.314042	-0.831452	-0.320081	-0.896673	-0.92781	1.70175	-0.227934	-0.179187	0.516824	-0.314036	-0.890925	-0.193658	-1.19905	-0.835715	-1.41358	-0.682439	-1.01617	-1.88963	-1.89627	-1.1609	0.0581016	0.351567	0.0512536	-1.02662	0.13324	1.08696	-0.515018	-1.03929	-0.727471	0.989845	3.90932	-0.582378	-0.722434	0.0434747	0.75636	-1.42367	-0.859408	-2.69877	-0.592906	-0.732906	-2.13224	4.12271	0.694576	-2.00331	-0.947074
TMEM126B	1.92126	-0.398717	-1.21203	-1.04891	-1.15744	2.81804	0.398183	0.171156	-1.09734	-1.27514	2.4718	2.13671	-1.00504	-0.113359	0.0841082	-1.52023	0.0873209	-0.0411146	2.36471	0.605956	-0.81077	0.522169	1.90685	0.24946	0.899659	-1.92718	0.693077	-0.930628	1.33378	-1.53198	-0.762733	-0.425125	0.286728	-0.700313	1.22189	-0.511842	0.963326	-1.09191	-1.88517	1.57574	-1.50664	-0.583484	1.3179	2.05231	3.2016	2.29476	-1.59509	-0.305327	-0.0187026
WDR26	-0.138211	-1.05758	-0.00972778	0.273243	-0.355296	-0.0980004	1.09646	-0.917911	-0.628693	0.112867	-0.322037	-0.0207965	0.772483	0.825474	-0.848939	-0.334866	-0.0449497	-2.19101	0.204441	-0.175962	-1.90453	0.262994	-0.118543	0.89647	-0.338844	-0.0161786	-0.0908149	0.523681	-0.154184	-1.08295	0.0394296	0.694312	0.153396	-1.10624	0.958612	0.12478	-0.273964	-0.215242	0.125402	0.16729	-0.264647	-0.66017	0.373271	0.909723	-0.221488	0.311055	-0.0658615	-0.628067	-0.193746
TAF9	1.22923	-1.36113	-0.431317	-0.626368	-0.194472	-0.355021	0.654634	-1.02601	0.704463	-0.694217	-0.671015	-0.139897	0.491695	-0.434566	-0.388398	-0.0806099	-0.245316	-1.60285	-0.161973	-0.404716	0.871092	0.519769	-0.576008	-0.222152	0.176286	-0.143556	1.17677	0.30607	-0.43319	-0.134822	0.566808	-0.968586	-0.896017	2.13645	0.113045	0.0368996	-0.267414	-0.833926	-0.478593	0.00284168	-0.883236	1.06235	-0.719981	0.341773	0.312117	-0.494498	0.320686	-0.797998	1.12717
PSMC3IP	-0.713759	-0.201267	-0.886293	-1.57016	-0.756109	0.319629	0.954752	-0.190853	-0.0643984	-0.314595	-0.985976	0.191183	-0.0326887	-0.402924	-1.14697	-0.212381	-0.435194	-0.317391	-0.694893	-0.546371	1.02296	0.953815	-0.618428	0.829087	-0.300495	0.246512	0.604869	-0.0209768	-0.306005	-0.273189	-0.677831	0.645849	-1.94132	1.9758	0.738345	0.0168328	-0.032519	0.258098	-0.722338	-0.391517	-1.54028	0.857319	0.318037	-0.126006	0.340828	-1.27995	0.16357	0.296983	-0.0708052
FNIP1	0.0489559	-2.114	-0.620545	-1.77288	0.665214	-0.701422	0.00850449	-1.27699	0.0410052	-0.744042	0.03095	-0.0785796	0.0973544	-0.260904	-0.316018	-1.21445	-0.0749521	0.528481	0.819964	-0.942232	0.466698	0.504135	0.700902	-0.0927591	0.069741	0.342643	0.796884	-0.257368	0.126959	-0.673807	-0.0190973	-0.231992	0.332946	0.238282	0.90508	-0.358925	-0.114842	-0.840448	-0.978196	-0.587038	-0.335852	-0.189473	1.04561	-0.752839	0.687515	1.07059	-0.164262	-1.20325	0.767169
DNAJC24	0.157228	-1.27725	0.0362057	-0.547533	-0.153809	0.336588	1.86551	-0.0340594	0.0981088	2.29316	0.592861	1.69045	0.268417	0.313274	0.610852	0.107607	1.4616	-1.25737	1.29753	1.82109	1.78886	0.0453021	0.887132	0.0364889	0.733196	0.0242085	1.33464	1.17843	0.424759	-0.119975	1.34758	0.560286	-0.886371	-0.65101	3.70599	-1.58073	0.57068	-0.184249	0.939097	0.0775941	0.123587	-0.989939	0.208893	1.22037	0.205559	0.0190819	0.844038	-0.3305	-0.00271711
DPH2	0.0516298	-1.46721	-0.302328	0.441431	-1.85769	0.790034	0.980588	0.985153	0.418634	1.43086	0.871483	0.481448	1.13081	0.409815	1.28467	0.206671	0.319067	-1.76374	1.1006	-0.946063	-0.0350501	1.29759	0.712305	-1.21535	-0.561646	0.817886	0.0675517	-0.619664	0.649619	0.463975	0.879203	1.72788	-1.75292	-0.215007	2.91864	-0.817313	-0.532382	0.137438	-0.0850578	-0.17445	-0.199283	0.863632	-0.186342	-0.363759	0.792146	0.777873	-0.583559	1.30789	-0.418774
POLE	-0.184178	0.0337924	-0.124258	0.743938	0.195735	-1.11318	-0.0544005	-0.103475	1.16603	1.26581	-0.46097	-0.731656	0.99944	0.389665	-0.0214859	-0.496397	0.773452	0.919286	-0.593199	0.184261	-0.306369	-0.0708575	-1.03614	0.562853	0.359828	1.33808	0.566888	-0.126305	0.166594	0.229417	0.33598	0.00805418	-1.0072	-0.931195	0.98648	-1.47226	-0.594297	-0.960056	-1.46887	-0.883867	-1.41025	1.32271	0.0505095	-0.231568	-0.0648011	0.624788	0.505595	1.05379	0.767467
WEE1	1.80929	-0.132806	0.163325	-0.64345	-0.51783	-0.0756253	0.162885	-0.108643	1.03734	-0.407253	-0.821842	0.204147	0.214588	0.26461	0.558684	-1.14496	-0.0143014	-0.411111	0.233087	-0.39344	-0.66194	0.697603	-0.109906	-0.845766	0.169853	0.12714	0.160665	0.535909	0.408099	0.410173	0.804051	0.901045	-2.69631	-0.375672	-0.166314	0.49517	-0.662398	0.00296621	0.0581343	0.714836	1.24379	1.30003	-0.138425	-0.0631034	0.999004	-0.400977	-1.12047	0.458159	0.0532733
ELP4	0.74101	-0.258186	1.66082	-0.105106	-2.4445	-1.64934	-0.622639	-0.575495	1.02522	-0.62661	-0.0559683	-0.810622	0.563736	-0.108219	-0.48176	-0.832789	-0.3428	0.327243	0.771194	-1.252	-0.102558	-0.504468	-0.275005	-0.359011	1.03612	1.97495	0.847322	0.0391177	0.159751	0.0466617	0.413037	0.415083	-0.711492	1.31023	2.48001	1.67529	-1.22832	0.226079	1.09098	-0.13004	0.329971	-0.552812	0.462544	-1.55337	0.482851	0.1108	-0.830748	-0.330455	0.648516
KANSL1	1.06446	-0.211642	-0.665927	0.322916	-0.457757	-0.835331	1.01513	0.785534	-0.0222824	-0.979386	-0.280072	-0.311751	1.00434	-0.206404	-1.19908	1.28859	-0.733102	-1.26176	0.420471	0.899108	1.87332	0.42782	-0.604779	-0.28403	0.064184	0.224416	-0.278963	0.231314	-0.763755	-0.239734	-0.523882	0.381069	-0.853031	-0.379769	1.53785	-0.010772	-0.000509724	-0.0827521	-0.658278	0.379523	-0.760436	0.0650441	-0.240172	0.268422	-0.314063	2.41537	0.983809	-0.111298	0.119621
BRCA1	-1.31996	-1.33302	-0.307757	2.87873	-0.805961	-0.00666627	0.131993	0.151651	-0.73073	0.439393	-0.21584	-0.516615	0.95583	-0.378697	-1.16303	0.394546	0.166254	-0.19512	0.517759	1.16366	-0.129978	-0.421125	-1.0401	0.679349	0.0741273	0.156516	-0.913135	-0.277092	-0.445728	-0.0766997	-0.58594	2.1024	-0.199113	2.20027	-0.924514	-0.249847	0.10151	-0.97739	1.03347	-0.212688	-0.408824	0.0381955	-1.08428	0.0134487	-0.995859	0.859931	0.865328	-0.429978	0.542456
TCERG1	0.144081	-0.81899	-0.864449	-0.36819	-0.370211	0.027103	-0.153139	-0.555365	-0.799561	1.12003	-0.969529	-0.262672	0.0376563	-0.201194	0.175578	-0.969852	0.316181	1.02829	-0.328596	0.107185	-0.155963	-0.593598	-0.67175	-0.54646	0.812427	-0.999456	-0.0108111	-0.153885	0.713717	-1.99079	0.30887	0.110236	-1.24363	0.620024	-0.0783397	-0.689466	-0.586798	-0.508634	-0.0927977	-1.7204	0.514384	-0.369043	0.912168	-1.57833	0.0752053	1.5408	-1.58675	0.970305	-0.889695
MRGBP	-0.578866	0.344201	0.297932	-0.251623	1.4366	-0.570419	-0.0424634	-1.36296	-0.056491	1.54224	0.0595113	0.97677	-0.0697361	-0.0469669	-1.81031	-0.100544	-1.1453	-0.736296	-0.233558	0.214437	-0.374655	-0.426953	-1.42205	1.65121	0.343515	0.758056	0.0770678	-0.353155	0.196355	0.325149	-1.03415	0.684033	-1.78078	0.187961	3.93697	0.103918	-0.247811	-0.208676	0.4563	-0.536975	-0.547446	-0.652334	0.115496	-0.509608	-1.73027	2.8288	0.453754	0.476377	-1.60077
C20orf196	-0.0735245	-0.0780978	0.605278	-0.387178	0.0231181	-0.283352	0.676602	0.362931	-0.201825	0.088977	-0.315985	0.0879849	0.748881	0.0534916	-0.170942	-0.469515	-0.592601	-0.393194	0.628592	0.401744	0.731691	0.325402	-0.31649	-0.16936	0.00694659	0.146299	-0.504888	-0.206153	0.627422	0.257248	-0.278095	0.518528	-0.725835	0.556476	-0.116331	-0.26693	-0.245218	-0.0719148	-0.677586	0.268526	-0.846647	0.338983	0.20879	0.553739	-0.376795	1.20798	0.841901	-0.771193	-0.00561137
COX6C	0.982748	2.4471	-0.237658	1.39501	-0.200684	2.43707	0.0383366	-0.682306	0.0247027	-1.21202	3.13664	2.13422	1.01245	0.554095	0.468921	1.78173	0.67357	1.32595	0.385457	1.14921	1.619	1.59062	1.07837	0.304129	-1.84267	-0.359718	0.202283	-0.557184	-0.095301	-0.456518	1.10396	0.966433	0.623509	-0.0823058	1.27443	-0.355999	1.34572	0.829526	0.421662	1.23429	0.923304	2.16085	2.49568	0.237093	1.15749	-1.66271	0.565994	-1.19911	-0.0221569
PKMYT1	-1.17044	-2.36791	-0.933778	0.490215	-0.598834	0.720453	0.209971	-0.292213	2.0655	0.61232	-1.35318	-0.498198	-0.0860725	-0.094684	-0.0876187	-0.65696	0.0698458	-0.282973	0.0161513	-0.809066	-0.659021	-0.370199	0.494302	-0.650769	0.197895	0.948996	-0.263533	-0.503867	-0.247912	-0.448381	0.328185	-0.0609327	-1.5619	-0.221641	-0.000862954	-0.901991	-0.224468	-0.406773	0.466212	-0.478557	0.108401	3.17222	0.726551	-0.131883	0.124224	0.71395	0.0708987	-0.250877	1.27845
CUL1	1.28087	0.725864	-1.51459	-0.502347	-1.46409	-0.744265	0.955928	1.37898	1.45789	0.221202	-0.475147	0.264358	0.754472	-0.376135	-0.377091	-1.05751	0.244259	0.0015186	0.134991	-0.573677	0.256644	1.32917	0.491631	-0.604049	-0.499428	0.439854	-0.337142	-0.0343551	-2.12573	-0.464887	-1.1633	-1.62709	-0.825714	-1.72139	1.34304	0.77676	-0.126594	-0.288356	-0.476572	0.410908	-0.207833	0.950452	-2.21649	-0.634997	0.156296	-0.819312	-0.262166	-1.40215	0.617616
TMEM209	1.03807	-0.982051	-0.669383	0.482652	-0.912003	0.834166	0.348454	-1.65383	-1.45993	-0.129798	-0.734455	-0.47899	0.0771037	-0.398469	-0.98321	0.856662	-0.542981	-0.464789	-0.389774	0.605434	0.192085	-0.417698	-0.708381	-0.072102	-0.998984	-0.0419147	-1.54958	-0.427026	0.378602	-2.04619	-0.779766	-0.217598	-0.56682	0.283266	1.97274	-0.52322	-1.34597	-1.1164	-0.177809	-0.399025	-0.820373	0.631645	0.149284	0.207366	-0.611079	-1.3108	0.256663	0.344998	0.145189
TRRAP	1.85749	0.2874	-0.813373	-0.120338	-0.638107	0.0469965	-0.846193	1.52475	-1.13569	4.19874	-0.417885	0.0111581	0.894206	-1.06025	-0.99696	-0.0811687	-0.509575	-0.162716	-0.168039	-1.5189	-1.51213	-0.302247	-0.135961	0.12818	2.09946	1.03847	-0.236931	0.0694836	-0.460773	0.0783128	0.0426408	-0.822182	-2.33083	1.46132	0.324402	0.330136	-0.32719	-0.0272217	-0.0274635	-1.18062	0.709599	-3.51848	0.00133109	0.693291	-1.53336	1.86903	-0.473918	0.0271186	-0.759074
NUP35	-1.09399	-0.657476	0.165758	0.324934	-1.41068	-0.257995	0.493082	0.357251	0.74657	-0.334923	0.40223	0.0927916	4.50041	0.638646	-1.32635	-0.229936	-0.755385	-0.104434	-0.480807	0.511061	1.0553	1.92431	-1.38561	0.248251	0.154882	0.570976	-0.434808	-0.663263	-1.19726	0.3205	-0.378356	1.30799	-0.678692	1.10092	1.53275	1.04083	-0.009364	0.311566	0.127469	0.767919	-1.72572	1.89636	0.608877	-0.14338	-0.11227	0.561613	0.488574	-0.96823	0.195215
CBLL1	-0.921418	2.08213	0.0239857	-0.398534	0.652113	1.24958	-1.48066	0.0158924	-0.652514	-0.760696	0.203801	-0.19774	-0.922698	-0.958441	-0.831832	-2.24569	0.608982	0.912989	-0.608081	-0.0427885	-0.0993942	-0.359976	-0.46705	0.195043	-0.0254535	1.03046	0.00197337	0.615256	-0.617523	0.397472	-0.385146	0.831872	-0.44181	0.825918	0.457921	-0.586572	0.522546	-0.0920637	-1.57468	1.06799	-0.637961	-0.690788	0.266412	-0.525604	-0.136539	1.55387	0.182878	-1.81383	-3.35771
RHOXF2	-0.687454	-0.680495	-0.444371	0.430374	-1.03503	-1.04344	0.697035	0.686594	-0.464703	0.147128	-0.263983	-0.555111	-0.210098	-0.594668	-0.0746819	-0.17047	-0.818739	0.404391	0.110671	-0.152693	-0.556365	0.0288172	0.447183	-1.05387	-0.75757	-0.84996	-0.493774	0.341362	-1.01737	0.473009	-0.171669	1.06049	1.27267	-1.9887	0.378026	0.462583	0.138717	-0.209407	-0.212136	0.491969	-0.387619	-0.409628	0.699513	-0.960782	-0.103456	2.48025	0.505103	0.0978462	0.446642
PIF1	-0.977377	0.15789	0.253548	0.992687	-0.221198	0.0207103	0.989378	-0.261497	0.101281	-0.283009	-0.155621	0.285975	0.119938	-0.671102	0.379357	-0.749075	-0.320874	-0.441007	-0.227683	-0.751623	0.695916	-0.0765163	-0.65488	-0.187607	0.249151	-0.402528	0.905602	0.456115	-0.264522	-0.601577	0.972905	0.528012	-2.01331	0.414269	0.781901	-0.327377	0.581596	-0.173328	-0.256436	-0.424321	-0.117738	0.0131031	-0.333541	0.605454	-1.3688	0.440294	1.04571	0.0505902	0.484651
ACAD9	1.88843	1.41728	0.387116	0.579697	-0.391205	2.66048	0.362007	3.10405	-1.39532	-1.71847	3.34808	2.7178	0.431678	-0.492644	1.18686	0.0203714	0.0794115	0.354296	1.59394	0.502568	0.455924	0.166988	0.766447	1.17591	-0.875942	-0.375566	1.64985	2.72446	0.467582	0.0161124	-0.682206	0.393038	0.25817	0.722575	-1.76178	-0.419575	3.19094	-0.146972	0.973302	1.0166	0.981603	2.25999	-0.704326	-0.102922	1.00782	-0.152288	0.341761	-1.18079	-0.269732
ENY2	0.237817	0.0316719	0.82044	-0.687081	-0.350674	0.115044	-0.218568	-0.631334	0.582046	-0.751432	1.42823	0.0530083	-0.132572	-0.382464	-0.0260785	-1.13092	-0.247468	0.272616	-1.13088	-0.608077	-0.468626	-0.140103	-0.963929	-1.02088	-1.29735	-0.767609	0.303248	-1.08639	-0.364357	-0.0461842	0.262919	1.90974	-1.09582	0.127825	0.903151	-0.0665783	0.772805	-0.66805	0.180475	-0.0845244	-0.913779	0.601269	1.03992	-0.482076	-1.48982	-0.115889	0.565719	-1.15339	-1.76663
USF1	0.0372137	-0.51879	1.03326	-1.28569	0.984038	-0.492864	0.246104	-0.594838	1.25725	-0.882988	-1.23885	0.209254	1.23551	-0.907187	-0.368707	1.24748	-0.402552	-1.22638	0.665989	0.50234	-2.14185	0.751169	0.584362	-0.0797654	-1.28766	0.227994	0.900956	1.93553	-0.414146	-1.37966	-0.0860406	-0.651166	-1.28927	1.57678	-0.614958	0.3511	0.573375	0.659207	-1.5358	1.33718	0.291399	-0.686836	-0.630127	1.47267	-0.287072	0.255562	-0.733229	-0.605523	0.0408974
PPP2R1A	-0.559141	0.0635715	-0.412697	-0.112453	0.202483	0.655455	1.85782	-1.05663	-1.76002	-0.116481	-1.55374	-0.804259	-0.0355708	1.23543	-0.495713	-0.467869	0.687215	0.144921	-0.352679	1.31667	-0.276388	0.76542	-0.139553	0.442995	-0.320836	-1.02069	-0.835019	-0.165921	0.0313318	0.620146	-1.18308	-0.318476	0.385719	3.77677	1.31103	-0.470061	-0.759415	-1.33227	-0.326172	-0.738239	0.0281503	-1.22695	-0.797754	1.42201	-0.342719	0.771276	1.07424	0.218847	1.35923
MCM9	0.510082	0.145374	0.71089	-0.738145	-0.35498	1.27974	-0.476769	-1.06378	-0.800155	3.50068	-0.142725	-2.37352	-0.102511	-0.608459	-0.778294	0.134014	-0.0115952	-1.55851	2.00409	2.97426	-0.26975	-0.366516	0.866737	-0.455242	1.41916	1.08022	1.47995	2.38023	0.53263	-0.146668	0.354457	2.32776	-0.558706	1.3481	0.172768	1.1076	-0.873683	1.08546	-0.277788	0.0897633	-1.01826	1.45831	1.77533	-0.846558	-0.631579	0.778906	0.50105	0.673893	0.552304
IER5	-0.473855	-0.116787	-0.37342	-0.964202	-0.885744	-0.0153499	-0.41833	-0.511654	1.25692	-0.486214	-0.764793	0.69719	-0.0399814	0.40121	-0.666205	-0.272931	0.530719	0.0955772	-0.626043	-0.0362561	1.25913	0.561898	-0.0575395	-0.473393	-0.307209	0.706141	-0.965504	-0.54174	-0.893426	-0.443857	-0.664765	1.12329	-1.79799	0.108189	1.14194	0.738459	0.581191	-0.28624	-0.83737	0.022714	-0.584374	-0.354039	0.404536	-0.438039	-0.0112456	0.787804	1.23801	0.157119	-0.762648
HECTD1	0.899746	-0.382598	-0.211834	-0.886255	-0.756641	0.447109	-1.37386	-0.94158	-0.931651	0.718968	-1.16772	-0.0930015	-0.152388	-1.05888	-0.543656	-0.643758	0.348331	0.692545	0.246347	-1.66844	0.80795	0.376161	-0.255939	-0.249033	-0.676312	1.18075	0.235961	-0.605791	0.014015	-1.18789	0.613083	-0.132732	-1.37042	0.227726	2.52617	-0.566962	-0.254563	-0.215213	-0.781117	-0.0716067	-0.455023	0.466213	-0.602406	-0.844347	0.420501	3.07628	1.0931	-0.971495	-1.06303
CCNF	-1.22517	-1.30319	-0.104884	0.171663	0.25498	-0.585712	0.148917	-0.90324	-0.872874	-0.177511	-0.244307	0.743139	0.380253	0.495108	-1.00856	-1.5713	0.0401641	-1.39682	-0.331682	1.21841	0.913459	0.496146	0.650559	-0.192343	0.471106	0.376654	0.0743394	-0.366025	1.20914	0.605628	-0.0823544	0.53013	-0.501587	1.83248	1.60444	-0.378827	-0.392891	-1.10951	-0.278778	0.635325	-0.871232	0.0852415	-0.00880503	-1.54503	-0.980541	0.855764	0.341851	-1.59658	-0.485192
LSM10	1.87339	-0.545066	-1.04723	1.00506	1.79763	0.330203	-0.0394297	-0.252761	-0.00115754	0.445871	0.388953	0.150995	-0.166196	1.48699	0.527499	2.28958	-0.164998	0.261859	1.30833	0.997861	-1.65107	1.48195	-0.799969	0.716554	0.302004	0.908028	0.657339	0.220099	0.125978	1.63633	-0.172346	1.49226	0.0930091	-0.352021	1.88659	1.07032	0.962788	0.145126	-0.376065	0.585146	0.269774	-0.199166	0.451763	-0.50351	2.38056	-1.59721	-0.491662	-0.731753	-0.053206
ALKBH8	0.787877	-0.748817	0.298912	0.914381	-0.179069	0.0808513	1.82498	-0.709369	0.63116	0.335651	-0.555263	0.536477	0.880326	0.609843	0.709953	0.360429	-0.129913	-1.38211	0.20564	0.171837	1.04802	0.752242	1.32169	-0.646026	-0.431398	1.23761	0.982556	1.48135	0.597226	0.575909	-1.03157	-0.968732	-0.0322544	3.45811	0.925661	-0.255596	-0.0348578	-0.419517	-1.82585	0.580903	0.762451	0.198904	-0.257179	-0.210548	-1.06962	1.7607	-0.0330764	0.65223	1.14293
[truncated: 255 more columns]
