# Supplementary material for: Large-scale mapping of environmental-genetic interactions illustrates the dynamic nature of cell-cycle and DNA repair regulation
Source: Mol Cell. Author manuscript; Available in PMC 2026 Apr 10. (PMC13068139; doi:10.1016/j.molcel.2026.01.025)
Supplement: MMC2 [file NIHMS2148368-supplement-MMC2.xlsx]

## Sheet: Sheet1
	gamma_score	gamma_pval	tau_score	tau_pval	rho_score	rho_pval	transcript	in_library
A1BG	0.0216462	0.409635	0.0523707	0.574066	0.0280157	1.47311	P1	FALSE
A1BG	-0.00672674	1.28252	0.0264166	0.327584	0.0759827	0.207656	P2	FALSE
A1CF	-0.00877761	0.587875	0.0303976	0.0884521	0.100976	0.0780522	P1P2	FALSE
A2M	0.00662535	0.797617	0.00794042	0.760203	-0.00696986	1.49473	P1P2	FALSE
A2ML1	-0.00893687	0.391677	-0.00303381	1.37356	0.00801484	1.78229	P1P2	FALSE
A3GALT2	0.00688516	0.212576	-0.018706	0.810771	-0.0943123	0.114758	ENST00000442999.3	FALSE
A4GALT	-0.00469142	0.767795	-0.0193597	0.839963	-0.0386633	1.58213	P1P2	FALSE
A4GNT	-0.00483395	1.49531	0.0200285	0.922398	0.0335113	1.67744	P1P2	FALSE
AAAS	-0.0114428	0.413867	-0.0734738	0.0023003	-0.126483	0.00406045	P1P2	FALSE
AACS	-0.0254239	1.6051	-0.0607458	0.656675	-0.0425647	0.548479	P1P2	FALSE
AADAC	0.0130751	0.118562	0.0426882	0.156096	0.0422471	0.844699	P1P2	FALSE
AADACL2	-0.00725153	0.519853	0.00146733	1.59817	0.0290651	0.659223	P1P2	FALSE
AADACL3	-0.00953499	0.0466422	-0.00390285	1.75483	0.0352709	0.555895	P1P2	FALSE
AADACL4	-0.00281322	1.21921	-0.0198095	1.58346	0.0153209	1.60941	P1P2	FALSE
AADAT	-0.00573127	1.83008	-0.0212149	0.813161	-0.0268184	0.608134	P1P2	FALSE
AAED1	-0.00440726	0.810469	-0.00933865	1.3813	-0.013222	1.86732	P1P2	FALSE
AAGAB	-0.0161389	0.714139	-0.0229186	1.00113	0.0146178	1.09311	P1P2	FALSE
AAK1	0.00175482	0.814695	-0.0182159	1.72579	-0.0394518	1.94767	P1P2	FALSE
AAMDC	0.0030582	1.12571	-0.00107095	1.53049	-0.0100654	1.059	P1P2	FALSE
AAMP	-0.0539433	0.234077	-0.107192	0.0951995	-0.0296643	0.486127	P1P2	FALSE
AANAT	0.00200823	1.96703	-0.0141366	0.675092	-0.0506122	0.993566	P1P2	FALSE
AAR2	-0.0234714	0.132218	-0.0922272	0.0284749	-0.0820768	0.717683	P1P2	FALSE
AARD	0.000274	1.17818	-0.041471	0.247133	-0.0638592	0.156146	P1P2	FALSE
AARS	-0.322617	0.000221051	-0.523323	0.000221014			P1P2	FALSE
AARS2	-0.12215	0.00302596	-0.110561	0.0104364	0.165469	0.00292024	P1P2	FALSE
AARSD1	-0.00257395	1.28252	0.011144	1.99331	0.0100677	1.17383	P1	FALSE
AARSD1	-0.00163262	1.79	-0.00243534	1.37726	0.00153049	1.3952	P2	FALSE
AASDH	-0.00985905	0.527277	-0.0117046	1.19016	-0.0233529	1.68796	P1P2	FALSE
AASDHPPT	-0.064369	0.000326361	-0.107456	0.000446616	-0.0577201	1.41892	P1P2	FALSE
AASS	0.00787834	0.461874	-0.0298368	1.92511	-0.0786626	0.455596	P1P2	FALSE
AATF	-0.119763	0.00371264	-0.184324	0.00408284	-0.0222773	0.866125	P1P2	FALSE
AATK	-0.00725863	1.00461	-0.00964185	0.646768	-0.0134921	1.47058	ENST00000326724.4	FALSE
ABAT	-0.00278079	1.1608	-0.00591132	1.90241	0.00423015	1.63288	P1	FALSE
ABAT	-0.00305327	1.70364	0.00856471	0.649235	0.033584	0.708908	P2	FALSE
ABCA1	-0.0744153	1.89309	-0.0442675	0.217937	0.131623	0.00646995	P1P2	FALSE
ABCA10	-0.00461596	1.11617	0.0113432	1.37726	0.0445677	1.35929	P1P2	FALSE
ABCA12	0.00618739	1.21096	0.00726786	0.891092	0.0135908	1.78325	P1P2	FALSE
ABCA13	-0.00788548	0.699752	-0.0303441	0.118537	-0.0441875	0.389922	P1P2	FALSE
ABCA2	0.0106993	0.473801	0.0199814	1.189	-0.0153313	1.99732	P1P2	FALSE
ABCA3	-0.0276643	0.00395285	-0.0207072	0.451517	0.0531656	1.15652	P1P2	FALSE
ABCA4	-0.0046918	1.84883	-0.0107963	1.96923	0.0147099	1.42017	P1P2	FALSE
ABCA5	-0.0169924	0.801394	-0.0164768	0.370655	0.00371842	1.50621	P1P2	FALSE
ABCA6	-0.00516807	0.87915	0.00598953	1.66407	0.0224116	0.859363	P1P2	FALSE
ABCA7	-0.00368267	1.58167	-0.0422681	0.316069	-0.0637729	0.211256	P1	FALSE
ABCA7	-0.00255273	1.31529	-0.00768819	1.6497	-0.0115223	1.94901	P2	FALSE
ABCA8	0.00130974	1.73676	0.0346835	0.507093	0.0532185	0.398097	P1P2	FALSE
ABCA9	-0.00370117	1.17006	-0.00129588	1.90374	0.00825998	1.63288	P1P2	FALSE
ABCB1	-0.00884821	1.92399	0.011885	0.628859	0.0478263	0.293206	ENST00000265724.3	FALSE
ABCB10	-0.144055	1.02948	-0.419888	0.130041	-0.025652	0.530965	P1P2	FALSE
ABCB11	-0.00242404	1.58167	0.0171468	0.399843	0.046347	0.468037	P1P2	FALSE
ABCB4	0.00938031	0.996032	-0.0175236	1.8065	-0.0450759	1.03122	P1P2	FALSE
ABCB5	0.0220156	1.53785	0.0218482	0.348937	-0.00955225	1.74074	P1P2	FALSE
ABCB6	-0.0119599	1.02948	-0.00408942	1.97325	0.0369026	1.65119	P1P2	FALSE
ABCB7	-0.185256	0.00022646	-0.316516	0.000234285	-0.0663704	0.807714	P1P2	FALSE
ABCB8	-0.0101125	0.285227	-0.015931	1.25243	-0.0103284	0.843726	P1P2	FALSE
ABCB9	0.000874269	0.591763	-0.00670717	1.54098	-0.0188376	1.06519	P1	FALSE
ABCB9	0.00415784	0.700621	-0.0133548	1.00703	-0.0437487	0.36228	P2	FALSE
ABCC1	-0.0208974	0.210268	-0.0440796	0.628859	-0.0173766	1.95303	P1P2	FALSE
ABCC10	-0.0332904	0.00236889	-0.02383	1.28229	0.0663583	0.247969	P1P2	FALSE
ABCC11	-0.0180243	0.217938	-0.0461725	0.450875	-0.0277096	1.21233	P1	FALSE
ABCC11	0.00300818	0.864249	0.020437	1.26315	0.0308785	1.69191	P2	FALSE
ABCC12	-0.00430613	1.13323	4.83687e-05	1.60805	0.00520729	0.971328	ENST00000311303.3	FALSE
ABCC2	0.00711485	0.629888	0.0179802	0.167764	0.016672	0.565638	P1P2	FALSE
ABCC3	-0.0663339	0.634031	-0.0641913	1.11465	-0.00220794	1.8076	P1P2	FALSE
ABCC4	-0.00420447	1.14583	-0.0195169	0.890092	-0.027274	1.11096	P1P2	FALSE
ABCC5	-0.00585962	0.528719	-0.0577182	0.20352	-0.0875281	0.758925	P1P2	FALSE
ABCC6	-0.0109573	0.559132	-0.0169711	0.576715	0.00235563	1.97974	ENST00000205557.7	FALSE
ABCC8	0.000909671	1.98587	0.0253994	0.33423	0.054748	0.437064	P1P2	FALSE
ABCC9	-0.00908323	1.48001	-0.0373043	0.622428	-0.0564437	0.387609	P1P2	FALSE
ABCD1	0.00192334	0.952693	0.0073261	0.895097	0.00790468	1.65775	P1P2	FALSE
ABCD2	0.00874214	0.563399	-0.00868362	1.60287	-0.036538	0.915402	P1P2	FALSE
ABCD3	0.0045231	0.522966	-0.0022228	1.86771	-0.0171574	1.34085	P1P2	FALSE
ABCD4	-0.0100441	0.445024	-0.0142183	0.548651	-0.00535134	1.67744	P1P2	FALSE
ABCE1	-0.290749	0.000456025	-0.50848	0.0284086	-0.0831123	0.611251	P1P2	FALSE
ABCF1	-0.0622649	0.0349954	-0.141833	0.0831139	-0.0956739	0.536026	P1	FALSE
ABCF1	-0.00507474	1.95896	0.0152338	1.08445	0.0527697	1.87799	P2	FALSE
ABCF2	-0.00815239	1.30676	0.0154516	1.16703	0.0515251	1.18195	P1P2	FALSE
ABCF3	-0.00125174	1.20507	-0.00783223	1.31365	-0.0238505	1.77129	P1P2	FALSE
ABCG1	0.00617842	0.430841	-0.0131269	1.30203	-0.0390386	0.556727	P1P2	FALSE
ABCG2	0.00339247	1.11935	0.00800972	0.8076	0.0104168	1.57079	P1P2	FALSE
ABCG4	0.000425874	1.77908	0.0186274	0.796653	0.0370132	0.856766	P1P2	FALSE
ABCG5	0.018186	0.0111316	-0.0365722	0.245819	-0.0622352	0.312386	P1P2	FALSE
ABCG8	0.0143078	1.04368	0.0565958	0.226967	0.0676205	0.294613	P1P2	FALSE
ABHD1	-0.0092813	0.138707	-0.00656854	1.90241	0.0267551	0.77084	P1P2	FALSE
ABHD10	-0.00490321	1.53252	-0.001531	1.92378	0.00511451	1.85392	P1P2	FALSE
ABHD11	-0.00972576	1.14239	-0.0207355	0.787806	-0.011212	1.21939	P1P2	FALSE
ABHD12	0.00203942	1.27649	-0.0457608	0.622428	-0.0951696	0.44658	P1P2	FALSE
ABHD12B	0.00347896	1.18751	-0.00168127	1.69159	-0.0115224	1.90075	P1P2	FALSE
ABHD13	-0.048375	0.000487187	-0.127305	0.000547185	-0.119941	0.00920932	P1P2	FALSE
ABHD14A	-0.00567611	0.610664	-0.0471678	0.0318197	-0.0955229	0.288093	P1P2	FALSE
ABHD14B	0.00154483	1.37435	0.0138925	0.521169	0.0167704	0.824416	P1	FALSE
ABHD14B	0.0141056	0.384325	0.0155185	0.373445	-0.0119867	1.77926	P2	FALSE
ABHD15	-0.0161513	0.510885	-0.00668149	1.93447	0.0362362	0.651042	P1P2	FALSE
ABHD16A	0.00622916	0.525119	-0.00119593	1.24413	-0.00742896	1.68665	P1P2	FALSE
ABHD16B	-0.00126218	1.7252	0.0210325	1.3674	0.0954014	1.27891	P1P2	FALSE
ABHD17A	0.00407234	0.584004	-0.0203307	0.601047	-0.0506823	0.3525	P1P2	FALSE
ABHD17B	-0.0112899	0.193791	-0.00549761	1.68372	0.0416243	0.699333	P1P2	FALSE
ABHD17C	0.0132776	0.0997039	-0.0150348	1.36338	-0.0708466	0.6389	P1P2	FALSE
ABHD2	-0.00851452	1.32751	0.0260496	0.259634	0.0588824	0.0667022	P1P2	FALSE
ABHD3	-0.00986165	1.66801	-0.00192227	1.86372	0.0229853	0.957697	P1P2	FALSE
ABHD4	0.00489384	0.51159	0.00896433	1.1728	0.000967252	1.89271	P1P2	FALSE
ABHD5	-0.00979453	1.35455	-0.0143892	1.26315	-0.00777261	1.93426	P1P2	FALSE
ABHD6	0.00351923	1.07795	0.0282514	0.149692	0.0256185	0.465398	P1P2	FALSE
ABHD8	-0.00836146	0.981116	-0.00810325	1.05795	-0.0100522	1.90879	P1P2	FALSE
ABI1	-0.022006	0.0256144	-0.0799324	0.00590493	-0.102855	0.02973	P1P2	FALSE
ABI2	-0.0279028	0.0378093	-0.0243831	1.79721	0.0506816	0.157	P1P2	FALSE
ABI3	-0.00365608	0.829091	-0.019534	1.10342	-0.0264737	1.17731	P1P2	FALSE
ABI3BP	0.00716268	0.831022	-0.0220322	0.481756	-0.096325	0.235084	P1P2	FALSE
ABL1	0.00468343	0.545502	0.00770201	0.672561	0.00698125	1.5964	ENST00000372348.2	FALSE
ABL2	-0.00548943	1.26574	0.0168843	0.589382	0.0335943	1.21233	P1	FALSE
ABL2	0.00276174	1.37311	0.00603074	1.12029	0.00450163	1.41142	P2	FALSE
ABLIM1	0.00139567	1.774	0.033126	0.279297	0.0605293	0.307019	ENST00000277895.5	FALSE
ABLIM2	-0.00556788	0.363483	0.017477	0.534789	0.0557142	0.104692	P1P2	FALSE
ABLIM3	-0.0030385	1.39301	-0.0149776	1.3748	-0.0173032	0.724753	P1P2	FALSE
ABO	0.00812123	0.451452	-0.00920802	1.30759	-0.046791	0.47268	P1	FALSE
ABO	0.00231746	1.93475	0.0381446	0.162136	0.0725076	0.210171	P2	FALSE
ABR	-0.0100462	1.00246	-0.0710346	1.01991	-0.00850255	1.53907	P1P2	FALSE
ABRA	-0.000520176	1.84883	-0.011064	1.97726	-0.00798168	1.70246	P1P2	FALSE
ABRACL	-0.011338	0.266864	-0.0171419	0.732312	0.0127782	1.84056	P1P2	FALSE
ABT1	-0.0265758	0.229774	-0.0219906	1.63926	0.0836205	0.187401	P1P2	FALSE
ABTB1	-0.0027578	1.0936	0.00488511	1.88372	0.0323303	1.12681	P1P2	FALSE
ABTB2	-0.00496499	1.79801	0.00620452	1.02314	0.0264568	0.950401	P1P2	FALSE
ACAA1	0.00455244	0.798561	-0.00470616	0.876164	-0.0122868	0.520914	P1P2	FALSE
ACAA2	-0.0116049	0.364588	2.30206e-05	1.79058	0.0444481	0.666892	P1P2	FALSE
ACACA	-0.0321286	0.00742824	-0.0523843	0.289781	-0.0013942	1.54983	P1P2	FALSE
ACACB	-0.0101656	0.371829	0.0315879	0.0191276	0.0896998	0.0097057	P1	FALSE
ACACB	-0.0120868	0.455991	-0.023959	0.329108	-0.0173299	1.09859	P2	FALSE
ACAD10	-0.0168759	0.161876	-0.00678057	1.7337	0.0201808	0.794071	P1P2	FALSE
ACAD11	-0.0247099	0.179956	-0.0583625	0.0884521	-0.0564841	0.422756	P1P2	FALSE
ACAD8	0.00507482	0.692819	-0.00693468	1.92912	-0.0329178	1.33228	P1P2	FALSE
ACAD9	-0.0800153	0.0400026	0.0244378	0.337331	0.271167	0.0182112	P1P2	TRUE
ACADL	0.00596373	0.621067	-0.0111652	1.49885	-0.0324112	0.789392	P1P2	FALSE
ACADM	-0.00385848	0.95897	0.0126002	0.798078	0.0457206	0.521627	P1P2	FALSE
ACADS	-0.014321	1.87028	-0.0367662	1.09336	-0.0332685	0.763495	P1P2	FALSE
ACADSB	-0.0101711	0.267738	0.00905389	1.07226	0.0545445	0.326875	P1P2	FALSE
ACADVL	0.00382991	1.18984	0.0261865	0.155813	0.0419114	0.197837	P1P2	FALSE
ACAN	0.00722187	0.314595	-0.00725156	0.395068	0.052808	0.117442	P1P2	FALSE
ACAP1	0.00696527	0.68593	0.0089996	0.872208	0.00214023	1.40892	P1P2	FALSE
ACAP2	-0.0050444	0.472466	-0.00643671	1.31122	-0.000936535	1.97584	P1P2	FALSE
ACAP3	-0.012765	0.203126	0.00611105	1.71393	0.0351319	0.636254	P1P2	FALSE
ACAT1	-0.00217043	1.43817	0.033726	0.2652	0.0838089	0.477357	P1P2	FALSE
ACAT2	-0.00800411	0.18917	0.0151622	0.267366	0.0827694	0.0463173	P1P2	FALSE
ACBD3	-0.0232775	0.163053	-0.0260994	0.909196	0.00538918	0.942101	P1P2	FALSE
ACBD4	0.015386	0.0264194	0.0154876	0.859227	-0.0305032	1.81058	P1	FALSE
ACBD4	0.00395542	0.814733	-0.00452984	1.5837	-0.019975	1.04305	P2	FALSE
ACBD5	-0.0128713	0.423044	0.00895354	0.816008	0.0578306	0.225387	P1P2	FALSE
ACBD6	-0.00611778	0.443109	0.0309983	0.0933345	0.0938681	0.0511031	P1P2	FALSE
ACBD7	-0.00724466	0.92884	-0.0507854	0.21646	-0.0884078	0.677879	P1P2	FALSE
ACCS	0.00978453	0.102506	0.0360152	0.0286745	0.0583934	0.373381	P1P2	FALSE
ACCSL	0.000820081	1.71039	-0.025836	0.338349	-0.0463285	0.214482	ENST00000378832.1	FALSE
ACD	-0.0243484	0.215386	-0.0773911	0.445127	-0.0881551	0.600254	P1P2	FALSE
ACE	-0.0079374	0.364035	-0.00602579	1.62494	0.0234426	1.519	P1	FALSE
ACE	0.00430802	0.505967	0.0169119	0.798078	0.0110262	1.74608	P2	FALSE
ACE2	0.00567347	1.43376	-0.0341374	0.448314	-0.0648177	0.573211	P1P2	FALSE
ACER1	0.0134032	0.339804	0.0237601	0.179176	0.0334425	1.36669	P1P2	FALSE
ACER2	0.00291228	1.13209	0.00648399	1.65492	-0.0192175	1.89807	P1P2	FALSE
ACER3	0.00102814	1.2801	-0.00750843	1.69684	-0.0282262	1.77527	P1P2	FALSE
ACHE	0.0086886	0.166927	0.0254991	0.762024	0.0151375	1.90075	P1	FALSE
ACHE	0.00384042	1.13437	0.0118246	0.743032	0.0121653	0.952483	P2	FALSE
ACIN1	0.00168039	1.58297	-0.0396517	0.0961436	-0.0892084	0.0908206	P1	FALSE
ACIN1	-0.0293952	0.0778666	0.0400445	0.0702922	0.118086	0.000785277	P2	FALSE
ACKR2	-0.00380856	0.730598	-0.0159268	0.767505	-0.0242052	1.21115	P1P2	FALSE
ACKR3	-0.0111153	0.273473	-0.0179685	0.405164	0.00430238	1.83121	P1	FALSE
ACKR3	-0.000520356	1.66012	0.0407801	0.373445	0.0655938	0.453007	P2	FALSE
ACKR4	-0.00524494	0.766411	0.0192937	0.421314	0.055585	0.222494	P1P2	FALSE
ACLY	-0.0133558	0.449517	0.137914	0.00114022	0.316892	0.00104695	P1P2	TRUE
ACMSD	-0.00215525	1.07572	0.000665578	1.88505	0.00818482	1.73019	P1P2	FALSE
ACN9	-0.00117307	0.961067	0.0167166	1.07226	0.0344195	1.33595	P1P2	FALSE
ACO1	0.000861385	1.83276	-0.0332682	0.172932	-0.0634926	0.220847	P1P2	FALSE
ACO2	-0.00656598	0.787288	-0.0206694	0.177284	-0.0267674	0.705416	P1P2	FALSE
ACOT1	-0.00711376	1.786	0.00452211	1.776	0.00439173	1.65119	P1P2	FALSE
ACOT11	-0.0140282	0.322818	0.00865928	0.936735	0.0566854	0.174282	P1	FALSE
ACOT11	-0.0350738	0.716393	-0.0612799	0.041181	-0.0328877	1.1866	P2	FALSE
ACOT12	0.00265932	1.95089	-0.0162432	0.502923	-0.0316117	0.762579	P1P2	FALSE
ACOT13	-0.0018989	1.48638	0.0200802	1.23703	0.0474247	1.07404	P1P2	FALSE
ACOT2	-0.00514073	0.401265	-0.0291536	0.398668	-0.0340594	0.812007	P1P2	FALSE
ACOT4	-0.0354921	1.89981	-0.0649801	0.448953	-0.0167867	1.33105	P1P2	FALSE
ACOT6	-0.00107121	1.80869	-0.00939958	1.07669	-0.016197	1.08851	P1P2	FALSE
ACOT7	-0.0019527	1.91593	-0.0138796	1.14298	-0.0123231	1.47692	P1P2	FALSE
ACOT8	-0.00674839	1.03275	0.00863859	0.882118	0.0214366	0.536026	P1P2	FALSE
ACOT9	0.00261486	0.973704	-0.0142291	1.68765	-0.0310415	1.15422	P1P2	FALSE
ACOX1	0.0106808	0.556641	0.0173223	1.07006	0.0135808	1.18311	P1P2	FALSE
ACOX2	-0.0206824	1.5158	-0.0392495	0.463839	-0.0180319	0.880141	P1	FALSE
ACOX2	-0.0014729	1.91459	0.0218787	0.493969	0.0408799	0.394578	P2	FALSE
ACOX3	0.00374759	1.23699	-0.00773155	1.60805	-0.0174269	1.12	P1	FALSE
ACOX3	-0.00435193	1.21331	-0.00461202	1.3331	-0.0160515	1.99329	P2	FALSE
ACOXL	-0.000162296	1.49404	0.0266388	0.372327	0.0363826	0.318321	P1P2	FALSE
ACP1	-0.016642	1.26446	-0.0891652	0.0310957	-0.121644	0.0117598	P1P2	FALSE
ACP2	-0.010187	0.194058	-0.0276192	0.375227	-0.025252	1.20791	P1P2	FALSE
ACP5	0.000372583	1.86357	-0.0127068	1.04701	-0.0347064	1.13705	P1	FALSE
ACP5	0.000170219	1.42181	0.00575997	1.13729	0.021836	0.928698	P2	FALSE
ACP6	-0.013323	0.453393	0.0103777	1.55125	0.0442657	1.0796	P1P2	FALSE
ACPL2	0.00411363	0.584681	0.0284876	0.121708	0.0169373	0.926754	P1P2	FALSE
ACPP	-0.0160794	0.0738092	0.0409239	0.104186	0.123331	0.0325356	P1P2	FALSE
ACPT	-0.0081233	1.06019	-0.0517209	0.480413	-0.0594076	0.166953	ENST00000270593.1	FALSE
ACR	0.000653618	1.71025	-0.00845624	1.84773	-0.0110364	1.65512	P1P2	FALSE
ACRBP	-0.000789252	1.2358	0.00533928	1.3748	0.0207919	1.04978	P1P2	FALSE
ACRC	-0.0118231	0.0388223	0.0344326	0.329108	0.0955289	0.0538262	P1P2	FALSE
ACRV1	-0.0109835	0.288457	-0.00837026	1.85306	0.0122487	1.2006	P1P2	FALSE
ACSBG1	0.00745308	0.404837	-0.00366169	1.70078	-0.0329094	0.738125	P1P2	FALSE
ACSBG2	-0.00522234	1.50683	0.00556819	0.814109	0.00664654	0.639521	P1P2	FALSE
ACSF2	-0.00553438	0.889165	-0.0172613	1.22641	0.0138308	1.6003	P1P2	FALSE
ACSF3	0.00203851	1.56092	0.000205646	1.48616	-0.000255396	1.34085	P1P2	FALSE
ACSL1	-0.0120386	1.99798	-0.00424757	1.4508	0.0217075	1.58732	P1P2	FALSE
ACSL3	-0.0122951	0.228611	0.0165648	0.58861	0.0684317	0.412401	P1P2	FALSE
ACSL4	-0.0109776	0.413867	-0.00177317	0.734983	0.0239728	0.404607	P1P2	FALSE
ACSL5	-0.00360505	0.657142	-0.00249547	1.23821	0.00128174	0.923571	P1	FALSE
ACSL5	0.00298798	1.09922	-0.0109865	1.76408	-0.0270769	1.05637	P2	FALSE
ACSL6	-0.0142465	0.408432	-0.000717435	1.97726	0.0391447	0.519491	P1	FALSE
ACSL6	-0.0190422	0.266428	-0.0234357	0.431297	0.0154885	1.46425	P2	FALSE
ACSM1	-0.00704202	0.15781	-0.00164481	1.78262	0.0241441	0.963975	P1P2	FALSE
ACSM2A	-0.0125704	1.14353	-0.0109259	1.12029	0.0164283	1.14162	P1P2	FALSE
ACSM2B	0.00239041	0.507369	-0.0149723	0.898108	-0.0381808	0.590888	P1P2	FALSE
ACSM3	0.0043621	0.472466	0.0172182	0.594029	0.00816598	1.439	P1P2	FALSE
ACSM4	-0.000891515	0.498999	0.000703222	1.35634	0.0189398	1.93828	ENST00000399422.4	FALSE
ACSM5	-0.00832238	0.852435	0.000189055	1.0889	0.0284331	0.7002	P1P2	FALSE
ACSS1	0.00956972	0.514418	0.0237289	1.44954	0.02369	1.87531	P1P2	FALSE
ACSS2	0.00866554	0.334588	-0.000733962	1.65361	-0.0235021	1.3519	P1P2	FALSE
ACSS3	0.00193606	1.52223	0.012285	1.10342	0.00828285	1.12681	P1P2	FALSE
ACTA1	0.00691257	0.4163	-0.0112352	0.959513	-0.0527902	0.282594	P1	FALSE
ACTA1	0.00549024	0.565664	0.0314217	0.13575	0.0558588	0.730084	P2	FALSE
ACTA2	0.00149687	1.27287	0.00695514	1.84507	0.0026348	1.93157	P1	FALSE
ACTA2	-0.0424815	0.104536	-0.123793	0.150515	-0.125771	0.30268	P2	FALSE
ACTB	-0.0156068	0.0644459	-0.0524126	0.164783	-0.0475094	0.574734	P1P2	FALSE
ACTBL2	-0.000837236	1.75138	0.00376542	1.26553	0.0129169	1.27291	P1P2	FALSE
ACTC1	-0.013333	0.30794	0.0172239	1.35388	0.0718498	0.970276	P1P2	FALSE
ACTG1	-0.0186051	0.06892	-0.00392495	1.41199	0.0541592	0.353577	P1P2	FALSE
ACTG2	0.00135501	1.95492	0.0053703	0.682721	0.00814935	0.772683	P1	FALSE
ACTG2	-0.00597457	0.60511	0.016992	0.52473	0.0627269	0.308962	P2	FALSE
ACTL10	-0.00806368	0.286147	0.00750487	1.34531	0.0565627	0.578553	P1P2	FALSE
ACTL6A	-0.11515	0.000228816	-0.177736	0.000290308	0.132606	0.00373008	P1P2	FALSE
ACTL6B	-0.00359052	0.93917	0.018791	0.531901	0.0807744	0.250445	P1P2	FALSE
ACTL7A	-0.00953978	1.91459	-0.0271801	0.37625	-0.0308879	0.774242	P1P2	FALSE
ACTL7B	-0.00531088	0.727922	-0.0115581	1.60416	0.0215874	1.2006	P1P2	FALSE
ACTL8	-0.000407588	1.13209	-0.0253055	0.696419	-0.0385537	0.663535	P1P2	FALSE
ACTL9	0.00673348	0.728813	0.0380141	0.29303	0.0456877	0.573211	P1P2	FALSE
ACTN1	0.00452368	1.87028	-0.00963568	1.02206	-0.0445622	0.874175	P1P2	FALSE
ACTN2	-0.00335955	1.57128	0.0021932	0.917308	0.0215777	1.09075	P1P2	FALSE
ACTN3	-0.00455457	1.73411	-0.00802909	1.48869	-0.0108309	1.29338	P1P2	FALSE
ACTN4	-0.00522853	0.883148	0.004912	1.08779	0.0326939	0.656021	P1P2	FALSE
ACTR10	-0.160261	0.000810932	-0.238908	0.000405787	-0.0444697	0.461981	P1P2	FALSE
ACTR1A	-0.0158336	0.166927	-0.0224794	0.641034	0.00266125	1.90611	P1P2	FALSE
ACTR1B	-0.000577371	1.33118	0.0156454	0.606542	0.033012	0.702805	P1P2	FALSE
ACTR2	-0.00756837	0.234471	-0.0304901	0.536236	-0.0130654	0.966073	P1P2	FALSE
ACTR3	-0.017768	0.0941515	-0.0585098	0.0306682	-0.0920765	0.273164	P1P2	FALSE
ACTR3B	0.00180738	1.45081	0.0164488	0.637772	0.0168626	0.916421	P1P2	FALSE
ACTR3C	-0.0018729	0.689369	0.040354	0.290243	0.0438777	0.16133	P1P2	FALSE
ACTR5	-0.0876824	0.000259845	-0.135773	0.000455531	-0.0114185	1.29821	P1P2	FALSE
ACTR6	-0.143036	0.0204363	-0.352803	0.000241611	-0.264957	0.00360148	P1P2	TRUE
ACTR8	-0.106779	0.000506832	-0.221822	0.0301761	-0.0509961	0.0908206	P1P2	FALSE
ACTRT1	0.00985739	1.19803	-0.00361359	1.59768	-0.0397956	0.572451	P1P2	FALSE
ACTRT2	0.00858474	0.30358	-0.00475992	1.56411	-0.0541572	0.736333	P1P2	FALSE
ACTRT3	0.00850413	0.396538	-0.020953	0.734092	-0.0743476	0.20945	P1P2	FALSE
ACVR1	-0.022211	0.21245	-0.0208716	0.686129	0.00250964	1.14162	P1P2	FALSE
ACVR1B	-0.023858	0.468474	-0.036009	0.14062	-0.0200643	1.23001	P1P2	FALSE
ACVR1C	-0.00242408	1.76867	0.00142999	1.61324	0.00716319	1.46298	P1P2	FALSE
ACVR2A	0.00782673	1.62601	-0.00719573	1.79721	-0.0319215	0.969224	P1P2	FALSE
ACVR2B	-0.00865901	0.755878	0.00570218	1.61584	0.0208578	0.931781	P1P2	FALSE
ACVRL1	0.00678469	1.19452	0.0201127	0.463185	0.0120013	0.614488	P1P2	FALSE
ACY1	0.00403953	0.61146	-0.0202681	0.919342	-0.0585941	0.414214	P1P2	FALSE
ACY3	-0.00269344	1.06418	0.0209624	0.333722	0.0444146	0.395419	P1	FALSE
ACY3	0.00420851	1.44828	0.0234164	0.273061	0.0284703	0.236665	P2	FALSE
ACYP1	-0.00851318	0.873172	-0.0154755	1.21701	-0.00620746	1.85392	P1	FALSE
ACYP1	-0.00435163	0.601952	0.0218922	0.84093	0.0705233	0.202699	P2	FALSE
ACYP2	-0.00835043	0.989625	-0.0225217	1.94383	-0.00344633	1.80854	P1P2	FALSE
ADA	-0.0234423	0.415691	-0.00933766	1.26434	0.0615291	0.701068	P1P2	FALSE
ADAD1	-0.00496624	0.940206	-0.000838095	1.91309	0.0101198	1.54468	P1P2	FALSE
ADAD2	-0.00669645	1.87967	0.0306238	0.274831	0.0726875	0.125664	P1P2	FALSE
ADAL	-0.00738765	1.10795	0.011375	0.491196	0.0356264	0.271289	P1P2	FALSE
ADAM10	-0.0729493	0.242467	-0.075533	0.8961	0.079856	0.141927	P1P2	FALSE
ADAM11	-0.00808444	0.579382	0.00687744	0.912233	0.0391973	0.699333	P1P2	FALSE
ADAM12	-0.00322043	1.89981	-0.00722348	1.86771	-0.00905851	1.53696	P1P2	FALSE
ADAM15	0.00822112	0.454042	-0.0147307	0.709419	-0.037991	0.309937	P1P2	FALSE
ADAM17	-0.00395027	0.848518	-0.0420784	0.0419201	-0.0742705	0.090278	P1P2	FALSE
ADAM18	-0.0912463	0.107224	-0.181342	0.0295536	-0.00831109	1.58382	P1P2	FALSE
ADAM19	-0.0079439	1.95089	0.0137438	1.43949	0.0183235	0.736333	P1P2	FALSE
ADAM2	-0.0154632	0.0475751	-0.00749781	1.8944	0.0288936	1.04103	P1P2	FALSE
ADAM20	0.00166821	0.718159	0.00840747	0.782237	0.0250151	0.741717	P1P2	FALSE
ADAM21	0.00031923	1.87564	-0.0169473	0.930576	-0.0364948	0.936933	P1P2	FALSE
ADAM22	-0.00989147	1.1139	-0.00695338	1.26196	0.000920475	1.23949	P1P2	FALSE
ADAM23	0.00263817	1.76468	-0.008322	1.39831	-0.0165398	1.41892	P1P2	FALSE
ADAM28	-0.0118716	1.07461	0.0262145	0.483777	0.0930569	0.571691	P1P2	FALSE
ADAM29	-0.00497024	1.45207	-0.00837446	1.81049	0.00370055	1.88736	P1P2	FALSE
ADAM30	-0.0051711	1.44954	-0.00491767	0.807485	-0.0183947	1.41642	P1P2	FALSE
ADAM32	0.0103508	0.0751929	0.0133095	0.77485	-0.00359615	1.68138	P1P2	FALSE
ADAM33	0.000701888	1.55445	-0.00618349	1.9171	-0.00665101	1.61852	P1P2	FALSE
ADAM7	0.00971506	0.314322	0.0097892	0.998491	-0.0196647	1.47185	P1P2	FALSE
ADAM8	0.00815279	0.533789	-0.00646225	1.43699	-0.0517067	0.641159	P1P2	FALSE
ADAM9	0.0021625	1.45081	0.00419877	0.665842	0.00599568	0.92562	P1P2	FALSE
ADAMDEC1	-0.00448527	0.704107	0.010292	0.639402	0.035714	0.848595	P1P2	FALSE
ADAMTS1	-0.000166214	1.40426	0.00542074	1.23113	0.015556	1.13477	P1	FALSE
ADAMTS1	-0.00940958	1.76468	-0.0150037	1.14412	-0.00811275	1.51644	P2	FALSE
ADAMTS10	0.00126975	1.56869	-0.0103485	0.91122	-0.0362715	0.697601	P1P2	FALSE
ADAMTS12	0.00477007	0.912445	-0.025578	0.50223	-0.056114	0.0879581	P1P2	FALSE
ADAMTS13	-0.00356783	1.59598	0.00878718	0.833214	0.0267594	0.920503	P1P2	FALSE
ADAMTS14	0.0121613	0.300221	0.0136402	0.33115	0.00916758	1.65512	P1P2	FALSE
ADAMTS15	0.000147809	0.802339	0.0132862	1.0081	0.0236869	1.38774	P1P2	FALSE
ADAMTS16	-0.00258051	1.85796	0.0176811	0.481355	0.0502024	0.733611	P1	FALSE
ADAMTS16	0.0119212	0.0505818	0.020487	0.425114	0.00985117	1.66037	P2	FALSE
ADAMTS17	-0.0151974	0.273473	0.0156075	0.329108	0.0708541	0.204812	P1P2	FALSE
ADAMTS18	-0.0116851	0.598804	0.00322667	1.34042	0.0318486	0.498458	P1P2	FALSE
ADAMTS19	0.00187424	0.903295	-0.0120158	0.984701	-0.0241333	0.845672	P1P2	FALSE
ADAMTS2	0.0127889	0.067212	0.00246236	1.49631	-0.0362306	0.86527	P1P2	FALSE
ADAMTS20	0.00476237	1.32017	0.00339207	1.90775	-0.00769287	1.50621	P1P2	FALSE
ADAMTS3	0.00569584	0.476481	-0.0299051	0.0359912	-0.0718381	0.0140198	P1P2	FALSE
ADAMTS4	0.00773992	0.892182	0.0110456	0.274831	0.0125117	0.871201	P1P2	FALSE
ADAMTS5	-0.0104404	0.908372	-0.00781852	1.79588	0.0420935	1.13249	P1P2	FALSE
ADAMTS6	0.0159458	0.0981572	0.0137628	0.679323	-0.0200819	1.5524	P1P2	FALSE
ADAMTS7	0.00990311	0.269933	-0.0278001	0.505701	-0.086951	0.0412761	P1P2	FALSE
ADAMTS8	0.00382886	1.09922	-0.00992049	0.507093	-0.0385791	0.782868	P1P2	FALSE
ADAMTS9	-0.0268738	0.302617	-0.00878809	0.617634	0.071197	1.85525	P1P2	FALSE
ADAMTSL1	0.00661851	0.739565	-0.0158715	1.0383	-0.0512932	0.320819	P1P2	FALSE
ADAMTSL2	-0.0268199	0.0753856	0.0235751	0.488153	0.137123	0.093026	P1P2	FALSE
ADAMTSL3	-0.00984176	1.33118	-0.0571202	0.272178	-0.0957213	0.172118	P1P2	FALSE
ADAMTSL4	-0.00251062	1.28493	-0.0337194	0.239463	-0.0523515	0.225387	P1P2	FALSE
ADAMTSL5	-0.000905679	1.66275	0.00859491	1.01453	0.0307585	1.22528	P1P2	FALSE
ADAP1	-0.0311288	0.975818	-0.0598998	1.56411	-0.0263425	1.76067	P1P2	FALSE
ADAP2	-0.00608237	0.988559	-0.0111745	0.536961	-0.00204757	0.684698	P1P2	FALSE
ADAR	0.00468127	0.8692	-0.0303315	0.741238	-0.0635282	0.361731	P1	FALSE
ADAR	0.00709196	0.952693	0.0145176	0.767505	0.00876724	1.3152	P2	FALSE
ADARB1	-0.00287695	1.64698	0.0111983	0.472406	0.0353372	0.663535	P1P2	FALSE
ADARB2	0.00467336	1.29583	-0.000480798	1.96121	2.85717e-06	1.25019	ENST00000381312.1	FALSE
ADAT1	0.00633007	1.01215	0.0441191	0.557532	0.0711187	1.63419	P1P2	FALSE
ADAT2	-0.157973	0.00614267	-0.218001	0.0107656	0.0450414	0.269912	P1P2	FALSE
ADAT3	-0.0168124	0.142897	-0.0240678	0.306791	-0.00223138	1.87397	P1	FALSE
ADAT3	-0.0226082	0.93503	-0.0402343	0.165079	-0.00187237	0.863299	P2	FALSE
ADC	-0.00616455	0.683358	-0.0178995	0.512691	-0.0341876	0.883132	P1P2	FALSE
ADCK1	0.00636644	0.571733	-0.00746022	1.92111	-0.0292362	1.24781	P1P2	FALSE
ADCK2	-0.00539982	1.36073	-0.0137413	0.870233	-0.0115088	1.24662	P1P2	FALSE
ADCK3	0.00304971	1.51966	-0.00320134	1.88372	-0.0130247	1.92621	P1P2	FALSE
ADCK4	-0.00510084	0.792912	0.0289567	0.670036	0.0662507	0.336639	P1P2	FALSE
ADCK5	-0.0669835	0.0595851	-0.105128	0.466463	-0.0177844	1.98926	P1P2	FALSE
ADCY1	-0.00512475	0.481873	-0.0176144	1.10678	-0.00756113	1.96242	P1P2	FALSE
ADCY10	-0.00537635	0.655473	-0.0122864	1.91977	-0.00829031	0.988247	P1P2	FALSE
ADCY2	-0.0627324	0.193114	-0.0795538	0.576346	0.0223528	0.91744	P1P2	FALSE
ADCY3	-0.00587792	1.23818	-0.0170613	1.60027	-0.00981584	1.79922	P1P2	FALSE
ADCY4	-0.0116235	0.154391	-0.0178107	0.783164	-0.00194884	1.79389	P1P2	FALSE
ADCY5	-0.0110612	1.49787	-0.0539101	0.601047	-0.0764173	0.473346	P1P2	FALSE
ADCY6	-0.016811	1.72085	-0.114097	0.175097	-0.0644406	0.391505	P1P2	FALSE
ADCY7	-0.00725391	0.833923	-0.00800884	1.81182	0.00610928	1.3335	P1P2	FALSE
ADCY8	-0.0262046	0.083457	-0.00954254	1.17164	0.0583662	0.442756	P1P2	FALSE
ADCY9	0.00136583	1.48383	-0.0244069	0.565007	-0.0468094	0.415427	P1P2	FALSE
ADCYAP1	-0.00885007	0.310383	0.00581731	1.12481	0.0396159	0.701068	P1P2	FALSE
ADCYAP1R1	0.000309246	1.71631	0.000554077	1.90058	0.00395587	1.76744	P1P2	FALSE
ADD1	-0.00418643	0.604319	-0.00118509	1.27629	0.0247678	0.883132	P1P2	FALSE
ADD2	0.000625022	1.93744	-0.00767457	1.04156	-0.0188257	0.994632	P1P2	FALSE
ADD3	-0.019917	1.77267	-0.0665093	0.563507	-0.0738373	0.198181	P1P2	FALSE
ADGB	-0.00346984	0.0926621	-0.0235575	0.174476	-0.0253229	1.02965	P1P2	FALSE
ADH1A	-0.00187183	1.05578	0.0111012	0.893093	0.0237898	0.631374	P1P2	FALSE
ADH1B	-0.0066551	1.0613	0.00795022	1.14754	0.0453221	1.04649	P1P2	FALSE
ADH1C	-0.00122462	1.31651	-0.0237929	1.38715	-0.00680938	1.45214	P1P2	FALSE
ADH4	-0.0155077	0.24775	0.0441893	0.0367167	0.135472	0.012066	P1P2	FALSE
ADH5	-0.0123261	0.098546	-0.00310181	1.83974	0.0234157	0.831145	P1P2	FALSE
ADH6	-0.00361494	1.17586	-0.00226036	1.61844	0.000232071	1.77395	P1P2	FALSE
ADH7	0.00713348	0.683358	-0.00396749	1.26673	-0.0275959	1.73019	P1P2	FALSE
ADHFE1	-0.00190319	1.34469	-0.0145344	0.806541	-0.0169491	1.43523	P1P2	FALSE
ADI1	0.00248193	1.19686	0.00397772	1.93714	-0.0125481	1.50493	P1P2	FALSE
ADIG	-0.0046358	1.27287	0.00964129	1.00382	0.0337934	0.708034	P1P2	FALSE
ADIPOQ	-0.0112272	1.00246	-0.0380855	0.26091	-0.0313119	0.672372	P1P2	FALSE
ADIPOR1	-0.00802372	0.728813	0.00293147	1.52051	0.010222	0.476687	P1P2	FALSE
ADIPOR2	0.00457624	0.881148	-0.0259849	0.312626	-0.0729755	0.282594	P1P2	FALSE
ADIRF	0.000725631	1.07238	-0.0286915	0.123593	-0.0706493	0.0971648	P1P2	FALSE
ADK	-0.0561488	0.111473	-0.130974	0.0042588	-0.0669145	0.0347928	P1	FALSE
ADK	-0.0147833	0.189088	-0.0264407	0.498088	0.0175307	1.2383	P2	FALSE
ADM	-0.0041961	1.62601	-0.00730688	1.31486	-0.00759951	1.36052	P1P2	FALSE
ADM2	0.00324739	1.59858	-0.00710402	0.931601	-0.0380463	0.609718	P1P2	FALSE
ADM5	-0.000481632	1.76085	-0.0192184	0.806544	-0.0425221	1.06517	P1P2	FALSE
ADNP	-0.0252714	0.0989362	-0.0242764	0.965776	0.049283	0.271396	P1P2	FALSE
ADNP2	-0.00950323	0.296891	0.0361065	0.0359098	0.102607	0.0168286	P1P2	FALSE
ADO	-0.0260632	1.89712	-0.0328891	0.665005	0.0171354	0.512412	P1P2	FALSE
ADORA1	-0.00792315	0.378039	-0.0220435	0.519749	-0.0185883	1.25734	P1P2	FALSE
ADORA2A	-0.00916321	1.33855	-0.0521158	0.422658	-0.0788827	0.221222	P1P2	FALSE
ADORA2B	-0.000871987	1.59077	-0.0132889	1.67061	-0.0313699	1.61201	P1P2	FALSE
ADORA3	0.0100526	0.380887	-0.00538978	1.47476	-0.0215033	0.365584	P1	FALSE
ADORA3	-0.00405808	1.95223	-0.00167787	1.10791	-0.0106146	1.82054	P2	FALSE
ADPGK	0.00327086	0.994808	0.0125129	0.650311	0.0123525	0.904123	P1P2	FALSE
ADPRH	-0.0226417	0.0637698	-0.0616087	0.213165	-0.0692738	1.24662	P1P2	FALSE
ADPRHL1	-0.0157112	0.077389	-0.0254057	0.33115	0.00619736	1.83521	P1	FALSE
ADPRHL1	0.00345954	1.08241	-0.0137827	0.507791	-0.038695	0.525919	P2	FALSE
ADPRHL2	-0.00923246	0.759532	-0.0690106	0.238269	-0.0854385	0.41908	P1P2	FALSE
ADPRM	-0.089928	0.00160807	-0.0535599	0.0982485	0.306882	0.360636	P1P2	FALSE
ADRA1A	0.00966911	0.527998	0.00335119	1.37356	-0.0217015	1.13819	P1P2	FALSE
ADRA1B	-0.00572661	0.820435	-0.0168687	1.8464	0.00976859	1.70905	P1P2	FALSE
ADRA1D	-0.00955173	0.81374	-0.0258632	1.58733	0.00517184	1.69455	P1P2	FALSE
ADRA2A	-0.0250258	1.15157	-0.0227629	0.746626	0.0206121	1.15767	P1P2	FALSE
ADRA2B	-0.025134	0.00297366	-0.00409207	0.209911	0.0373684	1.6906	P1P2	FALSE
ADRA2C	-0.0145359	0.246544	-0.0275067	0.333715	-0.0154849	1.69982	P1P2	FALSE
ADRB1	0.00472847	0.740466	0.00257585	1.64317	-0.0144616	1.62244	P1P2	FALSE
ADRB2	-0.00160735	1.64566	-0.0209503	0.597921	-0.0514677	0.533125	P1P2	FALSE
ADRB3	-0.00252032	1.12981	-0.00338023	1.97592	0.000983018	1.62374	P1P2	FALSE
ADRBK1	0.00986029	0.246955	0.0167472	1.3711	0.0219087	1.52541	P1P2	FALSE
ADRBK2	0.00317134	1.81136	0.00989003	0.832253	0.0211029	1.47565	P1P2	FALSE
ADRM1	-0.0181763	0.120391	-0.0219413	1.2465	0.00921646	0.807264	P1P2	FALSE
ADSL	-0.11498	0.00024597	-0.252255	0.000244936	-0.195797	0.0021705	P1P2	FALSE
ADSS	-0.046547	0.0140837	-0.296246	0.000466144	-0.469133	0.000850307	P1P2	TRUE
ADSSL1	0.00899539	0.145031	0.00804358	0.986816	-0.0134346	1.29217	P1P2	FALSE
ADTRP	0.00416424	0.961067	-0.00141035	1.77335	0.0007897	1.08405	P1P2	FALSE
AEBP1	-0.00841342	1.774	0.0396907	0.0225943	0.0885498	0.00853035	P1P2	FALSE
AEBP2	-0.0119971	0.0153435	0.0348753	0.0360728	0.0977773	0.00259858	P1P2	FALSE
AEN	-0.0121641	0.993894	-0.020216	0.466463	-0.0234112	1.37163	P1P2	FALSE
AES	-0.00124082	1.97376	-0.00976834	1.26434	-0.0192604	1.32861	P1P2	FALSE
AFAP1	-0.00142362	1.78469	-0.00258924	1.89908	0.00511977	1.91524	P1P2	FALSE
AFAP1L1	0.00229894	1.5292	-0.00953692	1.08516	-0.0262389	0.764982	P1P2	FALSE
AFAP1L2	0.0095397	0.030053	0.0283368	0.3286	0.00970585	1.72094	P1P2	FALSE
AFF1	-0.0051275	0.745883	0.00490253	1.4925	0.0264178	0.776377	P1P2	FALSE
AFF2	-0.000266802	1.36568	-0.0355083	1.08445	-0.0188048	0.558133	P1P2	FALSE
AFF3	-0.00103499	1.91862	0.0230472	0.187234	0.0570783	0.225769	P1P2	FALSE
AFF4	0.00566426	1.37684	0.0358717	0.0445004	0.0781344	0.16427	P1P2	FALSE
AFG3L2	-0.329027	0.000224127	-0.286448	0.000236703	0.164764	0.192969	P1P2	FALSE
AFM	-0.00424732	0.591763	0.0066587	1.55253	0.0368738	1.12567	P1P2	FALSE
AFMID	0.000259798	1.38803	-0.0413262	0.0214844	-0.0879623	0.0254051	P1P2	FALSE
AFP	-0.00385626	1.33364	-0.0115102	1.04919	-0.0166219	1.43775	P1	FALSE
AFP	-0.00625155	0.363483	-0.0243904	0.414146	-0.0315888	0.860346	P2	FALSE
AFTPH	-0.00415823	0.719043	-0.00988204	0.666679	-0.0103035	0.93281	P1P2	FALSE
AGA	-0.00917948	0.0652653	-0.00313425	1.69684	0.0300853	0.634625	P1P2	FALSE
AGAP1	-0.00404968	0.862518	-0.0105987	1.08268	-0.00896448	1.72742	P1P2	FALSE
AGAP10	0.00830105	0.193114	0.00747605	1.19016	-0.0184926	1.10533	ENST00000413193.2	FALSE
AGAP11	0.012124	0.455991	0.0272015	0.0980556	0.0304997	1.11774	P1P2	FALSE
AGAP2	0.00833536	0.310873	-0.00714431	1.45961	-0.0360113	0.628134	P1P2	FALSE
AGAP3	-0.00127805	1.81404	0.012857	0.918325	0.0231088	0.830182	P1P2	FALSE
AGAP9	0.00383818	0.691092	0.0134522	0.666679	0.00675656	1.67744	ENST00000453919.1	FALSE
AGBL1	-0.000132103	1.78866	0.042677	0.0153218	0.0878065	0.0223885	ENST00000421325.2	FALSE
AGBL1	-0.00622417	0.575549	-0.0297764	0.437544	-0.0184219	0.931781	ENST00000441037.2	FALSE
AGBL2	0.00787176	0.112992	-0.0282882	0.339933	-0.0778529	0.0769423	P1P2	FALSE
AGBL3	0.00483931	0.405545	-0.0651184	1.59237	-0.137805	0.49271	P1P2	FALSE
AGBL4	-0.010704	0.705854	0.0340543	0.348357	0.0746735	0.40939	P1P2	FALSE
AGBL5	-0.055955	1.88101	-0.0657326	1.4008	0.0183436	1.05967	P1	FALSE
AGBL5	-0.00175072	1.95089	0.0374247	0.0624091	0.0882636	0.171504	P2	FALSE
AGER	0.00270053	1.44222	0.0212429	0.201159	0.0352776	0.301064	P1P2	FALSE
AGFG1	-0.00759361	0.438662	-0.0114081	1.26434	-0.0146437	1.82721	P1P2	FALSE
AGFG2	0.0136714	0.945398	-0.037744	1.10891	-0.176275	0.44658	P1P2	FALSE
AGGF1	-0.0193375	0.207388	-0.10116	0.00616815	-0.155418	0.0132938	P1P2	FALSE
AGK	-0.0534545	0.00105786	-0.0664318	0.00171241	0.0056075	1.28734	P1P2	FALSE
AGL	0.00673596	0.121315	-0.0177075	1.48109	-0.0531885	0.545531	P1P2	FALSE
AGMAT	-0.00374275	1.12867	0.0152472	0.77209	0.0318296	0.455596	P1P2	FALSE
AGMO	0.0063481	0.707604	-0.0104691	1.5938	-0.000778877	1.48073	P1P2	FALSE
AGO1	-0.0283356	0.800449	-0.0417448	0.1081	-0.0241737	1.98121	P1P2	FALSE
AGO2	-0.000746649	1.73809	0.00391736	1.65623	0.0101441	1.52925	P1P2	FALSE
AGO3	0.00661719	1.54799	-0.0104983	1.63405	-0.033032	0.974488	P1P2	FALSE
AGO4	-0.0180526	0.0621719	-0.00397649	1.61714	0.0472399	0.495699	P1P2	FALSE
AGPAT1	-0.026424	0.0666508	-0.0528442	0.0359098	-0.0480619	0.47268	P1	FALSE
AGPAT1	-0.00428633	1.91055	0.00843516	0.770254	0.0345934	0.74532	P2	FALSE
AGPAT2	-0.00188531	1.79133	-0.00301129	1.0307	-0.017605	1.58991	P1P2	FALSE
AGPAT3	-0.00550218	0.968427	-0.0290156	0.372886	-0.0153118	0.520202	P1P2	FALSE
AGPAT4	-0.0102953	1.28131	0.0417669	0.670036	0.122822	0.0892009	P1P2	FALSE
AGPAT5	-0.00963289	0.0804564	0.0253826	0.121043	0.0822501	0.0289107	P1P2	FALSE
AGPAT6	-0.0079059	1.99529	0.0220628	0.34518	0.0451827	0.180586	P1P2	FALSE
AGPAT9	-0.00262995	1.93475	0.0140365	0.247952	0.0502871	0.192058	P1P2	FALSE
AGPS	-0.0230862	0.00405516	-0.0334249	0.284274	0.0274139	0.988247	P1P2	FALSE
AGR2	0.00543551	0.580151	-0.00565177	1.7866	-0.0212557	0.975543	P1P2	FALSE
AGR3	0.0115063	0.0616093	-0.00101903	1.94472	-0.0385015	0.318947	P1P2	FALSE
AGRN	-0.000541241	1.75404	-0.0247951	0.456677	-0.0503223	0.470023	P1P2	FALSE
AGRP	0.00959862	0.273119	-0.030463	1.25246	-0.0922511	0.314089	P1P2	FALSE
AGT	0.00913849	1.1608	-0.0372893	0.893093	-0.106386	1.0443	P1P2	FALSE
AGTPBP1	-0.0285764	0.077389	-0.0539287	0.222792	-0.00388489	2	P1P2	FALSE
AGTR1	0.000948617	1.75936	-0.0168246	1.9465	-0.042037	1.85659	P1P2	FALSE
AGTR2	-0.0174739	0.319048	-0.0652124	0.320039	-0.0836577	1.75853	P1P2	FALSE
AGTRAP	-0.0034737	1.98049	0.0246468	0.401021	0.0603297	0.396921	P1P2	FALSE
AGXT	-0.00544748	1.38927	-0.0597123	0.097287	-0.0974849	0.0406354	P1P2	FALSE
AGXT2	-0.00677354	0.649154	-0.0519937	0.0512635	-0.0869268	0.083341	P1P2	FALSE
AHCTF1	-0.00239066	1.53123	-0.0492066	0.21646	-0.094577	0.230778	P1P2	FALSE
AHCY	-0.0848952	0.177098	-0.183615	0.00848692	-0.143525	0.0320894	P1P2	FALSE
AHCYL1	-0.0312526	0.000429589	-0.0512919	0.00411749	-0.00170085	1.6042	P1	FALSE
AHCYL1	0.00677705	0.735073	-0.0219429	0.221289	-0.0607484	0.124479	P2	FALSE
AHCYL2	-0.00433645	1.53767	-0.00404109	1.96255	0.00578558	1.01931	P1P2	FALSE
AHDC1	-0.000142229	1.64435	0.00592325	1.69815	0.00772952	1.86461	P1P2	FALSE
AHI1	-0.00294239	1.17354	0.0415508	0.0403632	0.10134	0.0698326	P1P2	FALSE
AHNAK	-0.00711532	1.61293	-0.0589608	0.0239248	-0.0854209	0.0621008	P1	FALSE
AHNAK	-0.00875424	0.189088	0.0351352	0.0734035	0.0934899	0.0271398	P2	FALSE
AHNAK2	-0.00654435	1.28735	0.000635527	1.94516	0.0237306	1.68796	P1	FALSE
AHNAK2	-0.00797646	1.33635	-0.00740342	1.09763	0.00913874	1.20791	P2	FALSE
AHR	0.00793663	0.598019	0.00641761	1.0889	-0.0145142	1.45539	P1P2	FALSE
AHRR	-0.000204108	1.85285	-0.0232611	0.463185	-0.0496767	0.474013	P1P2	FALSE
AHSA1	-0.0135362	0.427997	0.0401491	0.0477365	0.113837	0.0283094	P1P2	FALSE
AHSA2	-0.00288305	1.92399	0.0116701	0.304864	0.0344101	0.481391	P1P2	FALSE
AHSG	-0.00454161	0.806129	0.0151249	0.721689	0.0418294	0.590112	P1P2	FALSE
AHSP	0.00282564	1.87699	0.0182271	0.442589	0.0302934	0.694145	P1P2	FALSE
AICDA	0.00257348	0.834891	0.0110115	0.703333	0.0192985	1.52284	P1P2	FALSE
AIDA	-0.0104911	0.458599	-0.0363649	0.245096	-0.0354798	0.835004	P1P2	FALSE
AIF1	-0.00505739	1.94147	0.0278936	1.1983	0.0432438	0.435178	P1P2	FALSE
AIF1L	-0.0265679	1.14583	-0.0246632	1.21349	0.033512	0.717683	P1P2	FALSE
AIFM1	-0.017279	0.298315	-0.0227325	0.513394	0.00639033	1.67218	P1P2	FALSE
AIFM2	0.0014693	1.59989	0.0222553	1.36863	0.0321738	1.43775	P1P2	FALSE
AIFM3	-0.0103993	0.265993	-0.00164504	1.55253	0.0256206	1.34453	P1	FALSE
AIFM3	0.00157522	1.62993	0.0143781	1.442	0.0120083	1.75934	P2	FALSE
AIG1	-0.00698568	0.541089	-0.0264776	0.715537	-0.0217606	1.00532	P1P2	FALSE
AIM1	-0.00277042	1.59207	0.00890728	1.67061	0.00274813	1.482	P1P2	FALSE
AIM1L	-0.00713578	1.33977	-0.0152242	1.17049	-0.00882122	1.78059	P1	FALSE
AIM1L	0.000322232	1.66441	-0.0194614	1.1959	0.005923	1.55352	P2	FALSE
AIM2	-0.00941886	0.976877	-0.00151171	1.14526	0.0264113	1.36175	P1P2	FALSE
AIMP1	-0.00708727	0.683358	-0.0242062	0.630473	-0.0243348	1.53182	P1P2	FALSE
AIMP2	-0.00199108	1.10148	0.027502	0.604969	0.0311196	0.383013	P1P2	FALSE
AIP	-0.00547581	1.71952	0.0235005	1.02638	0.044025	0.610512	P1P2	FALSE
AIPL1	-0.000285068	1.48893	-0.00275165	0.879138	0.0110891	1.09075	P1P2	FALSE
AIRE	-0.0171036	0.221732	-0.0227769	1.16934	0.0176179	0.949362	P1P2	FALSE
AJAP1	-0.0110782	1.27528	0.0260987	0.237476	0.0953073	0.122603	P1P2	FALSE
AJUBA	-0.00541428	1.25488	-0.00477203	1.97057	0.0204648	1.54983	P1P2	FALSE
AK1	-0.00845185	0.775186	0.00892097	1.8065	0.0216629	1.62896	P1P2	FALSE
AK2	-0.00716361	0.67059	-0.0132096	1.21467	0.00681893	1.89405	P1P2	FALSE
AK3	-0.0123759	0.200672	0.00360263	1.38221	0.045233	0.300767	P1P2	FALSE
AK4	0.00113544	1.59337	0.00827564	0.692978	0.00618812	0.950401	P1P2	FALSE
AK5	-0.00547831	0.294059	-0.0294743	0.065768	-0.0425952	0.304121	P1P2	FALSE
AK7	-0.0132125	0.168741	-0.00620261	1.24176	0.04233	1.59121	P1P2	FALSE
AK8	-0.000246044	1.64042	-0.00291059	1.35634	0.00828815	1.31277	P1P2	FALSE
AK9	0.00473797	0.72403	0.019102	0.393765	0.024885	0.738616	P1P2	FALSE
AKAP1	-0.0027615	1.35826	0.0172383	0.734092	0.026697	0.528793	P1P2	FALSE
AKAP10	-0.00233447	1.23699	0.0204191	1.3185	0.0494637	1.30427	P1P2	FALSE
AKAP11	-0.0339431	0.961067	-0.102115	1.09336	-0.0996605	0.726527	P1P2	FALSE
AKAP12	0.0053673	0.362381	-0.0184399	1.27151	-0.0579492	0.272721	P1	FALSE
AKAP12	0.00833448	1.39801	-0.00997323	1.71788	0.00544361	1.3384	P2	FALSE
AKAP13	-0.00714855	1.44196	0.0120765	1.09001	0.0341273	0.46474	P1P2	FALSE
AKAP14	-0.00898205	1.28252	0.00898293	1.02638	0.0373639	0.842755	P1P2	FALSE
AKAP17A	-0.00620366	0.492444	0.0166628	0.358554	0.0482886	0.176472	P1P2	FALSE
AKAP2	-0.0066118	0.618656	0.0126494	1.67192	0.0439719	1.04868	P1P2	FALSE
AKAP3	-0.000203478	0.8262	0.00186839	1.93982	-0.00240273	1.17499	P1	FALSE
AKAP3	-0.00131442	1.43691	-0.00232338	0.92036	-0.00150215	1.10533	P2	FALSE
AKAP4	0.0104961	0.48255	-0.00880091	0.788737	-0.0524255	0.133466	P1P2	FALSE
AKAP5	0.0077679	1.22276	0.0313636	0.996363	0.0473851	0.985062	P1P2	FALSE
AKAP6	-0.00763635	0.766875	-0.0157238	1.58992	0.00473368	1.35313	P1P2	FALSE
AKAP7	0.00160687	1.49276	0.0300265	0.0429552	0.0561431	0.041184	P1P2	FALSE
AKAP8	0.00321757	1.29098	-0.00751557	1.98528	-0.0155109	1.88334	P1P2	FALSE
AKAP8L	-0.00623812	1.06462	-0.0412761	0.0120851	-0.0912503	0.140617	P1P2	FALSE
AKAP9	-0.01046	0.236053	-0.0152781	0.37625	-0.00778472	1.54596	P1P2	FALSE
AKIP1	0.00386638	0.713749	0.00321178	1.88906	-0.00893941	1.28012	P1P2	FALSE
AKIRIN1	-0.00538449	1.60641	-0.0171695	0.396325	-0.0319799	0.815813	P1P2	FALSE
AKIRIN2	-0.00632051	0.472466	-0.0165125	1.68372	-0.00639095	0.807264	P1P2	FALSE
AKNA	0.00819951	1.0143	-0.00865492	0.849659	-0.0269383	0.54113	P1	FALSE
AKNA	-0.0360315	0.214649	-0.0604317	0.626442	-0.0222141	1.21115	P2	FALSE
AKNAD1	-0.00971446	1.36196	-0.0182725	0.833214	0.0122197	0.938998	ENST00000370001.3	FALSE
AKR1A1	-0.0209892	0.154956	-0.0204258	0.198658	0.0106752	1.63157	P1P2	FALSE
AKR1B1	-0.00711657	0.568693	0.00468545	1.19947	0.0484781	0.592442	P1P2	FALSE
AKR1B10	0.00766867	0.463847	-0.000353344	1.64578	-0.0389239	1.61592	P1P2	FALSE
AKR1B15	-0.0038679	1.46221	0.0088139	1.48996	0.0247463	1.47311	P1P2	FALSE
AKR1C1	-0.00229943	1.26977	0.006259	1.03481	0.0265889	0.80454	P1P2	FALSE
AKR1C2	-0.000381214	1.72217	-0.00307357	1.38592	-0.0152395	1.45413	P1	FALSE
AKR1C2	-0.0256773	0.07305	-0.1208	1.28829	-0.185716	1.297	P2	FALSE
AKR1C3	-0.0066107	0.823314	-0.00523688	1.92378	0.00854863	1.32007	P1P2	FALSE
AKR1C4	0.000731245	1.67196	0.00945491	1.12594	0.0116392	1.15767	P1P2	FALSE
AKR1D1	-0.00312513	0.950605	0.00330211	1.55639	0.0175956	1.13477	P1P2	FALSE
AKR1E2	-0.0160505	0.584004	0.00747139	1.05466	0.0801038	0.192731	P1P2	FALSE
AKR7A2	-0.000496487	1.4546	-0.0187221	1.64709	-0.0226796	1.18311	P1P2	FALSE
AKR7A3	-0.00380711	1.2789	0.0059264	0.767505	0.0215204	0.513117	P1P2	FALSE
AKT1	-0.0177941	0.046437	0.0169926	0.425114	0.0821646	0.0240544	P1P2	FALSE
AKT1S1	-0.00319287	1.84813	0.012902	0.263116	0.0342066	0.390206	P1P2	FALSE
AKT2	-0.0429963	0.00076556	-0.104246	0.138039	-0.0361961	1.78458	P1P2	FALSE
AKT3	-0.00234265	1.45841	-0.0169449	0.485803	-0.0313612	0.701936	P1P2	FALSE
AKTIP	-0.00427296	1.32751	0.010002	0.52473	0.0316034	0.501227	P1P2	FALSE
ALAD	-0.0409871	0.0527145	0.0983456	0.00111225	0.328	0.00308555	P1P2	TRUE
ALAS1	-0.049775	0.0494896	-0.0785646	1.80783	0.0363522	1.14047	P1P2	FALSE
ALAS2	0.000924148	0.749508	-0.00470596	1.68896	-0.0225849	1.40018	P1P2	FALSE
ALB	-0.00144297	0.593323	0.0207427	0.935707	0.0226336	1.95169	P1	FALSE
ALB	-0.00410057	0.88415	-0.014163	1.30276	-0.0167825	1.63811	P2	FALSE
ALCAM	-0.00671442	0.666368	0.00611023	1.36002	0.0258984	1.01607	P1P2	FALSE
ALDH16A1	-0.000518604	1.96012	0.013207	0.638397	0.034206	0.860616	P1P2	FALSE
ALDH18A1	-0.12951	0.000278227	-0.141218	0.000328858	0.0430718	0.204812	P1P2	FALSE
ALDH1A1	0.00703797	1.78733	0.00876073	1.02962	0.00859566	0.733651	P1P2	FALSE
ALDH1A2	-0.00664144	0.760448	-0.0161685	0.714661	-0.0115477	1.47438	P1P2	FALSE
ALDH1A3	-0.0509129	1.94954	-0.0940888	0.693837	-0.0442842	0.505083	P1	FALSE
ALDH1A3	0.00522579	0.831988	0.0116922	1.89706	0.0188239	1.80188	P2	FALSE
ALDH1B1	0.00296728	1.83008	-0.00534848	1.56926	-0.0231213	1.88334	P1P2	FALSE
ALDH1L1	-0.00614289	0.65965	-0.00164277	1.8065	0.0157185	1.41017	P1P2	FALSE
ALDH1L2	-0.00166792	1.68251	-0.00416044	0.951195	0.0100378	1.19943	P1P2	FALSE
ALDH2	-0.00665855	0.710233	-0.0264373	0.313116	-0.0423364	0.64034	P1P2	FALSE
ALDH3A1	-0.0140008	1.23224	-0.0336258	0.0504049	-0.0261212	0.489531	P1P2	FALSE
ALDH3A2	-0.00443019	0.57708	0.0221413	0.163602	0.0601837	0.0622322	P1P2	FALSE
ALDH3B1	-0.0180271	0.138191	-0.0110172	0.724336	0.0198617	1.41142	P1P2	FALSE
ALDH3B2	-0.0196165	0.460562	-0.000438973	1.52051	0.0621477	0.520202	P1P2	FALSE
ALDH4A1	-0.0052451	0.473801	0.0107922	1.52179	0.034917	0.975543	P1P2	FALSE
ALDH5A1	-0.0140001	0.469137	-0.00615471	1.83841	0.0234588	0.829219	P1P2	FALSE
ALDH6A1	-0.00914815	1.18634	0.0375994	0.00876	0.0921739	0.00383663	P1P2	FALSE
ALDH7A1	0.000333319	1.43439	0.0332952	1.32944	0.0797597	1.45666	P1P2	FALSE
ALDH8A1	-0.00420226	0.610664	-0.0219954	0.33837	-0.020774	1.02238	P1P2	FALSE
ALDH9A1	-0.00541062	1.35826	0.0113182	1.82378	0.0584613	0.704028	P1P2	FALSE
ALDOA	-0.113355	0.0224054	-0.171977	0.0206217	-0.0110292	1.81058	P1P2	FALSE
ALDOB	0.00136398	1.83544	-0.00309164	1.73634	-0.00971947	1.8713	P1	FALSE
ALDOB	0.00257485	1.09136	-0.0311584	1.03179	-0.0671544	0.309449	P2	FALSE
ALDOC	-0.00238615	1.9603	0.00932324	1.30034	0.0170358	1.28012	P1P2	FALSE
ALG1	-0.0213735	0.00796494	-0.0108774	0.783164	0.0515196	0.436435	P1P2	FALSE
ALG10	0.00405067	0.645519	-0.0119295	1.55253	-0.0411258	1.05747	P1P2	FALSE
ALG10B	-0.00208567	0.639758	0.0210838	0.761113	0.0469491	0.578553	P1P2	FALSE
ALG11	-0.0104998	0.862274	-0.0159485	0.509188	-0.0115741	1.22528	P1P2	FALSE
ALG12	-0.00469728	0.784485	0.0431989	0.00869099	0.118236	0.0275248	P1P2	FALSE
ALG13	-0.089586	0.000245126	-0.159883	0.000283511	-0.0507967	1.45792	P1P2	FALSE
ALG14	-0.0487343	0.000310207	-0.0771316	0.00342404	0.00882915	1.25973	P1P2	FALSE
ALG1L	0.00627205	0.663147	-0.0451657	0.122485	-0.110757	0.0978889	ENST00000340333.3	FALSE
ALG2	-0.00107212	1.89041	-0.00767827	1.81447	0.00648228	1.97987	P1P2	FALSE
ALG3	-0.013178	0.0394663	0.00943923	1.7707	0.0596208	1.73681	P1P2	FALSE
ALG5	-0.0349268	0.344021	-0.0426361	0.972063	-0.00579549	0.736333	P1P2	FALSE
ALG6	-0.0125897	0.0520328	-0.00324087	1.50521	0.0319199	0.728304	P1P2	FALSE
ALG8	-0.014011	0.33928	-0.0448749	0.0575858	-0.0660389	0.600254	P1P2	FALSE
ALG9	-0.0225526	0.143961	0.0164021	0.293964	0.0973075	0.0107438	P1P2	FALSE
ALK	4.19022e-05	1.94954	0.00816017	0.825541	0.0249714	0.877155	P1P2	FALSE
ALKBH1	-0.00826227	0.410238	0.00484553	1.34531	0.053824	0.460805	P1P2	FALSE
ALKBH2	0.00392231	0.702363	0.000236564	1.81846	-0.011307	1.06961	P1P2	FALSE
ALKBH3	-0.013169	1.0936	-0.0398699	0.478402	-0.0414974	0.529513	P1P2	FALSE
ALKBH4	-0.00120471	1.99664	-0.0327827	0.344652	-0.0734084	0.374505	P1P2	FALSE
ALKBH5	-0.0132105	0.101924	-0.0357302	0.0776935	-0.153807	0.610965	P1P2	FALSE
ALKBH6	-0.0214226	1.21213	-0.0523711	0.0913187	-0.039512	0.524485	P1P2	FALSE
ALKBH7	-0.00871654	0.618656	0.0318353	0.241865	0.076058	0.0952613	P1P2	FALSE
ALKBH8	-0.0536544	0.000312317	0.0417963	0.0199346	0.250088	0.000307814	P1P2	TRUE
ALLC	0.00448831	1.54412	-0.0295593	0.735874	-0.0719392	0.849571	P1P2	FALSE
ALMS1	0.00184735	1.85821	-0.047516	0.246317	-0.0768778	0.0649095	P1P2	FALSE
ALOX12	-0.0514814	1.51837	-0.104209	0.776693	-0.0512204	0.713287	P1P2	FALSE
ALOX12B	0.00567707	0.707604	-0.00760403	1.29672	-0.027901	1.71169	P1P2	FALSE
ALOX15	-0.0115956	0.236848	-0.01986	1.68634	-0.0257512	1.49728	P1P2	FALSE
ALOX15B	-0.00204482	1.66316	-0.0161792	1.38268	-0.0263537	1.31756	P1P2	FALSE
ALOX5	0.00535676	0.796675	-0.000936995	1.70736	-0.0126659	1.25496	P1P2	FALSE
ALOX5AP	0.00660363	0.52082	-0.0126523	1.85572	-0.0415369	0.587014	P1P2	FALSE
ALOXE3	0.00581718	0.844611	0.00915975	1.32822	0.0078302	1.83655	P1P2	FALSE
ALPI	0.00829684	0.348278	0.015978	0.531181	0.0067285	1.5421	P1P2	FALSE
ALPK1	0.0244138	0.104642	-0.0176215	1.36063	-0.0718527	0.255865	P1P2	FALSE
ALPK2	-0.0133613	1.91996	-0.00181769	1.46213	0.0251624	0.607343	ENST00000361673.3	FALSE
ALPK3	-0.00213392	0.629888	-0.00707628	1.02854	-0.0154619	0.863299	P1P2	FALSE
ALPL	-0.000130962	1.93072	0.00653259	1.26196	0.0102893	1.22528	P1	FALSE
ALPL	0.00425169	0.277499	-0.0013885	1.87838	-0.0344966	0.632186	P2	FALSE
ALPP	-0.00208867	0.844611	-0.0235907	0.242267	-0.025366	0.493637	P1P2	FALSE
ALPPL2	-0.00200949	0.924726	-0.00308842	1.15784	0.0168844	0.379025	P1P2	FALSE
ALS2	-0.0142113	1.53767	-0.0212021	0.785947	-0.00727448	1.56357	P1P2	FALSE
ALS2CL	-0.0068743	0.457946	-0.0103766	0.82172	-0.00057686	1.76332	P1P2	FALSE
ALS2CR11	0.0139673	0.0964233	0.00122773	1.9318	-0.0465604	0.645265	P1P2	FALSE
ALS2CR12	-0.00279505	0.994962	0.00538401	1.49504	0.014263	1.12794	P1P2	FALSE
ALX1	-0.00538835	1.65617	0.0051249	1.83309	0.00297171	1.6081	P1P2	FALSE
ALX3	0.0052901	0.490726	0.00658008	1.16243	-0.00276788	1.76199	P1P2	FALSE
ALX4	0.00225651	1.55574	0.00854608	0.884108	0.020669	1.26332	P1P2	FALSE
ALYREF	-0.0567229	0.000903565	-0.088455	0.0022268	-0.0186512	1.00211	P1P2	FALSE
AMACR	-0.0114747	0.147734	2.68791e-05	1.82378	0.0381431	0.448501	P1P2	FALSE
AMBN	-0.00324041	1.04201	-0.0392358	0.841808	-0.0697299	0.737613	P1P2	FALSE
AMBP	0.00319004	0.78916	-0.00400403	1.51924	-0.0175627	0.976598	P1P2	FALSE
AMBRA1	0.0129889	0.0141552	-0.0438151	0.177598	-0.12695	0.0265711	P1P2	FALSE
AMD1	-0.0279501	0.516546	-0.0544565	0.29117	-0.0164527	1.04649	P1P2	FALSE
AMDHD1	-0.00443022	0.838771	-0.000431442	1.19714	0.00618522	1.37163	P1P2	FALSE
AMDHD2	0.00276502	0.788224	0.000209896	1.6497	-0.00771814	1.59251	P1P2	FALSE
AMELX	-0.00373169	1.02514	-0.0372106	0.519749	-0.0355333	0.64362	P1P2	FALSE
AMELY	-0.0017571	1.29583	-0.00653818	1.97726	0.00932934	1.83922	P1P2	FALSE
AMER1	0.000531563	1.86223	-0.00456368	1.70604	-0.0191035	1.90611	P1P2	FALSE
AMER2	-0.00159741	1.53123	-0.0174929	0.950158	-0.0423716	0.876161	P1P2	FALSE
AMER3	-0.00194061	0.929076	-0.0534911	0.307492	-0.114216	0.981691	P1P2	FALSE
AMFR	-0.00968236	1.79065	-1.89776e-05	1.82011	-0.116003	0.572451	P1P2	FALSE
AMH	-0.00129962	0.823314	0.00878584	1.41698	0.0306972	1.25138	P1P2	FALSE
AMHR2	0.00324457	0.614651	-0.00595447	0.909196	-0.0321198	0.982943	P1P2	FALSE
AMICA1	-0.000211395	1.97818	-0.00245334	1.80377	-0.00384565	1.83146	P1P2	FALSE
AMIGO1	0.0204267	0.117205	0.0220688	1.10006	-0.0386705	1.9423	P1P2	FALSE
AMIGO2	-0.0217321	0.639758	-0.076865	1.58475	0.0153814	1.57224	P1P2	FALSE
AMIGO3	-0.00940975	0.668899	-0.0154034	1.09113	0.00881108	1.96645	P1	FALSE
AMIGO3	-0.00394645	1.17935	0.0184489	0.719928	0.0646864	0.437694	P2	FALSE
AMMECR1	-0.0224939	0.725251	-0.12133	1.15212	-0.0551916	1.69052	P1P2	FALSE
AMMECR1L	-0.000688531	1.54025	-0.0174958	1.75747	-0.00258414	0.678729	P1P2	FALSE
AMN	-0.0111933	0.168134	0.0113566	1.86638	0.0341571	0.603398	P1	FALSE
AMN	-0.00152643	1.16774	-0.0266014	0.398081	-0.0488811	0.908287	P2	FALSE
AMN1	0.00841711	0.410841	0.0149385	0.2861	0.0219011	1.02039	P1P2	FALSE
AMOT	-0.00132691	1.35209	-0.013257	1.66669	-0.0228237	1.29217	P1P2	FALSE
AMOTL1	0.00455148	1.94416	0.0161661	1.87038	0.0194001	1.7899	P1P2	FALSE
AMOTL2	-0.00773828	0.39595	-0.0251633	0.189542	-0.0173379	0.856419	P1P2	FALSE
AMPD1	0.00313475	0.85833	0.0257179	0.0868733	0.0497841	0.221222	P1P2	FALSE
AMPD2	0.0102357	0.310873	0.0294666	0.39341	0.0110161	1.0334	P1	FALSE
AMPD2	-0.00539073	0.821394	-0.00693653	1.3748	0.00562825	1.70246	P2	FALSE
AMPD3	0.00331089	1.01971	0.00803335	1.52562	-0.00813766	1.82321	P1P2	FALSE
AMPH	0.00873963	0.261237	-0.00438598	1.96522	-0.0204681	0.779155	P1P2	FALSE
AMT	-0.0102003	0.334588	0.0071051	1.18668	0.0412226	0.435806	P1P2	FALSE
AMTN	-0.00870407	0.393605	0.00475686	1.40452	0.0364009	0.765327	P1P2	FALSE
AMY1B	-0.0124468	0.07305	0.00206928	1.80252	0.0360571	0.468698	ENST00000330330.5,ENST00000370080.3	FALSE
AMY2A	0.0017271	1.68646	-0.0157476	0.717292	-0.0467183	0.976598	P1P2	FALSE
AMY2B	-0.0066495	0.529442	-0.0224837	0.325559	-0.0266109	0.423987	P1P2	FALSE
AMZ1	-0.0583086	0.106391	-0.0744047	1.0889	0.020718	0.574734	P1P2	FALSE
AMZ2	-0.0100951	0.702363	0.00647874	1.88639	0.00362637	0.936933	P1P2	FALSE
ANAPC1	-0.101364	0.00091509	-0.22093	0.0415491	-0.0917591	0.223108	P1P2	FALSE
ANAPC10	-0.142659	0.075038	-0.245603	0.0042588	-0.0876102	0.276254	P1P2	FALSE
ANAPC11	-0.0113631	0.190088	-0.043578	0.352627	-0.0334604	0.717683	P1P2	FALSE
ANAPC13	-0.300775	0.000232795	-0.550656	0.000231096	-0.0516918	0.556362	P1P2	FALSE
ANAPC15	0.00351451	1.31992	-0.0356717	0.536009	-0.0990673	0.175422	P1P2	FALSE
ANAPC16	0.0186524	0.11743	0.0088339	0.686129	-0.0384574	0.982943	P1P2	FALSE
ANAPC2	-0.132234	0.0225135	-0.326332	0.000409842	-0.1278	0.0371296	P1P2	FALSE
ANAPC4	-0.329197	0.000223354	-0.545334	0.000221014			P1P2	FALSE
ANAPC5	-0.186894	0.00110527	-0.293056	0.0204233	-0.084223	0.696268	P1P2	FALSE
ANAPC7	0.00397836	1.91593	-0.017839	0.870233	-0.0720135	0.795948	P1P2	FALSE
ANG	0.00569493	0.567935	0.00608934	1.05466	0.00233108	1.75536	P1P2	FALSE
ANGEL1	0.0104553	0.609073	-0.00319453	1.55125	-0.0297749	0.854459	P1P2	FALSE
ANGEL2	-0.00370068	1.90749	0.00963508	0.655017	0.170987	0.855438	P1P2	FALSE
ANGPT1	0.000672284	1.63779	0.0043139	1.53842	0.0104474	1.40143	P1P2	FALSE
ANGPT2	0.00149116	1.33486	0.0175224	0.459272	0.0414087	0.66186	P1P2	FALSE
ANGPT4	0.00504433	1.26206	-0.0100211	1.91977	-0.0273311	1.0258	P1P2	FALSE
ANGPTL1	0.0109928	0.202422	0.00400781	1.97592	-0.0170773	0.804426	P1P2	FALSE
ANGPTL2	-0.007013	0.588651	0.0227057	1.20881	0.0712015	0.835004	P1P2	FALSE
ANGPTL3	-0.0037495	1.07238	-0.0075845	1.95319	-0.00215862	1.77527	P1P2	FALSE
ANGPTL4	0.00523111	1.53767	0.0244679	0.133991	0.0350925	0.36448	P1P2	FALSE
ANGPTL5	0.00875236	0.11074	0.0199024	0.376484	0.00934159	1.66553	P1P2	FALSE
ANGPTL6	0.0078375	1.35209	0.0131271	0.844803	0.00921298	1.21468	P1P2	FALSE
ANGPTL7	-0.00292201	1.06573	0.00118253	1.56657	0.011583	1.32621	P1P2	FALSE
ANHX	-0.00117051	1.35977	-0.0129557	0.849403	-0.0203061	1.2303	P1P2	FALSE
ANK1	-0.0269072	1.81537	-0.070262	0.498088	-0.0370802	0.715044	P1P2	FALSE
ANK2	-0.00856187	0.676529	-0.0172204	1.13956	0.00323967	1.89673	ENST00000264366.6	FALSE
ANK3	-0.00852889	1.57647	0.00887339	1.26196	0.0239282	0.754373	P1P2	FALSE
ANKAR	-0.00137056	1.59337	0.00899476	1.70341	0.0197172	1.47692	P1P2	FALSE
ANKDD1A	0.0016693	1.84213	0.00762196	1.46592	0.0272772	1.67481	P1P2	FALSE
ANKDD1B	-0.0104309	0.483228	-0.0268703	0.298193	-0.0332548	1.27771	P1P2	FALSE
ANKEF1	-0.00796139	0.282937	0.00485093	1.60416	0.0315197	0.737229	P1P2	FALSE
ANKFN1	-0.00494513	0.865834	-0.0380781	0.184271	-0.0530643	0.290008	P1P2	FALSE
ANKFY1	-0.0060609	0.739565	0.00972209	1.20414	0.0200924	0.396921	P1P2	FALSE
ANKH	-0.00510224	1.69117	-0.00947598	1.36338	-0.0141676	0.830144	P1P2	FALSE
ANKHD1	-0.0162755	0.06892	-0.0278326	0.0761629	-0.0107431	1.0334	P1P2	FALSE
ANKHD1-EIF4EBP3	-0.0162755	0.06892	-0.0278326	0.0761629	-0.0107431	1.0334	P1P2	FALSE
ANKIB1	-0.077097	0.213181	-0.135783	1.80916	-0.00760789	1.6525	P1P2	FALSE
ANKK1	-0.00325577	0.794596	0.015987	0.985692	0.0424814	0.347325	P1P2	FALSE
ANKLE1	-0.0275485	0.0566036	-0.0109491	1.50649	0.0486359	0.459499	P1P2	FALSE
ANKLE2	-0.0679985	0.000379701	-0.0543521	0.215357	0.128371	0.00798182	P1P2	FALSE
ANKMY1	0.00767759	0.148827	-0.000427137	1.86372	-0.0436495	0.732758	P1P2	FALSE
ANKMY2	-0.00205161	1.10373	0.00679441	1.1124	0.00445236	0.904235	P1P2	FALSE
ANKRA2	0.00401853	0.820435	-0.0391377	0.0490016	-0.0895408	0.0245752	P1P2	FALSE
ANKRD1	0.000747862	1.62077	0.0125802	0.426345	0.0402737	0.404607	P1P2	FALSE
ANKRD10	-0.00525282	1.18984	-0.0071127	1.50394	-0.0127149	1.78724	P1P2	FALSE
ANKRD11	-0.0109772	0.679938	-0.0784903	0.00171241	-0.153034	0.010015	P1P2	FALSE
ANKRD12	-0.00847374	1.9857	-0.0510308	0.758893	-0.0818159	0.0567606	P1P2	FALSE
ANKRD13A	-0.0041645	0.83683	-0.0148531	1.66276	-0.020381	1.18427	P1P2	FALSE
ANKRD13B	0.00419067	1.01647	0.0274421	0.0965235	0.0482933	0.270075	P1P2	FALSE
ANKRD13C	-0.0106877	0.175839	-0.0123512	0.680171	-0.00270385	1.91549	P1P2	FALSE
ANKRD13D	-0.00448473	1.67196	-0.00701106	1.80252	-0.00475333	1.98792	P1P2	FALSE
ANKRD16	-0.00448405	0.805181	-0.0286095	0.481756	-0.0516829	0.759838	P1P2	FALSE
ANKRD17	-0.039592	0.0109272	-0.0675935	0.00267908	-0.00996622	0.232336	P1P2	FALSE
ANKRD18A	-0.0102029	0.660487	0.0277697	0.246725	0.0713858	0.0374756	ENST00000564591.1,ENST00000566717.2	FALSE
ANKRD18B	-0.00687665	0.842776	-0.0391278	0.0580723	-0.0731992	0.191342	P1P2	FALSE
ANKRD2	-0.00649654	1.26806	-0.00337104	1.39831	0.00087711	1.86461	P1P2	FALSE
ANKRD22	-0.00535165	0.421812	-0.0375652	0.450875	-0.0541902	1.10645	P1P2	FALSE
ANKRD23	-0.0137728	0.271699	0.00587239	1.01131	0.0543791	0.299814	P1	FALSE
ANKRD23	-0.00579963	0.484585	-0.00449291	1.75218	0.0084768	0.872192	P2	FALSE
ANKRD24	-0.0175567	0.449285	-0.0104814	0.969211	0.0250769	0.799266	P1P2	FALSE
ANKRD26	-0.00729314	1.44575	0.026636	0.0456909	0.0668453	0.0340627	P1P2	FALSE
ANKRD27	-0.00357135	1.16542	0.0025098	1.56025	-0.00350348	1.75536	P1P2	FALSE
ANKRD28	0.0136723	0.221713	0.00202807	1.77559	-0.0232086	0.752742	P1P2	FALSE
ANKRD29	0.00708302	0.269658	0.000682402	1.12368	-0.046074	0.514529	P1P2	FALSE
ANKRD30A	-0.00342072	1.80869	0.0139332	0.897104	0.0265828	0.88513	P1P2	FALSE
ANKRD30B	-0.0072211	0.640579	-0.00443226	1.01668	-0.000359343	1.93023	P1P2	FALSE
ANKRD31	-0.0300066	0.0529435	-0.0426688	0.364022	0.000502614	1.94767	P1P2	FALSE
ANKRD32	-0.0434773	0.00141639	-0.0551871	0.0621468	0.0360555	0.715044	P1P2	FALSE
ANKRD33	-0.00496206	1.63379	0.00866363	1.61702	0.01355	1.99625	P1P2	FALSE
ANKRD33B	3.91074e-05	1.786	0.0135791	0.613658	0.0320173	0.769919	P1P2	FALSE
ANKRD34A	-0.000956204	1.01863	0.0230432	0.216828	0.0642002	0.270515	P1	FALSE
ANKRD34A	-0.00298048	1.7288	-0.00955883	1.20764	-0.0165911	1.27411	P2	FALSE
ANKRD34B	0.00546797	0.679084	0.00303566	0.742135	-0.00116109	1.48709	P1	FALSE
ANKRD34B	0.00176207	1.94954	-0.00946445	1.57958	-0.0361098	1.52797	P2	FALSE
ANKRD34C	-0.00284227	0.871185	-0.040869	0.309698	-0.0437525	0.580085	P1P2	FALSE
ANKRD35	-0.00219258	1.60641	0.0227131	0.281551	0.059043	0.492951	P1P2	FALSE
ANKRD36	0.000594303	1.08241	0.00318238	0.62323	0.023434	0.935901	P1P2	FALSE
ANKRD36C	-0.0160913	0.669744	0.00875309	0.778538	0.0572077	0.238255	P1P2	FALSE
ANKRD37	-0.00575302	1.73809	-0.00893658	1.25243	-0.0141582	1.38774	P1P2	FALSE
ANKRD39	-0.0107838	0.402453	-0.0424474	0.281551	-0.0499836	0.870211	P1P2	FALSE
ANKRD40	-0.00190826	1.66012	0.00778668	1.16473	0.0128337	1.00211	P1P2	FALSE
ANKRD42	-0.0250729	0.160706	-0.0671156	0.0550607	-0.0714766	0.22807	P1P2	FALSE
ANKRD44	0.00928788	0.27481	-0.0106623	1.12594	-0.0291188	0.305567	ENST00000328737.2	FALSE
ANKRD44	-0.0123074	0.189421	0.0011156	1.78527	0.0390667	0.481391	ENST00000450567.1	FALSE
ANKRD45	0.0146601	0.0954712	-0.00147621	1.82644	-0.0499972	0.340291	P1P2	FALSE
ANKRD46	-0.000203855	1.75404	0.00250466	1.91977	-0.0169258	1.87397	P1P2	FALSE
ANKRD49	-0.0588501	0.277949	-0.204771	0.110422	-0.241575	0.0509922	P1P2	FALSE
ANKRD50	0.0121507	0.0522592	0.0387049	0.14245	0.0161	0.632186	P1P2	FALSE
ANKRD52	-0.00338343	1.44081	-0.133031	0.00191094	-0.2629	0.0016063	P1P2	TRUE
ANKRD53	0.00598419	1.37223	0.0118159	1.48236	0.0587609	1.81654	P1P2	FALSE
ANKRD54	0.00241927	1.35579	-0.0366543	0.0138948	-0.081102	0.00875917	P1P2	FALSE
ANKRD55	-0.0126939	0.107433	-0.014299	0.649235	-0.00294301	1.96108	ENST00000341048.4	FALSE
ANKRD6	0.014939	0.225151	0.0319127	0.126187	0.030959	0.671104	P1P2	FALSE
ANKRD60	0.0036085	1.78733	-0.0192787	0.576346	-0.0508289	0.589337	ENST00000457363.1	FALSE
ANKRD61	0.000502994	1.99394	0.0163947	0.465806	0.0348699	0.511708	P1P2	FALSE
ANKRD62	0.0059014	0.530888	0.0235606	0.550125	0.0286122	0.846646	P1P2	FALSE
ANKRD63	-0.00479361	0.560811	-0.00121961	1.61267	0.0180202	1.3504	P1P2	FALSE
ANKRD65	0.00374697	0.675678	0.00939915	1.13956	-0.0121787	1.92353	P1	FALSE
ANKRD65	-0.0101151	1.4407	-0.0434816	0.163217	-0.12016	0.281232	P2	FALSE
ANKRD66	0.00492758	0.876158	0.00999568	1.15202	-0.0247821	1.77784	P1P2	FALSE
ANKRD7	-0.00935628	0.527277	-0.00714873	1.24058	0.0138823	1.6003	P1	FALSE
ANKRD7	-8.28102e-05	1.97645	0.0262268	0.301038	0.058973	0.400455	P2	FALSE
ANKRD9	0.0148801	0.196731	-0.00750303	1.3896	-0.0451092	0.422247	P1P2	FALSE
ANKS1A	-0.0141196	0.963986	0.0313936	0.0811212	0.115924	0.148612	P1P2	FALSE
ANKS1B	0.00629925	1.0393	-0.0108174	0.440062	-0.0563332	0.223866	ENST00000329257.7,ENST00000547776.2	FALSE
ANKS3	-0.0107436	1.29947	0.0183325	0.496712	0.0664009	0.26876	P1P2	FALSE
ANKS4B	0.002745	1.79113	-0.011587	1.04254	-0.0817093	0.459098	P1P2	FALSE
ANKS6	0.0027698	1.54412	0.00924575	1.81182	-0.00490182	1.86996	P1P2	FALSE
ANKUB1	-0.00550462	1.1378	-0.00949139	1.2465	-0.00300627	1.84456	ENST00000446160.1	FALSE
ANKZF1	0.0022562	1.71158	0.012066	0.913247	0.0221268	1.14505	P1P2	FALSE
ANLN	-0.0205871	0.00432776	-0.0600082	0.0116598	-0.0651895	0.513117	P1P2	FALSE
ANO1	-0.00504995	1.1105	0.00402795	0.874185	0.0222054	0.549217	P1P2	FALSE
ANO10	-0.0154862	0.105357	-0.0108182	0.741238	0.0192116	1.15307	P1P2	FALSE
ANO2	-0.0118257	0.706728	-0.0383085	0.488515	-0.0521773	0.829219	P1P2	FALSE
ANO3	-0.00748382	1.45354	-0.018662	0.743736	-0.0205429	1.12402	P1P2	FALSE
ANO4	-0.00673371	0.714139	0.0124966	0.44409	0.0573442	0.221545	P1P2	FALSE
ANO5	-0.0177387	0.0966147	-0.0210805	1.53202	0.00189964	0.842755	P1P2	FALSE
ANO6	0.00454107	0.986459	0.00765249	1.18421	0.00174906	1.86732	P1P2	FALSE
ANO7	-0.0155562	0.341908	-0.0123614	1.28469	0.0217141	0.931781	P1P2	FALSE
ANO8	-0.0282349	1.36116	-0.133545	0.0280401	-0.186991	0.00878505	P1P2	FALSE
ANO9	0.00279621	1.36815	-0.0164391	0.556045	-0.0388359	0.423371	P1P2	FALSE
ANP32A	-0.0132986	0.610664	0.00275699	1.34286	0.0471784	0.502616	P1P2	FALSE
ANP32B	-0.00907877	1.25248	-0.0231061	0.636958	-0.0281286	0.868233	P1P2	FALSE
ANP32D	0.0181785	0.0102922	0.00364025	1.95853	-0.0660292	0.189054	P1P2	FALSE
ANP32E	0.0122019	0.576314	0.0388772	0.0179497	0.018367	0.146184	P1P2	FALSE
ANPEP	0.00587057	0.970536	-0.0287972	1.14869	-0.0741146	1.39271	P1	FALSE
ANPEP	0.007059	0.465165	-0.0256461	0.633711	-0.0794831	0.272721	P2	FALSE
ANTXR1	-0.0112314	0.70498	-0.0567383	0.145632	-0.0762166	0.549217	P1P2	FALSE
ANTXR2	0.0107208	0.177098	-0.0092547	0.602613	-0.0646415	0.159009	P1P2	FALSE
ANXA1	-0.00592014	1.18401	-0.0212135	0.996363	-0.0207655	0.967123	P1P2	FALSE
ANXA10	0.00470356	0.682502	0.0175244	0.270421	0.0268355	0.604186	P1P2	FALSE
ANXA11	-0.00707088	1.14239	0.0115898	1.31971	0.0312727	0.963975	P1P2	FALSE
ANXA13	-0.00736203	0.960018	0.010403	1.40577	0.0593185	1.67875	P1P2	FALSE
ANXA2	-0.00274872	0.832955	-0.00794368	0.723453	-0.0168575	1.31764	P1P2	FALSE
ANXA2R	-0.0187959	0.124537	-0.0133011	0.983407	0.0208177	0.947142	P1P2	FALSE
ANXA3	-0.0105428	0.22211	-0.00598566	1.41324	0.0135011	1.08516	P1P2	FALSE
ANXA4	0.00940485	0.193452	0.00906657	0.590928	-0.00388831	1.76067	P1P2	FALSE
ANXA5	-0.00985216	1.40426	-0.00802808	1.76276	-0.0104847	1.9356	P1P2	FALSE
ANXA6	0.00305689	0.907355	0.0025718	1.10791	-0.00522688	1.71962	P1P2	FALSE
ANXA7	-0.0368758	1.15273	-0.0955002	0.212076	-0.0842239	0.25799	P1P2	FALSE
ANXA8	0.00418799	1.33486	0.0230014	0.715537	0.0126116	1.01499	P1P2	FALSE
ANXA8L1	-0.00361809	1.50811	0.00917526	0.344126	0.0278028	0.290409	ENST00000359178.4	FALSE
ANXA9	-0.0155496	0.244907	0.00966101	0.917308	0.0611246	0.101068	P1P2	FALSE
AOAH	0.0110916	0.0522592	-0.00108861	1.04047	-0.0377552	1.16228	P1P2	FALSE
AOC1	0.00133636	1.99624	0.0197201	0.91499	0.040238	0.735611	P1	FALSE
AOC1	0.00231804	1.25368	-0.0239963	0.152047	-0.0575373	0.118255	P2	FALSE
AOC2	-0.00104967	1.83945	0.0176613	1.2919	0.0475874	1.11322	P1P2	FALSE
AOC3	-0.00420645	1.0404	-0.00062657	1.85172	0.0143538	1.28855	P1P2	FALSE
AOX1	-0.0461077	0.188424	-0.0350037	0.0609784	0.0364099	1.20646	P1	FALSE
AOX1	-0.00118359	1.40175	-0.0333297	0.286559	-0.0609381	0.101068	P2	FALSE
AP1AR	0.00135893	1.98049	0.000592971	1.65492	0.00334499	1.75669	P1P2	FALSE
AP1B1	-0.00221071	1.00461	0.0023022	1.4735	0.0355139	1.95974	P1P2	FALSE
AP1G1	-0.00511301	1.38927	-0.0473713	0.502923	-0.0924684	0.979768	P1P2	FALSE
AP1G2	-0.0103861	0.397127	-0.0152101	0.893093	-0.0272818	1.79123	P1P2	FALSE
AP1M1	-0.00591617	1.72482	-0.0492312	0.269983	-0.0437267	0.367373	P1P2	FALSE
AP1M2	-0.00797388	1.75271	-0.0466677	0.650884	-0.0723146	0.504704	P1P2	FALSE
AP1S1	-0.0126979	0.6414	0.00909987	1.46466	0.0496638	0.268323	P1P2	FALSE
AP1S2	-0.00458364	0.502475	-0.00210079	1.87438	0.0195126	1.02797	P1P2	FALSE
AP1S3	-5.38162e-05	1.88772	-0.029867	0.327584	-0.0569863	0.524485	P1P2	FALSE
AP2A1	-0.058252	0.0385864	-0.101336	0.00571428	-0.0491931	0.568659	P1P2	FALSE
AP2A2	0.000676259	1.55445	-0.0379804	0.222416	-0.0872871	0.468698	P1P2	FALSE
AP2B1	-0.00449877	1.76734	-0.00715067	1.25362	0.0108414	1.19126	P1P2	FALSE
AP2M1	-0.237913	0.219101	-0.401895	0.000631035	-0.110246	0.0499392	P1	FALSE
AP2M1	-0.000436795	1.74207	0.0205604	0.226585	0.0596493	0.366691	P2	FALSE
AP2S1	-0.176105	0.00244357	-0.292618	0.000975606	-0.110254	0.0523011	P1P2	FALSE
AP3B1	-0.0205467	0.071107	0.0063607	1.55253	0.0767779	0.188391	P1P2	FALSE
AP3B2	-0.0058299	1.0284	-0.0149705	1.00703	-0.010989	1.85926	P1P2	FALSE
AP3D1	-0.0559677	1.07016	-0.0487946	1.3185	0.060415	0.112266	P1P2	FALSE
AP3M1	-0.0252568	0.0477846	-0.0255831	0.576346	0.0247235	0.756192	P1P2	FALSE
AP3M2	-0.0215702	0.894197	0.025731	0.447037	0.113379	0.12806	P1P2	FALSE
AP3S1	-0.00457235	1.32751	-0.000898453	1.1983	0.041212	0.492951	P1P2	FALSE
AP3S2	0.00423161	1.52994	0.00956364	1.12708	0.0123309	1.40018	P1P2	FALSE
AP4B1	-0.00387664	1.39426	0.0254651	0.257517	0.0568406	0.231556	P1P2	FALSE
AP4E1	0.00215463	1.68383	-0.00258021	1.72974	-0.00754888	1.5977	P1P2	FALSE
AP4M1	-0.00277912	1.10486	-0.134897	0.0534308	-0.258517	0.0285753	P1P2	FALSE
AP4S1	-0.0180492	0.0123995	-0.0458269	0.641034	-0.038272	1.74476	P1P2	FALSE
AP5B1	-0.00627656	0.848518	-0.01248	1.10118	-0.0246356	1.8459	P1P2	FALSE
AP5M1	0.00688412	0.552911	-0.023176	0.496712	-0.0633596	0.220471	P1P2	FALSE
AP5S1	0.00429074	0.799504	0.0410252	0.0319663	0.0749342	0.0814636	P1P2	FALSE
AP5Z1	-0.000735789	1.49276	0.0120223	0.835139	0.0274477	1.29217	P1P2	FALSE
APAF1	0.000916802	1.9751	-0.00349498	1.18552	-0.0122979	1.81121	P1P2	FALSE
APBA1	-0.0142315	0.747694	-0.0466557	1.73898	-0.0367214	1.54339	P1P2	FALSE
APBA2	0.00557601	0.487308	0.00302394	1.61065	-0.0236908	1.35682	P1P2	FALSE
APBA3	0.00497369	1.32506	-0.0330458	0.0192679	-0.0952843	0.0511031	P1P2	FALSE
APBB1	-0.0150859	0.601952	-0.0444758	0.159525	-0.0335291	0.832109	P1P2	FALSE
APBB1IP	-0.0132244	1.43313	-0.0459216	0.423271	-0.054023	0.355738	P1P2	FALSE
APBB2	-0.00299244	0.762281	-0.0111013	1.85039	0.00908375	1.17963	P1P2	FALSE
APBB3	-0.000221352	1.44828	0.00655638	1.08779	0.0225813	1.33595	P1P2	FALSE
APC	0.00926831	0.450806	0.0227864	0.367328	0.0316032	0.943136	P1	FALSE
APC	-0.00357034	1.5158	-0.0583039	0.363474	-0.116009	0.308962	P2	FALSE
APC2	-0.018389	1.83811	-0.0102473	1.32944	0.035829	1.3803	P1	FALSE
APC2	-0.000732455	1.92399	0.0255753	1.11128	0.0164713	1.02472	P2	FALSE
APCDD1	0.0144931	0.451452	0.0217121	1.13047	-0.00986642	1.55112	P1P2	FALSE
APCDD1L	-0.0032345	1.28614	0.00793743	1.24295	0.028906	0.727415	P1P2	FALSE
APCS	-0.0121537	0.856363	-0.0270008	0.375126	-0.0216286	1.13933	P1P2	FALSE
APEH	-0.00278434	1.6746	-0.0141037	0.568016	-0.0318337	0.948322	P1P2	FALSE
APEX1	-0.00595045	0.480521	0.00397404	1.6824	0.0142637	0.873183	P1P2	FALSE
APEX2	-0.0639018	0.00150707	-0.139198	0.00525937	-0.0485134	0.234898	P1P2	FALSE
APH1A	-0.00980486	1.4851	-0.0149142	1.13388	-0.00641647	1.77395	P1P2	FALSE
APH1B	0.000189152	1.21449	-0.0349826	0.45216	-0.063034	0.301722	P1P2	FALSE
API5	-0.0296359	0.00178022	-0.0485689	0.0107656	-0.00107697	1.43523	P1P2	FALSE
APIP	-0.00622856	0.587099	-0.040633	0.240661	-0.0730052	0.444665	P1P2	FALSE
APITD1	-0.015114	0.494162	0.0145098	0.371212	0.0862793	0.158146	P1P2	FALSE
APITD1-CORT	-0.015114	0.494162	0.0145098	0.371212	0.0862793	0.158146	P1P2	FALSE
APLF	0.0135492	0.473801	0.0595102	0.023868	0.0912526	0.0610586	P1P2	FALSE
APLN	-0.00702373	0.976877	-0.00533663	1.94383	0.0278303	1.63157	P1P2	FALSE
APLNR	0.00324109	1.93206	0.0100269	0.707677	0.00686231	0.839843	P1P2	FALSE
APLP1	-0.00309949	1.74739	-0.0216535	0.598701	-0.0425537	0.792198	P1P2	FALSE
APLP2	0.0022582	1.32873	-0.0417355	0.599482	-0.102521	0.706288	P1P2	FALSE
APMAP	-0.0074971	0.818519	0.0252274	0.0978629	0.0692261	0.0761578	P1P2	FALSE
APOA1	0.00133189	1.77	-0.00850091	1.48236	-0.0197958	1.32617	P1P2	FALSE
APOA1BP	0.00994456	0.585551	0.0240097	0.35965	0.0245137	1.71169	P1P2	FALSE
APOA2	-0.0195347	0.617052	-0.0164779	1.8424	0.00951262	1.30064	P1P2	FALSE
APOA4	-0.00189993	1.10711	-0.0321213	0.687837	-0.0851434	0.307504	P1P2	FALSE
APOA5	0.00449644	0.833923	0.00861696	1.0481	0.00266361	1.70377	P1P2	FALSE
APOB	0.0103398	0.183826	0.0175295	1.09782	-0.0168482	1.64203	P1P2	FALSE
APOBEC1	-0.00241675	0.94852	0.00292567	1.86372	0.0192007	1.25734	P1P2	FALSE
APOBEC2	-0.0245828	0.617052	-0.0223949	1.43573	0.0179696	1.05088	P1P2	FALSE
APOBEC3A	0.00118705	1.75537	-0.00041569	1.40204	-0.0136663	1.83121	P1P2	FALSE
APOBEC3A_B	0.00118705	1.75537	-0.00041569	1.40204	-0.0136663	1.83121	P1P2	FALSE
APOBEC3B	0.00612188	0.621067	0.0201809	0.482429	0.033757	1.10645	P1P2	FALSE
APOBEC3C	0.00179853	0.911426	0.00322433	1.32457	-0.00307195	1.98121	P1P2	FALSE
APOBEC3D	0.00179853	0.911426	0.00322433	1.32457	-0.00307195	1.98121	P1P2	FALSE
APOBEC3F	0.00316726	1.21567	0.00384162	1.11691	-0.0048908	1.41767	P1P2	FALSE
APOBEC3G	-0.00199316	1.19452	-0.0272572	0.664169	-0.0451726	0.948322	P1P2	FALSE
APOBEC3H	0.00240723	1.18474	-0.00148226	1.73342	-0.00985853	1.3563	P1P2	FALSE
APOBEC4	-0.00106513	1.5467	-0.0386251	0.171093	-0.0551415	0.36448	P1P2	FALSE
APOBR	-0.00559424	1.64829	-0.042366	0.76659	-0.0647255	0.557387	P1	FALSE
APOBR	0.00762801	0.189421	0.00958707	1.05576	-0.0151264	1.12567	P2	FALSE
APOC1	0.00408304	1.9778	-0.0228744	0.207763	-0.0598746	0.237459	P1P2	FALSE
APOC2	0.00530572	0.711111	-0.00170597	1.9679	-0.00835108	1.33962	P1P2	FALSE
APOC3	-0.00636056	0.372953	-0.0162052	1.1124	0.01167	1.64596	P1P2	FALSE
APOC4	0.00275878	1.84481	-0.0237247	1.21584	-0.0426418	0.536026	P1P2	FALSE
APOD	-0.000571098	1.81537	0.00797611	0.483103	0.0172384	0.655189	P1P2	FALSE
APOE	-0.00501937	1.63086	-0.0193259	0.751796	-0.028298	0.645321	P1P2	FALSE
APOF	-0.0389381	0.149926	-0.0708511	0.562757	-0.0369599	1.56143	P1P2	FALSE
APOH	-0.01024	0.131123	-0.0672089	0.0560111	-0.0736867	0.474013	P1	FALSE
APOH	0.000797187	1.5292	-0.00183879	1.21681	-0.00369298	1.28505	P2	FALSE
APOL1	-0.0192423	0.113868	-0.059006	0.13225	-0.0530827	0.746222	P1P2	FALSE
APOL2	-0.00177554	1.74207	-0.0210249	0.841897	-0.0440362	1.41017	P1P2	FALSE
APOL3	-0.00690853	0.41752	-0.00523119	1.2394	0.000431254	1.9423	P1P2	FALSE
APOL4	0.0106626	0.13111	-0.0153734	0.697473	-0.0637068	0.357548	P1P2	FALSE
APOL5	-0.00483992	1.42809	-0.00889904	1.61714	-0.00282943	1.86595	ENST00000249044.2	FALSE
APOL6	0.00526135	1.04368	0.00485868	0.58016	0.0110163	1.29459	P1P2	FALSE
APOLD1	-0.00415901	1.03821	0.0229281	0.260484	0.0606196	0.198526	P1P2	FALSE
APOM	-0.00915064	0.38203	0.000786815	1.86638	0.026221	0.867245	P1P2	FALSE
APOO	-0.0169933	0.076756	-0.0160767	0.590155	0.0191038	1.69718	P1P2	FALSE
APOOL	-0.0192164	0.023791	-0.0136195	1.95319	0.053607	0.195441	P1P2	FALSE
APOPT1	-0.0166606	0.240046	-0.0391077	0.987874	-0.015704	1.13022	P1P2	FALSE
APP	0.00267391	1.9334	0.0415606	0.115853	0.0574132	0.405799	P1P2	FALSE
APPBP2	-0.00908739	1.28493	0.0202043	1.15784	0.0589693	0.615285	P1P2	FALSE
APPL1	-0.00417954	0.93917	-0.00685721	0.816008	-0.000712909	0.688982	P1P2	FALSE
APPL2	-0.000947391	1.67855	-0.0153261	0.417171	-0.0207137	0.699333	P1P2	FALSE
APRT	0.002351	1.01863	-0.00616923	0.671719	-0.0267256	0.708034	P1P2	FALSE
APTX	0.00193814	0.8692	-0.0198844	0.650884	-0.0269087	0.286711	P1	FALSE
APTX	-0.00275935	1.57907	-0.0315793	0.251661	-0.0546082	0.44022	P2	FALSE
AQP1	0.00457732	1.13666	0.0230269	0.122661	0.0336899	0.394578	ENST00000509504.1	FALSE
AQP10	0.00183831	1.76681	-0.00969394	0.992801	-0.0148451	0.825844	P1P2	FALSE
AQP11	0.0173906	0.0328177	0.0131031	0.702467	-0.0177688	0.886129	P1P2	FALSE
AQP12A	-0.00253399	0.645519	0.0116739	0.670036	0.0319379	0.539669	P1P2	FALSE
AQP12B	-0.0385344	0.844773	-0.00039518	1.27514	0.0469651	0.959338	P1P2	FALSE
AQP2	-0.0132551	0.242467	0.0142551	0.849659	0.0645649	0.149994	P1P2	FALSE
AQP3	-0.00415651	1.21384	-0.014686	1.64177	-0.00896859	1.84789	P1	FALSE
AQP3	-0.00418911	0.954607	-0.00565525	1.14308	-0.00397806	1.58382	P2	FALSE
AQP4	0.00196269	1.05799	-0.0282813	0.403613	-0.0853392	0.200113	P1P2	FALSE
AQP5	-0.0113275	0.135632	-0.0513479	0.257939	-0.0674341	0.855438	P1P2	FALSE
AQP6	0.00431083	0.947479	0.0010849	1.93581	-0.0302571	1.32861	P1P2	FALSE
AQP7	-0.0097564	0.492098	-0.0143469	0.483777	-0.0278203	1.36052	P1P2	FALSE
AQP8	-0.00872261	0.687648	-0.00367354	1.86105	0.0137499	1.11548	P1P2	FALSE
AQP9	0.00438811	1.59728	0.016633	0.384188	0.034007	0.714165	P1P2	FALSE
AQPEP	-0.00785205	0.777041	-0.0400667	0.799954	-0.0623964	1.32495	P1P2	FALSE
AQR	-0.28321	0.000223354	-0.566007	0.000223303	-0.0594298	0.446384	P1P2	FALSE
AR	-0.0117078	1.14468	-0.0433011	1.22524	-0.0414265	1.05637	P1P2	FALSE
ARAF	-0.0106793	0.371269	0.0097759	1.02422	0.0578272	0.280326	P1P2	FALSE
ARAP1	0.00841014	0.576314	0.00912929	1.74822	-0.0162865	1.35682	P1	FALSE
ARAP1	-0.0081002	1.41804	-0.0222888	1.92511	-0.0311729	1.25973	P2	FALSE
ARAP2	-0.0186131	0.0328934	-0.00847065	1.20064	0.0426426	0.790326	P1P2	FALSE
ARAP3	-0.00800515	0.694548	-0.0365187	0.0819471	-0.0459025	0.20552	P1P2	FALSE
ARC	-0.0228745	0.119931	-0.0142388	1.18668	0.033377	0.675334	P1P2	FALSE
ARCN1	-0.228806	0.000224902	-0.588134	0.000221014			P1P2	FALSE
AREG	0.000140432	1.65728	0.00380067	0.644795	0.00993124	0.961677	P1P2	FALSE
AREL1	-0.0506955	0.0663717	-0.0513584	0.17018	0.0691	0.544061	P1P2	FALSE
ARF1	-0.00150666	1.9751	-0.00949884	0.442589	-0.0230334	0.781939	P1P2	FALSE
ARF3	-0.000213339	1.52737	-0.0171057	0.554561	-0.0422901	0.534574	P1P2	FALSE
ARF4	0.0168269	0.43174	-0.0358855	0.127621	-0.0769989	0.00789709	P1P2	FALSE
ARF5	-0.0291734	0.126499	-0.0295178	1.80783	0.075268	0.145378	P1	FALSE
ARF5	0.000288563	1.96972	-0.00831687	1.91576	0.00611737	1.87531	P2	FALSE
ARF6	-0.00088252	0.906339	-0.0444913	0.454092	-0.0787997	0.383586	P1	FALSE
ARF6	0.00291808	1.97376	0.00450643	0.889093	0.0133429	0.703675	P2	FALSE
ARFGAP1	-0.0109914	0.049166	-0.0288865	0.605755	0.013623	1.9839	P1P2	FALSE
ARFGAP2	0.00841539	0.652975	0.00728262	1.96121	-0.0388791	1.439	P1P2	FALSE
ARFGAP3	-0.0040888	1.84615	-0.00826009	1.53458	0.00354604	1.77262	P1P2	FALSE
ARFGEF1	-0.0355699	0.452745	-0.0382354	0.932627	0.0402001	1.07515	P1P2	FALSE
ARFGEF2	0.00205957	1.67591	0.00557706	1.38221	-0.0036331	1.22174	P1P2	FALSE
ARFIP1	0.000651934	1.81671	-0.00215836	1.86638	-0.00689466	1.68796	P1P2	FALSE
ARFIP2	0.00847203	0.469137	-0.0194204	1.99732	-0.0587788	0.85348	P1P2	FALSE
ARFRP1	-0.0142569	0.556641	0.0119079	1.20647	0.029497	0.547741	P1P2	FALSE
ARG1	-0.011314	0.0632333	-0.0211427	0.823629	0.0168484	1.5126	P1P2	FALSE
ARG2	-0.0145758	0.572495	-0.0297388	1.85172	-0.0050533	1.56789	P1P2	FALSE
ARGFX	-0.0190238	0.342964	0.043559	0.0510642	0.128748	0.0208258	P1P2	FALSE
ARGLU1	-0.107883	0.00325315	-0.229853	0.029691	-0.0614106	1.74222	P1P2	FALSE
ARHGAP1	-0.00470649	0.770562	-0.017832	0.61923	-0.0146365	1.1692	P1P2	FALSE
ARHGAP10	-0.00390691	1.52865	-0.0012753	1.91977	0.00615664	1.79389	P1P2	FALSE
ARHGAP11A	-0.0257603	0.00203219	-0.091601	0.0013427	-0.118461	0.0244005	P1P2	FALSE
ARHGAP11B	-0.00900804	0.315809	-0.0208301	0.547916	-0.0192206	1.17036	P1P2	FALSE
ARHGAP12	-0.00926838	0.383177	-0.00120517	1.47603	0.025941	1.06408	P1P2	FALSE
ARHGAP15	-0.00651273	0.73597	0.00301383	1.41324	0.023461	0.730084	P1P2	FALSE
ARHGAP17	-0.0148724	0.0741148	-0.000125312	0.672561	0.0181136	1.81654	P1P2	FALSE
ARHGAP18	-0.0114463	0.59959	-0.0442616	0.274831	-0.0361904	0.580085	P1P2	FALSE
ARHGAP19	-0.0121562	0.0765985	-0.00783161	0.851606	0.0361365	1.78857	P1P2	FALSE
ARHGAP20	0.00659092	0.898234	-0.0169166	0.784091	-0.0772389	0.427694	P1P2	FALSE
ARHGAP21	-0.00781613	1.03384	-0.00190135	1.57184	0.0216173	1.50238	P1P2	FALSE
ARHGAP22	-0.0637897	0.718159	-0.103109	0.75566	0.00972919	1.60852	P1P2	FALSE
ARHGAP23	-0.00423155	1.94013	-0.0184467	1.2053	-0.0302634	1.03884	P1P2	FALSE
ARHGAP24	-0.00651841	0.711111	-0.0131345	1.80252	0.0111304	1.496	P1P2	FALSE
ARHGAP25	-0.00538569	0.400079	0.00952371	0.866293	0.0390274	0.25799	P1P2	FALSE
ARHGAP26	-0.0430444	0.755878	-0.0387545	1.26792	0.0518101	0.545531	P1P2	FALSE
ARHGAP27	0.0131536	0.154109	0.000995068	1.95051	-0.0509104	0.91744	P1	FALSE
ARHGAP27	-0.000137865	1.87162	-0.0349925	0.210271	-0.0703453	0.177412	P2	FALSE
ARHGAP28	0.0028807	1.31041	-0.0237888	0.496712	-0.0577193	0.333017	P1P2	FALSE
ARHGAP29	-0.0136381	0.67738	-0.0391061	0.273502	-0.0165543	1.0874	P1P2	FALSE
ARHGAP30	0.00768595	0.335107	0.0218544	0.25374	0.032478	0.970276	P1P2	FALSE
ARHGAP31	0.0084001	0.317373	-0.00805574	1.06783	-0.035713	0.264939	P1P2	FALSE
ARHGAP32	-0.00790437	1.35579	0.00796139	0.38476	0.0410504	0.380162	ENST00000310343.9	FALSE
ARHGAP33	-0.0117375	0.593323	-0.0165969	1.95853	0.0193815	1.23119	P1P2	FALSE
ARHGAP35	-7.45311e-05	1.65617	0.00482364	1.27749	0.00912777	0.988247	ENST00000404338.3	FALSE
ARHGAP36	0.00362623	0.948027	0.0242664	0.203549	0.038924	0.36953	P1P2	FALSE
ARHGAP39	-0.00201249	1.43439	-0.0090448	0.959513	-0.0296321	1.47438	P1P2	FALSE
ARHGAP4	-0.0322604	0.0110699	-0.0869072	0.00120556	-0.100286	0.0238261	P1	FALSE
ARHGAP4	0.00283402	0.820435	0.0337799	0.230428	0.0473149	0.252107	P2	FALSE
ARHGAP40	0.00117127	1.32017	0.0139762	1.12821	0.0120109	1.43397	P1P2	FALSE
ARHGAP42	0.00641267	1.10598	0.0221653	0.457973	0.0244457	0.972381	P1P2	FALSE
ARHGAP44	0.00333739	1.78466	-0.000116546	1.39459	-0.00981559	1.46931	P1P2	FALSE
ARHGAP5	-0.00671991	0.709356	-0.00661861	1.26434	0.00345142	1.7899	P1P2	FALSE
ARHGAP6	-0.0212742	1.7434	-0.0461264	0.595584	-0.03538	1.00318	P1P2	FALSE
ARHGAP8	-0.000191578	1.73013	0.0019458	1.16819	0.00857946	1.68401	P1	FALSE
ARHGAP8	0.00433533	0.805181	-0.00485251	1.30638	-0.0309367	0.608926	P2	FALSE
ARHGAP9	-0.00562096	0.667855	-0.0114044	1.13671	-0.01524	1.63916	P1P2	FALSE
ARHGDIA	-0.0225048	0.799504	-0.0166134	1.1023	0.0375541	1.22292	P1P2	FALSE
ARHGDIB	-0.00260507	1.9334	0.010324	0.604969	0.03	0.776377	P1P2	FALSE
ARHGDIG	0.00241069	1.23937	-0.0162167	0.377941	-0.0471293	0.277624	P1P2	FALSE
ARHGEF1	0.00418964	1.48765	0.00805249	1.54868	0.00138488	1.84323	P1	FALSE
ARHGEF1	0.00696788	0.314817	-0.0250927	0.806541	-0.0653718	0.329424	P2	FALSE
ARHGEF10	0.00141395	1.21331	-0.0167519	0.391669	-0.0452195	0.350353	P1P2	FALSE
ARHGEF10L	-0.0161295	1.07016	-0.0523938	0.171704	-0.058065	0.698467	P1P2	FALSE
ARHGEF11	0.0129967	0.108063	0.0303106	0.159525	0.024031	1.11435	P1P2	FALSE
ARHGEF12	-0.000153919	1.50299	-0.00498236	1.68896	-0.0105565	1.86194	P1P2	FALSE
ARHGEF15	-0.000432272	1.90115	-0.00444524	1.00382	0.000421341	1.43146	P1P2	FALSE
ARHGEF16	-0.0388858	1.18051	-0.0669013	0.162136	-0.0168027	0.216748	P1P2	FALSE
ARHGEF17	-0.00510335	0.857346	-0.0112682	1.99064	-0.011661	1.46425	P1P2	FALSE
ARHGEF18	0.000523727	1.97376	-0.0368085	0.0518428	-0.0789372	0.0881347	P1P2	FALSE
ARHGEF19	-0.000564467	1.94416	0.0161407	0.585528	0.0360184	0.595559	P1P2	FALSE
ARHGEF2	0.0029064	1.14583	0.0303886	0.154124	0.0525525	0.32586	P1P2	FALSE
ARHGEF25	-0.003472	1.97241	0.0122163	0.699871	0.0423038	1.23001	P1P2	FALSE
ARHGEF26	-0.023673	1.1747	-0.0381296	0.343074	0.00170245	1.71962	P1P2	FALSE
ARHGEF28	0.00853887	0.575549	0.0196362	1.39583	0.00082405	1.72094	P1P2	FALSE
ARHGEF3	0.00206258	1.77	-0.0374484	0.190871	-0.0683985	0.112266	P1P2	FALSE
ARHGEF33	-0.00561773	1.05798	-0.0239478	0.596362	-0.0201282	1.02688	ENST00000398800.4	FALSE
ARHGEF35	-0.0050757	0.737767	-0.00335907	1.56411	0.00851081	1.53311	ENST00000378115.2	FALSE
ARHGEF35	-0.015836	0.395604	-0.0385809	0.207055	-0.0546111	0.461981	ENST00000543357.1	FALSE
ARHGEF37	-0.0078521	0.842662	-0.0129274	0.448314	-0.0130158	1.16689	P1	FALSE
ARHGEF37	-0.0257653	0.0342035	-0.0179316	0.505701	0.0338635	1.01069	P2	FALSE
ARHGEF38	-0.0116026	0.259097	0.0107656	1.16014	0.0755709	0.399274	P1P2	FALSE
ARHGEF39	-0.0161141	0.402453	-0.0581361	0.00767234	-0.0741709	0.0179444	P1P2	FALSE
ARHGEF4	-0.000370683	1.04478	0.0124488	0.375126	0.0283259	0.558133	P1P2	FALSE
ARHGEF40	-0.0160033	1.05468	-0.0177308	0.936735	0.0199552	0.78566	P1P2	FALSE
ARHGEF5	-0.00149459	1.29825	-0.0257434	0.289319	-0.0425282	0.542594	P1P2	FALSE
ARHGEF6	-0.00120281	0.882525	0.00606023	1.12024	0.019255	0.808774	P1P2	FALSE
ARHGEF7	0.00417488	1.13095	-0.00118361	1.96388	-0.0268172	1.23238	ENST00000370623.3	FALSE
ARHGEF9	0.00254485	1.0008	-0.0182136	0.269901	-0.0525674	0.209202	P1P2	FALSE
ARID1A	-0.00323408	1.24175	-0.00771281	1.78527	0.00359266	1.65119	P1P2	FALSE
ARID1B	0.00214373	1.90249	-0.00884641	1.28229	-0.0137949	1.33962	P1	FALSE
ARID1B	-0.00213711	1.23342	-0.0103119	1.14869	-0.0196992	1.47058	P2	FALSE
ARID2	-0.0601861	0.000284946	0.1118	0.0301761	0.409304	0.000926166	P1P2	TRUE
ARID3A	-0.0550252	0.000515234	-0.00996631	1.17049	0.141487	0.00153087	P1P2	FALSE
ARID3B	-0.0036549	1.10937	-0.0373226	0.196602	-0.0836931	0.188722	P1P2	FALSE
ARID3C	0.00056941	1.42935	-0.0110681	0.965776	-0.0358478	0.667733	P1P2	FALSE
ARID4A	-0.0161608	0.0855095	-0.0281181	0.164783	-0.00900951	1.31764	P1P2	FALSE
ARID4B	-0.0156267	0.134115	-0.00698731	1.01131	0.0194648	0.947284	P1P2	FALSE
ARID5A	0.00632736	0.143428	0.0418287	0.0157082	0.0694243	0.0958291	P1P2	FALSE
ARID5B	-0.0127141	0.271256	-0.0159227	0.980478	0.0277415	1.58602	ENST00000279873.7	FALSE
ARIH1	-0.0640818	0.000818734	-0.0677883	0.656675	0.0381928	0.0646374	P1P2	FALSE
ARIH2	-0.00211497	1.5248	0.013403	0.440692	0.0569683	0.362829	P1P2	FALSE
ARIH2OS	0.00785612	0.155107	-0.00982555	0.822463	-0.0442575	0.545956	P1P2	FALSE
ARL1	-0.0444188	0.00193697	-0.0681911	0.00297417	0.0189971	1.63941	P1P2	FALSE
ARL10	0.00788267	1.04588	-0.0131765	1.63014	-0.0302904	1.73549	P1P2	FALSE
ARL11	0.00352814	0.658813	-0.00499304	1.46466	-0.00965304	1.73019	P1P2	FALSE
ARL13A	0.0030081	1.44322	-0.00319793	0.77209	-0.00878126	0.913365	P1P2	FALSE
ARL13B	0.00822178	0.979332	0.0260252	0.268923	0.0287422	0.59338	P1P2	FALSE
ARL14	0.00710874	0.536701	0.00695052	1.90107	-0.0182783	0.76441	P1P2	FALSE
ARL14EP	-0.0204334	0.00820242	-0.00903186	0.462531	0.0351265	0.786592	P1P2	FALSE
ARL14EPL	-0.0067355	1.10598	0.00726135	1.59251	0.0153615	1.76465	ENST00000601302.2	FALSE
ARL15	0.0130593	0.5244	0.0589766	0.00461885	0.0994842	0.0133615	P1P2	FALSE
ARL16	0.00297366	1.02372	-0.00995754	0.985692	-0.0287853	0.666716	P1P2	FALSE
ARL17A	0.00376541	0.930901	0.0287232	0.124061	0.0522615	0.326875	ENST00000329240.4,ENST00000336125.5,ENST00000445552.2	FALSE
ARL17B	0.00886417	0.429242	0.0300005	0.1081	0.0437891	0.493637	ENST00000434041.2,ENST00000450673.3,ENST00000570618.1	FALSE
ARL2	-0.123372	0.000258071	-0.207858	0.00210493	-0.0386179	1.96377	P1P2	FALSE
ARL2BP	-0.00588282	0.570972	-0.0154894	0.946017	-0.00936513	1.72226	P1P2	FALSE
ARL3	-0.0146146	0.231157	-0.0257892	0.355527	-0.00815968	0.907521	P1P2	FALSE
ARL4A	-0.0119696	0.582461	-0.0330237	0.207051	-0.0290675	0.561127	P1P2	FALSE
ARL4C	0.00660175	0.436766	-0.000426756	1.87305	-0.0343793	0.716803	P1P2	FALSE
ARL4D	-0.0073415	0.400079	0.00866944	0.461225	0.0748931	0.151652	P1P2	FALSE
ARL5A	-0.00684192	0.867218	0.0184987	0.375126	0.0506868	0.103068	P1P2	FALSE
ARL5B	-0.0080016	0.694548	0.00870474	1.58733	0.046353	0.401046	P1P2	FALSE
ARL5C	-0.00918016	0.0867264	-0.0115943	1.61324	0.0174615	1.04978	P1P2	FALSE
ARL6	0.0050416	1.19803	-0.0225998	0.279297	-0.075679	0.338201	P1P2	FALSE
ARL6IP1	-0.0218235	0.0331213	-0.0323491	0.373445	0.0191027	1.18427	P1	FALSE
ARL6IP1	-0.000862889	1.79133	0.00632795	1.96255	0.00636663	1.6042	P2	FALSE
ARL6IP4	0.00149479	1.98722	-0.00824592	0.547916	-0.0212621	0.578553	P1P2	FALSE
ARL6IP5	-0.00106582	1.00999	-0.0323412	0.601047	-0.0576915	0.468698	P1P2	FALSE
ARL6IP6	-0.0164814	1.41548	-0.00829183	1.84391	0.0383597	1.05285	P1P2	FALSE
ARL8A	-0.0119584	0.310383	-0.0353921	0.021588	-0.0362888	0.63707	P1P2	FALSE
ARL8B	-0.00995946	0.329432	-0.0213208	0.596362	-0.0119414	1.75403	P1P2	FALSE
ARL9	-0.0139711	0.618656	-0.0120278	1.34776	0.018106	1.43146	P1P2	FALSE
ARMC1	0.00131126	1.07572	-0.0286586	1.25006	-0.0604737	1.02363	P1P2	FALSE
ARMC10	0.00324996	1.99933	0.00481247	1.07006	0.0016696	1.53567	P1P2	FALSE
ARMC12	0.00632513	0.53354	-0.0136185	0.769102	-0.0540541	0.279266	P1P2	FALSE
ARMC2	-0.0389811	0.0587019	-0.00452216	0.953271	0.115258	0.390502	P1P2	FALSE
ARMC3	-0.00348114	1.88647	-0.0318344	0.890208	-0.0531421	0.443926	P1P2	FALSE
ARMC4	-0.0144693	0.0777071	-0.0900572	0.597141	-0.143787	0.782868	P1P2	FALSE
ARMC5	0.00318226	1.43691	0.0025852	1.13388	0.0121771	1.64203	P1P2	FALSE
ARMC6	-0.0056465	1.35085	0.00309244	1.92244	0.00696318	1.82054	P1P2	FALSE
ARMC7	-0.0301102	0.0160222	-0.0423645	1.01131	0.0501398	0.988247	P1P2	FALSE
ARMC8	-0.0192389	0.765035	-0.0166597	1.45961	0.0354026	1.0258	P1P2	FALSE
ARMC9	-0.00313949	1.69967	-0.0232483	0.798078	-0.0552769	1.59251	P1P2	FALSE
ARMCX1	-0.00852858	0.678232	-0.0251895	1.02206	-0.0195453	1.20763	P1P2	FALSE
ARMCX2	0.0087331	0.0773166	-0.0205474	0.838566	-0.0705971	0.162877	P1P2	FALSE
ARMCX3	0.0102463	1.45841	-0.00259804	1.61714	-0.0107822	1.70246	P1P2	FALSE
ARMCX4	-0.0295869	1.28977	-0.032287	1.32093	0.0412697	0.776377	P1P2	FALSE
ARMCX5	0.00148419	1.44322	0.0130916	0.628859	0.0243808	0.85348	P1P2	FALSE
ARMCX5-GPRASP2	0.00148419	1.44322	0.0130916	0.628859	0.0243808	0.85348	P1P2	FALSE
ARMCX6	-0.00340354	1.94416	-0.00214362	1.99331	0.00419236	1.97048	P1P2	FALSE
ARMS2	-0.00393543	0.932964	0.0129377	0.628053	0.0373103	0.393994	P1P2	FALSE
ARNT	-0.00119028	1.92131	-0.00088171	1.50394	0.0048074	1.01607	P1P2	FALSE
ARNT2	-0.00313668	1.85821	0.00679963	1.63405	0.0129366	1.52925	P1P2	FALSE
ARNTL	0.00272321	1.82206	-0.0181358	1.52434	-0.0395677	0.984002	P1P2	FALSE
ARNTL2	0.000846329	1.57777	0.0107697	1.00596	0.0205814	1.28614	P1P2	FALSE
ARPC1A	0.0106043	0.867218	-0.00158356	1.49885	-0.0477457	0.721213	P1P2	FALSE
ARPC1B	-0.0769409	0.685072	-0.0651194	1.73238	0.0394521	0.651785	P1P2	FALSE
ARPC2	-0.0416699	0.0262906	-0.0636674	0.0920474	-0.00287578	1.80854	P1	FALSE
ARPC2	0.00543479	1.50171	-0.0161449	1.86505	-0.0425511	1.67481	P2	FALSE
ARPC3	-0.00820973	0.81565	-0.0461108	0.110635	-0.0684612	0.149171	P1	FALSE
ARPC3	0.00168113	0.672283	-0.0398794	0.620028	-0.0710668	0.519491	P2	FALSE
ARPC4	-0.00754661	1.33118	-0.0748951	0.0136517	-0.134307	0.0164162	P1P2	FALSE
ARPC4-TTLL3	0.00884181	0.355188	-0.0402851	0.164535	-0.100587	0.032135	P1	FALSE
ARPC4-TTLL3	0.00205227	1.11641	0.00782184	0.916485	0.00954539	1.31048	P2	FALSE
ARPC5	-0.00537217	0.85833	0.00684268	1.1983	0.0564078	1.13819	P1P2	FALSE
ARPC5L	-0.0237584	0.608279	-0.0356486	0.55382	0.0371115	1.32251	P1	FALSE
ARPC5L	-0.00818441	0.517968	0.0180166	0.344652	0.0488994	0.0628924	P2	FALSE
ARPP19	0.0108048	0.112556	0.0326786	0.14088	0.0349195	0.681283	P1P2	FALSE
ARPP21	-0.00866026	0.398306	0.00518124	1.00703	0.0374265	0.698467	ENST00000187397.4	FALSE
ARR3	0.00663398	1.20743	0.00507191	1.78527	-0.00389719	1.98926	P1P2	FALSE
ARRB1	-0.00346531	0.613054	-0.0147545	0.672561	-0.0140245	1.19826	P1P2	FALSE
ARRB2	-0.0253807	1.95896	-0.0879706	0.816008	-0.0328619	0.695302	P1P2	FALSE
ARRDC1	-0.0213726	0.217237	-0.00926371	1.97726	0.0368592	0.274941	P1P2	FALSE
ARRDC2	0.000779475	0.83683	-0.0123982	1.0081	-0.0228667	1.9839	P1	FALSE
ARRDC2	0.00442528	1.46221	0.0129798	0.708547	0.0202714	1.41017	P2	FALSE
ARRDC3	0.0160933	0.00263795	0.0426535	0.00300875	0.0414435	0.188391	P1P2	FALSE
ARRDC4	-0.0239206	0.0612558	-0.013156	1.09263	0.0546025	1.50621	P1P2	FALSE
ARRDC5	0.0118524	0.0669309	0.00751687	1.37603	-0.0362954	0.937965	P1P2	FALSE
ARSA	-0.00643244	1.09697	0.0293402	0.820766	0.0522664	0.274052	P1P2	FALSE
ARSB	0.00504702	0.406032	-0.0214687	0.941886	-0.0598193	0.481391	P1P2	FALSE
ARSD	-0.00938929	0.908372	0.0241115	1.55253	0.067307	1.24186	P1P2	FALSE
ARSE	-0.00612781	1.42181	0.0132532	1.92779	0.0536143	1.34453	P1P2	FALSE
ARSF	-0.00808942	0.336147	-0.00714529	0.845773	0.000512893	1.72887	P1P2	FALSE
ARSG	-0.0154839	0.0512471	-0.0334232	0.0385963	-0.0294622	0.523055	ENST00000448504.2	FALSE
ARSH	-0.0174088	0.212085	-0.0204106	0.804656	0.00782114	1.90611	ENST00000381130.2	FALSE
ARSI	-0.00538438	1.25488	0.00558234	1.19714	0.0136617	0.76441	P1P2	FALSE
ARSJ	0.011419	0.0161712	0.029758	0.125239	0.022764	1.37039	P1P2	FALSE
ARSK	-0.0294982	0.0133528	-0.0146008	1.11353	0.0420765	0.226534	P1P2	FALSE
ART1	-0.0173311	1.44322	-0.0149297	1.06675	-0.0211451	0.860616	P1P2	FALSE
ART3	-0.00432502	1.45714	-0.0146915	0.654189	-0.046892	0.78101	P1	FALSE
ART3	0.00493097	1.27769	-0.0039397	1.7866	-0.0268495	0.825376	P2	FALSE
ART4	0.0095126	0.684214	-0.00484818	1.57958	-0.0326884	0.652699	P1P2	FALSE
ART5	-0.00804282	1.16774	0.0176255	0.398081	0.0635728	0.510302	P1P2	FALSE
ARTN	-0.00629664	1.26305	-0.0191741	0.81183	-0.0305561	0.929204	P1	FALSE
ARTN	0.00192204	1.67052	-0.00622434	1.9469	-0.00500793	1.77189	P2	FALSE
ARV1	-0.00218163	1.73544	-0.00172716	1.16819	-0.00412737	1.03884	P1P2	FALSE
ARVCF	0.0013725	1.08688	0.00944388	1.69159	-0.00423871	1.96511	P1	FALSE
ARVCF	0.00539713	0.621067	-0.00696904	1.88105	-0.0292615	0.967123	P2	FALSE
ARX	-0.00162712	1.81136	0.00907813	0.73766	0.0291398	1.17731	P1	FALSE
ARX	0.00044161	1.75404	0.00635439	1.38592	0.0224716	1.15767	P2	FALSE
AS3MT	-0.00386331	1.03166	-0.0607796	0.0298981	-0.12182	0.0575283	P1P2	FALSE
ASAH1	0.00153101	0.488673	-0.0063094	0.878146	-0.0260973	0.696736	P1P2	FALSE
ASAH2	-0.00351449	1.49915	-0.00746244	0.902131	-0.00672095	1.03449	ENST00000395526.4	FALSE
ASAH2B	-0.00170196	1.88101	0.0574283	0.0786893	0.119389	0.140096	P1P2	FALSE
ASAP1	-0.0130731	0.0670714	-0.0201518	0.789668	0.012967	1.78325	P1P2	FALSE
ASAP2	0.00798348	0.461218	0.0145751	0.8861	0.0052268	1.87264	P1P2	FALSE
ASAP3	0.0133286	0.166327	-0.00766613	1.67716	-0.0515449	0.56338	P1P2	FALSE
ASB1	-0.00293599	0.698883	0.00451213	0.515507	0.0269519	0.52377	P1P2	FALSE
ASB10	0.00493938	1.61424	0.00538563	1.24295	0.00697419	1.69718	P1P2	FALSE
ASB11	-0.00868872	0.545502	-0.0206077	0.396325	-0.0204904	1.19242	P1	FALSE
ASB11	-0.00321283	1.42181	-0.0176843	0.991053	-0.0298804	1.43272	P2	FALSE
ASB12	-0.00958298	0.11743	0.0117165	0.841897	0.0495971	0.308962	ENST00000362002.2	FALSE
ASB12	-0.0117894	0.804233	-0.000663471	1.73766	0.0174966	1.02905	ENST00000396130.2	FALSE
ASB13	-0.00768409	0.403644	-0.0256406	0.535512	-0.0327281	1.48327	P1P2	FALSE
ASB14	0.00132397	1.18867	-0.00196923	1.96255	0.0188687	1.79123	P1P2	FALSE
ASB15	-0.00105967	1.92131	0.0309136	0.126664	0.0926848	0.571691	P1P2	FALSE
ASB16	0.0141145	0.0649912	-0.00588465	1.05247	-0.0385333	1.47692	P1P2	FALSE
ASB17	0.000304884	1.80468	-0.00879568	1.36002	-0.0191806	1.25138	P1P2	FALSE
ASB18	0.0140712	0.0541012	0.0318577	0.220167	0.0356226	1.24186	P1P2	FALSE
ASB2	0.00987407	0.231722	-0.0425942	0.804656	-0.115973	0.115554	P1P2	FALSE
ASB3	-0.000395831	1.79801	-0.00880562	1.53074	-0.0230937	1.27411	P1P2	FALSE
ASB4	0.00548115	0.446304	0.00716638	0.407545	0.00697461	1.31034	P1P2	FALSE
ASB5	0.0109709	0.0680614	-0.00434899	1.60157	-0.0311867	0.8574	P1P2	FALSE
ASB6	-0.00324362	0.695413	-0.00468249	1.20764	-0.0226224	1.93962	P1P2	FALSE
ASB7	-0.00637551	1.59989	-0.00893897	1.28109	-0.00387038	1.6368	P1P2	FALSE
ASB8	-0.0480679	0.83683	-0.0568398	1.93982	0.0103244	1.20294	P1P2	FALSE
ASB9	-0.00313354	1.07683	0.00205359	1.87038	-0.00827334	1.80188	P1P2	FALSE
ASCC1	-0.00367642	1.07461	-0.0673621	0.125712	-0.130514	0.153325	P1P2	FALSE
ASCC2	-6.62767e-05	1.98991	-0.0941511	0.000802253	-0.192507	0.000763026	P1P2	FALSE
ASCC3	-0.2612	0.00464305	-0.513435	0.000386071	-0.120299	0.0555265	P1P2	FALSE
ASCL1	-0.00468677	1.47746	-0.0447129	0.647589	-0.0769664	0.456244	P1P2	FALSE
ASCL2	0.00644376	0.397716	0.0127762	1.3711	-0.00521076	1.8192	P1P2	FALSE
ASCL3	0.000890443	1.95896	0.0123164	1.78262	0.00901872	1.97987	P1P2	FALSE
ASCL4	-0.00260432	1.46475	0.00655621	1.76144	0.0129563	1.482	ENST00000342331.4	FALSE
ASCL5	0.00820195	0.254438	0.0311106	0.134491	0.0250363	0.974488	P1P2	FALSE
ASF1A	-0.025405	0.00526409	0.179691	0.00022639	0.435855	0.000227209	P1P2	TRUE
ASF1B	-0.0282773	0.0769139	0.0884306	0.0273669	0.20634	0.000512362	P1P2	FALSE
ASGR1	-0.00687756	0.708479	0.0168652	0.592477	0.059598	0.172118	P1P2	FALSE
ASGR2	0.00454646	1.81404	0.0162617	1.87572	0.00559668	1.80987	P1P2	FALSE
ASH1L	-0.0178533	0.0126562	0.0220349	0.208477	0.100374	0.0147441	P1P2	FALSE
ASH2L	-0.00153284	1.46348	-0.0316634	0.197286	-0.0630389	0.247558	P1P2	FALSE
ASIC1	-0.0624217	0.226299	-0.112389	0.0614954	-0.0605684	0.448212	P1P2	FALSE
ASIC2	0.00271739	1.66669	-0.0351684	0.667518	-0.0605711	0.344501	ENST00000359872.6	FALSE
ASIC3	-0.00756643	0.764447	0.00503498	1.63157	0.0331823	0.865022	P1P2	FALSE
ASIC4	0.00827815	0.334588	0.0237289	0.292564	0.0258736	1.0874	P1P2	FALSE
ASIC5	0.00323551	0.84754	-0.011764	0.961598	-0.0506236	0.553663	P1P2	FALSE
ASIP	-0.0024467	1.51324	0.0181782	0.430675	0.0586619	0.34609	P1P2	FALSE
ASL	-0.00186623	1.54928	-0.0284698	0.725219	-0.0304647	0.976598	P1P2	FALSE
ASMT	-0.0023603	1.8341	-0.00456959	1.82245	0.0199083	1.69455	P1P2	FALSE
ASMTL	-0.0106039	0.157522	0.0134203	1.03395	0.0501898	0.500534	P1P2	FALSE
ASNA1	-0.10827	0.000236025	-0.121385	0.00043212	0.117523	0.00213212	P1P2	FALSE
ASNS	0.00330954	1.07016	-0.0228463	0.185274	-0.0630954	0.135731	P1P2	FALSE
ASNSD1	-0.0125954	0.463847	0.00911691	0.851606	0.0584621	0.183482	P1P2	FALSE
ASPA	0.00692071	0.473181	0.0137335	0.502096	0.00694827	1.52032	P1P2	FALSE
ASPDH	-0.0205449	0.104331	0.0099239	0.976266	0.113217	0.398097	P1P2	FALSE
ASPG	0.00150393	1.99664	-0.0101278	0.959513	-0.0253669	1.1042	P1	FALSE
ASPG	-0.0036141	0.840599	-0.0102601	1.16099	-0.00736181	1.52327	P2	FALSE
ASPH	0.000603423	1.79934	-0.0693588	0.707677	-0.12456	0.360636	P1P2	FALSE
ASPHD1	0.00142271	1.39551	0.00851741	1.16129	0.013196	1.94096	P1P2	FALSE
ASPHD2	-0.0670363	0.355277	-0.0714344	0.564257	0.0630142	0.722981	P1P2	FALSE
ASPM	-0.00309581	1.27785	0.0067281	1.10514	0.0235804	1.0333	P1P2	FALSE
ASPN	-0.012955	0.773334	-0.00865359	1.72183	0.0270163	1.26332	P1P2	FALSE
ASPRV1	0.000184352	1.03493	-0.00984105	0.759293	-0.0504125	0.651042	ENST00000320256.4	FALSE
ASPSCR1	-0.00103642	1.17702	0.00353337	1.61714	0.00530186	1.20998	P1P2	FALSE
ASRGL1	-0.0016873	1.31163	0.00331395	1.87305	0.00252684	1.92889	P1P2	FALSE
ASS1	0.0013727	1.28735	-0.0205163	1.15555	-0.0466625	0.404607	P1P2	FALSE
ASTE1	-0.00463578	1.75803	0.0396468	0.115853	0.0810534	0.0769423	P1P2	FALSE
ASTL	-0.00205268	1.7129	-0.0104116	1.36494	-0.0240035	1.95974	ENST00000342380.2	FALSE
ASTN1	-0.00640471	1.90652	0.0193562	1.92244	0.0277194	1.68928	P1P2	FALSE
ASTN2	0.00239412	0.78916	0.00100709	1.31122	-0.00827017	1.87531	P1P2	FALSE
ASUN	-0.0626998	0.889253	-0.0897157	0.205074	-0.0228491	1.2945	P1P2	FALSE
ASXL1	0.00114037	0.630773	-0.00834684	0.798078	-0.0287645	0.692422	P1P2	FALSE
ASXL2	0.0122338	0.0510245	-0.00736648	1.44954	-0.0592793	0.281232	P1P2	FALSE
ASXL3	0.000919891	1.62036	-0.00660971	1.23529	-0.0163917	1.10325	P1P2	FALSE
ASZ1	-0.00801946	0.710233	-0.0135606	1.63926	0.0128707	1.61331	P1P2	FALSE
ATAD1	-0.00364063	0.925754	-0.0147356	0.764761	-0.0205026	1.26212	P1P2	FALSE
ATAD2	-0.00205817	1.52994	0.0117412	1.2895	0.0238833	0.999969	P1P2	FALSE
ATAD2B	0.000816071	1.86546	-0.00758443	1.15202	-0.0152994	1.1792	P1P2	FALSE
ATAD3A	-0.00450952	1.87028	-0.0180496	1.72579	-0.0407523	1.86595	P1P2	FALSE
ATAD3B	-0.0068391	0.463189	-0.0189177	0.479072	-0.032311	1.26212	P1	FALSE
ATAD3C	0.00804299	0.212183	-0.0532612	0.2547	-0.0381757	0.585541	P1P2	FALSE
ATAD5	-0.0319782	0.00756216	-0.0500248	0.137464	0.0342045	0.359411	P1P2	FALSE
ATAT1	0.00750055	0.370708	0.0198863	0.337331	0.0279367	1.57436	P1P2	FALSE
ATCAY	0.00148198	1.6051	0.00986805	0.817909	0.0176965	1.05197	P1P2	FALSE
ATE1	-0.000843695	1.43187	0.00555661	1.64839	0.0311616	1.34944	P1P2	FALSE
ATF1	0.00701096	0.54624	0.0800545	0.000502669	0.162492	0.0015782	P1P2	FALSE
ATF2	-0.00273974	1.01524	-0.0217735	0.459903	-0.0362822	0.795062	P1P2	FALSE
ATF3	0.000208518	1.99529	0.0614343	0.0031147	0.125368	0.00362419	P1P2	FALSE
ATF4	-0.0241114	0.077389	0.0338959	0.0379087	0.124976	0.00475239	P1P2	FALSE
ATF5	-0.309665	0.000236839	-0.457594	0.000295256	-0.0795968	0.675217	P1P2	FALSE
ATF6	-0.00998428	0.315809	-0.00378129	1.12142	0.0261377	1.80188	P1P2	FALSE
ATF6B	-0.0067354	0.794792	-0.00847165	1.36863	-0.00118353	1.47438	P1P2	FALSE
ATF7	-0.011497	0.114309	-0.0295535	0.398668	-0.0161026	1.53054	P1P2	FALSE
ATF7IP	-0.00755551	0.51018	0.00932451	0.967869	0.0356481	0.586242	P1	FALSE
ATF7IP	-0.000214278	0.966321	-0.0316495	0.142713	-0.0543967	0.328913	P2	FALSE
ATF7IP2	-0.0309463	0.0798022	-0.0515989	0.454737	-0.0248662	1.76465	P1P2	FALSE
ATG10	-0.00183856	1.21567	0.00453074	0.930576	0.0119583	0.780082	P1P2	FALSE
ATG12	0.00594959	1.71952	0.0156956	0.980478	0.0170165	1.02363	P1P2	FALSE
ATG13	-0.00222655	1.69835	0.0150673	0.676782	0.0404091	0.730974	P1P2	FALSE
ATG14	-0.0013988	1.66669	0.0477114	0.0780511	0.102039	0.092465	P1P2	FALSE
ATG16L1	-0.0256337	0.247778	-0.0266921	0.58016	-0.0146745	1.80721	P1P2	FALSE
ATG16L2	-0.0100715	0.337711	0.00655347	0.277504	0.083872	0.143511	P1P2	FALSE
ATG2A	-6.76958e-05	1.79801	0.0145255	0.868262	0.0303176	0.757103	P1P2	FALSE
ATG2B	-0.0121635	0.237644	-0.0342782	0.145098	-0.0342763	0.451716	P1P2	FALSE
ATG3	-0.0060548	0.450806	0.00564863	1.82112	0.0373706	0.669418	P1P2	FALSE
ATG4A	-0.000106528	1.16311	0.0344805	0.0100377	0.0796055	0.0824612	P1P2	FALSE
ATG4B	-0.00386895	1.91459	0.0110022	1.00275	0.018876	0.807264	P1P2	FALSE
ATG4C	-0.00632252	0.51371	-0.00144998	1.7021	0.0257362	1.23712	P1P2	FALSE
ATG4D	0.0018787	1.06019	-0.0168094	1.96255	-0.0367637	1.27531	P1P2	FALSE
ATG5	-0.00199468	1.2086	-0.0234293	0.620028	-0.0414921	0.722097	P1P2	FALSE
ATG7	0.010459	1.00676	0.0287053	0.3286	0.0155836	1.02905	P1P2	FALSE
ATG9A	-0.00495865	0.580151	0.0145055	0.845773	0.0524928	0.361183	P1P2	FALSE
ATG9B	0.00389306	0.803286	0.00660427	0.966823	0.00510691	1.70377	P1P2	FALSE
ATHL1	-0.0117663	0.138707	0.0073938	1.20764	0.0603557	0.408191	P1P2	FALSE
ATIC	-0.183502	0.0314086	-0.39104	0.00158299	-0.092863	0.0294646	P1P2	FALSE
ATL1	-0.00443999	1.85687	-0.0293323	1.1407	-0.0439989	0.775453	P1P2	FALSE
ATL2	-0.0142302	0.372953	-0.0933592	0.208477	-0.134654	0.119605	P1P2	FALSE
ATL3	-0.00474253	1.11277	-0.0777047	0.798078	-0.134364	0.636254	P1P2	FALSE
ATM	-0.0112649	0.275257	-0.326214	0.00023189	-0.650283	0.000224101	P1P2	TRUE
ATMIN	-0.00932263	0.260808	-0.0060848	1.30034	0.0122741	1.31764	P1P2	FALSE
ATN1	-0.001335	1.30919	0.0187691	0.646768	0.0427576	0.593999	P1P2	FALSE
ATOH1	-0.00466051	1.33118	-0.0101821	0.659999	-0.0259795	1.16343	P1P2	FALSE
ATOH7	0.00595121	1.17238	0.00596483	1.41947	-0.00945328	1.82988	P1P2	FALSE
ATOH8	-0.00149831	1.89578	-0.00743121	1.68372	-0.00787011	1.77129	P1P2	FALSE
ATOX1	0.00408741	1.1747	-0.0297556	0.425729	-0.0731528	0.260544	P1P2	FALSE
ATP10A	-0.00554535	1.14009	-0.025635	0.476397	-0.0307824	0.530956	P1P2	FALSE
ATP10B	-0.00100818	1.64042	0.00865482	1.51924	0.0281735	0.903224	P1P2	FALSE
ATP10D	-0.0054264	0.69628	-0.0119499	1.17049	-0.0220713	1.92219	P1P2	FALSE
ATP11A	-0.00336616	1.5661	-0.00674553	1.93447	-0.0071644	1.84456	P1P2	FALSE
ATP11B	-0.0971375	1.08241	-0.179025	0.354239	-0.0452452	0.960507	P1P2	FALSE
ATP11C	-0.0102717	0.191093	-0.0171452	0.804656	-0.0108369	1.58861	ENST00000361648.2	FALSE
ATP12A	-0.0562917	0.580151	-0.0602985	0.725219	0.0587124	0.952483	P1P2	FALSE
ATP13A1	-0.0204701	0.00522043	-0.0418973	0.029145	-0.0236837	1.05967	P1P2	FALSE
ATP13A2	-0.0110325	0.197208	0.0288587	0.138039	0.0863964	0.014162	P1P2	FALSE
ATP13A3	0.0088096	0.481873	-0.0197231	0.298193	-0.068807	0.128302	P1P2	FALSE
ATP13A4	-0.0102061	0.84754	-0.0144924	1.83176	0.0158948	1.09971	P1P2	FALSE
ATP13A5	-0.00287494	1.243	-0.0057649	1.53202	-0.00754596	1.79256	P1P2	FALSE
ATP1A1	-0.337755	0.000236025	-0.362933	0.000235894	-0.1199	0.16135	P1P2	FALSE
ATP1A2	-0.00391364	0.544765	-0.0253561	0.526158	-0.0199239	0.901203	P1	FALSE
ATP1A2	-0.00471533	0.574021	-0.0103392	0.814109	-0.0182088	1.64726	P2	FALSE
ATP1A3	-0.00350193	1.95089	-0.00552733	1.63014	-0.00565201	1.59121	P1P2	FALSE
ATP1A4	0.00645478	0.681646	0.00371759	0.390511	0.00556536	1.1692	P1	FALSE
ATP1A4	-0.00095427	1.53767	0.00303518	1.5551	0.00944677	1.36669	P2	FALSE
ATP1B1	-0.00303396	1.13323	-0.0522269	0.0963334	-0.0983076	0.060159	P1P2	FALSE
ATP1B2	0.000752215	1.90879	-0.00604856	1.56025	-0.0260482	0.994632	P1P2	FALSE
ATP1B3	-0.0174939	0.00464305	-0.0510321	0.0518428	-0.0320471	0.813909	P1P2	FALSE
ATP1B4	-0.0203114	0.41752	-0.0444305	0.164783	-0.0307385	0.413609	P1P2	FALSE
ATP2A1	9.07477e-05	1.45081	-0.00779598	1.56154	-0.0361737	1.86327	P1P2	FALSE
ATP2A2	-0.0097547	0.742269	-0.0233165	0.217937	-0.0257086	1.65775	P1P2	FALSE
ATP2A3	-0.00928392	0.817562	-0.0358812	0.287017	-0.0455299	0.7002	P1P2	FALSE
ATP2B1	0.00201491	0.776836	-0.0236489	0.160283	-0.0614732	0.1155	P1P2	FALSE
ATP2B2	0.00571206	0.383177	-0.0298222	0.252907	-0.0773015	0.111618	P1	FALSE
ATP2B2	-0.0113887	0.0258585	0.0252619	0.582456	0.0823593	0.0821275	P2	FALSE
ATP2B3	-0.0107243	0.717276	-0.0217634	0.332174	-0.0165254	1.76332	P1P2	FALSE
ATP2B4	0.000967283	1.55662	-0.00712269	1.69886	-0.0107289	1.27563	P1P2	FALSE
ATP2C1	0.0167241	0.0416499	0.0248945	0.520459	0.00668501	1.88066	P1P2	FALSE
ATP2C2	-0.00773896	0.173033	-0.0225371	0.491919	0.00310543	1.84191	P1P2	FALSE
ATP4A	-0.000109528	1.78733	-0.0154615	0.725219	-0.0164996	0.809159	P1	FALSE
ATP4A	-0.0074696	0.644694	-0.0061023	1.87705	0.0232922	1.41267	P2	FALSE
ATP4B	0.009731	0.30855	0.0215522	0.19014	0.014971	1.4762	P1P2	FALSE
ATP5A1	-0.0921742	0.00136503	-0.0707692	0.170484	0.137445	0.00206955	P1	FALSE
ATP5A1	0.0037139	1.04149	-0.00951083	1.13501	-0.0363175	0.909301	P2	FALSE
ATP5B	-0.208368	0.00107794	-0.337002	0.0292806	0.0520414	0.519855	P1P2	FALSE
ATP5C1	-0.165763	0.0200908	-0.188369	0.0160236	0.173034	0.160263	P1P2	FALSE
ATP5D	-0.00328591	0.163941	0.00763766	1.32093	0.0373373	0.625712	P1P2	FALSE
ATP5E	-0.183517	0.000515234	-0.246845	0.00184603	0.0513863	0.409344	P1P2	FALSE
ATP5F1	-0.150313	0.000239297	-0.218526	0.00433111	0.0778778	0.424603	P1P2	FALSE
ATP5G1	5.70809e-05	1.83544	0.00470016	1.47856	0.016638	1.71301	P1P2	FALSE
ATP5G2	-0.00479152	0.938134	-0.0107263	1.88505	-0.0112104	1.29943	P1P2	FALSE
ATP5G3	-0.0183146	0.447587	-0.0690974	0.20073	-0.0703284	0.472015	P1P2	FALSE
ATP5H	-0.0994809	0.0117783	-0.0694174	1.98395	0.202839	0.0582697	P1P2	FALSE
ATP5I	-0.158574	0.000241779	-0.0962293	0.00928141	0.287673	0.000264183	P1P2	TRUE
ATP5J	-0.0121629	0.0788294	-0.016715	1.38839	0.013286	0.982943	P1P2	FALSE
ATP5J2	-0.09517	0.000267971	-0.0562126	0.162721	0.184445	0.000390684	P1P2	FALSE
ATP5J2-PTCD1	-0.100046	0.000267971	-0.0883691	0.0969046	0.135592	0.000461167	P1	FALSE
ATP5J2-PTCD1	-0.201193	0.0180807	-0.162225	0.00353328	0.236969	0.0919962	P2	FALSE
ATP5L	-0.0879906	0.000608729	-0.0926537	0.0200315	0.0838297	0.00830696	P1P2	FALSE
ATP5L2	-0.0190141	0.41752	0.00286919	1.8944	0.0421642	0.687266	ENST00000505920.1	FALSE
ATP5O	-0.118201	0.00162043	-0.0287461	1.81713	0.283149	0.00222926	P1P2	FALSE
ATP5S	-0.00563146	1.11301	-0.00476594	1.70033	-0.00398905	1.64596	P1P2	FALSE
ATP5SL	-0.0566607	0.770562	-0.00226101	1.68896	0.20114	0.281232	P1P2	FALSE
ATP6AP1	-0.137822	0.000242612	-0.215806	0.000272206	-0.000993623	0.449143	P1P2	FALSE
ATP6AP1L	0.00293486	1.02296	-0.0269461	0.326064	-0.0553308	0.178676	P1P2	FALSE
ATP6AP2	-0.0897669	0.0022159	-0.108503	0.000501027	0.0250915	1.83922	P1P2	FALSE
ATP6V0A1	-0.0102971	1.38678	-0.0111249	0.961598	-0.00744869	1.76199	P1P2	FALSE
ATP6V0A2	-0.0112317	0.562645	-0.00503008	0.741238	-0.00314265	1.86996	P1P2	FALSE
ATP6V0A4	-0.00368284	1.21921	0.00707562	1.8065	0.0268617	1.28373	P1	FALSE
ATP6V0A4	-0.000849156	1.51966	-0.00227744	1.75615	-0.00253214	1.90477	P2	FALSE
ATP6V0B	-0.012607	0.403644	-0.0265211	0.172317	-0.0297372	0.793134	P1P2	FALSE
ATP6V0C	-0.0814837	0.000320891	-0.226716	0.0015782	-0.238253	0.604186	P1P2	FALSE
ATP6V0D1	-0.0324997	0.134619	-0.0756918	0.431919	-0.031555	0.81963	P1P2	FALSE
ATP6V0D2	0.0124242	0.0112142	0.0286271	1.72974	-0.00124778	0.895156	P1P2	FALSE
ATP6V0E1	0.00277761	1.66669	0.00268553	0.52473	0.0105964	1.06298	P1P2	FALSE
ATP6V0E2	-0.0578768	0.652975	-0.0753497	1.60546	0.0123389	0.688124	P1P2	FALSE
ATP6V1A	-0.266943	0.000839884	-0.50734	0.000249153	-0.105438	0.0153545	P1P2	FALSE
ATP6V1B1	-0.00779986	0.501082	-0.00256381	1.36002	0.033652	1.74873	P1P2	FALSE
ATP6V1B2	-0.178175	0.000224902	-0.280576	0.000228732	-0.00985267	1.50467	P1P2	FALSE
ATP6V1C1	-0.172659	0.0002304	-0.294665	0.000235088	-0.0219509	1.0175	P1P2	FALSE
ATP6V1C2	0.0137528	0.788224	0.00936361	1.37233	-0.0227453	1.92219	P1P2	FALSE
ATP6V1D	0.00615402	0.305512	0.00725628	1.28229	-0.0136428	1.6525	P1P2	FALSE
ATP6V1E1	-0.0392822	0.00377679	-0.0681509	0.462531	0.0274442	0.901203	P1P2	FALSE
ATP6V1E2	0.0101789	0.427997	-0.022414	1.14526	-0.0806659	0.159009	P1P2	FALSE
ATP6V1F	-0.00468548	1.39676	-0.025004	0.329618	-0.0347249	0.375068	P1P2	FALSE
ATP6V1G1	-0.0686982	0.00229632	-0.122077	0.0224864	-0.0329461	0.890135	P1P2	FALSE
ATP6V1G2	0.00165555	1.44449	-0.0185868	0.815058	-0.0517453	0.528793	P1P2	FALSE
ATP6V1G3	-0.0125409	0.317301	-0.0211203	1.60157	-0.000794127	0.895156	P1P2	FALSE
ATP6V1H	-0.0361509	0.00464305	-0.0645305	0.0079638	-0.0307387	0.848595	P1P2	FALSE
ATP7A	-0.00638252	0.874167	0.0178864	0.725219	0.0320607	0.378458	P1P2	FALSE
ATP7B	-0.00716294	0.619459	-0.0153114	1.72711	0.0119307	1.51516	P1P2	FALSE
ATP8A1	-0.013784	0.164832	0.00016455	1.87171	0.0310118	0.931781	P1P2	FALSE
ATP8A2	-0.00864252	1.85419	0.00686978	1.06565	0.0347388	1.06077	P1P2	FALSE
ATP8B1	0.00544494	1.65354	0.0137394	0.356937	0.00565024	0.703675	P1P2	FALSE
ATP8B2	-0.00197217	1.93744	-0.0665228	0.0416416	-0.133736	0.0524494	P1	FALSE
ATP8B2	-0.0582271	0.183826	-0.0616977	0.981533	0.0176922	0.925761	P2	FALSE
ATP8B3	-0.00145324	1.05247	0.00910436	1.01238	0.0101891	0.730974	P1P2	FALSE
ATP8B4	0.00552323	0.860311	-0.0133353	0.732742	-0.0379998	0.385044	P1P2	FALSE
ATP9A	-0.00315165	1.59468	-0.0133731	1.776	-0.0208812	1.91147	P1P2	FALSE
ATP9B	-0.0061834	1.18751	-0.00618587	1.93581	0.0183428	1.36422	P1P2	FALSE
ATPAF1	-0.00876376	0.344551	0.00382707	1.21701	0.0379396	0.503311	P1P2	FALSE
ATPAF2	-0.0329936	0.00210015	0.0148096	0.767505	0.109274	0.0015077	P1P2	FALSE
ATPIF1	0.00461746	1.15273	-0.0128363	0.799954	-0.0346163	0.397508	P1P2	FALSE
ATR	-0.219952	0.000224902	-0.809317	0.000221014	-0.660539	0.0290374	P1P2	FALSE
ATRAID	-0.013884	0.23329	0.0114243	0.201077	0.0813044	0.0493546	P1P2	FALSE
ATRIP	-0.0801054	0.00715307	-0.407194	0.00023189	-0.592725	0.000224875	P1P2	TRUE
ATRN	0.00721271	0.978147	0.00870764	1.35102	0.00211526	1.77932	P1P2	FALSE
ATRNL1	-0.00636728	0.669744	0.015681	1.54611	0.0372493	0.837906	P1P2	FALSE
ATRX	-0.0421349	0.000407304	0.0223016	0.251247	0.150319	0.000356965	P1P2	FALSE
ATXN1	-0.0124136	0.228998	-0.0283206	0.542785	-0.00804917	1.53182	P1P2	FALSE
ATXN10	-0.241405	0.000236025	-0.343524	0.000248304	-0.0111242	1.08503	P1P2	FALSE
ATXN1L	-0.00169014	1.5711	0.00480538	0.797083	0.0123623	0.792965	P1P2	FALSE
ATXN2	-0.0200744	0.232505	-0.0718326	0.738553	-0.109942	0.289945	P1P2	FALSE
ATXN2L	-0.0317533	0.00322508	-0.0374097	0.269545	0.00475328	1.54983	P1P2	FALSE
ATXN3	-0.00484323	1.07683	0.000590289	1.86505	0.000637637	1.43649	P1P2	FALSE
ATXN3L	0.00450829	0.982178	0.0152521	0.249183	0.0281814	0.44722	P1P2	FALSE
ATXN7	-0.0112153	1.22276	-0.0286635	1.31971	-0.0147412	0.830182	ENST00000398590.3	FALSE
ATXN7	-0.0287645	0.0552807	-0.0192134	1.17742	0.0485325	0.190718	ENST00000538065.1	FALSE
ATXN7L1	-0.00093606	1.58562	0.000225881	1.86328	-0.00111489	1.48757	P1P2	FALSE
ATXN7L2	0.00640049	0.29879	-0.0723214	0.0205719	-0.178397	0.0194557	P1P2	FALSE
ATXN7L3	0.0309829	0.000295812	-0.064542	0.00783768	-0.227623	0.000486133	P1P2	TRUE
ATXN7L3B	-0.00720388	0.624292	0.0255664	0.855508	0.0603874	0.370583	P1P2	FALSE
AUH	0.00853273	1.82206	0.0101736	0.889093	0.01462	1.76332	P1P2	FALSE
AUNIP	0.0103315	0.831022	0.0736624	0.0124291	0.128233	0.0325356	P1P2	FALSE
AUP1	0.0011867	1.82072	0.0182084	0.192207	0.0470602	0.257143	P1P2	FALSE
AURKA	-0.0933679	0.000234405	-0.0840762	0.0025123	0.195476	0.00346208	P1P2	FALSE
AURKAIP1	-0.0354411	0.0930326	-0.0189031	0.692978	0.0669764	0.671104	P1P2	FALSE
AURKB	-0.281016	0.000223354	-0.520915	0.000222538			P1P2	FALSE
AURKC	-0.000776573	1.62731	-0.0466121	0.423885	-0.11683	0.332502	P1P2	FALSE
AUTS2	-0.0229911	0.36959	0.00973076	0.971013	0.0798206	0.14114	P1P2	FALSE
AVEN	0.00134222	1.5661	-0.0253013	0.522591	-0.0558781	0.665212	P1P2	FALSE
AVIL	0.00939798	0.341381	0.0106639	1.97325	-0.0273471	1.21939	P1P2	FALSE
AVL9	-0.0199185	0.00432776	-0.0612689	0.00153568	-0.073403	0.0363886	P1P2	FALSE
AVP	-0.00837051	1.53638	-0.0131104	0.873196	-0.00149866	1.08963	P1P2	FALSE
AVPI1	0.0113138	0.220601	-0.00101143	1.7021	-0.0116141	1.15422	P1P2	FALSE
AVPR1A	-0.00726002	1.60119	-0.00522681	1.86105	0.0274714	1.95706	P1P2	FALSE
AVPR1B	-0.00318015	1.52994	-0.0362129	0.129797	-0.0734746	0.186087	P1P2	FALSE
AVPR2	0.00296481	1.31407	0.0162056	1.80252	0.037756	1.62113	P1P2	FALSE
AWAT1	0.00924799	0.158385	-0.00505703	1.70341	-0.0307883	0.426455	P1P2	FALSE
AWAT2	-0.000807754	1.51966	0.00854721	0.852581	0.0322963	1.18079	P1P2	FALSE
AXDND1	-0.00334666	1.8341	0.0125592	0.612072	0.0336125	0.52377	P1P2	FALSE
AXIN1	-0.00539863	1.98871	-0.00867419	1.76938	-0.0237087	1.41142	P1P2	FALSE
AXIN2	0.00991906	0.15781	-0.00588315	1.73106	-0.0315583	0.611305	P1	FALSE
AXIN2	0.00366843	0.95897	-0.0173496	0.518332	-0.0651351	0.328402	P2	FALSE
AXL	-0.00870629	0.485945	0.00772961	1.93447	0.0373213	0.840813	P1P2	FALSE
AZGP1	0.0031059	0.853416	-0.0029488	1.92378	-0.00730502	1.09186	P1P2	FALSE
AZI1	-0.00421796	0.87915	-0.0357988	0.39341	-0.0607994	0.528793	P1P2	FALSE
AZI2	0.00629287	1.09248	-0.0172278	0.800893	-0.0639542	0.829219	P1P2	FALSE
AZIN1	-0.0159421	0.736868	-0.0385703	0.337851	-0.0195422	0.820487	P1P2	FALSE
AZU1	0.00301415	1.16195	-0.0107683	1.01238	-0.027101	0.746222	P1	FALSE
AZU1	-0.0403343	0.0372988	-0.0736585	0.201425	-0.0179283	1.10758	P2	FALSE
B2M	0.00629976	0.60274	0.00842137	1.05247	0.00937983	1.83789	P1	FALSE
B2M	0.0197678	0.166627	-0.0203303	0.408142	-0.122492	0.121906	P2	FALSE
B3GALNT1	-0.0078622	1.14698	-0.0518701	0.101577	-0.0826222	0.164864	P1P2	FALSE
B3GALNT2	0.00295197	0.787288	0.00571941	1.44326	0.0258652	1.90477	P1P2	FALSE
B3GALT1	0.00490992	1.09024	0.0157135	1.38097	-0.0125375	1.54596	P1P2	FALSE
B3GALT2	0.00157094	1.33364	-0.0155404	0.799954	-0.0356564	0.467376	P1P2	FALSE
B3GALT4	0.00925639	0.30794	-0.0189722	0.651709	-0.0624976	0.263979	P1P2	FALSE
B3GALT5	-0.0105315	0.119473	-0.0397059	0.701601	-0.0434994	1.62504	ENST00000343118.4,ENST00000398714.2	FALSE
B3GALT5	-0.00718339	0.519564	0.00502111	1.00813	0.032096	0.691396	ENST00000380618.1	FALSE
B3GALT5	-0.0128553	0.807078	-0.0173414	1.63796	0.0157504	0.603398	ENST00000380620.4	FALSE
B3GALT6	0.00280468	1.72615	-0.0303314	0.288396	-0.0506816	0.131726	P1P2	FALSE
B3GALTL	8.10702e-05	1.30798	0.0189259	0.216092	0.0554552	0.170586	P1P2	FALSE
B3GAT1	-0.0095705	0.950605	-0.0152371	1.32457	-0.00168537	1.48963	P1P2	FALSE
B3GAT2	0.0125908	0.0295668	-0.00351673	1.1832	-0.0659066	1.43397	P1P2	FALSE
B3GAT3	-0.00239209	1.20625	0.0131414	0.608119	0.041271	0.567903	P1P2	FALSE
B3GNT1	-0.00366435	1.08241	0.0324985	0.157803	0.0793512	0.177412	P1P2	FALSE
B3GNT2	-0.00170873	1.19218	-0.0509657	0.0794933	-0.102504	0.0985161	P1P2	FALSE
B3GNT3	-0.00480306	1.80068	-0.00335258	1.21936	0.00698947	1.43397	P1P2	FALSE
B3GNT4	-0.0134256	0.331487	-0.0354044	1.46971	-0.0389568	1.94901	P1P2	FALSE
B3GNT5	-0.012563	1.25607	-0.00297261	1.442	0.0326102	0.715044	P1P2	FALSE
B3GNT6	-0.00169696	1.45967	0.00622516	0.780387	0.0257143	1.1234	P1P2	FALSE
B3GNT7	0.00517527	0.33559	0.026893	1.4202	0.0051143	1.08405	P1P2	FALSE
B3GNT8	-0.00128006	1.39676	0.00456045	1.32822	0.00856352	1.14734	P1P2	FALSE
B3GNT9	0.00490286	0.309404	-0.013161	0.540596	-0.0394152	0.151098	P1P2	FALSE
B3GNTL1	-0.0377236	1.96434	-0.11189	1.27989	0.0265932	0.775275	P1	FALSE
B3GNTL1	0.00994692	0.777041	0.00894185	0.592477	-0.00521054	1.55112	P2	FALSE
B4GALNT1	-0.00472221	0.69023	0.0257764	0.0359912	0.0737483	0.0241118	P1P2	FALSE
B4GALNT2	-0.00329208	1.94954	0.0114533	0.830332	0.0261893	0.946246	P1P2	FALSE
B4GALNT3	0.0122409	0.227068	0.0297628	0.250833	0.0242361	0.973434	P1P2	FALSE
B4GALNT4	-0.00845536	0.273029	0.00366593	0.804656	0.0201008	0.258414	P1P2	FALSE
B4GALT1	-0.0043901	0.629149	-0.0196538	1.06895	-0.0271009	1.89539	P1P2	FALSE
B4GALT2	-0.00633331	1.01971	-0.00791787	1.39955	0.00504512	1.80987	P1P2	FALSE
B4GALT3	-0.00260403	1.37932	-0.0150153	0.812213	-0.0215599	0.81963	P1P2	FALSE
B4GALT4	-0.00432313	1.11163	0.0189375	0.953271	0.0487545	0.971328	P1P2	FALSE
B4GALT5	-0.00278262	0.840715	0.0403052	0.00325197	0.0980501	0.00398078	P1P2	FALSE
B4GALT6	-0.00101913	1.63779	-0.00931117	1.24058	-0.020703	1.27891	P1P2	FALSE
B4GALT7	-9.19499e-05	1.4851	0.0092384	1.94115	0.00659001	1.89271	P1P2	FALSE
B9D1	0.00149271	1.56092	-0.00897288	0.967869	-0.0226259	0.947284	P1P2	FALSE
B9D2	0.00711998	0.975818	0.0201613	0.212802	0.0234592	0.870211	P1P2	FALSE
BAALC	-0.0103404	0.212815	-0.00159904	1.82112	0.0238046	1.16228	P1P2	FALSE
BAAT	-0.000745227	1.96838	-0.00353131	1.95853	-0.00639815	1.75669	P1	FALSE
BAAT	0.00736984	0.186771	0.030614	0.470419	0.0243246	1.20294	P2	FALSE
BABAM1	-0.0148947	0.0644885	-0.0521911	1.63302	-0.0618751	1.74963	P1P2	FALSE
BACE1	-0.0117195	1.36939	0.0300766	0.099218	0.09825	0.291339	P1P2	FALSE
BACE2	-0.00952679	1.71423	0.0370819	0.0244994	0.104586	0.0545263	P1P2	FALSE
BACH1	0.0125653	0.0469514	0.0242125	0.0682812	0.0284751	0.993566	P1P2	FALSE
BACH2	0.00660012	0.178681	-0.00277763	1.73502	-0.0411956	0.656021	P1P2	FALSE
BAD	-0.00490047	0.965269	0.0216149	0.141663	0.0552299	0.0900977	P1P2	FALSE
BAG1	-0.00803229	0.34721	-0.00769154	1.44828	0.0163616	1.18311	P1P2	FALSE
BAG2	0.0133103	0.533063	-0.0228455	1.68372	-0.062442	0.482065	P1P2	FALSE
BAG3	-0.00504361	0.657977	-0.00296984	1.64317	0.0125176	1.9745	P1P2	FALSE
BAG4	-0.0099873	0.440564	-0.0232592	0.283364	-0.0384834	0.894151	P1P2	FALSE
BAG5	-0.00398929	0.662164	-0.0174103	1.56669	-0.0021256	1.7183	P1P2	FALSE
BAG6	-0.0386516	1.34469	-0.0305461	1.00917	0.0674304	1.08628	P1P2	FALSE
BAGE	-0.00204043	1.93744	0.00161326	1.96522	-0.00892993	1.95572	P1P2	FALSE
BAGE3	-0.00246004	1.63255	-0.00444423	1.61065	-0.0110374	1.81121	P1P2	FALSE
BAGE4	-0.00246004	1.63255	-0.00444423	1.61065	-0.0110374	1.81121	P1P2	FALSE
BAGE5	-0.00246004	1.63255	-0.00444423	1.61065	-0.0110374	1.81121	P1P2	FALSE
BAHCC1	-0.00235151	0.808028	-0.012253	1.17395	-0.00683148	1.91683	P1P2	FALSE
BAHD1	0.0100216	0.0890252	-0.0133933	1.85572	-0.0501494	0.437064	P1P2	FALSE
BAI1	-0.00191606	1.64435	-4.76028e-05	1.53842	-0.00470687	1.79655	P1P2	FALSE
BAI2	-0.000101902	1.97551	-0.00951036	0.996548	-0.0189581	0.988697	P1P2	FALSE
BAI3	-0.00905282	0.363483	0.0220965	0.367881	0.0619236	0.113572	P1P2	FALSE
BAIAP2	-0.00436519	1.99529	-0.0108163	1.03612	-0.010268	1.68007	P1P2	FALSE
BAIAP2L1	-0.0140605	0.498999	-0.0564056	0.0494298	-0.0872563	0.0718892	P1P2	FALSE
BAIAP2L2	0.00755758	0.233215	0.0113231	1.03597	0.000710508	1.87012	P1	FALSE
BAIAP2L2	-0.00486086	1.69175	-0.0101978	1.05357	-0.00646698	1.58991	P2	FALSE
BAIAP3	-0.00468355	0.530164	-0.0282394	0.34518	-0.0307742	0.451716	P1P2	FALSE
BAK1	-0.00966932	0.112339	-0.00931013	1.15555	0.016146	1.23238	P1P2	FALSE
BAMBI	-0.00555629	0.602997	-0.00293414	1.84817	0.0114015	1.22995	P1P2	FALSE
BANF1	-0.00505818	0.725251	-0.0211175	0.608908	-0.0360466	0.848595	P1P2	FALSE
BANF2	-0.00438342	1.08353	-0.0250067	0.15079	-0.0520365	0.388764	P1P2	FALSE
BANK1	0.00494637	1.25234	-0.0211766	0.500405	-0.0442488	0.430546	P1P2	FALSE
BANP	-0.0234381	0.744075	-0.0432495	0.372327	-0.014755	0.886129	P1P2	FALSE
BAP1	-0.0361347	1.32017	-0.0952051	0.387053	-0.0859919	0.338723	P1P2	FALSE
BARD1	-0.172605	0.0151902	-0.434024	0.000233484	-0.277068	0.00566534	P1P2	TRUE
BARHL1	-0.00868537	1.83276	-0.00929611	1.47982	-0.00221763	1.84991	P1P2	FALSE
BARHL2	-0.00803041	0.135124	0.0197582	0.759293	0.0613619	0.221598	P1P2	FALSE
BARX1	-0.00752127	0.454042	-0.00234947	1.82777	0.0199579	1.38526	P1P2	FALSE
BARX2	0.000855648	1.48893	-0.0269126	0.218678	-0.0574985	0.192731	P1P2	FALSE
BASP1	0.00113728	1.8341	0.00541214	1.26553	0.0126301	1.42895	P1P2	FALSE
BATF	-0.0121888	1.73411	-0.0382841	0.626442	-0.0383797	0.457544	P1P2	FALSE
BATF2	0.00441826	1.04698	0.0122447	1.36617	0.0225673	1.81654	P1P2	FALSE
BATF3	-0.0186347	0.249844	-0.0244925	0.927505	-0.0179899	1.87933	P1P2	FALSE
BAX	-0.00486435	0.965269	0.00758032	0.883113	0.0309261	0.531678	P1P2	FALSE
BAZ1A	-0.0196541	0.435506	-0.100559	0.000797173	-0.158837	0.00134612	P1P2	FALSE
BAZ1B	-0.00699802	0.564153	-0.0491234	0.290706	-0.0678036	0.441487	P1P2	FALSE
BAZ2A	0.00735882	0.946438	0.0210582	0.277504	0.0246056	1.04103	P1	FALSE
BAZ2A	-0.000374449	1.96299	0.00223274	1.63405	0.00675791	1.61852	P2	FALSE
BAZ2B	0.0078371	1.14698	-0.0441493	0.0421066	-0.0936708	0.0109122	P1P2	FALSE
BBC3	-0.00746252	0.628338	-0.0201154	0.159525	-0.0313322	0.567147	P1P2	FALSE
BBIP1	-0.00215715	0.849496	-0.0461685	0.027303	-0.090582	0.133716	P1P2	FALSE
BBOX1	-0.00552139	1.83699	-0.0316789	1.42072	-0.0703539	1.34698	P1	FALSE
BBOX1	0.0110229	0.140006	-0.00655217	1.44075	-0.0355763	1.04321	P2	FALSE
BBS1	0.000531901	1.76335	-0.027192	0.157232	-0.0649164	0.279423	P1P2	FALSE
BBS10	-0.00661893	0.907355	-0.0148463	0.597141	-0.0308604	1.35559	P1P2	FALSE
BBS12	-0.00254342	1.71158	-0.0103836	0.902131	-0.0185534	0.946246	P1P2	FALSE
BBS2	-0.0028545	1.59468	-0.0337322	0.459922	-0.0585667	0.6907	P1P2	FALSE
BBS4	-0.00842189	0.747694	-0.00288992	1.64317	0.0252423	0.73992	P1P2	FALSE
BBS5	0.00235268	1.12953	0.0189731	0.70037	0.0426058	1.03451	P1P2	FALSE
BBS7	-0.0136712	0.653807	0.0204955	0.777615	0.0457447	0.331473	P1P2	FALSE
BBS9	-0.00194319	1.88504	-0.0128019	0.514802	-0.0253732	0.601039	P1P2	FALSE
BBX	0.00189704	1.32873	-0.0188414	0.647589	-0.0397726	0.869222	P1P2	FALSE
BCAM	0.0109155	0.25276	-0.0223037	1.68372	-0.0789748	1.25615	P1P2	FALSE
BCAN	0.0123063	0.337711	-0.043059	0.379071	-0.126262	0.333017	P1P2	FALSE
BCAP29	-0.0032621	1.40551	0.00641827	1.82644	0.0113899	1.62766	P1P2	FALSE
BCAP31	-0.00823344	0.75679	-0.0125434	1.42947	-0.0134092	1.08628	P1P2	FALSE
BCAR1	-0.00524518	0.785419	0.00939391	1.50394	0.0257711	0.958742	P1	FALSE
BCAR1	0.0115622	0.210993	0.0262214	0.0963334	0.0149754	0.676182	P2	FALSE
BCAR3	0.00915315	0.682502	0.0250036	0.242267	0.0239604	1.09971	P1	FALSE
BCAR3	-0.0153937	0.239644	0.0206956	0.302947	0.0697117	0.0174645	P2	FALSE
BCAS1	-0.00475488	1.28735	0.0337632	0.451517	0.0850468	0.398097	ENST00000395961.3	FALSE
BCAS2	-0.171912	0.000253686	-0.301547	0.000263111	-0.0441104	0.662026	P1P2	FALSE
BCAS3	0.00836178	0.988559	0.023786	0.594029	0.010034	1.35559	P1P2	FALSE
BCAS4	-0.00474969	1.29813	0.00169949	1.0191	0.0228959	0.77321	P1P2	FALSE
BCAT1	0.00707052	1.44449	0.00566183	1.05138	0.0037951	1.83521	P1P2	FALSE
BCAT2	-0.0132728	0.25276	-0.00647617	1.74558	0.0517194	0.754373	P1P2	FALSE
BCCIP	-0.1179	0.00292219	-0.2364	0.0194563	-0.0414867	0.752742	P1P2	FALSE
BCDIN3D	-0.00946468	0.470467	0.00762238	1.06565	0.0517577	0.405799	P1P2	FALSE
BCHE	0.00497309	0.908473	0.00416501	1.20764	-0.00440655	1.57224	P1P2	FALSE
BCKDHA	-0.00376071	1.46475	0.0371567	0.237872	0.0434299	0.291339	P1	FALSE
BCKDHA	-0.00370877	1.28977	0.121865	1.78793	0.267942	1.29338	P2	FALSE
BCKDHB	-0.00917437	0.964218	0.0127252	0.981533	0.047989	0.297915	P1P2	FALSE
BCKDK	-0.00427127	0.906339	-0.00547799	1.94917	0.00760077	1.49345	P1P2	FALSE
BCL10	-0.00211667	0.71199	-0.0035066	0.625638	0.00581658	1.34207	P1P2	FALSE
BCL11A	0.00741786	0.55739	-0.0250034	0.433164	-0.065368	0.188722	P1P2	FALSE
BCL11B	-0.00454173	1.45841	0.00391148	1.14298	0.0201387	1.02905	P1P2	FALSE
BCL2	-0.00349178	1.52094	-0.00331873	1.68372	-0.00406338	1.99463	P1P2	FALSE
BCL2A1	-0.00267073	1.62862	-0.0137429	1.89706	-0.0326856	1.73681	P1P2	FALSE
BCL2L1	-0.0270304	0.00195451	-0.0244852	1.33675	0.0331765	0.231167	P1	FALSE
BCL2L1	-0.0191173	0.148553	-0.0156649	0.750232	0.0366807	0.963975	P2	FALSE
BCL2L10	0.00635324	0.849327	-0.00681008	1.93942	-0.0236139	0.848568	P1P2	FALSE
BCL2L11	-0.0253688	0.324336	-0.0413327	1.70473	-0.00388821	1.17383	P1	FALSE
BCL2L11	0.00463626	0.977936	-0.0100751	1.64056	-0.0351104	1.63549	P2	FALSE
BCL2L12	-0.00749108	1.21567	0.0379524	0.0861793	0.10443	0.208372	P1P2	FALSE
BCL2L13	-0.0145601	0.0848206	-0.0455387	0.834176	-0.039423	1.93828	P1P2	FALSE
BCL2L14	-0.00378261	1.35455	0.00385439	1.49123	0.00464438	1.11661	P1	FALSE
BCL2L14	-0.00339174	1.29583	0.0253092	0.502923	0.067346	0.316333	P2	FALSE
BCL2L15	-0.0020786	1.99664	0.00316592	1.24531	0.00814481	1.35067	P1P2	FALSE
BCL2L2	-0.00440101	0.534516	-0.0212454	0.170484	-0.0342008	1.23001	P1P2	FALSE
BCL2L2-PABPN1	-0.00262353	1.62862	-0.0177456	0.408739	-0.0342008	1.04978	P1P2	FALSE
BCL3	-0.0158332	0.579382	-0.0622128	0.208477	-0.0581016	1.08851	P1P2	FALSE
BCL6	-0.0116215	0.0703715	-0.00371583	1.26553	0.0205982	0.883132	P1P2	FALSE
BCL6B	0.00897164	0.0563611	-0.000148485	1.71788	-0.0487486	0.377892	P1P2	FALSE
BCL7A	3.65922e-06	0.785419	-0.0283126	0.344126	-0.0585229	0.138543	P1P2	FALSE
BCL7B	0.00771543	0.596451	0.00789118	1.06345	-0.00645948	1.71962	P1P2	FALSE
BCL7C	-0.0143159	0.241254	-0.0321471	0.371212	0.00550244	1.53311	P1P2	FALSE
BCL9	0.00519266	0.639015	0.0291247	0.155488	0.0377255	0.405996	P1P2	FALSE
BCL9L	-0.00674395	0.629961	-0.0133026	1.74822	0.00480175	1.6016	P1P2	FALSE
BCLAF1	-0.0513752	0.00137839	-0.161964	0.00154545	-0.17604	0.012776	P1P2	FALSE
BCMO1	-0.00381886	0.711111	0.0117548	0.688692	0.0472376	0.573972	P1P2	FALSE
BCO2	-0.00362849	1.79934	-0.00939023	1.22641	-0.0264335	1.79522	P1P2	FALSE
BCOR	0.00290369	1.80602	0.0151358	1.05357	0.0145869	1.24662	P1P2	FALSE
BCORL1	0.0180565	0.0125273	-0.00958303	1.1407	-0.0859882	0.0858615	P1P2	FALSE
BCR	-0.131773	0.00124799	-0.146618	0.167164	0.0807887	0.017252	P1P2	FALSE
BCS1L	-0.0878389	0.000266145	-0.0712389	0.00444169	0.12976	0.00085844	P1P2	FALSE
BDH1	0.00325579	1.18517	0.0202906	0.673404	0.0319824	1.00211	P1	FALSE
BDH1	-0.00936103	0.452098	-0.00453657	1.84906	0.0281033	1.0258	P2	FALSE
BDH2	-0.0129778	0.245315	-0.00491019	1.06345	0.0262598	1.65906	P1P2	FALSE
BDKRB1	0.0055055	1.94416	0.0157563	1.06235	0.0380742	0.943136	P1P2	FALSE
BDKRB2	-0.0205033	0.856363	-0.0593914	1.70473	-0.0625305	1.35929	P1P2	FALSE
BDNF	-0.00263094	1.18751	-0.0102832	1.25243	-0.0157363	1.519	P1P2	FALSE
BDP1	-0.107538	0.000369656	-0.188825	0.000340076	-0.088112	0.422142	P1P2	FALSE
BEAN1	0.00904247	1.36531	0.00993608	0.76603	0.00864889	1.87779	P1P2	FALSE
BECN1	-0.000506768	1.84347	0.0252239	0.15553	0.0666608	0.289945	P1P2	FALSE
BEGAIN	0.000296812	1.96838	-0.00938236	0.748428	-0.000748795	1.57824	P1	FALSE
BEGAIN	-0.00578187	0.490909	-0.00720086	1.45583	0.0326041	0.592442	P2	FALSE
BEND2	-0.00166186	1.79667	-0.00639188	1.70736	0.008849	1.74873	P1P2	FALSE
BEND3	0.00473281	1.15388	0.0367558	0.34518	0.0596299	0.881137	P1P2	FALSE
BEND4	0.00510891	0.570108	-0.012824	0.659563	-0.0678291	0.112798	P1P2	FALSE
BEND5	-0.00421811	0.828684	0.00929562	0.770127	0.038497	0.397386	P1P2	FALSE
BEND6	0.0143845	0.408226	0.0197582	0.311843	0.00333021	1.13292	P1P2	FALSE
BEND7	0.00455545	1.66406	0.00819507	1.02962	0.00151718	1.9423	P1P2	FALSE
BEST1	0.0114573	0.077072	0.0554836	0.0570973	0.0860388	0.263117	P1	FALSE
BEST1	0.00182421	1.91996	-0.0158303	0.698143	-0.0558202	0.605763	P2	FALSE
BEST2	-0.0298445	0.330458	-0.0738254	0.0060188	-0.071621	0.0462155	P1P2	FALSE
BEST3	-0.00524635	1.778	0.0117708	0.46515	0.0586864	0.36448	P1P2	FALSE
BEST4	-0.00786643	1.09024	0.0210129	0.379071	0.0633677	0.133466	P1P2	FALSE
BET1	-0.0937054	0.00170633	-0.165999	0.000597305	-0.0875666	0.826336	P1P2	FALSE
BET1L	-0.00290459	1.61424	-0.0124041	1.64448	-0.00219598	1.89137	P1P2	FALSE
BEX1	-0.00624449	1.29583	-0.0107061	0.677628	-0.0187164	1.24305	P1P2	FALSE
BEX2	-0.00257914	0.960018	0.00382718	1.72842	0.0219826	1.31155	P1P2	FALSE
BEX4	0.00621119	0.293589	0.00161837	0.722571	-0.00621756	1.70773	P1P2	FALSE
BEX5	-0.00944405	0.238843	-0.0112	1.32214	0.0174213	0.913365	P1P2	FALSE
BFAR	-0.00287447	1.42684	-0.0345073	0.550862	-0.0762499	0.433924	P1P2	FALSE
BFSP1	-0.0126752	0.0629665	-0.00778213	1.3785	0.0311859	1.13249	P1	FALSE
BFSP1	0.0137044	0.0598396	0.0165704	0.447675	-0.0174205	1.37411	P2	FALSE
BFSP2	0.00663997	0.452745	0.0065749	1.0307	0.00683423	1.89003	P1P2	FALSE
BGLAP	-0.195225	0.000416917	-0.271216	0.00687366	0.0602833	0.434739	P1P2	FALSE
BGN	0.00667765	0.916529	-0.00263494	0.889093	-0.0258096	0.78101	P1P2	FALSE
BHLHA15	-0.00575918	0.385476	-0.00595729	1.33066	0.00336558	1.2088	P1P2	FALSE
BHLHA9	0.0020175	0.942281	0.0013485	1.80252	-0.00523181	1.70773	P1P2	FALSE
BHLHB9	-0.00218015	1.30433	0.0225888	0.128102	0.089474	0.1951	P1P2	FALSE
BHLHE22	-0.00086968	1.14583	0.00242159	0.895097	0.011231	1.16113	P1P2	FALSE
BHLHE23	0.00932409	0.106391	0.0183279	0.998491	-0.00513336	1.7183	P1P2	FALSE
BHLHE40	-0.0076447	0.229385	0.0319293	0.176031	0.0788597	0.0405446	P1P2	FALSE
BHLHE41	-0.00320632	0.69023	-0.000284773	1.49631	0.0188749	0.993566	P1P2	FALSE
BHMT	-0.00893993	0.32535	0.00644787	1.24176	0.0505781	0.637886	P1P2	FALSE
BHMT2	-0.0275992	0.108907	-0.0349511	1.55253	0.0399795	1.24662	P1P2	FALSE
BICC1	-0.0198733	0.0769139	-0.0282888	0.901124	0.0141737	1.49728	P1P2	FALSE
BICD1	-0.000559498	1.88235	0.0101709	1.17626	0.0150735	0.93384	P1P2	FALSE
BICD2	-0.00340262	1.44828	-0.0572688	0.163308	-0.0979461	0.0890225	P1P2	FALSE
BID	-0.00140748	0.990691	-0.00428192	1.72315	0.0172718	1.33717	P1P2	FALSE
BIK	-0.0181235	0.0331976	-0.0291494	0.385332	0.00309238	1.32861	P1P2	FALSE
BIN1	0.0035426	1.28252	-0.028874	0.915276	-0.0731625	0.520202	P1P2	FALSE
BIN2	-0.000769787	1.01215	0.00584121	1.48109	0.0196209	1.5011	P1P2	FALSE
BIN3	0.000789277	1.54412	-0.0515469	0.0740092	-0.112193	0.078532	P1P2	FALSE
BIRC2	0.00307779	1.70099	-0.0324282	0.141141	-0.0852308	0.20945	P1P2	FALSE
BIRC3	-0.0109702	1.26806	-0.0134613	1.4508	0.00542826	1.297	P1P2	FALSE
BIRC5	-0.256893	0.000324163	-0.38495	0.00141875	-0.117706	0.284972	P1P2	FALSE
BIRC6	-0.00317363	1.01539	0.0042918	1.40826	0.00579126	1.27171	P1P2	FALSE
BIRC7	-0.019448	0.802339	0.0103491	0.496025	0.111351	0.444665	P1P2	FALSE
BIRC8	0.00313923	1.02622	-0.0130863	0.687837	-0.0358149	0.504007	P1P2	FALSE
BIVM	0.00450734	1.0284	0.00329883	1.85572	0.00430271	1.18195	P1	FALSE
BIVM	0.00625833	0.466487	0.0143214	0.673404	0.0112918	1.58991	P2	FALSE
BIVM-ERCC5	-0.015169	0.485265	-0.0075589	1.97191	0.0271586	0.391663	ENST00000602836.1	FALSE
BLCAP	0.00698268	0.56642	0.0366046	0.186906	0.0197162	0.501227	P1P2	FALSE
BLID	0.00825497	0.284309	0.0113269	0.348357	0.00169245	1.02363	ENST00000560104.1	FALSE
BLK	0.0129597	0.47514	-0.00325638	1.78527	-0.0521428	0.705416	P1P2	FALSE
BLM	-0.0940134	0.000243447	-0.223864	0.000580139	-0.120592	0.614488	P1P2	FALSE
BLMH	-0.00901886	1.11843	0.0264428	0.409338	0.0609309	0.0844874	P1P2	FALSE
BLNK	0.0160198	0.0171233	0.00786137	1.55253	-0.0450197	0.334049	P1P2	FALSE
BLOC1S1	0.0077766	0.692819	0.0283127	0.24267	0.0265609	0.632998	P1P2	FALSE
BLOC1S2	-0.0346863	0.0102118	-0.0310473	0.39109	0.0528934	0.660188	P1P2	FALSE
BLOC1S3	-0.00454492	1.45714	-0.00166539	1.96656	0.00129588	1.50493	P1	FALSE
BLOC1S3	0.00396175	0.859315	0.00173163	1.6929	-0.0167606	1.57954	P2	FALSE
BLOC1S4	-0.0134301	0.366852	-0.019009	1.1329	0.0136981	1.58093	P1P2	FALSE
BLOC1S5	0.00379945	0.488673	-0.0164385	0.55234	-0.0547281	0.214171	P1P2	FALSE
BLOC1S6	0.00272376	1.24413	0.0245344	0.589382	0.0340238	0.714165	P1P2	FALSE
BLVRA	0.00278011	1.33977	0.00729095	0.635333	0.0119291	0.919481	P1	FALSE
BLVRA	0.00211088	1.29098	-0.0162391	1.68503	-0.00863463	1.61722	P2	FALSE
BLVRB	0.00183571	1.0284	-0.0127115	1.53458	-0.020459	0.721213	P1P2	FALSE
BLZF1	-0.0135725	0.128673	-0.0187187	1.96121	-0.0117524	0.729193	P1P2	FALSE
BMF	0.00404306	1.72085	-0.00148667	1.91843	-0.0150403	1.30791	P1P2	FALSE
BMI1	-0.00202619	1.90249	0.0155109	0.6329	0.0270049	0.623295	P1P2	FALSE
BMP1	-0.000260099	1.99529	0.0262982	0.045892	0.0762008	0.0967816	P1P2	FALSE
BMP10	-0.00297059	1.25803	0.0329361	0.100462	0.0677512	0.11353	P1P2	FALSE
BMP15	-0.0146768	0.112122	-0.00130157	1.73106	0.0451639	0.360089	ENST00000252677.3	FALSE
BMP2	-0.000956557	1.88906	0.0405717	0.0455906	0.0915579	0.108634	P1	FALSE
BMP2	-0.0141663	1.9751	-0.00966704	0.985758	0.0245714	1.55756	P2	FALSE
BMP2K	-0.0925528	0.92987	-0.113572	0.303425	0.0416333	1.91549	P1P2	FALSE
BMP3	-0.00929242	1.01539	-0.0327866	0.308727	-0.0383454	0.540399	P1P2	FALSE
BMP4	0.00673008	0.349884	0.010535	0.296778	0.0292952	1.51644	P1	FALSE
BMP4	0.00572651	0.315313	-0.00868673	0.884108	-0.0455618	0.305085	P2	FALSE
BMP5	-0.0102531	1.5158	0.00958561	0.454737	0.0449489	0.349818	P1P2	FALSE
BMP6	-0.021673	0.436766	-0.0687479	0.130041	-0.0582686	1.03449	P1P2	FALSE
BMP7	-0.00566172	0.358543	0.00182339	1.8065	0.0172556	0.912348	P1P2	FALSE
BMP8A	0.00549819	1.0981	-0.123364	0.556788	-0.283665	0.980825	P1P2	FALSE
BMP8B	0.0108756	0.240014	-0.0080905	1.51621	-0.0489923	0.570181	P1P2	FALSE
BMPER	0.00413371	1.95492	0.0343391	0.434412	0.0834299	0.807264	P1P2	FALSE
BMPR1A	-0.00374744	0.536701	0.00405634	0.720808	0.0189655	0.33096	P1P2	FALSE
BMPR1B	0.00146154	1.33609	-0.010068	1.61195	-0.0257863	1.2241	P1P2	FALSE
BMPR2	-0.00163955	1.77933	0.00390062	1.93848	-0.00487778	1.95303	P1P2	FALSE
BMS1	-0.208203	0.000224902	-0.322042	0.000227949	0.0155004	1.23451	P1P2	FALSE
BMX	-0.00224524	1.55962	0.00246346	0.707677	0.0259234	1.02039	P1P2	FALSE
BNC1	0.00176058	1.0208	0.000898739	1.62884	-0.009761	1.81121	P1P2	FALSE
BNC2	-0.00285967	1.07016	0.0195106	0.3415	0.0427075	0.175216	P1P2	FALSE
BNIP1	-0.156587	0.000241779	-0.38108	0.000292278	-0.131925	0.0833126	P1P2	FALSE
BNIP2	0.00237125	1.32017	0.026222	0.14088	0.0486361	0.214171	P1P2	FALSE
BNIP3	-0.00697234	0.582461	-0.0025388	1.96388	0.0170471	1.13819	P1P2	FALSE
BNIP3L	0.0065858	0.463189	0.00303158	1.25125	-0.0336173	1.82988	P1P2	FALSE
BNIPL	0.00237826	0.840599	0.0265561	0.247542	0.0254041	0.288093	P1P2	FALSE
BOC	-0.0119233	0.0979574	0.0225662	0.97861	0.0836784	0.150453	P1P2	FALSE
BOD1	0.0179634	0.0343606	7.35941e-05	1.55382	-0.060772	0.566393	P1P2	FALSE
BOD1L1	-0.156506	0.000271658	-0.49116	0.000224842	-0.460799	0.00111146	P1	TRUE
BOD1L1	0.0121543	0.0747292	-0.0139679	1.83575	-0.0728856	0.67703	P2	FALSE
BOD1L2	0.00614616	1.21567	0.0140204	1.07558	0.00958615	1.79123	P1P2	FALSE
BOK	0.00287275	0.381458	-0.00897652	1.21232	-0.0417257	0.382442	P1P2	FALSE
BOLA1	-0.00211185	1.04368	-0.00656393	1.0307	-0.0120515	1.45161	P1	FALSE
BOLA1	-0.0152943	0.161876	0.00609668	1.50776	0.0284379	0.752557	P2	FALSE
BOLA2	0.00241416	1.36815	0.000298705	1.8291	-0.00734869	1.69586	ENST00000330978.3	FALSE
BOLA2B	0.00241416	1.36815	0.000298705	1.8291	-0.00734869	1.69586	ENST00000305321.4	FALSE
BOLA3	-0.0701648	0.000268888	0.0284967	1.3088	0.251365	0.000304706	P1P2	TRUE
BOLL	-0.00650112	0.320302	-0.0115639	1.03938	-0.0036855	1.98121	P1P2	FALSE
BOP1	-0.179761	0.0463347	-0.258455	0.479742	0.0269024	0.4753	P1	FALSE
BOP1	0.0105511	1.18517	0.0159487	0.929551	-0.00114456	1.94498	P2	FALSE
BORA	-0.162243	0.000553781	-0.0170646	1.74426	0.348965	0.00111534	P1P2	TRUE
BPGM	0.0143535	0.0276253	-0.000681584	0.91122	-0.0544029	1.31764	P1P2	FALSE
BPHL	-0.00173927	1.44449	-0.0144189	0.788737	-0.0224503	0.935901	P1P2	FALSE
BPI	0.00893297	0.761364	0.0193941	0.489194	0.0125912	1.48454	P1P2	FALSE
BPIFA1	-0.00613567	0.971591	0.00774555	1.34776	0.0441504	1.21233	P1	FALSE
BPIFA1	-0.00545598	0.570212	0.00772432	0.574826	0.0289009	0.482065	P2	FALSE
BPIFA2	0.0110649	0.0712549	0.0131065	0.941886	-0.0125663	1.1042	P1P2	FALSE
BPIFA3	-0.00821205	0.594885	-0.0117708	1.0889	0.000969457	1.64203	P1P2	FALSE
BPIFB1	-0.00801839	0.41205	-0.0181199	0.901124	-0.0184848	1.67744	P1P2	FALSE
BPIFB2	-0.00899565	0.0973091	0.00671335	1.61848	0.0415353	0.872763	P1P2	FALSE
BPIFB3	-0.0105891	0.341381	0.00833167	1.05905	0.0494763	0.637886	ENST00000375494.3	FALSE
BPIFB4	-0.00901185	0.067212	-0.0065108	1.65492	0.00822028	0.467376	P1P2	FALSE
BPIFB6	0.000700457	1.794	0.00199667	1.86238	-0.0178836	1.6906	P1P2	FALSE
BPIFC	-0.00836674	1.08576	-0.0180373	0.649235	-0.0264073	1.26691	P1P2	FALSE
BPNT1	-0.00182639	1.26326	0.0149475	0.92546	0.0308711	0.721213	P1P2	FALSE
BPTF	-0.0667465	0.00240774	0.11266	0.0256249	0.337942	0.000237591	P1P2	TRUE
BPY2	-0.000321297	1.97241	-0.00423153	1.79058	-0.0040549	1.69455	ENST00000331070.3,ENST00000382585.1	FALSE
BPY2B	-0.000321297	1.97241	-0.00423153	1.79058	-0.0040549	1.69455	ENST00000382392.1	FALSE
BPY2C	-0.000321297	1.97241	-0.00423153	1.79058	-0.0040549	1.69455	ENST00000382287.1	FALSE
BRAF	-0.0027409	0.997201	-0.0139266	1.0336	-0.0233136	1.11389	P1P2	FALSE
BRAP	-0.00850677	0.321307	-0.040658	0.466463	-0.0765465	1.47946	P1P2	FALSE
BRAT1	0.00696088	0.77426	-0.0181618	0.880131	-0.0601596	0.273164	P1P2	FALSE
BRCA1	-0.123429	0.000813525	-0.282525	0.000269447	-0.196408	0.00166738	P1P2	FALSE
BRCA2	-0.291332	0.000618705	-0.687048	0.000230306	-0.289256	0.0300157	P1P2	FALSE
BRCC3	-0.00623243	0.287531	-0.00899615	1.25125	-0.0125128	1.5951	P1P2	FALSE
BRD1	-0.00512618	0.724362	-0.0255976	0.178543	-0.0369187	0.404012	P1P2	FALSE
BRD2	-0.0580165	0.0188656	-0.159922	0.0129017	-0.151122	0.0288196	P1	FALSE
BRD2	0.0050537	0.435506	0.0218442	0.441956	0.0226771	1.12681	P2	FALSE
BRD3	-0.00275421	1.51966	0.036959	0.14036	0.075144	0.113135	P1P2	FALSE
BRD4	0.00537162	1.91459	0.00186568	0.412338	-0.024298	0.274052	ENST00000263377.2,ENST00000371835.4	FALSE
BRD7	-0.0114402	0.656307	0.0235643	0.285643	0.0841045	0.181868	P1P2	FALSE
BRD8	-0.127137	0.0039641	0.129077	0.00481583	0.638547	0.00426004	P1P2	TRUE
BRD9	-0.00448249	0.438662	-0.0270414	1.8424	-0.0519224	0.632998	P1P2	FALSE
BRDT	-0.00823671	0.691955	-0.0126328	1.00917	-0.0143406	1.64857	P1P2	FALSE
BRE	-0.0133345	0.0362133	-0.0671945	0.00419939	-0.0973807	0.0186179	P1P2	FALSE
BRF1	-0.10868	0.000367184	-0.209724	0.000335546	-0.132867	1.73152	P1P2	FALSE
BRF2	-0.00307229	0.41205	0.038544	0.279297	0.0686635	0.181226	P1P2	FALSE
BRI3	-0.0134205	1.7567	-0.0185431	0.738553	0.0214122	0.688124	P1P2	FALSE
BRI3BP	-0.0139135	0.13137	0.00477627	1.11015	0.0429523	0.139836	P1P2	FALSE
BRICD5	0.0059379	0.421803	0.0345682	0.0474262	0.0994087	0.207998	P1P2	FALSE
BRINP1	0.00444769	0.657977	-0.0118481	1.77865	-0.0350878	1.57177	P1P2	FALSE
BRINP2	0.000465342	1.5467	0.0378414	0.0684232	0.0889894	0.147265	P1P2	FALSE
BRINP3	0.002678	0.887157	0.028252	0.192878	0.0572454	0.481391	P1	FALSE
BRINP3	-0.0044661	1.68383	0.00222139	1.61324	-0.00183104	1.97853	P2	FALSE
BRIP1	-0.0341592	0.00634753	-0.0605463	0.0077753	-0.0179347	0.839843	P1P2	FALSE
BRIX1	-0.0968632	0.0100266	-0.150002	0.0389442	0.0271631	1.01996	P1P2	FALSE
BRK1	-0.00623977	0.536701	-0.0155254	1.34409	0.00511904	1.98121	P1P2	FALSE
BRMS1	-0.00677008	0.190757	-0.029652	0.131265	-0.0401593	0.198526	P1P2	FALSE
BRMS1L	0.0064613	1.05909	0.0432065	0.0249679	0.0894448	0.0937612	P1P2	FALSE
BROX	7.96642e-05	0.957922	-0.0536311	0.382477	-0.110994	0.685554	P1P2	FALSE
BRPF1	-0.00569447	1.33241	0.0285014	0.134491	0.0714418	0.0790142	P1P2	FALSE
BRPF3	-0.00587273	0.472466	0.035262	0.0877474	0.0907037	0.0368868	P1P2	FALSE
BRS3	-0.0107899	0.776113	0.0232403	0.192543	0.120064	0.193068	P1P2	FALSE
BRSK1	0.00841592	1.14353	0.0222253	0.562009	0.029186	1.6081	P1P2	FALSE
BRSK2	-0.0150789	0.305028	-0.0209759	1.77203	0.0324338	1.43397	P1P2	FALSE
BRWD1	-0.0109044	0.0908283	-0.0108843	1.94383	0.0128328	0.647737	P1P2	FALSE
BRWD3	-0.0111273	1.62862	-0.00886343	1.93714	0.0187908	1.10983	P1P2	FALSE
BSCL2	-0.00942454	0.178999	0.00822573	1.23113	0.0478559	0.437694	P1	FALSE
BSCL2	-0.000555368	1.91324	-0.0205332	1.97325	-0.0354758	1.62244	P2	FALSE
BSDC1	0.00285485	0.797617	-0.0180898	0.950158	-0.0553729	0.8225	P1P2	FALSE
BSG	-0.0152048	0.0904652	-0.0178926	0.276611	0.000560322	1.8887	P1P2	FALSE
BSN	0.00258331	0.965269	-0.0225683	0.599482	-0.0464622	0.322828	P1P2	FALSE
BSND	0.00483393	0.754966	-0.00593511	1.57442	-0.0251969	1.83789	P1P2	FALSE
BSPH1	0.00764696	0.908473	0.00186601	1.49343	-0.0207126	1.47194	P1P2	FALSE
BSPRY	0.00571118	1.30919	0.0129106	1.95452	0.0288717	1.83121	P1P2	FALSE
BST1	0.010436	0.224006	0.0161164	0.6329	0.024393	1.51772	P1P2	FALSE
BST2	0.0121778	0.832955	0.0257123	0.679323	0.0183392	1.80321	P1P2	FALSE
BSX	0.00427424	0.69628	-0.0177566	0.734983	-0.0412518	0.355197	P1P2	FALSE
BTAF1	-0.0953646	0.0100529	0.0251258	0.391669	0.294294	0.000280885	P1P2	TRUE
BTBD1	-0.0220713	0.106183	-0.020762	1.02854	0.0691523	0.536026	P1P2	FALSE
BTBD10	-0.0036757	1.04149	0.0209452	0.355316	0.0449223	0.206942	P1	FALSE
BTBD10	0.00414268	1.0624	0.00995001	0.977318	0.0117488	1.56789	P2	FALSE
BTBD11	0.00382924	0.911426	-0.00227313	1.9679	-0.0113924	1.39894	P1	FALSE
BTBD11	-0.00237591	1.30554	-0.0242341	1.73634	-0.0228501	1.99061	P2	FALSE
BTBD16	0.00286484	1.21803	-0.00823076	1.5474	-0.0248266	1.27891	ENST00000260723.4,ENST00000368994.2	FALSE
BTBD17	0.00102751	1.35209	0.0125208	0.574066	0.032069	0.779155	P1P2	FALSE
BTBD18	-0.000143075	1.75537	0.0106941	1.87438	0.0269942	1.73681	ENST00000422652.1	FALSE
BTBD18	0.0118721	0.308094	0.00477391	1.40778	-0.0262773	0.549843	ENST00000436147.3	FALSE
BTBD19	-0.00155787	1.04814	-0.0255423	0.211869	-0.0463701	0.63252	P1P2	FALSE
BTBD2	-0.00492807	1.95761	-0.0234461	1.54868	-0.0502266	1.70773	P1P2	FALSE
BTBD3	0.0127518	0.00835687	-0.0171533	1.51924	-0.073613	0.571691	P1P2	FALSE
BTBD6	-0.000118886	1.8676	0.0210491	0.484452	0.0438428	0.631374	P1P2	FALSE
BTBD7	0.00464688	0.671436	0.00395913	1.52818	-0.00328738	1.2135	P1P2	FALSE
BTBD8	-0.000937941	1.52994	-0.0305314	0.586297	-0.0231748	0.399864	P1P2	FALSE
BTBD9	-0.00996283	0.195494	-0.032722	0.275275	-0.039334	1.21703	P1P2	FALSE
BTC	0.00750493	0.28157	0.00849971	0.450234	0.000775726	1.26452	P1P2	FALSE
BTD	-0.00532634	1.54412	0.0217492	0.188221	0.057379	0.183482	P1P2	FALSE
BTF3	-0.104217	0.000287871	-0.187064	0.0003013	-0.0526994	0.250723	P1P2	FALSE
BTF3L4	0.00738016	0.391853	0.00640112	1.27031	-0.00873219	1.94364	P1P2	FALSE
BTG1	-0.00284032	1.8743	-0.0662017	0.20073	-0.109665	0.0515485	P1P2	FALSE
BTG2	0.0113011	0.137933	-0.00772332	1.39707	-0.0449953	0.204812	P1P2	FALSE
BTG3	0.0024378	1.66406	-0.0131677	1.90908	-0.0342551	1.24781	P1P2	FALSE
BTG4	-0.00394525	1.59858	-0.00171692	1.69553	-0.00141578	1.74343	P1P2	FALSE
BTK	-0.00551857	1.39301	-0.0058005	1.30517	-0.00241917	1.33717	P1P2	FALSE
BTLA	-0.00469011	0.903295	-0.0255388	0.405758	-0.0532454	1.55627	P1P2	FALSE
BTN1A1	-0.00460645	0.614571	-0.021291	1.33734	-0.032656	1.77784	ENST00000244513.6	FALSE
BTN2A1	-0.00450089	1.56221	-0.0219967	0.224682	-0.047842	0.40879	P1P2	FALSE
BTN2A2	-0.00924108	0.24819	-0.0585751	0.0256854	-0.0980737	0.083977	P1P2	FALSE
BTN3A1	-0.0199327	1.45967	-0.0330888	0.291634	-0.0407393	0.78566	P1P2	FALSE
BTN3A2	0.00838113	0.514418	0.0238169	0.796204	0.0129348	1.95706	P1P2	FALSE
BTN3A3	0.00471493	1.54154	-0.0233095	0.703275	-0.0577728	1.01607	P1P2	FALSE
BTNL2	0.00580766	0.715511	-0.00373954	1.18784	-0.0383946	1.26691	P1P2	FALSE
BTNL3	0.00469409	1.48383	0.0102613	0.383617	0.0254369	0.805371	P1P2	FALSE
BTNL8	-0.00643165	1.52608	0.00472464	1.95319	0.0165207	1.54468	P1P2	FALSE
BTNL9	0.0189006	0.70498	0.00790019	1.22075	-0.110905	1.50365	P1	FALSE
BTNL9	-0.00715405	0.276152	0.0295611	0.319043	0.0798797	0.0963996	P2	FALSE
BTRC	-0.0782589	1.02731	-0.118825	0.723453	-0.00696279	1.55779	P1P2	FALSE
BUB1	-0.0834377	0.000274456	-0.139442	0.00028835	-0.0787914	0.384732	P1P2	FALSE
BUB1B	-0.127308	0.000724896	-0.2578	0.00044222	-0.126094	0.0231583	P1P2	FALSE
BUB3	-0.213679	0.00022646	-0.364975	0.000237514	-0.0383121	0.694159	P1P2	FALSE
BUD13	-0.19313	0.000253686	-0.382846	0.000322296	0.00335808	1.50215	P1P2	FALSE
BUD31	-0.0220493	0.121083	-0.119548	0.0269219	-0.184799	0.0538262	P1P2	FALSE
BVES	-0.00313155	1.90384	0.0045609	1.43323	0.0123731	1.88602	P1P2	FALSE
BYSL	-0.0649655	0.206673	-0.112197	0.52188	-0.0187395	1.87264	P1P2	FALSE
BZRAP1	0.00339013	1.14124	0.00870781	0.960555	0.0157574	1.35436	P1P2	FALSE
BZW1	-0.010132	0.0997203	0.0315197	0.492601	0.0970162	0.0650459	P1P2	FALSE
BZW2	-0.00988944	0.0739619	-0.00318364	1.76541	0.0307694	0.81963	P1P2	FALSE
C10orf10	0.0209337	0.0321434	-0.00604298	1.96388	-0.054177	0.385306	P1P2	FALSE
C10orf105	-0.0117691	1.18284	-0.0151428	1.2739	0.0058548	1.75536	P1P2	FALSE
C10orf107	-0.00689906	0.91417	-0.0108303	1.22075	-0.00399972	1.47904	P1P2	FALSE
C10orf11	-0.00870319	0.618656	-0.0125345	1.8984	0.0411391	1.54338	ENST00000372499.1	FALSE
C10orf111	-0.0384282	0.0317742	-0.0763686	0.0732527	-0.0261609	0.825376	P1P2	FALSE
C10orf112	0.000413138	1.91055	-0.00457018	1.74162	-0.000517718	1.44278	ENST00000454679.2	FALSE
C10orf113	0.00910528	0.427997	-0.0143409	1.02206	-0.0477982	0.629753	ENST00000529198.1,ENST00000534331.1	FALSE
C10orf118	0.000436296	1.46488	-0.00181823	1.90356	-0.0148316	1.45355	P1	FALSE
C10orf118	0.00382847	1.69856	0.0236255	0.228133	0.0368349	0.42019	P2	FALSE
C10orf12	0.0121008	0.0468042	0.00290411	1.30203	-0.0339369	0.685688	ENST00000286067.2	FALSE
C10orf120	-0.00485337	1.5364	0.0210317	0.8076	0.0480155	1.11389	P1P2	FALSE
C10orf126	0.00214137	1.08283	-0.00708314	1.76079	-0.0159661	1.54626	ENST00000375520.1	FALSE
C10orf128	0.0291189	0.657142	-0.023308	0.412338	-0.102235	0.0756904	P1P2	FALSE
C10orf129	-0.00378829	1.06913	0.00676762	1.72093	0.0323814	1.69347	P1P2	FALSE
C10orf131	-0.0107624	1.70232	-0.0175793	0.539868	-0.00654011	0.8225	P1P2	FALSE
C10orf137	-0.00579493	1.99933	-0.0137263	1.44452	-0.0141278	1.54725	P1P2	FALSE
C10orf2	-0.091433	0.0175962	-0.0599555	0.0453907	0.164533	0.11779	P1P2	FALSE
C10orf25	0.00256337	1.54928	0.0213245	1.2394	0.0379175	1.31885	P1P2	FALSE
C10orf32	-0.0109987	0.250259	0.0138498	1.56669	0.0569807	0.152208	P1P2	FALSE
C10orf35	-0.00931598	0.4163	-0.0193068	0.395741	-0.0144324	1.25496	P1P2	FALSE
C10orf53	-0.0212474	0.31284	-0.035395	1.49885	0.00730821	0.901203	P1P2	FALSE
C10orf54	0.00361466	0.936064	0.0195247	0.519749	0.0363441	0.778228	P1P2	FALSE
C10orf55	-0.00836208	0.47447	0.00917344	1.41324	0.0445544	1.24781	P1P2	FALSE
C10orf62	-0.00666226	1.79803	-0.00826985	1.14382	0.00332466	1.67294	P1P2	FALSE
C10orf67	0.00504516	0.91417	-0.00493548	1.22865	-0.0258615	0.825844	P1P2	FALSE
C10orf71	0.000610163	1.72615	0.0292024	0.479072	0.0455919	0.400682	P1P2	FALSE
C10orf76	0.00377928	0.905064	0.0148889	0.736767	0.0142613	1.43664	P1P2	FALSE
C10orf82	0.0119461	0.215863	0.0211053	1.21944	-0.0129832	1.95273	P1P2	FALSE
C10orf88	-0.0119039	0.228118	-0.022873	0.262636	-0.0118503	0.849659	P1P2	FALSE
C10orf90	0.00675975	0.839743	0.00725314	1.58087	-0.0160218	1.54339	ENST00000284694.7	FALSE
C10orf91	-0.00643358	1.54506	-0.0248017	0.329712	-0.0340493	0.476048	P1P2	FALSE
C10orf95	-0.00420149	0.820435	-0.0268158	0.645946	-0.0351323	0.879145	P1P2	FALSE
C10orf99	0.0118224	0.337711	0.0256847	0.0863523	0.0341684	0.589337	P1P2	FALSE
C11orf1	-0.00440182	1.14468	0.0199682	0.533344	0.0539758	0.253777	P1P2	FALSE
C11orf16	-0.0101278	0.0986695	-0.000462132	1.97235	0.0311273	0.741397	P1P2	FALSE
C11orf21	-0.0210274	0.034282	-0.0416802	0.548651	0.00719069	1.77793	P1P2	FALSE
C11orf24	-0.00973443	0.315809	-0.0227843	0.495339	-0.00430661	1.28252	P1P2	FALSE
C11orf30	-0.0427722	0.000555595	-0.119142	0.000502669	-0.119321	0.0658932	P1P2	FALSE
C11orf31	0.00367397	1.04478	-0.0399225	0.0866993	-0.0838703	0.03938	P1P2	FALSE
C11orf34	0.0175678	0.0194962	-0.0293057	0.247645	-0.113711	0.0460671	P1P2	FALSE
C11orf35	-0.0287068	0.293589	-0.00992198	1.80518	0.0679924	0.36986	P1P2	FALSE
C11orf40	-0.00169001	1.6956	0.00268473	1.42299	0.0176683	1.46203	ENST00000307616.1	FALSE
C11orf42	0.00450019	0.749508	0.00385348	1.35266	-0.00490123	1.77527	P1P2	FALSE
C11orf44	-0.035423	0.0860292	-0.115508	0.00279047	-0.119903	0.162221	ENST00000317019.2	FALSE
C11orf45	0.000775153	1.7832	0.0181956	0.574164	0.0328329	0.680913	P1	FALSE
C11orf45	-0.0673017	0.188798	-0.175862	0.456999	-0.0642913	1.44156	P2	FALSE
C11orf48	-0.0199936	0.134871	0.0120868	0.479742	0.0988488	0.0744558	P1	FALSE
C11orf48	-0.00531292	0.561892	-0.029176	0.899113	-0.0373291	1.23712	P2	FALSE
C11orf49	-0.00184881	1.56092	-0.00453739	1.56926	0.00784023	1.72358	P1P2	FALSE
C11orf52	-0.00290788	0.950605	0.00191524	1.47097	0.015476	1.09298	P1	FALSE
C11orf52	-0.0031541	1.79662	0.0134323	1.69028	0.02035	1.17152	P2	FALSE
C11orf53	0.000445811	1.52865	0.0116691	1.41324	0.0168727	1.26212	P1P2	FALSE
C11orf54	-0.01933	1.24175	-0.0208606	1.33431	0.0378482	1.35559	P1P2	FALSE
C11orf57	-0.0105771	0.091118	-0.0366315	1.66276	0.0629058	0.442504	P1P2	FALSE
C11orf58	-0.0150572	0.13063	0.0402821	0.0544737	0.103693	0.00372902	P1P2	FALSE
C11orf63	-0.0209911	0.111905	-0.0793715	0.0636009	-0.0985385	0.096973	P1P2	FALSE
C11orf65	0.0116548	0.242722	-0.00961119	1.10138	-0.0457885	0.446066	P1P2	FALSE
C11orf68	-0.00441269	0.750146	0.0393957	0.0346291	0.0955074	0.0151566	P1P2	FALSE
C11orf70	-0.00268415	1.50043	-0.0461119	0.030316	-0.0956029	0.0844874	P1P2	FALSE
C11orf71	-0.0114438	0.308915	0.0254606	0.22927	0.0700595	0.0444165	P1P2	FALSE
C11orf73	-0.0179633	0.0338135	0.0724262	0.000767314	0.199835	0.000727247	P1P2	FALSE
C11orf74	-0.0127228	0.402453	-0.00388808	1.82112	0.0277879	1.17267	P1P2	FALSE
C11orf80	0.00732908	0.366231	0.0333816	1.42718	0.0517206	1.96323	P1P2	FALSE
C11orf82	-0.0127489	0.148553	-0.221135	0.0014101	-0.427609	0.00127347	P1P2	TRUE
C11orf83	-0.00902432	1.79267	0.00670176	1.43072	0.0320112	0.973434	P1P2	FALSE
C11orf84	-0.0102037	0.821155	0.0124412	1.70768	0.0475899	0.359986	P1P2	FALSE
C11orf85	0.00774636	0.269053	-0.0304255	1.65623	-0.0232613	1.01393	P1P2	FALSE
C11orf86	-0.00718286	0.429242	-0.00234376	1.64709	0.0323705	0.985062	P1P2	FALSE
C11orf87	-0.00499655	1.239	-0.0216345	0.743736	-0.0379556	1.49611	P1P2	FALSE
C11orf88	-0.00940714	0.212815	0.00464635	1.34653	0.0379108	0.553663	P1P2	FALSE
C11orf91	-0.00666559	0.984302	-0.0171649	0.489194	-0.0303835	0.799709	P1P2	FALSE
C11orf94	-0.0101041	0.311287	-0.0106127	1.22996	-0.0530679	1.76465	P1P2	FALSE
C11orf95	0.00133869	1.11843	-0.0126859	1.44326	-0.0374553	1.30912	P1P2	FALSE
C11orf96	-0.0132398	0.0155367	-8.65681e-05	1.35021	0.0421353	1.44152	P1P2	FALSE
C12orf10	0.00423146	1.45714	0.00892471	1.8291	-0.0135514	1.70246	P1P2	FALSE
C12orf23	-0.00374993	1.69835	0.00418633	1.46213	0.0162945	1.37287	P1P2	FALSE
C12orf29	0.000510537	1.98049	0.00974836	0.984701	0.0114574	0.977654	P1P2	FALSE
C12orf39	0.00539478	0.636268	0.0196372	0.300088	0.00691696	1.56273	P1	FALSE
C12orf39	-0.0253022	0.200324	-0.00366945	1.43198	0.0598464	0.213805	P2	FALSE
C12orf4	-0.00798324	1.06573	-0.0155922	1.36002	0.00242399	1.62635	P1P2	FALSE
C12orf40	0.00089353	1.34736	0.0154341	1.55775	0.0204737	1.67875	P1P2	FALSE
C12orf42	-0.0202063	0.128187	0.0185454	0.635333	0.126084	0.189386	ENST00000378113.2,ENST00000548883.1	FALSE
C12orf43	-0.00669732	1.66538	-0.032786	0.195242	-0.0447212	0.310426	P1P2	FALSE
C12orf44	0.00326256	0.806129	0.0235686	0.346766	0.0368687	0.67703	P1P2	FALSE
C12orf45	-0.196211	0.00110385	-0.326238	0.00111905	-0.110764	0.224135	P1P2	FALSE
C12orf49	-0.00225896	1.88906	0.017607	0.513394	0.0424187	0.549957	P1P2	FALSE
C12orf5	-0.00341827	1.16033	-0.0150227	1.30609	-0.0239404	1.72742	P1P2	FALSE
C12orf50	-0.0109153	0.321307	0.0254715	0.648412	0.0684668	0.399274	P1P2	FALSE
C12orf52	-0.0139979	0.295945	-0.05961	0.0419201	-0.079332	1.09746	P1P2	FALSE
C12orf54	0.0101632	1.45354	-0.0186853	0.752807	-0.0702146	0.252583	P1P2	FALSE
C12orf55	0.000545161	1.97645	0.0433361	0.0202265	0.096584	0.0290459	P1P2	FALSE
C12orf56	-0.00587513	0.587278	-0.00624117	1.3115	0.00645434	1.70969	P1P2	FALSE
C12orf57	-0.00649813	1.7235	0.00320475	1.40701	0.00795489	1.74343	P1P2	FALSE
C12orf60	-0.27657	0.00546754	-0.487859	0.00546713			P1P2	FALSE
C12orf61	-0.00118206	1.64406	-0.0251606	0.140052	-0.0486784	0.176472	P1P2	FALSE
C12orf65	-0.101526	0.00435225	-0.0872023	0.323041	0.138221	0.0876057	P1P2	FALSE
C12orf66	0.0238837	0.125681	-0.00701119	1.26845	-0.0744358	0.0658932	P1P2	FALSE
C12orf68	0.00974241	0.790097	0.0176347	0.854532	0.0033626	1.16343	P1P2	FALSE
C12orf71	0.00064676	1.61331	0.00895015	1.23128	0.00938742	1.09377	ENST00000429849.2	FALSE
C12orf73	-0.0149731	0.170941	-0.0356096	0.138609	-0.0272647	0.587306	P1	FALSE
C12orf73	0.00602588	1.00032	0.0124907	0.830332	0.00795538	1.5421	P2	FALSE
C12orf74	0.00243084	1.31651	0.00461543	1.86905	0.0010577	1.80854	P1P2	FALSE
C12orf75	-0.00358509	1.88504	-0.0137044	1.53074	-0.0363238	1.97182	P1P2	FALSE
C12orf76	-0.00290658	1.86246	-0.0127697	0.898051	-0.0173986	1.24888	P1P2	FALSE
C12orf77	0.000939136	1.79286	0.0214725	0.162538	0.0418227	0.372264	P1P2	FALSE
C12orf79	0.0172879	0.284768	0.00826471	1.39211	-0.0573557	1.19476	P1P2	FALSE
C12orf80	0.00381242	0.757276	-0.0240809	0.526349	-0.0687747	0.282812	P1P2	FALSE
C13orf35	0.00873692	1.55373	0.0177517	0.954042	0.0226925	1.35315	ENST00000356049.1	FALSE
C13orf45	0.00479109	0.971591	-0.00158791	1.98662	-0.0198404	1.34821	P1P2	FALSE
C14orf1	-0.00700871	0.705854	0.0214806	0.716414	0.0670903	0.173972	P1P2	FALSE
C14orf105	-0.0103989	0.615451	-0.007889	1.70604	0.0124564	0.999969	P1P2	FALSE
C14orf119	-0.00193289	1.45081	-0.0110471	1.33553	-0.0173247	1.58472	P1P2	FALSE
C14orf132	-0.0244849	1.06294	-0.0134406	0.751796	0.0521188	1.00193	P1P2	FALSE
C14orf142	0.00655879	0.818519	0.0155154	1.01238	-0.00375872	1.79256	P1P2	FALSE
C14orf159	0.0105956	0.0485242	0.0426854	0.0333885	0.0628992	0.1951	P1P2	FALSE
C14orf164	0.00483372	0.266864	-0.0397176	0.196944	-0.0909258	0.0533638	P1P2	FALSE
C14orf166	-0.152499	0.00139049	-0.249066	0.000804805	-0.00617118	0.877204	P1P2	FALSE
C14orf166B	0.00233517	1.12227	-0.0186518	0.788214	-0.0456332	0.677045	P1P2	FALSE
C14orf169	0.0137991	0.0568471	0.0344377	0.110209	0.0114069	0.780082	P1P2	FALSE
C14orf177	-0.000683686	1.92668	-0.00788587	1.63014	-0.00759514	1.57954	ENST00000325812.2	FALSE
C14orf178	-0.0975059	0.000275394	-0.21272	0.00028835	-0.109774	0.0156974	P1P2	FALSE
C14orf180	-0.00429786	1.38752	-0.00924235	1.69739	-0.00472101	1.91524	P1	FALSE
C14orf180	0.00303925	1.57128	-0.010537	1.30276	-0.0205685	1.08182	P2	FALSE
C14orf182	0.00900677	0.435471	0.0166544	0.501202	0.00723589	1.45296	P1P2	FALSE
C14orf183	-0.00115322	1.74153	0.0181722	0.669196	0.0305331	0.76808	ENST00000305273.1	FALSE
C14orf2	-0.108382	0.000295812	-0.0643531	0.0018627	0.210811	0.00264465	P1P2	TRUE
C14orf28	0.000613798	0.998398	-0.0387186	0.0554992	-0.0824106	0.0480301	P1P2	FALSE
C14orf37	-0.00323893	1.97366	-0.0197056	1.02151	-0.0216503	1.12148	ENST00000267485.7	FALSE
C14orf39	-0.00698637	1.35332	-0.0162419	1.1124	-0.019233	1.42143	P1P2	FALSE
C14orf79	0.0123581	0.519055	-0.0379784	0.0974208	-0.116334	0.0608194	P1P2	FALSE
C14orf80	-0.0773518	0.00102195	-0.168636	0.000777149	-0.137234	0.0874299	P1P2	FALSE
C14orf93	0.00230427	1.81938	-0.0368828	0.154685	-0.0942904	0.22273	P1	FALSE
C14orf93	0.00762897	1.10711	-0.00821961	1.64578	-0.0419656	1.79922	P2	FALSE
C15orf26	-0.00157844	1.4407	0.00930282	1.09671	0.0297572	1.21703	ENST00000286732.4	FALSE
C15orf27	-0.00547412	0.353653	-0.045274	0.180446	-0.0433745	0.374505	P1P2	FALSE
C15orf32	-0.025857	0.196178	-0.0556529	1.88238	0.0232996	0.531279	P1P2	FALSE
C15orf38	-0.00442478	1.9857	-0.0199172	1.92378	-0.0125725	1.49855	P1P2	FALSE
C15orf38-AP3S2	0.00474439	0.841688	0.00956364	1.10791	0.0123309	1.78591	P1	FALSE
C15orf38-AP3S2	-0.00400588	1.8743	-0.0239685	0.440692	-0.0646071	0.398685	P2	FALSE
C15orf39	-0.00277293	0.957138	0.0247044	0.0744333	0.0602135	0.0514536	P1P2	FALSE
C15orf40	0.000274685	0.736868	-0.00139742	1.76541	0.0127115	1.7766	P1P2	FALSE
C15orf41	-0.272361	0.000275394	-0.398255	0.000237514	-0.156713	0.0109443	P1P2	FALSE
C15orf43	0.00716419	0.450806	0.0345062	0.342549	0.0550751	0.86527	P1P2	FALSE
C15orf48	0.00257918	1.18517	-0.0114715	1.31243	-0.0287771	0.954567	P1P2	FALSE
C15orf52	-0.0102391	0.336172	-0.0836914	0.00934047	-0.130616	0.0111317	P1	FALSE
C15orf52	-0.00300358	1.95089	-0.00801435	0.976266	-0.007727	1.30548	P2	FALSE
C15orf53	-0.00366607	1.88235	-0.047034	0.0548252	-0.0928743	0.297915	P1P2	FALSE
C15orf54	-0.00792589	1.22986	0.0315997	0.217567	0.0731907	0.106544	P1P2	FALSE
C15orf56	-0.00312822	1.10035	0.00880973	1.22524	0.0269215	0.787524	P1P2	FALSE
C15orf57	-0.0178163	0.00860492	-0.0497415	0.00563652	-0.0671892	0.185433	P1P2	FALSE
C15orf59	-0.0128721	1.27649	-0.0274616	0.474399	-0.0119333	1.1692	P1P2	FALSE
C15orf60	0.00431103	0.829763	0.00390671	0.92867	0.0355916	0.554406	P1P2	FALSE
C15orf61	-0.0352726	0.116084	-0.0476519	0.330128	-0.00601739	1.49091	P1P2	FALSE
C15orf62	-0.00372972	1.14353	-0.013858	0.848687	-0.0309476	1.00854	P1P2	FALSE
C15orf65	0.00150869	1.18168	0.00434948	1.74558	-0.0166582	1.63288	P1P2	FALSE
C16orf11	0.000494537	1.60641	0.0167737	0.767505	0.0343496	1.66562	P1P2	FALSE
C16orf13	-0.0318505	0.0428761	-0.0365089	0.530462	0.0151102	1.62896	P1P2	FALSE
C16orf3	-0.0129455	0.154391	-0.0116938	0.815011	-0.000800554	1.84639	ENST00000408886.2	FALSE
C16orf45	-0.00616995	0.527068	0.0184541	0.38091	0.0674055	0.179654	P1P2	FALSE
C16orf46	-0.0065519	1.83811	-0.013004	0.645126	-0.0203928	1.00211	P1P2	FALSE
C16orf47	0.00374564	1.36808	0.0124278	0.446223	0.0134916	1.059	ENST00000358463.2	FALSE
C16orf52	-0.0546715	0.0154932	-0.0544788	1.56207	0.0611489	0.0803695	P1P2	FALSE
C16orf54	0.00218274	1.15157	-0.0166063	1.39583	-0.0337645	1.38899	P1P2	FALSE
C16orf58	-0.00497534	0.775186	0.01023	0.989993	0.0358736	0.36228	P1P2	FALSE
C16orf59	-0.138257	0.00115914	-0.262126	0.00123295	-0.115307	0.0421388	P1P2	FALSE
C16orf62	-0.0149546	0.0379808	-0.0589133	0.00678163	-0.0993411	0.140617	P1P2	FALSE
C16orf70	0.0050349	0.660487	0.00468194	1.83176	-0.00977461	0.849571	P1P2	FALSE
C16orf71	0.0129203	0.251091	0.0117636	1.34531	-0.0224858	1.25257	P1P2	FALSE
C16orf72	-0.0244808	0.00174819	-0.108323	0.000387356	-0.133914	0.00565625	P1	FALSE
C16orf72	-0.00792249	0.575223	0.0235731	1.26792	0.0450262	0.691561	P2	FALSE
C16orf74	-0.0104609	0.0506922	-0.0386613	0.220167	-0.0339504	0.988247	P1P2	FALSE
C16orf78	-0.0103075	0.265744	0.0284261	0.170914	0.0845247	0.0236432	P1P2	FALSE
C16orf80	-0.0438463	0.00117279	-0.181378	0.000256042	-0.255942	0.000290589	P1P2	TRUE
C16orf82	-0.0376801	0.723037	0.0443474	1.64317	0.222243	1.28493	P1P2	FALSE
C16orf86	0.00824391	0.488673	0.018288	0.279297	0.0128402	1.05637	P1P2	FALSE
C16orf87	-0.00399809	0.740466	0.0190912	0.697281	0.0780838	0.506798	P1P2	FALSE
C16orf89	0.00634166	1.10486	-0.0304541	1.80385	-0.0694487	1.82321	P1P2	FALSE
C16orf90	-0.00626337	0.755234	-0.02718	0.772181	-0.0340841	1.15466	P1P2	FALSE
C16orf91	-0.00156106	1.59989	-0.0239983	0.585528	-0.0312335	0.870211	P1P2	FALSE
C16orf92	-0.00934802	0.288343	-0.012756	0.670801	0.00149478	1.92873	P1P2	FALSE
C16orf93	-0.037324	0.555894	-0.0786714	0.0182603	-0.0627566	0.247148	P1P2	FALSE
C16orf95	-0.0117126	0.573258	-0.0315813	0.503616	-0.018246	1.84723	P1P2	FALSE
C16orf96	-0.00601848	0.277049	-0.00735293	0.989993	0.00185672	1.81254	P1P2	FALSE
C16orf97	0.00797447	0.227068	0.0117019	0.921379	0.00209713	1.61722	ENST00000562818.1	FALSE
C16orf97	-0.0104164	0.48255	0.0162428	1.62624	0.0737667	0.935901	ENST00000566314.1	FALSE
C16orf97	0.00382348	1.06665	0.0161049	0.831028	0.021284	1.2066	ENST00000566628.1	FALSE
C17orf100	-0.0283319	0.0061339	-0.109015	0.17981	0.0189801	0.733611	P1P2	FALSE
C17orf102	-0.00159453	1.47625	-0.011783	1.68711	-0.0138186	1.90025	P1P2	FALSE
C17orf103	0.00182025	1.19335	0.0490098	0.0365656	0.112443	0.214171	P1P2	FALSE
C17orf104	0.00399825	1.08464	-0.0075106	1.96388	-0.0227117	1.59251	P1P2	FALSE
[truncated: 39,049 more rows]
