# Supplementary material for: Large-scale mapping of environmental-genetic interactions illustrates the dynamic nature of cell-cycle and DNA repair regulation
Source: Mol Cell. Author manuscript; Available in PMC 2026 Apr 10. (PMC13068139; doi:10.1016/j.molcel.2026.01.025)
Supplement: MMC8 [file NIHMS2148368-supplement-MMC8.xlsx]

## Sheet: Sheet1
	H2AFX	NONO	CDC25A	CHTF18	SMC3	PRRC2A	LSM12	PAN3	TAF13	CSRP2BP	XPO4	ZC3H4	NDC1	DBF4	GINS4	H2AFZ	PRMT5	USP15	PIH1D1	RAD51C	PSMA1	SETD1A	ZBTB14	NRF1	DZIP3	PQBP1	RNF8	RSRC2	SFR1	TIMM17B	TAF11	RAD51B	MTOR	DENR	ACLY	DPH1	CASD1	MOB4	RNASEH2B	ROMO1	CKS2	BTAF1	MDC1	NCAPG	GTF2A2	DAP3	CWC15	IDI1	PRKDC
H2AFX	-0.162436	1.37036	1.49828	0.997254	0.0309273	0.867206	2.19289	-0.235229	1.09184	1.60928	1.05829	1.04445	-0.20011	1.43398	-0.188275	-0.0918809	1.77705	1.26194	-0.0757841	0.261281	0.876528	-1.23604	-0.0132067	1.61844	-1.20811	0.126242	-4.03922	-0.135744	-0.274667	-0.168605	1.17989	0.319709	0.969586	-0.448447	1.31993	-0.49232	0.870169	0.208051	-0.16299	0.961838	-0.0932229	0.219272	-2.75822	-0.178078	1.28111	0.55214	0.0982458	0.731733	1.98937
NONO	1.37036	2.28598	-0.854445	-0.111401	0.977172	-1.334	2.00519	-0.85027	1.61846	-1.02813	-0.825436	0.251006	-0.306644	-0.297106	1.9567	0.197891	0.556119	-1.30231	-0.423799	1.02674	-0.034132	-0.391707	0.241742	0.0347536	-0.182057	1.54395	1.24222	-0.302797	-0.685261	0.0911226	0.966895	-0.572246	3.35826	-1.49949	0.820596	0.245676	-0.382412	0.40117	0.964675	0.262925	-0.53214	-1.17818	0.754128	0.636814	1.07176	-1.14822	0.581489	0.177664	2.24233
CDC25A	1.49828	-0.854445	4.27078	-2.48331	1.32151	4.64884	-0.466517	0.789429	-0.159316	2.31917	-1.72188	-0.781098	0.0763412	-0.0629606	1.48032	-0.000118767	1.04018	-1.5201	-0.617825	-0.966023	1.09992	3.0926	-0.855713	1.98619	0.111066	1.99769	0.778588	2.35804	-1.56065	1.50435	-1.53819	-2.04434	2.28917	2.02457	-1.09724	1.61017	0.48466	0.0544754	0.200201	-0.311451	1.48465	-1.02601	2.58283	-0.343596	1.79062	-1.31046	0.587875	0.492621	-0.513417
CHTF18	0.997254	-0.111401	-2.48331	3.25056	0.751451	2.55079	0.437273	0.386143	-1.72727	1.63022	0.258222	-0.608356	-0.182975	-1.33174	-0.0635055	0.185295	-0.615896	-1.56808	0.329169	-0.308327	0.713218	0.655432	0.182332	0.98733	-0.0234021	0.339536	0.736934	3.5168	-0.28004	0.285264	-1.47636	-0.69932	2.9383	-0.601709	-0.478722	1.54896	0.0564162	-0.656354	-0.185474	0.258783	0.324866	-0.00483217	2.02493	0.261201	0.59537	0.972976	0.0124544	0.986069	-1.45591
SMC3	0.0309273	0.977172	1.32151	0.751451	-1.62954	4.39231	0.670776	0.17445	0.127812	2.47923	1.28992	1.60574	-0.015141	0.869047	1.20098	0.27167	2.81895	0.760937	-0.303194	-0.486615	1.78881	1.06499	0.554957	3.17005	0.846291	0.313998	1.1051	2.86805	-0.370562	-0.0933998	1.1568	0.860536	1.09114	1.81578	0.661063	0.155663	1.93363	1.31127	-0.0137239	0.598278	0.317265	-0.226045	0.783942	1.13048	0.290889	1.17682	0.800189	1.0085	1.03161
PRRC2A	0.867206	-1.334	4.64884	2.55079	4.39231	-8.19418	2.4598	-1.15195	0.674501	-4.72334	-1.18191	0.283926	2.32653	1.64514	2.06725	-0.189588	2.29118	-0.00907141	-0.238366	4.66554	-1.61475	-1.44148	0.568581	3.27932	-0.909081	-1.67047	2.64749	-1.20192	3.64078	-2.59422	0.7064	5.28394	-2.25089	-6.55749	2.5073	-0.961161	2.82793	0.563194	0.0983949	0.100726	-0.662066	1.80578	1.43656	2.27723	0.838276	-4.41775	1.05346	1.76278	4.45407
LSM12	2.19289	2.00519	-0.466517	0.437273	0.670776	2.4598	-0.115924	1.49261	-0.792127	1.49765	-0.274571	0.740977	2.02961	0.883287	0.704048	0.375111	-0.141066	0.48533	-0.049375	-0.312697	1.11462	1.89188	-0.559179	2.36354	-0.243562	2.29126	1.32551	3.19877	-0.0879584	0.306284	-1.72225	0.956985	0.0373745	-1.62306	2.21521	0.865616	2.06814	-0.31091	-0.388913	0.110205	0.351879	-0.3216	0.888411	0.997275	1.25124	1.50687	-0.442912	0.235607	-0.321891
PAN3	-0.235229	-0.85027	0.789429	0.386143	0.17445	-1.15195	1.49261	-2.66808	0.210886	-1.14383	-0.289474	-0.476227	-0.0622175	0.745384	0.477119	0.344601	-0.558269	-0.273309	0.0521497	-0.21328	-0.0359792	-0.278981	0.369076	0.0534604	-0.493598	-0.192515	0.415168	-0.0025759	1.63014	-1.00841	0.489461	0.92373	0.0777054	-1.33777	1.01368	0.677684	-0.138992	0.724826	0.54707	-0.843107	-0.433535	0.703253	0.122306	-0.383134	0.673503	-2.24017	-0.172028	0.86035	0.952737
TAF13	1.09184	1.61846	-0.159316	-1.72727	0.127812	0.674501	-0.792127	0.210886	3.01996	-1.629	0.135085	0.107997	1.16503	-0.945043	-0.0801127	-0.340327	1.01022	0.128194	0.418758	-1.04932	1.96703	0.867779	-0.77937	1.04129	0.502462	2.98691	0.963662	0.471551	0.357748	1.01733	1.4116	-0.938679	-0.582161	0.263815	-0.101207	-0.155883	1.27025	0.349858	0.764817	0.627717	1.45045	1.62232	0.582795	-0.331912	-1.17074	0.571996	0.137828	-0.644531	0.853855
CSRP2BP	1.60928	-1.02813	2.31917	1.63022	2.47923	-4.72334	1.49765	-1.14383	-1.629	-3.53736	-3.17086	-0.305137	2.05956	1.11148	0.316939	-1.0246	1.45373	2.39698	1.08629	2.15239	-0.0757962	-0.980368	-0.205435	-0.0563238	-0.718503	-0.74746	0.302402	-1.27211	1.65148	-1.33825	-0.581824	1.97144	-1.86299	-0.296404	2.18339	-1.89724	1.29739	-0.354526	0.228731	-0.91916	-0.984488	-0.447553	-0.234933	-1.26852	-0.772868	-1.00825	-0.352769	2.42867	3.03005
XPO4	1.05829	-0.825436	-1.72188	0.258222	1.28992	-1.18191	-0.274571	-0.289474	0.135085	-3.17086	-1.5027	-0.19113	2.35019	-0.213165	0.968514	-0.253781	1.13349	-0.0850687	1.24046	0.464973	1.25886	-0.553702	0.861561	0.751866	-0.410801	1.20935	1.18355	-0.868818	-1.26856	0.349685	-0.335457	-0.238151	-0.384592	0.4869	0.594624	-0.140162	0.936661	0.826573	1.30825	-0.539715	-0.257195	-0.0543318	0.0456988	-0.701951	-0.845336	-4.16062	-0.649306	1.61359	1.30772
ZC3H4	1.04445	0.251006	-0.781098	-0.608356	1.60574	0.283926	0.740977	-0.476227	0.107997	-0.305137	-0.19113	-0.081401	1.66111	0.18143	1.70547	-0.197049	1.98875	0.922601	0.71661	0.751885	1.45008	2.128	1.36613	1.90427	-0.143029	0.125278	2.07495	-0.335205	1.45162	-0.143355	0.69124	1.70222	0.974277	0.0596627	1.77778	0.377711	0.782732	0.215317	0.594567	0.459781	0.306502	-0.724665	1.72786	0.346344	0.330478	0.113579	0.782731	1.73152	2.31597
NDC1	-0.20011	-0.306644	0.0763412	-0.182975	-0.015141	2.32653	2.02961	-0.0622175	1.16503	2.05956	2.35019	1.66111	2.09338	0.202246	1.07469	0.0286076	0.639242	-0.303124	0.765947	-2.30642	2.22789	0.255651	-0.171465	1.14621	-0.271895	-1.29634	0.548835	1.80595	0.440285	-0.830787	0.282865	-0.85892	1.89335	-0.693362	0.876711	-0.643547	0.295611	-0.756785	-0.178267	1.0089	1.22623	-1.71728	-0.473794	1.72356	0.7561	2.00536	0.429599	0.290976	0.400648
DBF4	1.43398	-0.297106	-0.0629606	-1.33174	0.869047	1.64514	0.883287	0.745384	-0.945043	1.11148	-0.213165	0.18143	0.202246	0.0925543	0.390721	0.34192	-0.145328	-1.17231	0.969092	-0.703599	0.760492	2.97537	-0.495113	0.798737	0.252756	-0.280356	-2.25081	4.38981	-2.18291	-0.225067	-0.878452	-1.2866	1.97562	1.16182	0.107239	0.00294663	0.429537	-0.157788	-0.434694	-0.57643	-0.476363	0.59743	0.504703	-0.2336	1.13393	0.139374	-0.399187	0.308556	-0.615743
GINS4	-0.188275	1.9567	1.48032	-0.0635055	1.20098	2.06725	0.704048	0.477119	-0.0801127	0.316939	0.968514	1.70547	1.07469	0.390721	-1.33932	0.344289	0.688664	0.492813	-0.423625	0.39176	3.02215	-0.443117	1.02028	2.10763	0.0747431	0.506829	2.37095	1.80458	1.199	-0.571328	0.880508	0.563112	-0.13118	-1.06011	-0.209964	-0.727525	2.77279	1.48201	-0.926065	0.663119	-0.00881199	0.727401	2.19379	1.74977	0.59032	1.03983	1.3914	0.209357	0.830806
H2AFZ	-0.0918809	0.197891	-0.000118767	0.185295	0.27167	-0.189588	0.375111	0.344601	-0.340327	-1.0246	-0.253781	-0.197049	0.0286076	0.34192	0.344289	0.879869	0.0450017	-1.10701	-0.723755	0.0361538	0.154743	-1.85443	0.499687	0.73568	0.124735	0.920539	-0.488874	0.554999	0.213875	-0.221923	-1.0239	0.0377016	0.496878	0.696883	-0.174092	0.0080807	0.634827	0.470233	0.317776	-1.20251	-0.478083	1.13349	-0.603137	1.09822	0.933884	-0.145725	0.0541624	-0.227297	1.09056
PRMT5	1.77705	0.556119	1.04018	-0.615896	2.81895	2.29118	-0.141066	-0.558269	1.01022	1.45373	1.13349	1.98875	0.639242	-0.145328	0.688664	0.0450017	-0.273187	0.70679	0.59047	0.973205	2.54284	0.940033	1.24923	2.56411	0.338022	-1.21503	1.56306	1.60739	0.744874	-0.20676	1.20257	-1.59046	2.74159	0.108905	2.0653	0.924205	2.18021	1.01279	0.696803	0.610884	1.13348	-0.303086	0.396141	0.848504	1.55284	0.986402	1.08622	0.973515	0.285352
USP15	1.26194	-1.30231	-1.5201	-1.56808	0.760937	-0.00907141	0.48533	-0.273309	0.128194	2.39698	-0.0850687	0.922601	-0.303124	-1.17231	0.492813	-1.10701	0.70679	1.69342	0.229754	-0.749739	0.0149148	-0.47322	0.322186	1.10578	0.0979165	0.6304	-0.180377	2.63848	0.733022	-0.245293	-1.18748	1.98904	2.61509	-1.78448	-0.0132526	2.03204	0.469036	0.345036	0.50209	0.263328	1.57777	2.21176	0.602918	-1.87046	-1.10783	0.71522	1.58325	-0.253954	-1.35961
PIH1D1	-0.0757841	-0.423799	-0.617825	0.329169	-0.303194	-0.238366	-0.049375	0.0521497	0.418758	1.08629	1.24046	0.71661	0.765947	0.969092	-0.423625	-0.723755	0.59047	0.229754	0.526948	0.44252	0.117197	0.32583	0.182989	-0.580104	-0.810188	0.392664	0.835215	0.448881	0.4765	-1.00078	-0.273142	-0.543136	0.31065	0.133768	-0.0670079	1.41031	-0.29162	0.436718	0.359086	-0.327749	-0.0483749	0.553109	0.092093	0.363397	0.184837	-0.124949	-0.242405	-0.26495	0.357383
RAD51C	0.261281	1.02674	-0.966023	-0.308327	-0.486615	4.66554	-0.312697	-0.21328	-1.04932	2.15239	0.464973	0.751885	-2.30642	-0.703599	0.39176	0.0361538	0.973205	-0.749739	0.44252	-1.19871	3.38192	-0.32672	-0.100726	2.48354	0.0419753	-0.686537	-1.5429	0.776014	-1.17914	0.167934	-0.571395	-2.9247	0.653447	2.05905	-0.082003	-1.2722	1.55543	0.754208	-0.574481	-0.0209008	0.771643	1.03349	0.469208	-0.767901	1.63734	1.21655	0.697891	0.209733	-0.109194
PSMA1	0.876528	-0.034132	1.09992	0.713218	1.78881	-1.61475	1.11462	-0.0359792	1.96703	-0.0757962	1.25886	1.45008	2.22789	0.760492	3.02215	0.154743	2.54284	0.0149148	0.117197	3.38192	-0.374784	-0.484605	1.38139	2.79618	1.57587	-0.363572	2.49735	-1.77673	2.74783	-0.173544	1.58435	1.90852	1.12973	-1.58129	1.66899	0.00811909	1.78611	0.643259	0.506814	2.38174	1.10301	1.79319	1.10278	1.6258	0.283019	1.27376	3.06909	1.22013	3.60846
SETD1A	-1.23604	-0.391707	3.0926	0.655432	1.06499	-1.44148	1.89188	-0.278981	0.867779	-0.980368	-0.553702	2.128	0.255651	2.97537	-0.443117	-1.85443	0.940033	-0.47322	0.32583	-0.32672	-0.484605	-2.71416	1.20049	2.1256	0.424902	-0.0558257	-0.461484	-2.00389	0.210462	-0.255165	0.35809	-2.22222	-0.95581	-4.35332	3.63402	-1.1904	1.90131	1.36464	-0.292971	-0.112293	0.525659	0.203136	-3.20339	-0.255064	-1.23598	-0.726452	0.239743	0.557615	1.62954
ZBTB14	-0.0132067	0.241742	-0.855713	0.182332	0.554957	0.568581	-0.559179	0.369076	-0.77937	-0.205435	0.861561	1.36613	-0.171465	-0.495113	1.02028	0.499687	1.24923	0.322186	0.182989	-0.100726	1.38139	1.20049	-0.295554	0.115701	-0.611637	-0.78926	0.903373	1.43103	-0.64638	-0.577611	-1.38423	0.176121	0.692773	0.0995962	0.773265	-0.01824	0.735928	0.704418	-0.0821791	0.446251	-0.48487	0.772252	1.03722	-0.356757	-0.0140692	-0.213205	-0.394184	0.290535	0.972695
NRF1	1.61844	0.0347536	1.98619	0.98733	3.17005	3.27932	2.36354	0.0534604	1.04129	-0.0563238	0.751866	1.90427	1.14621	0.798737	2.10763	0.73568	2.56411	1.10578	-0.580104	2.48354	2.79618	2.1256	0.115701	-5.47611	0.626111	-0.0952019	1.05578	-0.170725	1.9438	0.128634	2.50015	2.17176	0.57384	0.150922	1.37472	-0.436055	2.82958	1.47457	0.315038	1.7998	0.713349	0.780762	1.73988	2.7973	-0.844813	-0.667863	0.936708	1.49995	1.73627
DZIP3	-1.20811	-0.182057	0.111066	-0.0234021	0.846291	-0.909081	-0.243562	-0.493598	0.502462	-0.718503	-0.410801	-0.143029	-0.271895	0.252756	0.0747431	0.124735	0.338022	0.0979165	-0.810188	0.0419753	1.57587	0.424902	-0.611637	0.626111	0.272974	-0.502083	-0.113101	-0.556566	1.2591	-0.829263	0.0091833	0.369411	-0.364943	-0.447335	0.870774	-0.143529	-1.07791	-0.654567	-0.21365	-0.690064	-0.839891	-0.124398	-1.7425	-0.488686	0.13106	-0.536166	-0.835924	0.624322	0.684157
PQBP1	0.126242	1.54395	1.99769	0.339536	0.313998	-1.67047	2.29126	-0.192515	2.98691	-0.74746	1.20935	0.125278	-1.29634	-0.280356	0.506829	0.920539	-1.21503	0.6304	0.392664	-0.686537	-0.363572	-0.0558257	-0.78926	-0.0952019	-0.502083	-2.56158	0.293739	-1.46875	1.1881	-1.06969	1.8125	0.852932	-1.28352	-2.17545	0.51928	-0.618964	1.03867	0.551136	0.0562183	-0.200276	-0.140004	0.817206	-1.28029	0.748568	0.480467	-0.175981	-0.476673	-2.37197	0.725631
RNF8	-4.03922	1.24222	0.778588	0.736934	1.1051	2.64749	1.32551	0.415168	0.963662	0.302402	1.18355	2.07495	0.548835	-2.25081	2.37095	-0.488874	1.56306	-0.180377	0.835215	-1.5429	2.49735	-0.461484	0.903373	1.05578	-0.113101	0.293739	-1.52576	-0.157956	-0.407674	0.193125	1.71679	-2.16584	1.33519	1.66466	1.1491	-0.260451	2.06128	0.411468	0.17246	0.358589	0.285551	0.795685	-0.789841	0.43311	2.63325	1.00609	1.015	1.24694	1.93215
RSRC2	-0.135744	-0.302797	2.35804	3.5168	2.86805	-1.20192	3.19877	-0.0025759	0.471551	-1.27211	-0.868818	-0.335205	1.80595	4.38981	1.80458	0.554999	1.60739	2.63848	0.448881	0.776014	-1.77673	-2.00389	1.43103	-0.170725	-0.556566	-1.46875	-0.157956	-9.7978	2.65611	-2.6646	1.70056	0.619593	-0.602009	-1.50932	3.19436	-2.34437	1.37666	0.456349	0.251128	1.55646	-0.714967	1.50079	0.348309	-0.147758	0.0203565	1.1257	1.58911	2.19111	3.04567
SFR1	-0.274667	-0.685261	-1.56065	-0.28004	-0.370562	3.64078	-0.0879584	1.63014	0.357748	1.65148	-1.26856	1.45162	0.440285	-2.18291	1.199	0.213875	0.744874	0.733022	0.4765	-1.17914	2.74783	0.210462	-0.64638	1.9438	1.2591	1.1881	-0.407674	2.65611	1.80946	0.885819	-0.695025	-3.17204	2.41193	2.97079	-0.103614	0.981648	0.560694	0.911961	0.9101	0.245955	1.64005	0.940293	2.14351	-1.1548	2.41312	-0.348574	1.83076	0.276655	-0.526218
TIMM17B	-0.168605	0.0911226	1.50435	0.285264	-0.0933998	-2.59422	0.306284	-1.00841	1.01733	-1.33825	0.349685	-0.143355	-0.830787	-0.225067	-0.571328	-0.221923	-0.20676	-0.245293	-1.00078	0.167934	-0.173544	-0.255165	-0.577611	0.128634	-0.829263	-1.06969	0.193125	-2.6646	0.885819	-1.09659	0.94744	-0.291366	-1.51714	-3.36316	1.46452	0.308091	-0.454185	-0.61192	-0.00521689	-1.17826	-0.138295	0.197504	-2.28734	0.515869	0.0747405	-1.12945	-1.5424	-0.962792	1.29758
TAF11	1.17989	0.966895	-1.53819	-1.47636	1.1568	0.7064	-1.72225	0.489461	1.4116	-0.581824	-0.335457	0.69124	0.282865	-0.878452	0.880508	-1.0239	1.20257	-1.18748	-0.273142	-0.571395	1.58435	0.35809	-1.38423	2.50015	0.0091833	1.8125	1.71679	1.70056	-0.695025	0.94744	1.2756	0.596736	-0.0314677	0.599429	-0.679563	0.666731	0.804401	-0.383436	0.365013	-0.0792887	1.31262	-0.394323	1.5947	-0.95946	0.60082	0.181073	0.599836	-0.368419	-0.32881
RAD51B	0.319709	-0.572246	-2.04434	-0.69932	0.860536	5.28394	0.956985	0.92373	-0.938679	1.97144	-0.238151	1.70222	-0.85892	-1.2866	0.563112	0.0377016	-1.59046	1.98904	-0.543136	-2.9247	1.90852	-2.22222	0.176121	2.17176	0.369411	0.852932	-2.16584	0.619593	-3.17204	-0.291366	0.596736	4.26768	1.62774	3.16283	0.165284	-1.16201	0.340386	0.308953	0.966351	-0.991704	0.618089	-1.49972	0.666668	0.356592	1.60126	1.3099	0.517714	0.347507	0.0852696
MTOR	0.969586	3.35826	2.28917	2.9383	1.09114	-2.25089	0.0373745	0.0777054	-0.582161	-1.86299	-0.384592	0.974277	1.89335	1.97562	-0.13118	0.496878	2.74159	2.61509	0.31065	0.653447	1.12973	-0.95581	0.692773	0.57384	-0.364943	-1.28352	1.33519	-0.602009	2.41193	-1.51714	-0.0314677	1.62774	-1.62574	-1.69596	1.32059	-0.109412	2.97609	0.574732	-0.511767	2.72634	0.729465	1.84263	1.27091	0.469297	-0.374585	-1.24747	-0.885518	2.16385	4.28176
DENR	-0.448447	-1.49949	2.02457	-0.601709	1.81578	-6.55749	-1.62306	-1.33777	0.263815	-0.296404	0.4869	0.0596627	-0.693362	1.16182	-1.06011	0.696883	0.108905	-1.78448	0.133768	2.05905	-1.58129	-4.35332	0.0995962	0.150922	-0.447335	-2.17545	1.66466	-1.50932	2.97079	-3.36316	0.599429	3.16283	-1.69596	-4.01721	2.06397	0.333142	1.35683	1.59432	-1.15114	1.39322	-1.18372	-0.787388	-0.623956	0.847499	-2.07948	-1.82937	-0.124138	2.54948	0.402141
ACLY	1.31993	0.820596	-1.09724	-0.478722	0.661063	2.5073	2.21521	1.01368	-0.101207	2.18339	0.594624	1.77778	0.876711	0.107239	-0.209964	-0.174092	2.0653	-0.0132526	-0.0670079	-0.082003	1.66899	3.63402	0.773265	1.37472	0.870774	0.51928	1.1491	3.19436	-0.103614	1.46452	-0.679563	0.165284	1.32059	2.06397	3.17356	1.80126	1.9426	0.988913	1.44825	-0.370381	1.25482	1.21995	1.27547	-0.130853	0.180134	0.759668	0.490471	2.47171	-0.0310872
DPH1	-0.49232	0.245676	1.61017	1.54896	0.155663	-0.961161	0.865616	0.677684	-0.155883	-1.89724	-0.140162	0.377711	-0.643547	0.00294663	-0.727525	0.0080807	0.924205	2.03204	1.41031	-1.2722	0.00811909	-1.1904	-0.01824	-0.436055	-0.143529	-0.618964	-0.260451	-2.34437	0.981648	0.308091	0.666731	-1.16201	-0.109412	0.333142	1.80126	-1.98761	1.65961	-0.392044	0.277106	0.856869	-0.0981028	0.0830029	-1.35448	-0.552402	-0.61105	-0.0406238	-1.76845	-0.83718	1.00604
CASD1	0.870169	-0.382412	0.48466	0.0564162	1.93363	2.82793	2.06814	-0.138992	1.27025	1.29739	0.936661	0.782732	0.295611	0.429537	2.77279	0.634827	2.18021	0.469036	-0.29162	1.55543	1.78611	1.90131	0.735928	2.82958	-1.07791	1.03867	2.06128	1.37666	0.560694	-0.454185	0.804401	0.340386	2.97609	1.35683	1.9426	1.65961	0.282317	0.569906	0.835096	1.07281	0.19618	0.849468	0.686287	2.28236	0.875515	1.89416	1.58158	1.04296	1.17389
MOB4	0.208051	0.40117	0.0544754	-0.656354	1.31127	0.563194	-0.31091	0.724826	0.349858	-0.354526	0.826573	0.215317	-0.756785	-0.157788	1.48201	0.470233	1.01279	0.345036	0.436718	0.754208	0.643259	1.36464	0.704418	1.47457	-0.654567	0.551136	0.411468	0.456349	0.911961	-0.61192	-0.383436	0.308953	0.574732	1.59432	0.988913	-0.392044	0.569906	0.737276	-0.138039	-0.109892	-0.696603	0.67315	0.444821	-0.320641	0.523899	0.329085	0.535804	0.211181	0.59193
RNASEH2B	-0.16299	0.964675	0.200201	-0.185474	-0.0137239	0.0983949	-0.388913	0.54707	0.764817	0.228731	1.30825	0.594567	-0.178267	-0.434694	-0.926065	0.317776	0.696803	0.50209	0.359086	-0.574481	0.506814	-0.292971	-0.0821791	0.315038	-0.21365	0.0562183	0.17246	0.251128	0.9101	-0.00521689	0.365013	0.966351	-0.511767	-1.15114	1.44825	0.277106	0.835096	-0.138039	-0.858139	0.3382	-0.253178	0.08135	-0.090564	0.426204	0.209804	0.50405	-0.265974	1.35033	1.15397
ROMO1	0.961838	0.262925	-0.311451	0.258783	0.598278	0.100726	0.110205	-0.843107	0.627717	-0.91916	-0.539715	0.459781	1.0089	-0.57643	0.663119	-1.20251	0.610884	0.263328	-0.327749	-0.0209008	2.38174	-0.112293	0.446251	1.7998	-0.690064	-0.200276	0.358589	1.55646	0.245955	-1.17826	-0.0792887	-0.991704	2.72634	1.39322	-0.370381	0.856869	1.07281	-0.109892	0.3382	1.21798	0.46315	2.22976	1.15222	0.762313	1.00737	-1.42699	0.817961	0.764206	0.196115
CKS2	-0.0932229	-0.53214	1.48465	0.324866	0.317265	-0.662066	0.351879	-0.433535	1.45045	-0.984488	-0.257195	0.306502	1.22623	-0.476363	-0.00881199	-0.478083	1.13348	1.57777	-0.0483749	0.771643	1.10301	0.525659	-0.48487	0.713349	-0.839891	-0.140004	0.285551	-0.714967	1.64005	-0.138295	1.31262	0.618089	0.729465	-1.18372	1.25482	-0.0981028	0.19618	-0.696603	-0.253178	0.46315	0.185929	-0.662107	-0.647996	0.765819	-0.0727088	0.737758	-0.724376	0.188992	1.0728
BTAF1	0.219272	-1.17818	-1.02601	-0.00483217	-0.226045	1.80578	-0.3216	0.703253	1.62232	-0.447553	-0.0543318	-0.724665	-1.71728	0.59743	0.727401	1.13349	-0.303086	2.21176	0.553109	1.03349	1.79319	0.203136	0.772252	0.780762	-0.124398	0.817206	0.795685	1.50079	0.940293	0.197504	-0.394323	-1.49972	1.84263	-0.787388	1.21995	0.0830029	0.849468	0.67315	0.08135	2.22976	-0.662107	3.45827	0.857953	0.330009	-1.04667	2.47572	1.21993	0.892976	1.21387
MDC1	-2.75822	0.754128	2.58283	2.02493	0.783942	1.43656	0.888411	0.122306	0.582795	-0.234933	0.0456988	1.72786	-0.473794	0.504703	2.19379	-0.603137	0.396141	0.602918	0.092093	0.469208	1.10278	-3.20339	1.03722	1.73988	-1.7425	-1.28029	-0.789841	0.348309	2.14351	-2.28734	1.5947	0.666668	1.27091	-0.623956	1.27547	-1.35448	0.686287	0.444821	-0.090564	1.15222	-0.647996	0.857953	-4.61779	1.66428	0.487314	0.100321	-0.209997	0.985638	1.65314
NCAPG	-0.178078	0.636814	-0.343596	0.261201	1.13048	2.27723	0.997275	-0.383134	-0.331912	-1.26852	-0.701951	0.346344	1.72356	-0.2336	1.74977	1.09822	0.848504	-1.87046	0.363397	-0.767901	1.6258	-0.255064	-0.356757	2.7973	-0.488686	0.748568	0.43311	-0.147758	-1.1548	0.515869	-0.95946	0.356592	0.469297	0.847499	-0.130853	-0.552402	2.28236	-0.320641	0.426204	0.762313	0.765819	0.330009	1.66428	-1.46292	1.08865	0.420936	1.06067	0.0470858	0.135549
GTF2A2	1.28111	1.07176	1.79062	0.59537	0.290889	0.838276	1.25124	0.673503	-1.17074	-0.772868	-0.845336	0.330478	0.7561	1.13393	0.59032	0.933884	1.55284	-1.10783	0.184837	1.63734	0.283019	-1.23598	-0.0140692	-0.844813	0.13106	0.480467	2.63325	0.0203565	2.41312	0.0747405	0.60082	1.60126	-0.374585	-2.07948	0.180134	-0.61105	0.875515	0.523899	0.209804	1.00737	-0.0727088	-1.04667	0.487314	1.08865	-2.29787	0.123202	0.843384	0.982555	1.48406
DAP3	0.55214	-1.14822	-1.31046	0.972976	1.17682	-4.41775	1.50687	-2.24017	0.571996	-1.00825	-4.16062	0.113579	2.00536	0.139374	1.03983	-0.145725	0.986402	0.71522	-0.124949	1.21655	1.27376	-0.726452	-0.213205	-0.667863	-0.536166	-0.175981	1.00609	1.1257	-0.348574	-1.12945	0.181073	1.3099	-1.24747	-1.82937	0.759668	-0.0406238	1.89416	0.329085	0.50405	-1.42699	0.737758	2.47572	0.100321	0.420936	0.123202	0.877184	-0.387827	1.67455	2.01133
CWC15	0.0982458	0.581489	0.587875	0.0124544	0.800189	1.05346	-0.442912	-0.172028	0.137828	-0.352769	-0.649306	0.782731	0.429599	-0.399187	1.3914	0.0541624	1.08622	1.58325	-0.242405	0.697891	3.06909	0.239743	-0.394184	0.936708	-0.835924	-0.476673	1.015	1.58911	1.83076	-1.5424	0.599836	0.517714	-0.885518	-0.124138	0.490471	-1.76845	1.58158	0.535804	-0.265974	0.817961	-0.724376	1.21993	-0.209997	1.06067	0.843384	-0.387827	-0.931035	0.825412	1.28501
IDI1	0.731733	0.177664	0.492621	0.986069	1.0085	1.76278	0.235607	0.86035	-0.644531	2.42867	1.61359	1.73152	0.290976	0.308556	0.209357	-0.227297	0.973515	-0.253954	-0.26495	0.209733	1.22013	0.557615	0.290535	1.49995	0.624322	-2.37197	1.24694	2.19111	0.276655	-0.962792	-0.368419	0.347507	2.16385	2.54948	2.47171	-0.83718	1.04296	0.211181	1.35033	0.764206	0.188992	0.892976	0.985638	0.0470858	0.982555	1.67455	0.825412	-0.283676	0.761888
PRKDC	1.98937	2.24233	-0.513417	-1.45591	1.03161	4.45407	-0.321891	0.952737	0.853855	3.03005	1.30772	2.31597	0.400648	-0.615743	0.830806	1.09056	0.285352	-1.35961	0.357383	-0.109194	3.60846	1.62954	0.972695	1.73627	0.684157	0.725631	1.93215	3.04567	-0.526218	1.29758	-0.32881	0.0852696	4.28176	0.402141	-0.0310872	1.00604	1.17389	0.59193	1.15397	0.196115	1.0728	1.21387	1.65314	0.135549	1.48406	2.01133	1.28501	0.761888	-0.387441
SCAF8	0.784173	-2.81707	-1.68693	-0.371737	1.49504	2.88161	0.557801	0.374772	0.473789	2.05095	-0.531058	-0.0982752	0.0249452	-0.244573	0.504636	1.10277	0.968441	-2.3363	0.23839	-2.44963	1.24819	1.14854	-0.45943	-0.173492	0.977491	0.728568	0.700543	2.37548	-0.625847	0.326751	-0.616578	-1.28681	3.27799	0.606469	1.41463	1.76027	0.812527	0.0470216	0.171944	0.501151	0.49137	0.540943	1.55926	0.858898	1.05997	-0.145512	-0.675095	0.0396499	0.781456
THRAP3	-0.984525	-0.166548	1.29824	0.0223404	0.675538	-3.40968	1.85495	-1.84288	1.60017	-2.97982	-0.12119	0.726128	2.82589	0.776789	0.341228	-1.13836	-0.562305	2.44629	-0.307825	0.786591	1.89154	-1.36887	0.511875	1.84482	-1.23847	0.0332381	-1.43099	0.721313	0.428647	-1.44956	1.05248	1.64271	-1.1247	-1.14254	1.38289	-1.4228	0.409752	0.236286	-0.498141	-0.973012	-0.486768	0.929252	-0.216799	0.325931	0.592421	-1.81603	0.75001	0.779425	1.40842
ZAR1L	-2.96911	0.0480675	1.19279	0.789909	-1.03933	0.66632	1.03326	0.0335409	2.54065	3.16065	0.380718	1.3255	-2.6178	1.07596	0.165882	-1.34821	1.34197	4.07291	-0.588902	-3.03763	2.25214	-5.39352	2.82128	1.83091	0.0565459	-1.61191	-2.4876	-0.975754	-2.77094	0.239348	2.30691	-4.38027	0.0799512	-1.85951	0.297173	-0.593685	0.702034	0.791701	0.293671	2.00716	-0.510607	0.731901	-0.791829	0.49763	1.58863	0.403487	1.57541	-0.537507	1.91034
METAP2	0.57876	0.980925	4.05307	2.44608	0.812396	-1.4717	2.02628	-0.0933204	1.61922	-0.808637	0.276981	0.57796	0.676914	2.09545	-0.603582	0.0133689	2.07475	0.657609	0.111733	-0.433268	0.0152887	-1.9709	0.555952	-0.045392	-0.105656	-0.745361	0.958382	-3.25393	1.88909	-1.63323	1.21509	2.12467	-1.6879	-0.837209	2.36712	-0.517237	1.31818	-0.660774	0.436161	0.969359	-0.918442	0.0585962	-1.60244	0.761794	-0.0441256	0.792709	-1.02309	1.1438	2.84261
RNF25	1.34165	-0.995821	-0.973556	-0.940277	0.0502423	-0.071088	0.475345	-0.0117112	0.587057	0.244648	0.534518	1.28112	-0.246354	1.41218	0.628973	-0.0974706	0.453794	0.17323	0.287804	0.332585	0.203725	-0.0929323	0.127477	0.629166	0.151545	0.744353	0.948299	1.19965	0.298915	-1.07039	0.882804	-0.471507	1.38941	-0.81655	0.203258	0.0255835	0.20848	-0.493439	1.04758	-0.555654	-0.155125	0.181623	-0.0370111	0.444478	0.481774	0.614255	0.31246	0.434158	-0.837233
UVSSA	0.741603	0.342833	1.11442	-0.483821	-0.586808	-0.104833	-0.741743	-0.653855	0.559615	0.885677	0.511291	0.886769	-0.0568586	-0.242195	-1.00437	0.725709	-0.266928	0.203764	0.483769	0.951927	0.197222	0.374626	-0.74433	0.692827	0.124878	-1.10998	0.991335	0.364715	-0.294805	-1.12572	0.875563	-0.321317	0.0867439	-0.579028	0.67615	-0.327799	0.167496	-0.749283	0.455919	0.0936253	1.02793	0.692104	-0.179057	-1.14785	0.118147	0.868544	-0.741922	0.224472	0.616225
PARS2	1.06974	-0.0348759	-0.477919	0.503801	1.74942	-1.09711	2.92333	-0.860067	-0.471434	0.994982	-2.22681	0.932703	1.69058	-0.305132	0.114179	-0.371194	1.94327	0.191795	0.548053	0.275912	2.26902	0.589318	0.0341968	0.871893	1.07763	-0.957502	1.9239	2.38549	0.117443	-1.15252	-0.503739	-1.18391	0.35803	1.25709	0.419606	0.338592	2.01536	0.13302	0.96298	-0.262248	0.545752	2.25503	1.9846	0.347686	1.08376	2.27632	0.969047	0.516593	0.918415
RBBP4	-0.0522057	-0.580936	-2.07077	-0.926854	0.851753	1.13015	-0.225792	1.43602	-0.512242	1.88082	-0.361741	-0.355221	-1.82032	0.415036	0.456218	0.168504	0.544607	-0.893429	-0.404456	-0.751733	1.97225	1.3418	-1.00099	1.1679	-1.02592	0.152035	-0.324407	1.18538	-0.164705	0.896993	-0.399515	-0.00257568	1.60798	0.541764	-0.197427	0.286794	0.870437	0.152613	0.924295	0.702276	0.25609	-0.0615044	-0.75519	-0.403426	1.0682	1.95876	0.333643	-1.16374	-0.599739
ZNF263	-1.12594	0.0829098	0.83695	-0.61453	0.772804	0.945339	-0.176999	-0.159855	0.464758	0.054458	1.17093	0.879614	-0.369851	0.305861	0.447757	0.529189	0.703541	0.819567	0.0749477	0.227835	0.663916	0.234203	0.785192	1.07208	-0.67474	0.55858	0.526131	0.044554	1.13968	-0.854619	0.847467	-0.0314927	0.409273	0.564723	1.86287	-1.48138	1.04195	0.631008	0.609263	-0.080929	-0.145952	-0.334318	0.0433245	0.29301	1.2298	0.283642	-0.0927203	0.360345	1.16813
KIAA1429	-2.22258	-1.09232	0.0866253	-0.0447083	0.742682	-0.0927778	-0.820718	0.155933	-0.0722233	-0.0391905	-1.30917	1.07068	2.4124	0.280754	2.24766	-1.19035	0.00574531	1.47694	-1.04217	0.0729344	0.238326	-0.0665734	0.333046	1.64175	0.0292804	-0.185849	0.749866	-2.68343	-0.873355	-1.32934	-0.939987	-4.36705	1.92392	-1.33289	2.54234	0.124928	0.759077	-0.183921	-0.422188	-0.136568	1.14978	-0.216596	-0.667547	-2.05801	1.60034	-2.34286	0.253806	2.595	2.08809
CYB5B	1.23523	-0.45401	0.355007	0.00407494	-1.2359	0.313507	0.222712	-0.914136	-0.269333	-0.0703451	-0.0850668	0.0146243	-0.699565	-0.0107384	-0.361936	-0.0277426	0.629915	0.147646	0.304669	-0.382809	0.966724	0.0226859	-0.567506	0.727912	-1.35822	-1.40065	-0.0372337	-0.221366	1.31857	-2.20384	0.0689269	-0.369052	-0.23562	0.0701862	1.47593	-0.740626	0.704975	0.537169	-0.184469	0.70612	-0.654749	0.188651	-0.13311	-0.407272	-0.278497	0.359626	-0.411217	3.06628	1.79417
PXMP2	0.103551	-0.545397	-0.602888	-1.85192	0.386713	-0.164092	-0.39315	0.221018	0.0659204	0.34989	-1.13676	0.339814	-0.219479	0.363052	0.686295	-0.520875	0.128099	-0.801069	-0.0323284	0.478192	0.535211	-0.399753	0.147649	0.796353	-0.34691	0.113147	0.217847	0.312105	0.816232	-0.356343	0.221215	0.563579	0.148344	-0.956842	1.08163	-0.431287	0.822911	-0.214311	0.248105	0.393851	-0.183067	0.206735	-0.222856	-0.0635292	-0.433865	-0.352342	0.349462	0.0419949	0.559342
THAP11	0.137181	0.536415	-0.726472	-0.215956	0.852743	0.163679	0.414142	0.458633	-1.29181	0.775744	0.230877	0.0719298	0.4705	-1.40384	0.193839	-0.144614	0.604625	1.18506	0.484286	-0.995624	0.604981	-0.286229	-0.324859	1.95067	-1.04855	0.408332	-0.240256	-0.114745	-1.4009	-0.615814	-1.0865	-2.47145	0.304285	-0.045547	1.05435	-0.642751	0.229681	-0.596229	0.473564	0.729584	0.980959	0.361484	-0.68614	0.306189	1.33274	-0.521313	-0.298886	0.866661	0.693567
MCAT	0.39665	0.34441	-0.301516	0.0879227	0.893411	-0.772978	1.86247	-0.825065	0.357812	-0.768703	-0.468602	0.701856	1.55437	0.746447	-0.00436827	0.138676	0.7925	0.717915	0.51508	-1.1019	-0.418565	0.769024	0.0861577	0.838212	0.247303	0.916876	0.982249	1.40467	0.0557374	0.00666298	-0.108206	1.41926	0.740518	0.204356	-0.162125	-0.394659	0.893644	0.64923	0.538278	-1.43656	0.99097	1.11812	1.6046	-0.121327	0.981601	0.759709	-0.28667	2.1267	1.61903
DCUN1D1	0.612918	-1.56864	-2.33458	-2.0664	1.21827	3.03613	0.157904	0.587052	-0.878254	0.0785924	0.0726619	0.102087	0.865863	-1.37175	1.43527	0.165488	0.264056	-1.31498	1.27881	0.373096	1.62337	1.99172	-0.619383	3.09339	-0.317215	1.37987	0.48414	3.3146	-1.60612	-0.138167	-0.406567	-1.01476	2.79609	2.02997	-1.48186	1.77956	0.0235223	-1.1132	0.66115	-1.17301	0.343734	0.251084	1.53514	0.799832	-0.202549	-0.298498	0.174961	-0.101025	-0.870463
IPO5	-0.307182	-0.9775	-0.945695	0.418074	0.391269	0.803007	-1.6218	0.366821	-0.909287	1.15684	-1.03599	-0.20626	1.13118	-0.103982	-0.1406	-0.674646	0.653772	1.16385	0.308797	-0.039277	1.2137	1.11313	-0.470428	1.36126	0.708533	1.0644	1.52159	0.140484	0.711494	0.57446	-1.55833	0.687549	0.81591	1.34047	0.79572	1.09205	0.560269	1.11571	-0.0810526	-1.73476	0.538002	0.391683	-0.118212	-0.195921	-0.12888	-1.09649	1.21733	0.715296	0.417393
SHC1	0.306511	-0.720091	2.79513	-0.316733	0.420351	-0.832078	2.1065	0.0769465	1.55973	0.564933	-0.196121	-0.219863	-1.26091	0.529073	-0.543798	0.875572	-0.460868	1.69446	0.393869	0.297518	0.483016	-0.803016	1.63062	0.282447	0.448345	0.238591	1.27988	0.0478424	1.68186	-0.0102031	0.73866	0.647514	-1.11195	-2.37196	1.0046	-0.23509	0.907921	-1.35168	-0.0535227	1.2222	-1.13794	-0.391393	-2.40353	0.456242	0.0343843	-0.00102504	-0.58675	-0.139361	0.939783
RAD51D	0.117972	-0.100761	0.682747	-0.675731	1.15046	2.9228	1.34931	0.922812	-0.106768	1.44275	-0.151355	1.57222	-0.143335	0.530587	1.35006	-1.81544	1.04803	0.274327	0.269622	-2.4963	2.06856	-1.33023	0.118136	2.19942	0.643205	-0.252905	-1.1292	-0.0378344	-1.3821	-1.52038	0.869673	-3.82335	1.60787	0.397798	0.368834	0.32463	0.482357	0.842373	0.740881	0.737319	0.0287044	-0.325927	0.79512	0.253654	1.84125	0.698883	1.56635	0.0483335	0.7336
TRNAU1AP	0.0982959	-0.572088	0.289206	0.438066	3.63345	2.13888	-1.30368	0.410971	0.239729	-1.97878	0.343073	0.489913	2.53635	-4.47215	1.10237	0.670885	0.598375	-0.182696	1.55547	0.0308712	-0.295493	-1.51862	0.894502	1.48444	0.350691	-0.492142	-0.642555	1.03076	1.56701	-0.892488	-0.726408	0.918267	2.55962	-1.43773	2.9178	0.916323	1.21075	-0.0250626	0.470666	-1.2157	-0.826047	0.900786	0.765381	0.845853	-0.407119	-1.05061	-0.144418	0.215357	0.308988
PBX2	1.11946	2.8553	-1.3407	0.411547	-2.18009	-2.75252	-1.72517	1.60018	-0.406967	-2.35709	0.108868	0.130157	2.81342	-0.847437	-2.36317	1.6412	-0.520989	-1.05394	0.690318	-0.25243	-1.8965	1.92199	-0.233414	-0.620934	0.673491	0.867866	0.984066	-1.10665	-0.503578	0.38998	-1.45276	0.11912	-2.17103	1.00604	0.973353	-0.477254	-1.52513	-0.855675	1.34217	-0.634804	0.0964619	1.78772	1.62088	-2.07686	0.435586	-1.75255	-2.19396	-2.15973	-0.15817
RBM26	-0.357785	-0.233003	1.89521	0.637409	-0.0757548	-0.131391	1.07703	0.830827	1.55705	-0.119568	-0.177552	0.38109	0.551344	0.833948	0.498238	0.415407	0.942346	0.106706	0.563872	0.944795	0.326826	-0.60571	-0.526979	0.289782	-0.0362246	-1.42795	0.982207	0.0201293	0.13723	-1.6847	-0.225274	0.245083	-0.938031	-2.02114	1.7027	-0.602944	0.246071	-0.610438	0.262093	1.15369	-0.199921	-0.0146543	-0.734115	-0.452162	0.717979	0.431855	-1.52242	-1.31706	0.868484
TK1	-0.302589	1.18964	1.3695	0.826811	1.3752	-0.0819259	1.48132	-0.105548	0.0883996	-0.321285	0.75749	0.552099	1.07141	0.430155	1.38513	-0.455914	1.26495	0.0600611	-0.124211	1.24127	0.689104	-0.0661684	0.333318	1.83911	0.0867694	0.755127	-0.0880443	0.710445	0.318899	-0.00643013	-0.127168	0.584185	1.27743	0.636323	1.02201	-0.633414	0.679601	-0.0555393	-0.179466	0.653037	0.286321	0.271882	-0.990187	0.555303	-0.549805	0.452227	0.39977	0.49285	0.841412
ERAL1	1.50431	-1.31624	-1.63397	0.496388	0.275161	-2.92779	1.43709	-2.59717	1.48089	-0.829232	-3.32504	-1.3845	2.16917	-0.344219	0.134352	-1.59775	0.907729	-0.854584	-0.0321903	-0.0396702	1.02563	-1.30983	-0.752169	-0.178933	-0.425647	-1.14439	1.24174	0.0820659	-1.46748	-0.435596	1.08307	0.28853	0.00574959	-1.42063	-0.247525	-1.59555	0.78654	-0.686343	0.162929	-2.12109	0.439082	1.31311	1.27295	-0.57348	0.932961	0.616763	0.171273	1.55371	1.79366
HIST2H3A	1.63759	-2.08241	1.59941	0.287415	2.29757	-2.13287	2.33506	-0.957644	0.131365	-1.97763	-1.24442	-0.492352	1.42653	2.95637	2.05506	-0.195841	2.05757	0.442261	0.805383	1.10714	-0.384653	0.231583	1.38071	1.83575	-0.419462	0.545291	2.90657	-1.5538	2.14533	-0.663592	1.33493	2.90798	-0.502871	-1.14274	2.312	-0.418782	1.95028	0.885862	0.0842459	0.990508	0.285392	0.425729	1.13888	0.529395	-2.19643	-0.528747	0.0654836	1.52373	2.44279
NDUFA9	1.15216	0.0222147	-0.530543	2.92148	2.32987	-4.13357	2.01282	-1.37753	0.539163	-0.394333	-5.97049	-0.102084	2.45043	1.01526	-0.521518	0.48476	0.629102	2.62846	0.82806	0.667116	0.114591	-0.875544	0.0396825	-1.06486	0.432004	0.312429	0.827899	-1.05608	-0.148281	0.37498	0.829863	1.40656	-3.80226	-0.297827	1.54852	-0.218436	1.59523	1.74939	0.991666	-1.47262	0.549035	1.26021	1.56473	-0.0591581	-0.940735	-0.929506	-0.085571	3.00004	3.73404
FANCB	0.542912	-0.781926	1.63546	-0.259482	0.550942	0.86221	1.29287	0.476857	2.1179	0.313022	-0.454576	0.187664	0.218158	-0.317784	0.95152	1.62006	0.35555	0.0938142	0.874099	1.50759	1.4044	0.177564	0.383889	0.0210741	0.546425	0.4711	2.63838	0.842184	3.11417	-0.954274	1.8347	0.828688	0.407117	-3.31053	1.55167	-0.117572	0.896058	-0.151243	0.325007	0.728677	0.0922036	-1.00563	-0.556286	0.866712	-0.419407	0.846293	-0.844101	1.18844	0.631696
SMARCA5	1.09008	-1.98766	-0.594662	-1.09352	0.705388	2.26231	0.816324	1.08946	1.84802	1.76158	-0.842203	0.173382	-0.0328301	0.243648	0.0757902	1.09905	2.02194	-1.1212	0.217719	0.264528	0.888975	1.01898	1.02659	1.90177	0.0460509	0.897291	3.46768	2.27649	0.580377	1.33449	1.96459	0.0681262	2.57164	1.08007	1.0884	-0.38013	1.67766	1.09024	-0.193344	2.31967	-0.040872	0.901389	0.609791	0.860294	0.723685	2.27584	1.32645	0.843577	0.69539
C16orf80	0.662535	-0.209261	1.15372	1.04621	0.752704	-0.0146794	1.19288	-0.939272	0.664876	-0.87197	-0.48371	1.25624	1.05699	0.106106	1.40547	-0.213164	0.275362	1.35791	0.133201	1.02936	0.836668	-1.76706	0.371191	0.625898	0.0122398	0.932298	-1.40631	0.125464	1.88322	0.083149	-0.0214987	-1.01491	0.883309	0.263601	0.749987	-0.155697	0.969443	-0.424235	-0.29197	-1.15617	0.27213	0.741104	-0.754438	-0.941693	0.605525	-0.781186	-0.58329	2.25591	2.64793
IGF2BP1	0.488435	1.24742	1.6744	-0.813159	1.29128	1.1313	1.00689	0.0789615	0.64148	0.313347	-0.274982	0.737192	-1.36643	-1.96807	0.645295	0.191018	0.0983537	-2.37903	0.700686	-0.124766	0.607227	1.35959	0.394836	0.917159	0.612279	-0.635659	1.61934	1.47179	0.877984	-0.558576	0.519691	-0.659996	0.882998	2.32996	1.61309	1.22341	-1.15499	0.688262	-0.149492	-0.224581	0.755617	0.738392	0.591046	-0.169504	1.21337	0.109206	-0.387108	-0.108657	0.520497
KTI12	0.785428	0.423297	-1.31428	0.42665	0.190024	-0.631126	0.735665	-0.0900213	1.49545	2.50703	0.189887	0.948193	0.290704	-0.235457	1.25191	0.151334	0.00674475	1.12517	0.915686	1.35976	0.683367	0.916813	-0.496186	2.14894	-1.06255	0.823452	0.647831	1.97659	1.51035	0.525233	1.28404	0.828943	-0.0735659	1.36592	-0.0908875	2.63297	0.427536	0.140629	-0.291372	0.163701	0.499039	0.247486	1.04419	0.422043	0.444941	1.26827	1.00293	1.58	0.441201
MOSPD2	0.42612	0.813301	1.04984	-1.33905	0.61294	0.45525	0.670511	0.0930902	1.48139	-0.359527	-0.086467	0.523721	-0.319716	0.0885206	1.40573	0.788111	0.20195	0.44903	0.183087	0.847232	1.18849	0.455338	0.809608	-0.154099	-0.450956	-0.0488621	1.90397	1.15676	2.58765	-0.329148	0.950022	2.34989	0.228174	-2.19321	1.80192	0.730767	0.488418	0.254448	0.0339629	0.929864	-0.83905	-1.90844	-1.76334	0.744451	-0.123723	1.44526	-0.553481	-0.0955041	-0.0661636
OPA1	0.655881	0.584848	-1.20005	0.441149	0.803953	2.34673	3.04898	-0.746034	-0.85754	-1.38754	-0.395083	0.789857	0.744847	-0.670091	0.711317	-0.918942	0.84427	-1.22772	-0.135037	-0.670921	1.70565	0.23823	0.944979	1.26345	0.0815499	-0.0785576	1.097	1.44052	-0.795603	0.00294678	-0.810285	-0.723318	1.87082	0.564498	-0.00807188	0.835788	1.24985	0.597539	0.597883	-0.70024	0.0518644	2.98637	2.17527	1.0514	2.01497	-1.42042	0.612232	1.96784	1.06792
RBM7	1.56645	1.11368	0.665017	0.521494	-0.688185	-1.23508	-1.9575	0.502533	-0.364048	0.624894	0.255223	1.14585	1.3983	0.188544	0.689726	0.124623	0.252007	1.426	0.498135	0.117203	-0.247526	0.0345575	-0.118342	0.0830258	0.482807	-0.847304	1.2578	0.052157	0.875469	-0.250657	-0.194903	1.78797	-1.20023	-2.96553	0.75603	-0.0470314	1.60405	-0.482149	0.323316	0.918664	1.83686	-0.19961	-0.303217	-0.567512	-1.19657	-0.43627	-1.80955	0.187805	0.294317
KLF16	0.61226	-0.867867	-0.215093	-0.215101	0.437157	-2.96121	0.28063	-1.07707	-1.10561	-1.42114	-0.489965	-0.431848	-0.196385	0.464135	0.883075	0.374385	-0.0558563	1.67522	0.732996	0.830518	-0.452583	-2.17723	-0.329574	0.515709	-0.343759	-0.549561	-0.52516	-1.13654	1.81898	-2.02623	-0.213277	0.459738	-1.36454	-2.40437	1.06728	-1.13958	0.630328	-0.282916	0.116576	0.982477	-0.734944	-0.188759	-0.725354	-0.692042	-0.896409	-0.00342884	-0.997769	-0.751169	1.06918
MSH6	-0.105483	-0.247959	0.141892	0.55796	1.16611	1.51831	0.973559	0.119377	0.496688	-0.442642	0.134861	0.167425	0.313228	-0.159426	1.70048	0.37974	1.41117	0.94225	-0.420548	-0.571235	1.81803	0.619192	-0.669561	2.31747	1.06993	-0.280459	0.449823	-0.400042	-0.247886	-1.12081	0.107362	-1.09061	0.480601	1.37707	0.0977467	0.37936	0.490299	0.110548	-0.141839	-0.266207	-0.247646	-0.332663	0.103828	0.804284	-0.671708	-1.1321	-0.00790739	0.7269	0.43629
SWI5	-0.109366	-1.45503	-3.217	-0.469753	1.59382	3.82742	1.00064	2.27453	-3.46391	2.40811	-0.677845	2.12541	-1.16463	0.316413	2.53947	-3.85093	-0.857186	-0.808278	-0.738044	-4.53967	4.96227	-1.4414	-1.04939	2.74254	-0.269451	-0.133876	-1.00017	3.06899	-1.56112	-0.693587	-2.32694	-4.23556	4.092	3.14589	-2.5594	3.05633	0.266004	1.36974	0.443974	-0.447298	0.515994	1.08963	2.5259	2.16893	2.51987	-2.36076	2.75209	0.846505	-1.18348
non-targeting	0.00598697	-0.0755846	-0.0560253	-0.0722438	0.055158	-0.0662349	-0.0856938	-0.0222038	-0.0233432	-0.0563601	-0.105169	0.00125449	-0.0643609	0.0104863	0.0127146	0.00605499	-0.0485902	0.00406813	-0.0470157	-0.00554514	0.0683415	-0.0255567	-0.0539821	0.030432	0.0201853	0.0524932	0.0126144	-0.0450096	0.049361	-0.0309079	0.00435374	0.00324246	-0.0406639	-0.0259834	0.0176527	-0.0379668	-0.0270716	-0.0571518	-0.00875884	-0.118289	-0.0718914	-0.0399984	-0.0475255	0.0438706	-0.0322329	-0.092809	0.0193625	-0.0418689	0.00197713
MRE11A	0.0721453	1.98561	-0.133809	-0.271314	1.0039	5.103	1.12618	-0.23432	0.344712	2.55402	0.501613	1.46656	0.95101	0.443168	0.889414	0.640198	1.38382	0.0573862	-0.069644	-0.014607	2.6961	1.1826	0.703264	2.19346	0.365995	0.692746	0.747131	2.42442	0.272583	-0.685948	0.458277	0.426183	2.9953	0.533473	0.571718	2.19833	1.82531	0.517882	-0.433511	1.40314	-0.317037	1.22792	-1.20417	1.09852	2.71601	1.82948	0.881612	1.49667	0.343323
RFC2	0.12528	0.15817	-1.03632	0.174311	0.895304	1.98306	-0.266923	-0.281792	-0.683926	0.603941	-0.244064	0.854176	0.525679	0.373954	1.12801	0.324959	0.997039	0.0691121	0.251667	-0.646274	1.24455	0.480111	-0.0577036	2.26302	-0.212955	0.320175	0.744867	0.615696	0.00423263	-1.10905	-0.234174	-0.0864599	1.44027	0.92282	-0.564415	-0.62592	0.575356	0.592876	0.279249	-0.00696874	0.218363	0.850985	0.954495	0.145357	1.03898	0.00238465	1.07345	0.817948	0.361836
FZR1	0.546056	-0.0342955	-1.02991	-1.8413	0.237493	2.13207	-1.59837	1.04727	-2.30344	-1.19902	0.262563	0.0778881	-0.470986	-1.43979	-1.58523	1.06797	-1.59695	-1.43898	0.454812	-1.2322	2.38085	-0.238119	-0.283117	-1.50697	0.28164	2.03557	0.200885	3.79473	-2.07811	2.18583	-0.952917	-2.49337	2.27422	-0.460777	0.898521	-0.617532	-0.723546	-0.575312	0.0664577	-0.173159	0.133243	-0.559482	-0.602968	-0.583284	-2.43808	-1.19121	-0.841338	0.174218	-1.88906
NFU1	0.163194	-1.49866	-1.01813	0.0390395	0.64424	-0.237811	-0.682271	-0.407947	-0.0550506	1.20386	-2.95362	0.04531	1.12315	0.0400937	-0.0589545	0.129577	0.349736	-0.984315	1.22883	0.399206	0.695604	-0.805736	-0.548292	-0.12644	-0.237364	0.948044	0.550235	0.306332	1.60664	1.18547	0.650903	-0.509205	-1.33442	-0.116532	0.478581	-0.733009	1.4036	0.0560426	-0.240355	-1.33132	0.0834931	0.202363	1.26031	-0.249995	0.508778	-0.378889	0.584787	1.79128	1.78383
TXNDC17	0.122061	0.06441	3.01514	-0.925594	1.83781	0.422235	-0.37229	0.206996	1.83757	-0.392739	-0.471169	0.137987	-1.04864	1.27214	1.53669	0.0603417	1.1779	1.1539	0.815185	1.93641	0.599177	0.519563	-0.168254	0.523949	0.510576	-0.548866	1.13154	-0.611851	2.80619	-0.997702	0.294311	2.41483	-0.68569	-0.817829	1.43779	-0.690012	0.839863	-0.349503	0.0241193	2.17572	-0.329443	1.16448	-0.0655942	0.407552	-0.900261	1.43611	-2.05282	0.620607	2.77461
DTYMK	0.706781	1.30199	0.512922	0.355951	1.69446	4.2248	1.46815	0.808711	-0.102037	1.50837	0.143044	1.51193	0.912495	0.585235	1.66235	0.74792	1.046	0.0946298	-0.454803	0.685889	1.87463	0.306991	0.649519	1.89251	-0.494448	0.620332	1.50383	1.86086	1.09226	-1.09042	0.51422	1.06475	2.03623	1.37512	0.431852	0.36376	1.64827	0.637119	-0.111571	0.624771	0.36994	0.0985942	0.760992	1.11658	0.511901	1.21918	0.149799	0.772037	0.795039
FUBP1	0.631225	0.00969399	0.611082	-0.227806	0.0399543	1.13834	-0.256113	1.40938	0.594592	0.758627	-0.929332	-0.321851	-0.6319	-1.02712	1.37122	0.521129	0.853509	1.48957	0.704271	-0.462712	1.08869	1.51911	0.940004	-0.275724	0.679937	2.22117	1.77048	2.68562	-1.09261	0.991393	-0.119631	0.885374	1.3686	1.08521	1.39383	0.499629	1.34702	-0.354439	-0.0634486	0.292328	0.828582	-1.97805	1.66134	1.3052	-0.959161	-0.0671552	0.503669	-0.906209	-0.573918
CHAF1A	0.603304	0.0910325	1.64877	-0.326403	0.366146	1.78873	-1.33748	1.29331	2.11982	0.492603	0.933046	0.905586	0.746565	1.49624	2.47068	-0.610925	1.37975	1.00095	0.0435491	0.36579	1.80827	0.593152	1.65418	1.10342	-0.143066	-0.0533859	2.30621	-0.168869	1.74039	0.804941	2.12809	0.544909	0.534827	-0.00249492	2.02197	0.401002	1.42407	-0.260484	1.58984	1.74139	0.794243	-0.627328	1.21737	0.267452	1.11836	0.0979742	-0.388897	0.711129	0.892193
NUDT5	-0.378697	-0.43635	1.7006	-0.815396	0.479945	0.324394	0.0932788	-0.298274	2.47736	-0.397774	-1.04456	0.988727	-0.29395	0.310536	0.435686	0.217565	0.692941	1.11075	0.963501	0.220281	-1.48267	0.167932	-0.312356	0.108598	-1.19329	0.244421	-0.447126	0.126283	-0.0622351	0.196735	1.25358	1.73906	-0.199025	1.4084	1.24273	0.425713	0.126794	-0.504121	0.462895	-0.18957	-0.109871	-0.378438	-0.198074	-0.979103	-0.128032	-1.43839	-0.90703	-0.504301	0.565114
UBAP2L	0.381026	-0.704353	0.610837	-0.793291	-0.814977	-3.08741	-1.88716	1.01116	0.00352324	-1.21045	1.02907	-2.66187	-3.06203	-1.44951	-1.55626	-0.265079	-1.81822	0.907957	0.741836	-0.192942	0.77705	-0.220773	-0.75915	-1.26108	-0.0341915	2.26955	-0.310551	2.57371	1.44426	2.15227	-0.234812	2.81745	-1.17089	-1.10733	1.10937	0.38168	0.0878979	0.203747	-0.542814	-0.358227	0.823892	-1.08477	-0.535501	-1.24641	-1.16493	-0.193984	-0.841199	-1.0843	-0.99843
LUC7L3	-0.0394979	1.32951	2.27247	1.42836	0.524062	0.246215	-0.396075	-0.673822	1.96221	-0.211647	1.44225	-0.29456	-1.6003	1.17201	0.279999	0.183442	-0.0340135	-0.0678174	0.0972342	0.197362	1.5384	-1.32984	0.0478127	-0.45632	0.11231	-1.96364	0.594615	-0.791074	0.667526	-1.2687	1.3964	-1.2673	1.37064	-1.00469	1.89096	0.461887	1.41472	0.147645	0.443301	1.63201	0.456257	-0.0535008	-0.178626	-0.131282	0.875857	2.76877	-0.387393	-0.358298	1.74562
MAX	1.84534	0.15733	0.5466	0.130675	2.1057	1.62973	0.63454	0.629088	-0.0784029	0.583727	0.0743502	1.23235	2.15215	1.4485	1.20832	0.344658	1.30974	0.83273	0.305528	-0.6733	2.32215	2.47944	-0.464132	1.51328	0.153534	1.07686	1.95334	1.99829	-0.267633	-0.469528	-0.0539052	0.190708	-0.549832	1.31879	0.0805218	-0.056007	1.43009	1.22431	0.397622	0.867543	0.196429	1.68017	0.981597	0.914371	0.277648	-0.552915	0.295153	0.974637	1.02998
MED23	-0.319885	-1.17015	1.40869	1.404	0.375022	-2.77482	0.1079	-1.61064	-1.3694	-4.69817	-0.0666386	-1.05019	2.01154	2.43252	0.42134	1.02532	1.21533	1.16981	0.186427	0.323922	1.16689	-1.78866	0.343542	0.568648	-0.0163481	-0.523358	1.46538	-1.75496	0.502648	-1.28564	-1.43664	3.94376	-3.14851	-2.45233	0.424255	-1.58713	1.74956	-0.078257	0.73149	1.39121	-1.2835	-0.522152	1.00449	1.01143	-3.00885	-0.352734	0.937977	0.733045	3.58629
RAD21	-1.82336	0.00644184	0.789069	0.0973661	0.611656	1.96335	0.0878085	-0.184472	1.65955	1.49012	-0.460203	0.514599	-2.32147	0.342185	1.87519	-0.266477	2.56725	0.239037	0.153215	-0.88336	0.351267	0.312422	1.19082	1.90104	-0.00101285	1.22186	-0.399333	1.0488	1.33772	0.846631	1.53997	-0.896629	0.204933	0.0943697	1.07194	-0.0786397	0.249562	0.402096	-0.509431	0.621503	0.353465	-0.63361	-2.08287	-0.00595035	0.679312	1.45613	-0.458749	1.67666	-0.841221
DROSHA	-0.442103	1.75111	0.47987	0.701402	0.42118	1.12544	-0.232302	-0.437771	0.524105	-0.0268977	1.08977	0.568907	1.65618	1.24787	0.5365	-0.940799	1.40941	-0.205381	-0.470242	-0.189149	2.049	-2.83236	0.38504	0.356584	0.0094233	-0.988247	0.614499	-2.24451	-1.41077	-0.892049	0.968228	-0.795294	1.05661	-1.30678	-0.875732	-0.0909943	1.28386	0.36099	-0.960128	2.14488	-0.140223	1.08668	-0.0260369	0.957953	0.780265	1.95348	0.0662066	1.49383	-0.436403
PALB2	-0.683422	0.110691	2.40583	1.28869	1.37472	6.67502	0.237063	1.05155	1.28086	1.7263	2.34801	4.07668	-2.39724	-0.335245	1.32273	1.1613	1.23255	4.70721	0.786049	-1.6817	3.8689	-1.32204	2.85926	2.63141	0.513035	-1.5137	0.172205	1.36685	-0.169629	-0.565611	2.45134	-3.87313	2.56422	1.29515	-0.448785	1.35891	3.07605	0.977919	-1.08075	2.11821	-0.0249985	-0.409996	-0.675335	1.95932	2.06655	1.24582	0.382036	0.455023	-0.146652
HNRNPU	-0.318156	-1.36016	1.78087	0.265456	1.74012	-2.43149	0.172766	-1.66203	0.757142	-2.4132	1.01794	0.181552	2.92407	-1.06229	0.021316	0.927412	-0.0843199	3.20119	0.406376	-0.0853288	-0.087183	-0.775532	0.971634	0.988489	0.302582	-0.466802	2.48287	-1.08993	2.02456	-1.73332	2.16096	2.26511	-0.387586	-1.73661	2.34918	-1.4033	2.50662	0.536671	0.250716	0.65033	0.158935	-0.895854	0.799758	0.887948	-0.607083	-0.942831	0.0497236	-0.0856096	4.14137
NARS2	0.78417	0.140873	-0.31368	0.0782378	1.38	-1.30077	1.42223	-0.021704	0.679181	0.716589	-1.164	0.251456	0.296023	0.170487	1.34614	-1.16456	1.67528	0.0187448	-0.0775704	1.32623	1.83976	-0.450884	-0.162115	1.19162	-0.482067	-1.23246	0.779208	1.30674	-0.0697983	-2.27315	0.824266	1.08181	0.832407	-1.26486	-1.4871	-0.0809457	0.139482	-0.249165	0.714219	-1.27785	0.16032	0.984116	0.261434	-1.1368	0.608977	0.64617	0.657001	1.02024	1.05678
RBM12	0.984215	1.63892	-0.863409	-0.646183	1.35632	1.14067	-0.980116	0.996083	-0.0425922	0.639391	-0.77835	0.661736	-1.045	2.3483	1.05379	-0.294091	-0.98445	-1.50966	0.403797	1.75177	0.155096	-1.96198	0.181649	0.0214095	-0.18084	-0.688427	1.58391	1.40625	-1.41669	-0.979908	1.42325	1.13559	1.00652	-3.24816	1.06268	-0.128143	-0.9768	-0.156234	-0.186269	0.331027	-0.129285	-0.822591	0.298891	-0.979119	-1.06592	2.14869	0.503632	-0.826335	2.37526
ADSS	0.884928	0.193979	-0.134719	0.185965	1.75607	1.90263	1.54839	-0.385054	-0.0584751	0.662052	0.689272	0.680226	1.00323	0.805113	2.50883	0.224533	0.80065	-0.135455	0.640838	0.668258	0.570311	0.0381137	0.77765	2.13041	0.835402	-1.34963	2.90625	-0.587688	0.22579	-0.255511	0.907386	-1.26415	0.952701	0.401762	0.967518	-0.935379	0.71781	0.404703	1.56784	0.535486	0.268287	-0.0334706	1.74715	0.951677	0.288421	-0.278601	0.51749	1.5345	2.4938
ACTR6	-2.2657	-0.176216	2.28409	-0.791605	0.180513	0.811899	-0.263606	-0.525692	0.380138	-1.5129	0.990923	0.609907	-0.23387	-1.191	0.360057	-1.77677	1.62629	-0.595039	-0.0873454	0.700491	0.872488	-5.26273	-0.152502	0.633574	-0.257046	-0.399049	-1.09283	-2.73	1.06123	-1.23674	0.022958	-0.493442	0.0800163	-3.55631	-0.130434	-0.312958	1.05367	0.0698465	-0.931141	0.558036	-0.366903	0.411912	-2.24952	0.2805	0.851346	1.48609	-0.664006	0.521244	-0.351638
COPS3	-0.743319	-0.31998	3.23286	-1.60705	1.76701	1.07411	1.04891	0.665134	2.64021	1.15461	0.73097	1.53821	-1.0144	0.475258	2.21455	-0.45451	1.9491	1.00295	0.0609943	0.60909	1.51058	-0.616052	2.16564	2.46479	0.435856	-0.230488	0.264575	1.36271	0.50404	-0.383928	2.33793	-2.02024	1.31814	-1.9376	0.850292	-0.789829	1.86798	1.35923	-0.891397	1.3679	-0.188999	-0.662369	-0.83668	0.92363	0.870985	1.90806	0.596606	1.15023	0.681835
PPP2R2A	-0.462538	2.01256	8.87876	5.08884	-0.823978	-5.88987	2.13801	-1.03059	0.52482	-4.8796	-0.708133	0.629318	1.10318	4.5138	-2.13781	1.05729	1.91669	4.8303	1.13757	0.875863	0.366939	-5.21444	-0.525963	-2.20296	0.0649552	-2.73664	2.31317	-4.60533	5.38955	-2.67515	1.83845	4.20324	-5.16889	-5.52384	5.49061	-2.6563	3.02681	0.323349	0.0150994	1.69525	-1.71857	-0.893901	-1.82646	-2.22575	-3.84507	-2.91443	-2.25173	-0.0777035	4.06791
TBX1	0.525721	0.604501	-0.551147	-0.159363	2.0486	0.814541	0.441082	0.189997	1.02473	0.863542	-0.954421	0.370022	-0.163061	0.549715	0.713179	0.587775	-0.141628	-2.08781	-0.411649	0.471743	1.21411	-1.5306	-0.0274653	2.01782	0.298378	0.38327	1.94549	0.614524	0.605941	-0.0673104	0.260033	0.154034	1.18937	0.556014	0.971975	0.573805	0.173585	0.123794	-0.0476883	-0.127976	0.0776872	0.405608	1.10457	0.720049	0.293954	-0.0258385	0.754745	0.630387	-0.305345
TFB1M	1.48424	-1.89309	-1.7137	0.327787	1.29665	-2.57713	2.50106	-2.10543	0.994965	0.267301	-2.46735	-0.0225288	2.62956	0.247354	-0.439416	-0.336234	1.08617	0.0908549	0.467963	0.33646	2.38322	-0.118588	0.493624	-0.534506	-0.828839	-0.0729571	0.224638	1.97002	-2.403	0.150014	0.347378	0.116179	1.1219	-0.54478	0.985597	0.688903	1.11015	0.333266	0.773872	-0.845556	-0.184076	1.45343	1.95815	-0.0961278	2.19663	1.58238	0.482323	1.61763	0.803242
BLM	-0.784689	0.998636	1.46757	-1.05524	0.550271	1.90744	-1.18984	0.192101	1.30347	0.653665	0.284789	0.207557	-1.04557	-1.52217	0.897079	0.454723	1.04265	-1.33914	-0.564071	1.46261	2.23625	0.326947	-0.485366	1.15075	0.336755	-2.45163	1.6068	1.99642	4.32118	-1.27049	-0.846533	3.55706	-0.858764	-1.01994	0.131395	-1.71663	1.92897	0.607655	-0.626564	-0.120597	-0.184518	-0.563361	-0.473511	0.887275	0.280994	1.71083	0.574483	0.0073277	-1.85016
ETAA1	-0.482792	-0.700582	-0.302507	-1.56469	-1.15988	-0.375772	-0.932547	1.34952	0.206609	0.983983	0.86949	1.43981	-1.33789	-0.0967413	-0.70557	0.293591	-1.39943	0.443085	0.302647	0.584212	0.76241	-0.798596	0.172297	-0.68686	-0.121139	0.0458355	0.841871	0.982059	-0.563281	-0.0999655	-1.16923	1.14405	-0.341359	-1.47766	0.671128	0.216262	0.213999	-0.187024	-0.331302	1.10329	0.764934	-0.218051	-0.453781	0.067282	-0.589255	0.85408	-1.7885	0.223967	-0.0179212
HNRNPK	-0.498672	-0.210673	1.66514	0.45733	-0.0585246	1.49113	-2.17413	-0.153124	0.438113	-0.699464	0.299628	0.154936	0.245438	1.00284	0.526021	-0.287929	0.0208319	1.52731	-0.178197	-0.558164	0.930762	-0.556809	0.57843	0.44107	-0.856438	0.0496895	-0.0765083	-2.36024	1.18996	-0.098053	1.27905	-1.85121	0.964644	-2.55536	0.43193	0.307278	0.61384	-1.27472	-0.202658	1.60626	0.571239	-3.21188	-1.3668	-0.83694	0.479388	1.64959	-0.361584	0.673005	1.33487
GFM1	1.16633	0.981766	-0.441487	0.405146	1.14743	-0.0136737	1.37008	-1.07508	0.640155	-0.531781	-0.162438	0.0587263	1.57723	0.0192091	1.15553	-0.0295266	1.53256	0.47113	0.356431	0.474735	2.77073	-0.605561	-0.184337	0.933512	-0.0848568	0.0891453	1.24757	0.303202	-0.0521264	0.596262	1.36577	0.636848	-0.130261	-0.565921	0.596181	-0.921268	2.22312	1.24139	0.689129	-0.462525	0.623838	1.94156	2.27398	0.898128	0.974841	-1.74949	0.363465	1.37625	1.7341
NEDD8	0.260959	-1.67933	-0.758995	-1.98918	1.15207	3.51997	1.06311	0.936177	1.86105	-0.0987379	-0.669125	0.523952	0.168712	-0.869652	1.56321	0.861256	-0.0797846	-1.69172	0.386569	0.253754	1.53264	-0.190462	-0.609901	2.49425	0.908147	0.664003	2.09969	3.50411	-0.760993	1.077	2.43103	0.0822511	2.46682	3.62507	-0.662144	0.958672	0.580177	0.401774	-0.568719	-0.59228	0.305883	0.971456	0.614037	-0.553118	-0.987285	-0.527564	-0.605657	-0.254312	-0.9942
MYBL2	0.937684	2.43859	-0.8361	1.03655	2.56877	-0.175439	0.0880329	-0.0470567	-1.46131	-2.59302	0.909955	0.0736519	1.30948	1.85063	3.13429	0.682729	2.01596	-0.698661	0.223684	2.79227	1.13027	-0.281697	-0.699225	3.39088	0.206687	0.345449	0.903447	-3.05311	0.179188	-0.839333	0.507104	2.83511	1.08401	3.7245	-0.392197	-0.131243	1.72993	-0.0952167	0.382082	-0.317674	0.0173753	0.0161485	1.12196	-0.545763	1.71408	-0.153275	1.2842	0.0296379	1.50142
SAMHD1	0.414739	-0.651389	2.33588	1.31199	0.841536	-1.41045	2.10128	0.00414675	2.10678	0.179131	-0.711314	0.961936	0.151196	1.35812	0.175935	-0.235361	1.10892	0.834045	0.40722	0.88643	-1.41239	-0.769406	0.461258	0.542073	-0.26074	0.434467	1.35132	0.147336	1.65437	-1.17764	1.7322	-0.194123	-0.263552	-0.983894	1.37991	0.171063	0.279168	0.797335	0.367922	0.412249	-0.732602	-0.33563	0.0734783	1.68177	-0.181848	0.313431	-0.840623	1.60407	1.55362
RFC5	0.0969956	1.41562	-1.2473	0.783802	1.66305	3.9064	0.677353	0.184455	-1.41599	0.359054	0.41985	0.959032	0.560803	0.12489	1.24401	-0.31787	0.671243	0.434452	0.378369	-0.236049	2.47924	0.898082	1.08144	2.32873	0.219516	0.677561	0.644163	1.39674	0.78532	-0.263044	-1.07563	0.0687752	1.73458	1.83205	0.492904	-0.370655	1.13937	0.239105	-0.339687	0.307245	0.0721872	-0.190733	1.04214	0.333858	0.559259	-1.25222	0.933949	0.455844	0.497029
CDK1	1.23307	-0.202733	1.64333	0.526382	0.65075	3.18193	1.44984	0.348831	1.19946	1.63483	0.516165	0.830278	-0.845808	-0.0311908	1.13703	0.667891	0.144253	-0.935691	-0.893897	0.703566	2.01921	1.23955	0.66204	1.91543	-0.411778	1.18398	1.73764	2.31473	-0.377873	0.837057	0.651487	0.171198	-0.0132249	1.80624	0.0340564	1.53479	0.306111	0.0653001	0.614664	0.635015	0.99283	-0.818534	0.735824	-0.148988	-0.434575	-0.164481	-0.113098	0.0634359	-0.224254
SHMT2	0.188927	-0.246039	0.0417889	-0.0912547	0.183655	-1.12415	0.059355	-0.602447	-0.577438	-0.430757	-0.48624	0.332527	0.543052	0.276698	0.0277874	0.899305	0.645541	0.924913	1.11252	-0.426496	-0.240538	1.53754	0.573319	-0.410704	-0.00600205	0.239742	0.0563034	-0.535621	0.969879	-1.22687	-0.322214	1.07657	-0.596426	-0.203609	1.67822	0.0487245	0.612694	-0.706152	0.436245	-0.182532	0.170971	-0.341482	-0.76417	0.0713199	-0.506435	-0.245123	-0.488523	0.597984	0.251194
HSD17B12	0.673396	2.99429	-1.61306	-0.629859	0.464375	0.0274755	0.227907	0.464222	0.503819	0.455302	0.239449	-0.170945	2.10035	-1.60986	-2.60916	-1.87967	-0.634535	-0.181752	-0.0992931	-1.43691	0.0966795	-1.16715	-0.296374	-0.699406	0.880116	-0.845947	0.311704	1.01325	-1.50203	-0.743071	1.44596	-0.887031	1.53505	2.82561	-0.196303	-0.0187876	-0.662677	-1.27058	0.354	-0.565338	0.287961	1.63865	1.52241	-0.110471	1.1835	-1.54249	-0.820357	0.906213	0.20015
EP400	1.86996	-0.893084	-2.53449	0.414691	1.00598	2.97137	1.2482	0.159645	-0.0233555	0.104883	-0.333443	0.106024	1.93932	0.386765	1.4783	-0.141434	-0.333911	-2.81921	0.346107	-0.612006	0.0992866	2.56912	-0.261687	2.1123	-0.641642	0.758152	0.991444	-0.298308	0.892052	0.796055	-0.178931	1.46146	0.749709	1.65576	0.975028	-1.39029	1.62842	0.794145	0.996462	-0.24012	0.835695	3.07845	1.48282	-0.469123	0.459247	-2.41426	0.632456	0.715221	0.457026
NRBP1	1.3033	0.0570314	-1.70298	-0.0637692	-0.0222483	1.72191	-0.293031	-0.426446	-0.356693	1.22372	-1.33514	-0.674247	0.337359	-1.30905	-1.31828	-1.03348	-0.244649	-0.827264	-0.732885	-1.42829	-0.0343359	1.36026	0.336003	0.636705	-0.559953	1.59071	0.538954	1.47135	-1.19819	0.876199	-1.97176	-0.120178	1.17547	0.257572	-1.11858	0.41828	-2.01302	-0.0997925	-0.176109	-0.441736	0.266927	-0.911239	1.52405	-1.03596	1.33346	-2.25274	-0.398745	-0.395983	-1.10193
DDX23	0.953642	1.14075	-0.26958	0.111277	2.15853	2.44951	-0.953783	0.225521	0.390701	1.03024	0.375468	1.63224	0.286624	-0.10475	1.96716	0.217033	2.41522	1.05659	-0.482462	0.376165	2.66761	0.523506	0.553788	1.7687	-0.109794	0.910414	1.138	-1.16213	0.898805	1.1859	1.08277	0.15843	0.87474	0.81399	0.511018	-0.681336	1.86259	1.12953	-0.909101	1.14206	1.05655	-0.28284	1.4582	0.250668	1.12435	0.0374739	0.887408	0.195261	0.479626
RAD18	0.86258	-1.45217	-0.451418	-2.58558	-0.466268	0.109339	-0.537704	-0.218753	0.401986	-0.921648	-0.48638	-0.0863902	-1.32046	-1.07711	-0.374389	0.762551	-1.4357	-0.724678	-0.000931867	-0.679283	0.622085	0.0335803	-0.340971	-0.124539	-1.10487	-0.651367	-0.0887165	0.803419	0.576947	-0.804249	0.31448	-0.108139	0.662374	-0.992836	0.586211	-0.111569	0.185729	-0.302992	-0.449571	0.136731	-0.643906	-1.98057	-1.17008	0.121202	0.337006	-0.478184	-0.628446	-0.756305	-0.0851664
RIF1	0.311699	-1.33703	0.0302536	-1.83114	0.877486	3.5644	-0.275558	0.814336	0.140975	0.828337	0.757589	0.916998	-0.245267	4.83076	0.471043	-0.481449	1.67435	0.30909	0.21576	0.241342	-0.40087	0.379838	-0.0300453	1.15118	0.62505	-0.783379	1.43347	0.286815	1.23938	-0.234972	0.402808	-0.639927	1.19452	-0.483653	0.457392	-0.162718	1.03138	-1.27751	0.38507	1.75554	0.907982	-1.57786	0.262997	0.81478	0.659646	2.33598	0.12765	0.0563581	0.217507
SAP130	1.40572	0.800203	0.878691	0.392364	2.15468	3.34925	-0.0752935	0.123517	-0.0206593	0.433567	0.834144	0.803405	0.518642	-0.0871609	0.646136	0.345436	0.928698	0.421342	0.636012	0.417332	2.1403	2.66521	0.834086	0.564337	0.831369	0.958252	1.94005	2.41591	0.866174	0.224344	0.874256	-0.115199	1.3485	1.70701	-0.34092	1.46732	0.804167	-0.365614	0.162735	1.18341	1.11323	0.562824	1.49949	0.125421	0.537761	0.380544	-0.198452	0.652431	1.08814
CAND1	-0.657938	-1.77635	2.44553	-2.15353	2.74731	-1.12616	3.07508	-0.129059	0.948275	-0.917667	-1.03496	0.601171	0.623323	0.798942	0.550323	0.180787	0.940303	-0.783466	0.442309	0.270917	-1.53595	-1.13168	0.851721	1.67217	0.141719	-0.793049	1.03731	-1.02103	1.14168	-1.76616	1.202	0.621064	-0.381806	-1.10786	1.1019	-1.07861	1.90313	0.210351	0.755363	0.254439	-0.131574	0.753391	-0.895818	1.7927	-0.944825	-0.351462	0.151437	1.61253	2.90713
MLF1IP	-1.14972	0.338437	1.90228	0.33148	1.39109	0.247246	1.86762	-0.0155627	1.28988	0.905027	0.538809	0.724958	-0.139406	1.35044	0.594435	0.26359	0.344988	0.868083	1.17174	0.348471	0.311649	-0.743571	-0.0721238	1.08839	-0.340988	-0.480056	1.47488	-0.274176	1.56142	1.32019	1.85258	0.0784311	0.408472	-0.733846	1.79694	0.516685	1.23069	0.425733	0.615759	1.01127	0.512339	0.639864	-1.00047	-0.937399	-0.169524	1.28281	0.166097	0.0353879	1.80139
NUTM1	1.41811	1.15496	-0.845034	0.280227	0.774704	2.39906	-0.324518	0.111125	-1.04473	0.492617	-0.0615019	0.085607	1.6142	-0.617875	0.50598	0.215593	-0.0104648	1.32555	0.222812	-1.25855	2.56343	1.25037	0.645376	0.611897	0.356765	-0.305701	-1.04501	1.12539	-0.160072	-0.0636868	-0.576843	-0.167564	0.761521	0.263379	0.760655	0.418366	1.47515	0.043813	-0.152902	0.998283	0.0318901	-0.251609	1.57904	1.42144	1.27031	0.940599	0.32081	0.154395	0.6767
C19orf70	1.01175	-1.27555	-0.561054	-0.124895	-0.022835	-5.23229	1.78121	-2.04527	2.38123	-4.52952	-0.301207	-0.574557	-0.192652	-2.46216	-1.4669	-1.22631	0.627755	-0.665795	0.0755301	0.489359	0.460669	-1.40282	-1.54856	3.07257	-0.656962	1.20079	-0.889345	2.79175	-2.90498	1.3582	1.15686	-2.78077	-1.8825	1.11205	-1.38428	-0.50172	-0.637238	-1.41197	0.248934	-1.4466	0.0982401	2.46314	-0.583262	-0.719703	-1.35983	3.88788	-0.463967	0.348928	0.17115
RAD17	-1.79271	2.15481	-0.256114	-0.307259	-0.857011	1.59338	1.28628	0.820619	1.0022	1.76535	0.97821	0.822871	-0.107904	0.582952	-0.451986	-0.434898	0.73978	0.121507	0.434591	-1.00978	1.86128	-0.4659	-1.01332	0.869966	0.580707	0.394944	-1.85494	1.37872	-1.29569	1.19579	1.69389	-1.62247	1.36143	1.44362	0.528269	0.991304	0.925463	0.811159	0.442265	0.779922	0.696702	0.230786	0.623476	0.903798	1.33187	0.496287	0.863996	0.0376194	-0.69069
CCDC6	-0.608319	-0.125168	-1.09393	1.12683	-0.15246	2.58002	0.794545	-0.019886	1.05314	1.26179	0.968037	0.843834	1.03166	0.571149	1.28497	-0.776645	0.502046	1.06687	0.691161	-0.502066	0.41739	0.0227471	0.328698	0.937625	-0.716529	-0.181165	-2.49221	0.181193	-0.327139	-0.443605	1.04081	-1.63571	1.92471	2.50284	-0.029889	0.935251	1.25706	-0.00682432	0.120567	-0.610994	0.4684	1.42421	-0.580441	-0.640934	0.407837	-0.0571157	0.116184	-0.236986	0.262013
GCN1L1	0.95543	0.110933	-0.602215	-0.852372	-0.0307722	2.61732	-3.66082	0.153325	-2.07294	-0.134151	0.118413	-0.872866	-0.602635	-1.95442	-1.47344	0.00345693	0.432236	-1.06058	-0.515192	-0.54675	1.05621	1.1821	-0.190508	-2.37477	-0.22254	1.08005	1.39475	0.695076	-0.935597	1.036	-3.02605	1.34822	0.549936	0.942155	0.696338	-0.103371	0.938557	0.40425	0.228917	-0.853923	0.795691	-1.22595	1.06192	0.0872831	0.434877	-0.576252	0.881217	0.85373	-0.28183
EDF1	1.59055	-0.842241	-1.8191	-0.655285	1.43885	1.34018	1.05909	-1.05935	-1.72699	1.24823	0.302996	-0.554531	-0.196601	-0.683968	0.346652	0.445458	1.03517	-0.79036	0.939775	0.716287	0.852801	2.16514	0.370278	1.60452	-0.294169	1.3285	1.72457	2.6623	0.561494	0.476977	-1.62574	2.81601	0.943475	2.01941	-0.10172	2.38261	0.28302	0.322471	0.511598	-1.06755	0.475227	0.531417	1.42578	0.396822	0.0539547	-0.618721	0.583092	0.973155	0.203845
TP53BP1	-0.794525	1.98355	-0.805905	0.645709	0.816411	1.37853	1.01211	-0.8768	0.288648	-0.404784	-0.584601	1.15147	2.15512	-1.21117	1.2321	0.812788	0.539242	-2.21998	0.84115	1.05502	-1.75349	1.1652	0.621095	1.84296	-1.38427	0.578032	3.0017	1.18148	0.0323656	-0.492696	0.742348	1.73725	0.501003	3.19986	1.09085	1.24133	-0.169924	0.206187	0.142968	-1.12894	1.22759	2.23253	-0.750786	-1.21277	0.277481	-0.0810556	-0.572799	0.46457	-0.250476
ATP5I	0.385692	0.0456952	0.136946	0.715242	2.78284	0.205837	0.415631	-0.479218	0.601468	2.26356	-2.09277	-0.179804	2.08128	-0.242028	1.66181	1.1558	1.35382	0.757897	0.847121	0.171316	2.1788	0.320547	0.000302829	0.905504	0.648714	-0.787284	1.93412	0.130324	0.299376	-0.839904	0.697171	0.881706	0.600223	2.16214	-0.697148	-0.817194	2.11863	1.26975	-0.184839	-0.507458	0.418614	1.89864	0.889591	1.01105	0.658391	2.55432	0.631136	0.849312	1.35979
CDK2	1.6992	0.174857	-2.9676	-0.741855	0.479271	0.898346	0.693038	-0.396924	-0.947431	-0.171203	-1.21751	-2.31679	-0.841157	0.284808	-0.198609	-0.309827	0.300432	-1.15276	1.18512	0.220469	-0.944289	1.665	-0.450408	-0.0636534	-1.10361	2.49102	0.336013	0.621538	-0.435387	0.928671	-2.44989	-0.230698	1.25372	3.70355	-0.907121	0.684885	0.626277	-0.383338	1.11279	-0.522403	0.607981	1.00711	1.23413	-1.06229	-0.962698	-1.67298	-1.92164	0.119761	0.35648
GRSF1	0.547	0.0351055	-1.31767	0.965228	0.504426	-2.43743	2.99802	-1.61287	1.39057	0.289703	-3.5972	-1.1727	2.05052	0.00582153	0.34329	-0.17306	0.498569	0.0907542	0.558052	-0.383062	1.59143	1.05621	0.14127	0.56127	0.796712	1.28208	0.819637	2.27842	-1.58913	-0.565205	1.60622	-0.0986363	-1.18892	0.712865	0.786293	0.0926326	1.28746	-0.00869492	1.14318	-3.47724	0.134453	3.06291	1.98466	1.13618	1.05518	-1.34503	0.351906	2.18767	2.44581
ATXN7L3	-0.306756	-0.648577	0.169261	-0.856947	1.21335	0.954059	-0.287986	0.138723	1.18729	0.663994	0.341997	0.805354	-0.302811	0.511621	1.05717	-1.16683	1.01609	1.30898	0.252246	-0.221144	1.03408	2.69664	0.123314	2.12159	-0.13437	1.93692	1.56974	1.04612	0.428523	0.0291696	0.430441	-0.506439	0.959269	1.49815	0.747259	0.353846	0.134423	0.437272	-0.28116	-1.74475	0.296997	-0.445825	0.654032	0.364446	1.2802	0.021326	-0.169855	0.661766	-0.233307
DAZAP1	-0.773969	0.356893	1.34546	-1.73725	1.6541	0.949727	1.4689	-0.706801	0.404098	0.45549	1.28578	0.850253	-0.797425	0.517922	1.62591	-0.157659	-1.34749	0.794969	0.317897	0.771002	0.268346	-1.26332	1.09351	3.19805	-0.154134	-1.12692	1.07468	0.898551	1.47656	-1.60346	0.819743	0.686317	2.15616	-1.50274	2.94753	0.994074	1.19934	-0.121423	-0.151652	1.44436	0.375532	-0.912807	-1.47141	-0.452335	-0.542978	1.93516	-0.0860226	1.12009	1.44364
GAB2	0.750442	1.22628	4.17764	2.78733	1.13739	-3.94313	1.27292	-0.0162039	0.258877	-2.77289	0.154832	0.84158	1.83846	2.411	1.4321	0.732136	2.10061	3.84394	-0.038092	2.50466	1.01168	0.653429	0.326689	-0.245494	0.110136	-2.40867	2.84297	-2.00256	3.22513	-2.04451	1.47661	3.80236	-3.31528	-2.33043	3.05999	-2.17046	2.03977	1.18204	0.209516	2.7994	-0.548964	1.09939	-0.377954	1.26164	-0.191701	-1.32875	0.301603	0.907672	3.95981
ALAD	1.67726	-0.311041	-0.538712	-0.964675	0.960705	1.40379	0.431349	-0.0381199	0.461553	0.19247	-0.915864	0.199364	0.738549	-0.728595	-0.580374	0.730333	-0.590794	0.573137	0.829551	-0.740678	1.23951	0.417898	-1.00111	0.244055	0.661667	1.12483	1.74256	2.18315	0.321818	-0.365674	0.231284	0.698864	1.16931	1.15004	0.61363	1.90075	1.97985	-0.239026	0.141156	-0.0208696	0.881277	-0.74577	2.13622	-0.817035	0.905786	0.015478	-0.0312223	-0.0761512	0.216271
C14orf2	1.22149	1.12308	-0.447126	0.522426	2.00805	-1.02632	1.58302	-0.967654	-0.498803	1.06362	-2.19788	0.814003	1.51526	-1.51587	0.664482	0.694246	1.13827	0.270471	0.624823	0.670939	1.70267	0.967221	0.584438	1.23157	-0.20969	-0.558169	1.27067	1.41547	-0.104479	-1.91684	-0.0536396	0.0188699	0.839587	1.42761	0.778921	-0.331811	2.34031	1.77986	-0.821466	-0.968013	0.0927397	1.05476	1.07634	0.701237	0.234517	1.77953	0.434879	0.725753	1.01319
MKLN1	-0.0627559	0.0826189	-0.00893118	0.498577	1.19224	0.208563	-0.144265	-0.457483	0.0838062	-0.0545418	-0.178001	1.10935	1.41992	0.874415	0.771431	-0.381808	0.947765	0.185634	-0.00513833	0.547347	1.05404	-0.438881	-0.0672185	1.46166	-0.44799	0.153004	0.28692	0.39163	0.0586958	-0.888294	0.165309	0.30641	1.0824	0.982664	0.759727	-0.0218438	0.619852	0.132861	0.762681	-0.177981	-0.372498	0.535717	0.622567	0.363038	0.412191	-0.605845	0.605225	0.464082	0.381606
TIMMDC1	0.607161	-0.139384	0.842079	0.55645	0.394145	-1.40824	1.40453	-0.578546	-0.49747	0.226049	-2.87566	0.501311	2.02784	0.236469	-0.187378	0.0952654	-0.380988	0.667128	0.105977	-0.235199	-0.0370028	0.037314	0.000631961	-0.47125	-0.254752	0.910091	0.879072	0.0833704	0.842934	-2.27077	1.23841	0.843889	-1.37324	-0.159571	0.465878	-0.421887	0.285548	-0.306416	0.459075	-1.02862	0.229576	0.664799	0.190178	0.949707	0.306192	-1.09809	-0.348034	0.947331	1.32963
UBA3	0.705426	-1.51487	-1.91997	-3.31218	0.0159864	4.70775	1.86774	0.63355	1.35553	1.55054	0.336941	0.196013	0.436154	0.163379	1.25337	-0.00425742	-0.901967	-1.99587	0.667576	0.773799	0.979587	-0.445907	-0.608725	2.56019	0.776048	0.416644	1.38745	2.96477	-0.841522	0.919314	0.475001	-0.278426	2.22023	3.34873	-0.956396	1.45218	0.429557	0.904851	-0.715153	-2.37525	0.286291	0.164172	1.63329	0.946322	-1.61997	-1.01648	0.766796	-0.888243	-0.265517
XRCC2	-1.39788	1.38354	0.526677	-0.280899	1.23696	3.92035	0.906856	0.458561	0.445255	0.789846	1.00682	2.33287	-1.03145	1.68085	1.04071	-0.672429	-0.0673477	0.847492	0.0356297	-0.467264	2.05112	-1.10045	1.5728	2.38323	0.562141	0.276429	-0.38275	0.144659	-1.81437	-0.292894	0.691987	-1.21397	0.557231	3.15962	0.726342	-0.904687	1.45109	0.491258	0.56497	1.0049	1.54419	0.459135	1.94027	1.11462	1.19736	1.06988	0.741894	1.07866	0.0824473
FANCD2	1.12894	-0.854408	0.00641295	-1.68903	0.0313148	2.19088	-0.847295	1.20793	0.424866	-1.03851	0.868459	0.914616	-0.808028	-0.446655	0.571707	1.30841	-0.148512	0.396488	0.123808	0.602969	1.25582	0.829882	0.979056	0.802959	0.285063	0.627101	2.20024	1.93576	0.30267	-0.00762322	-0.224181	-0.115082	1.24431	-2.32766	0.430797	0.688281	0.81452	0.244217	0.269265	0.41562	0.21627	-1.87733	0.0911224	-0.377925	0.138137	0.00814942	-0.343221	0.424689	-0.300646
OBFC1	1.47898	0.792298	-0.156001	-0.601841	0.387334	2.61269	0.477942	0.353276	-0.629914	0.964137	0.637544	1.90681	0.985244	-0.413312	1.21423	0.467172	-0.31102	-0.799658	0.374069	-0.228238	1.27196	2.61072	0.568126	0.961826	-0.0778411	1.60401	1.80231	2.37782	-1.07712	1.92743	0.586245	0.0472717	2.09397	3.36353	0.712164	0.935873	1.74593	0.398506	-0.10242	0.0858497	0.545261	1.37581	1.24437	0.275215	1.00926	-0.348663	-0.00148199	-0.144399	0.0836762
TOPBP1	-1.45463	1.17157	1.19297	0.518852	1.57578	2.56997	-0.250001	0.206242	0.298191	-0.982325	1.93871	1.9931	0.771321	0.182077	1.17927	-0.204676	1.50076	1.865	0.575511	-0.29065	2.89206	-0.32296	1.87689	1.76741	0.0426478	-0.334289	-0.0936969	2.28222	1.11832	1.81452	0.19306	-1.65513	0.6256	-1.89664	0.765688	0.278131	2.82436	1.19087	-0.232634	0.592821	-0.520509	1.31898	-0.0769567	0.0482578	0.880078	0.773619	0.804738	1.28482	0.739759
CCNB1	1.38203	-1.33291	-1.37248	-1.30623	-0.0848368	3.20489	-0.292371	0.713399	-0.624332	1.77215	-0.0695138	-0.191693	-1.08563	-0.847897	0.254926	0.280876	-1.07814	-3.01873	0.259201	-1.24775	-0.240052	0.323544	-1.75594	1.91464	-0.53876	1.57095	-1.91849	2.14463	-0.278545	-0.595661	-0.618833	-0.256696	2.77358	1.98313	0.0093806	1.59542	0.73046	0.149801	0.279354	-0.814232	0.00461398	-1.6284	1.27727	-0.307567	-0.203147	-0.0927479	0.500566	0.548101	-1.3601
NDUFA8	1.51754	-0.550355	-0.458165	1.72086	0.291394	-3.27642	2.11051	-0.853482	1.6514	-0.116327	-4.95084	-0.0549995	0.997348	0.956514	0.507887	0.316535	0.550946	0.769112	-0.0081712	-0.0888981	1.46639	-1.23603	-0.471858	-0.402225	0.574264	0.502056	0.431199	1.81724	-0.012139	0.592166	1.35752	0.721677	-1.69196	-0.0187833	2.0464	-0.469956	0.842896	0.267395	0.867474	-0.904147	-0.235123	2.1961	0.799486	1.89135	-0.332466	-1.291	0.926429	1.2309	2.2864
VARS2	-0.209549	-0.0817574	-0.321529	0.102784	0.4906	-2.08413	1.91572	-0.266381	0.0626215	-0.499877	-2.09021	2.45485	1.65511	-0.14933	-0.809607	-0.533515	0.0576839	0.149236	1.09043	-0.817183	0.567576	-2.19592	0.162048	-1.7265	-0.245264	-0.268635	0.808931	0.278167	-0.722429	-0.638438	0.531266	0.101082	-1.62305	0.145599	0.868868	0.0793254	-0.101359	-0.0352445	0.325208	-0.972438	0.792105	0.96545	1.05074	-0.389965	0.469958	3.06151	0.618329	1.93582	0.0966434
PARPBP	-1.22761	0.0766641	-0.717082	-1.43776	-0.435909	0.58132	-0.34297	0.00476782	1.20014	-0.00100224	0.732347	0.432707	0.123041	-0.356099	-0.854621	1.02669	-0.104453	-0.178892	-1.22084	0.249868	0.407405	0.566657	-0.188507	0.177224	-0.645006	1.03272	-0.286076	0.124356	0.129933	-2.19693	-1.49666	-0.932309	0.78157	-0.482095	-0.387257	0.708775	-0.276671	0.0170836	-0.753391	-0.665982	-0.433997	-0.090235	-0.867181	0.0154729	-0.64813	-1.41255	-0.128492	-0.857482	-0.355148
MTRF1L	0.79216	-1.45601	0.585463	-0.0575815	1.4148	0.0629336	1.08211	-1.8456	1.98553	0.859928	-2.23461	-0.27405	1.03985	1.18107	0.160247	-0.663099	0.892247	-1.04517	0.764709	0.555246	1.2275	0.378811	-0.38705	-0.0266832	0.692813	-0.555145	0.803082	0.282207	-0.582062	-0.12917	0.294926	0.350158	0.370922	-0.647325	-0.462361	-0.0897642	1.44322	0.298606	0.0466793	-1.11611	-0.871807	1.50085	-0.0608191	0.340076	0.653354	0.296236	1.31113	0.443386	-0.353457
TIMELESS	-1.28131	0.301472	0.682051	-0.99651	1.11474	2.35905	-1.22216	1.77836	-0.729596	-0.145325	0.221959	1.87381	0.360896	-1.07096	-0.153704	-0.0852242	-0.25135	-0.999895	-0.111394	0.404707	2.12633	1.23913	1.12163	0.563234	0.212428	0.492987	0.500132	0.168941	0.0678903	-0.932711	-0.088573	-1.24302	0.103829	1.38084	0.257435	-0.305414	0.47295	-0.0644276	-0.744677	-0.257271	0.558181	0.261511	0.339525	0.745074	0.456841	-0.218892	0.299075	0.823853	0.350059
XRCC5	0.373605	0.492857	0.0731118	-0.235979	0.0450737	0.855205	-1.27133	-0.303922	-0.603601	-0.23915	1.03615	0.700154	-0.642471	0.358408	-0.168067	-0.628046	0.211021	-0.450757	-0.290047	-1.07653	1.57456	0.408975	0.530583	0.551718	-0.23531	0.0682106	0.91998	0.580166	-0.155532	3.11885	-1.19364	-1.39134	1.12244	0.216971	0.0705246	0.254105	1.82126	-0.213511	-0.178701	-0.328135	1.00218	-0.384113	1.10495	-0.492902	-0.541471	0.855617	-0.491235	-0.455191	-1.45364
ENO1	-0.558369	0.894761	1.41612	1.41901	1.09698	-2.18798	0.550008	0.0159763	0.69522	-5.29052	0.568516	0.195205	0.350285	-0.0831208	-0.583828	0.433991	-0.284861	1.24945	-0.0675334	0.407668	1.84318	-1.53034	-0.626438	0.457659	-1.08293	-0.998201	-0.7	-1.66715	0.691959	-1.87721	-0.131395	-1.01094	-1.5374	-2.22462	2.36108	-2.15814	1.32295	0.340467	0.162877	0.710506	-1.94511	0.0634611	-0.543467	-0.0430173	-0.370576	-5.26156	0.903188	1.93603	-1.14835
GIGYF2	2.03178	-1.22795	-0.839486	-0.0252238	1.86884	0.587387	1.69105	-1.10838	-0.164456	-0.291836	-1.23734	0.392355	1.75947	0.857979	1.70757	-0.323246	1.14591	0.715044	0.83814	2.44545	-0.607562	1.27165	1.21378	3.00097	-0.0902316	1.16414	1.74937	-1.60872	3.5421	-0.648402	0.113466	1.66879	2.05971	0.218574	0.268854	1.11498	1.18921	1.29583	0.0585765	-1.15316	-0.15005	0.176362	0.649345	0.709956	-0.749645	-1.38064	0.597706	2.56449	2.79955
MTERFD1	1.38501	-1.32086	-1.58816	0.670941	1.19609	0.659571	2.07072	-1.73115	0.282133	-0.0386475	-0.724674	0.690522	2.68401	-1.28788	0.140676	0.263807	0.250438	1.1386	0.58955	0.90909	1.51207	1.68038	0.970486	0.912705	0.994377	0.306949	0.902949	2.31304	-0.569257	-0.0298842	0.886997	0.581285	0.535215	0.458686	1.07419	0.086786	2.21911	1.17008	0.823467	-0.486758	0.3784	3.45098	2.61903	-0.493021	1.04722	1.72425	-0.133442	1.53221	1.52275
ZC3H13	-0.583209	-0.981592	0.346344	0.426562	1.29153	-0.465511	-0.367476	-0.0583917	0.351114	0.511844	-0.281173	1.59039	3.57889	1.23597	1.89603	-0.945588	-0.800574	1.87282	-0.743057	0.270775	0.807873	-1.57992	0.122084	1.23832	-0.066619	0.733464	0.499326	-2.95038	-0.66972	-0.3694	0.0137893	-2.7822	1.42072	-2.14197	1.9662	-0.841707	-0.194853	-0.182432	1.67007	-0.874768	-0.290419	-0.0103522	-0.638304	-1.75012	0.114785	-2.27011	-1.43627	2.52122	1.06545
CTU2	2.17411	-0.26408	-0.970641	0.601084	2.50309	0.191776	-1.09461	-0.946394	0.196831	1.62921	0.0663176	1.15941	0.8679	-1.45796	1.2312	-0.428711	0.893514	0.347619	0.55396	0.364638	1.60305	1.06129	-0.317078	1.78176	-0.384936	1.47544	1.69218	1.0007	0.872219	0.980779	-0.818897	-0.536271	1.08613	1.75838	0.315589	2.45368	1.08422	0.323983	-0.564435	0.341565	0.887448	-0.614551	0.785482	-0.522201	-0.180803	0.638924	0.335453	1.84278	0.651458
MTHFD1L	0.14665	-0.502436	0.21426	1.01376	0.392954	-2.36325	1.49255	-0.326132	0.19632	-1.08633	-0.645725	-0.127691	0.599532	0.999501	0.712138	-0.0449716	0.943272	1.444	-0.295816	0.721333	-0.146141	0.257214	0.396603	0.019533	0.0209925	-0.725319	-0.475885	-1.41399	1.36372	-1.84061	-0.23723	-0.366836	-1.18796	-0.229229	1.83793	-1.28023	-0.284497	-0.561837	0.859252	-0.909246	0.191838	0.355686	-0.799995	0.142	-0.751263	-0.76683	-0.671253	0.79134	1.60846
CTNNBL1	1.46183	0.560669	0.0422664	-1.03228	1.41396	-3.08482	-0.610303	0.769078	1.01648	0.445097	-0.662926	-0.803335	-0.727399	0.213951	0.0674613	0.0257636	1.80485	0.224228	-0.059921	0.459933	0.764388	1.42726	0.0207554	0.365226	0.118183	-3.16901	1.76555	4.91767	0.156093	-1.36595	-0.170575	-0.1479	-0.148725	-0.465942	0.68366	1.43196	0.164612	-0.689746	-0.431049	0.118634	0.179004	1.52389	0.138595	0.521069	-0.435614	1.18135	-0.0247436	-0.148086	0.526897
DSCC1	0.419097	-0.533933	-1.73676	-0.16977	1.33715	1.87718	0.568411	0.55391	0.688948	1.12927	1.04945	-0.186982	-0.444598	-0.299691	0.575627	-0.741505	-0.0736975	-0.857522	0.234907	-0.81119	-0.931188	0.191604	-0.173753	1.20933	0.0846212	0.985645	0.265044	1.99734	-1.05409	-0.0458282	0.293304	-0.622765	2.12958	-0.286224	1.22717	0.886782	0.698341	-0.576388	0.356418	-0.161447	0.044737	-0.352285	1.23409	-0.0471861	1.20442	0.0202854	-0.582742	-0.0134042	-0.979167
GTF3C1	-1.06797	1.26642	1.29708	1.06034	1.11306	-0.55238	0.126079	-0.315013	-0.839798	-0.110597	0.539347	0.399163	1.00609	0.802985	0.0938595	-1.02497	0.0135794	0.95546	-0.022965	0.638079	0.72651	0.232494	0.921602	1.54693	-0.388271	-0.980541	0.962926	-1.73085	0.643359	-2.40939	0.320895	0.918658	0.099718	-0.570358	0.147243	-0.74109	1.92582	0.771406	-0.171433	0.811868	-1.77764	0.322973	0.618953	0.437788	-0.431604	0.995842	1.51393	0.382871	0.431763
PRCP	-0.134437	-0.317293	-0.155719	-0.853301	0.47732	0.0125711	-0.213595	-0.300986	-0.0651821	-0.654103	0.171909	-0.187085	0.46384	-1.17772	0.776164	-0.618073	0.311976	-0.23853	-0.143525	0.386335	0.445356	0.939555	0.0969197	0.651117	-0.00519671	0.334937	-0.706521	0.451642	0.918809	-0.249531	-0.285029	-0.232158	0.0609337	0.595146	0.0598968	-0.0351999	-0.0472615	0.338715	-0.0411465	-0.206573	0.309953	0.507628	-0.71789	-0.351038	1.12726	-0.292877	0.375081	-0.443152	0.3246
SMG5	0.293748	-0.390304	0.00984349	-0.129536	0.942969	-0.975873	-2.02356	-0.119234	0.705011	-0.83383	-0.0525967	-0.879135	0.925309	0.398827	2.58002	-1.14741	1.41922	0.409869	-0.14735	0.555603	0.532837	0.0643428	1.35196	1.26065	0.0294959	-1.03356	2.02919	-0.846672	1.14462	-0.872455	0.759106	2.01725	-0.522774	-1.91386	0.284808	-0.268937	1.30177	0.296564	0.319162	-1.03528	-0.669922	0.466296	1.1016	-0.737563	0.565119	0.294316	1.71924	0.999704	0.102473
SNRNP70	0.851031	0.769657	1.65095	0.887559	1.12694	0.376278	1.88374	0.691702	1.35731	-0.0322206	0.583878	1.3167	1.24236	0.475082	1.11194	1.32737	2.21495	1.03874	-0.184321	0.527169	2.3578	-0.526838	1.28024	1.24455	0.901858	0.618686	1.63869	0.250489	1.86654	-1.45837	2.32306	0.921362	1.03723	-0.979645	0.709956	-0.78179	3.03372	0.878413	-0.762416	0.88895	0.920569	-0.61265	0.591573	1.77504	-0.155783	1.84903	1.03148	0.299992	1.13433
SLC7A1	1.04198	0.673339	-0.240807	0.665409	1.27167	1.09834	-0.133045	0.111402	-2.48164	0.808957	-1.19085	0.0273243	1.37026	-1.17247	0.535046	-0.57617	1.26136	0.674058	-0.215653	0.453622	0.893315	0.617589	-0.524482	1.5857	0.223015	-0.213331	2.11801	0.155846	0.402167	1.0878	-1.36691	1.39959	1.2261	0.398464	0.0552342	0.989973	2.94516	0.750239	0.954142	1.04317	1.01258	2.02343	2.65376	0.454165	-0.408854	0.793199	0.129084	1.23214	1.80095
WDHD1	0.576812	2.0088	0.731408	-0.216302	0.701442	4.73826	-0.17985	0.913045	0.262107	1.26106	0.567358	1.4637	1.00892	-2.06878	1.29644	0.730722	0.555154	-0.0519867	0.55923	0.374805	1.71926	1.63302	1.19347	1.69919	0.348665	0.0768739	2.1071	4.01377	-0.452272	0.0187734	0.620768	0.43113	0.999755	1.1705	-0.357772	1.47752	1.5789	0.561264	0.201031	0.134108	-0.150565	1.74669	2.00568	0.0863871	0.465484	1.06379	1.56441	-1.06754	-0.767249
PRPS1	0.512139	-0.00242881	0.616984	0.00269432	0.943333	-0.0333887	0.0120678	0.453671	-0.33755	0.251455	-1.30018	0.161244	0.512997	-0.0520853	-0.712153	0.311824	1.12272	0.00814728	-0.112641	0.239225	-0.335002	-0.279271	-0.524781	1.13769	0.328233	0.575223	1.07607	0.416636	0.783292	-0.573351	-0.537563	-1.21155	0.115835	-0.854216	1.83043	-1.17301	0.629731	0.393721	0.0909614	0.42471	0.546065	-0.177141	0.696992	0.473419	-0.221914	0.584212	0.30229	0.583897	0.497181
NBN	-1.0448	0.0967555	0.0048242	-0.685179	0.184289	2.03661	-0.743717	-0.660001	-0.113752	1.52871	-0.0701357	0.588105	-0.23694	-0.46275	0.731889	0.380702	0.337432	-0.0789767	-0.816471	-0.136388	1.34839	0.810066	0.105392	0.707654	-0.545006	-0.914357	-0.435737	0.952032	0.73335	0.467269	-0.433387	-0.83053	1.43408	-0.595326	0.504926	-0.229378	0.47347	0.34097	-0.323426	-0.468539	-0.220039	-0.181951	-0.0883879	0.743174	0.89016	0.674823	-0.276997	0.348498	-0.429687
FAM35A	0.823519	-0.0739465	-0.640681	-0.12079	1.69996	0.867072	-0.154165	-0.163403	-0.419674	0.970793	-0.0340476	0.0786643	-0.0483244	0.384694	1.11195	-0.0106693	0.733921	-1.83562	-0.0295002	0.35604	1.77165	0.602328	0.0787703	2.00265	-0.674456	0.0743525	2.17018	0.380971	-0.0819015	-0.145691	0.298215	0.787152	1.47186	0.917728	0.658203	-0.295357	1.4074	0.229697	-0.718011	-0.752422	0.452632	-0.295632	0.893539	1.5054	-0.302398	1.10925	0.640098	0.928251	0.573018
COG3	0.88673	1.22957	0.650033	0.491506	2.63093	1.64907	-0.319671	-0.646562	-0.715606	-0.119856	0.741205	1.78989	-0.114991	0.96211	0.811826	-1.26336	2.32118	-0.0690345	-0.120394	0.224989	2.54558	0.0157917	1.46126	3.25965	-0.156471	0.262962	2.42491	0.248339	1.0427	-0.804704	0.610632	0.58284	0.897995	1.82435	-0.134185	-1.32547	2.48522	0.694159	0.799916	1.06576	-0.271845	-0.00307526	1.9773	0.804386	1.59483	1.60527	0.926791	1.56879	1.35631
REV3L	1.12591	-0.0970037	-0.965717	-0.230396	0.648209	0.869254	0.607459	-0.268101	-0.401481	-0.33916	-0.00277167	0.238174	0.573697	1.32381	0.767537	0.223426	1.03194	0.106522	0.198466	-0.0202203	0.716096	-0.135349	-0.216831	0.775161	-0.245577	0.171041	0.304185	-0.227453	1.31438	-1.13787	0.367549	-1.08585	0.0595501	0.233281	-0.445969	-0.750636	0.337937	0.316096	-0.0364294	0.350191	0.710694	-0.132626	0.430349	-0.197074	0.179401	-0.257013	-0.619917	0.937511	1.3717
SRSF6	-0.568727	0.840522	0.986049	-0.495537	1.27615	1.63883	0.0482549	-0.715441	-0.432096	0.65961	0.173167	0.0135668	-1.28238	-0.683032	0.0757934	0.779149	1.51283	0.396213	0.627138	0.291494	1.38761	0.743007	0.966727	0.704334	-0.0842403	0.780267	-0.0392045	0.0850408	0.376156	0.12787	0.0204002	-0.221501	0.186671	-0.246317	0.691223	0.957586	1.01662	0.852715	0.277534	-0.208713	-0.310979	0.1718	0.463713	-0.234115	-1.1675	0.968648	1.15503	1.18047	0.635458
PDSS2	0.973415	-0.953216	-0.448443	0.652251	1.23081	-1.1264	0.730908	-0.542059	0.581696	0.00844676	-2.84769	0.384033	0.847347	-0.00577173	1.22069	0.160608	0.0934822	0.26439	-0.393208	-1.05289	0.0319325	-0.463598	-1.04852	0.47114	-0.115796	1.2351	0.211291	-1.03131	0.634975	-1.00876	-0.00403161	0.231129	-0.969345	-0.732813	0.413109	0.232447	0.160695	1.11805	0.61328	0.0863007	1.0674	0.867106	0.452756	0.583618	0.421276	-1.46666	-0.208388	1.94241	1.66189
CDC25B	0.874217	1.43222	-11.8842	-1.47189	0.430761	3.02815	-1.14111	1.25501	-1.33724	1.99365	1.73497	0.615109	1.18229	-1.37215	0.172818	-0.116005	-1.15048	-1.17533	1.2309	-1.95165	0.0290615	2.39911	-0.388816	0.359331	0.429752	2.25661	-0.834339	2.73787	-1.21098	0.84796	-0.636747	-1.09669	1.71645	1.08073	-0.852669	2.63044	0.0662481	0.165758	-0.0283149	-0.971419	1.60098	0.987618	1.80074	0.119044	-0.606739	0.720698	-0.999497	-0.0429567	-1.31574
BARD1	0.878618	-1.18137	2.3201	-0.505735	0.836733	2.47332	0.468125	1.17713	0.0748916	-1.55963	0.796848	1.19276	-0.687173	-0.0797365	0.205178	0.979952	1.21136	0.99635	-0.733381	-1.19227	1.88809	0.934585	0.277837	0.38443	0.626714	-1.13506	0.302	-0.667645	0.319798	-0.861519	0.443403	-2.09212	1.00967	-3.08104	1.20988	-0.584732	1.36842	-0.223359	-1.01234	2.20695	0.395675	-0.332108	-0.375932	1.69913	1.08453	1.25365	1.18922	0.45029	0.572132
CTC1	1.36074	1.61869	-0.925268	0.196774	1.69178	4.0565	0.340997	0.118438	-1.16758	0.407169	0.271277	0.898761	1.02532	0.334005	0.743597	0.332136	0.742518	-1.23115	0.211527	-0.175883	2.20699	3.22774	0.781365	1.5447	-0.22211	1.18181	1.8331	2.39132	0.486741	0.628916	-0.178597	-0.384371	1.92075	2.45774	-0.810295	1.02933	2.01722	0.450025	0.623381	-0.0500759	0.766165	0.216931	0.743674	0.381004	1.13415	0.463732	-0.171771	0.319483	0.0279751
USP22	-0.399546	-0.168346	0.271915	-1.31726	0.514478	0.212074	0.692006	0.160515	0.625915	-0.338776	-0.24459	0.426318	0.329021	-0.0474765	0.440651	-0.406198	0.954418	2.21188	0.0507213	-0.987689	0.853615	-0.774938	-0.413731	0.684	-0.862451	-0.209727	-1.99445	-0.197368	0.771008	0.410434	-0.60539	-1.22905	0.271818	0.106481	1.09914	0.319117	0.329107	0.40833	0.112249	-0.590071	0.253127	0.221232	-1.47599	-0.75061	0.999519	-0.123333	0.438468	0.498777	0.972039
BOLA3	0.59571	-0.67152	0.0521612	-0.138015	2.25815	2.00994	1.04536	-0.847516	-0.15428	1.28127	-0.919664	0.402082	0.600188	0.0627639	1.44202	-0.195736	1.32198	-0.494476	-0.296764	0.501345	0.854277	0.36179	-0.0173035	2.43227	0.287672	0.394021	2.02087	1.58371	0.570433	-0.476106	0.153452	0.435728	0.758448	1.21779	-0.104714	-0.126322	1.47911	0.624474	0.476239	-0.892498	0.33026	0.89654	1.54579	0.0742954	0.646786	0.989136	1.4071	1.45478	1.28358
ARID2	1.1844	-1.75178	-1.00819	-0.472976	2.79982	-0.290658	1.9975	-0.125518	-1.24615	-1.64508	-0.993871	0.835041	0.697283	-0.00271655	1.84134	-0.844968	1.02336	-0.886925	0.104902	0.263356	-0.361923	1.69786	0.877051	1.7777	-0.749554	-0.240824	1.22124	-0.16398	0.144023	-0.779971	-0.809561	1.31024	-0.169178	1.60936	0.106828	-0.123029	1.0028	1.24189	0.260153	-1.56727	0.706244	1.30601	1.03028	0.115735	0.560832	-3.36758	0.760088	2.44017	0.429437
STAT5B	1.34079	2.85429	0.844626	2.16524	1.4458	-1.35297	0.225845	-0.61908	-2.28763	-4.18555	-0.14847	0.0736549	2.01911	0.290328	-0.79314	0.856052	1.83884	1.15549	-0.255831	0.592218	-0.575672	0.342106	0.814533	-1.24577	-0.554234	-0.344934	0.717183	-0.599073	-0.262944	0.0985605	-1.87734	0.161789	-3.94319	-1.62174	2.29898	-1.90598	1.13886	-0.802489	0.399125	0.623193	0.392177	1.98818	1.00124	-0.014701	-2.23621	-1.87225	0.0575637	0.221881	1.53165
BPTF	1.07797	-0.922485	-0.803631	0.490114	1.01327	0.343684	-0.237468	-1.37764	-0.635389	-0.914246	-1.09638	0.373612	0.316781	-0.426529	-1.29734	0.814529	0.40762	-2.05313	0.11588	-0.734756	0.64562	-0.611981	1.31143	1.17384	1.14286	0.355723	0.254975	-0.00453683	0.22784	-1.16713	0.9789	0.160616	1.10397	1.12706	-1.42175	-0.907042	1.07102	0.300942	-0.656088	0.855181	-0.470275	1.3797	1.01878	1.6001	-1.72918	-0.425711	0.257988	-0.150229	-0.0267312
UPF2	0.421552	-0.842539	-0.890021	0.269535	1.32419	-2.76356	0.39736	-0.909486	-0.419211	0.598469	0.39126	0.518597	3.88814	0.187485	2.26131	-0.444675	0.533536	-1.3078	0.533494	0.969117	0.716293	0.298541	0.84897	0.843974	-0.320867	0.454298	3.79668	1.2093	0.683606	-0.23688	0.677899	3.49067	1.27473	-0.903424	0.101827	0.621733	0.326661	1.87346	0.551694	0.162371	-0.793634	0.77515	0.262112	0.237423	-1.33956	-0.130796	0.968393	0.946347	-0.916474
ICT1	1.37765	-1.96958	-2.17942	1.00542	1.20858	-3.63639	3.25736	-2.32466	0.813633	-0.246632	-3.11026	-0.678648	3.52354	0.35909	0.702553	-0.737186	0.765933	0.139638	0.455528	-0.472338	1.11048	-0.0565676	-0.630156	-0.264724	0.0948139	-0.478448	0.748909	2.20092	-1.5131	-2.17655	0.149304	-0.397145	-0.596642	-0.793241	0.279496	-0.0395677	1.569	0.730865	0.103546	-2.28488	0.132324	2.78654	1.0471	0.557718	1.41113	0.885618	0.420384	2.30174	2.9412
VPS29	0.802594	0.941986	6.54444	5.1214	-1.49891	-5.3998	0.246715	-1.91607	-0.371962	-4.88926	-0.577582	-1.09888	2.94666	2.8767	-1.11681	1.81717	1.56694	4.95729	0.545583	1.24971	-3.40054	-3.53524	-0.31338	-5.0919	-0.343416	-0.614663	1.52857	-6.66409	3.64626	-1.42766	0.730129	5.10645	-5.19186	-4.92736	3.9005	-3.19389	1.20293	0.0295899	0.224477	1.5014	-0.637948	0.788958	-0.540134	0.24359	-2.57065	-1.9363	-1.41088	-4.29625	4.80185
KIAA1524	-0.391589	1.4967	1.45577	-0.358485	1.59758	1.48856	0.877681	0.193383	0.556782	1.917	0.484294	1.07061	0.672535	-0.161112	0.618905	-0.455454	0.232417	-0.13184	-0.0305304	0.17394	1.63221	0.793652	0.630387	1.38215	-0.6726	0.0386475	-0.772429	1.64097	-0.270307	0.267984	0.788366	-0.326898	-0.0855309	-0.406911	1.21852	0.511392	0.668753	-0.420337	-0.183315	0.480741	-0.510088	0.0867251	-0.627418	0.303165	0.130783	1.51821	0.446484	-0.0506783	0.793608
METTL17	1.03217	-1.24022	0.162235	1.60915	0.123278	-5.30306	2.38721	-1.95456	1.39333	-0.899459	-2.6698	-0.985259	2.11585	0.967615	-0.376083	-1.0388	0.164888	0.833841	0.0991959	-0.215303	1.08476	-0.74633	-0.148528	-2.03032	0.156004	0.45936	0.240516	-1.20865	-2.26999	-1.12287	0.689092	0.0151254	-1.75188	-0.429347	0.80302	-1.98251	0.664498	0.715853	0.563469	-1.845	-0.240426	1.52089	0.371691	1.16676	-0.174138	-0.989499	-0.154733	1.0154	3.21924
ANKRD52	-0.889536	1.1088	1.13467	-0.665237	-2.085	-0.81774	0.32345	1.48191	0.608017	1.46322	-0.150062	0.887125	-1.1587	-0.157751	-1.4561	0.0839957	-0.504115	0.203998	0.355042	-0.807515	-0.382005	-2.04268	-0.722197	-0.725229	0.283282	0.568291	-0.976451	0.216971	-0.271084	0.385475	-0.227903	-1.79224	1.23222	-1.50421	1.18874	1.18166	-0.721406	-0.025623	0.0995038	0.533338	-0.365067	0.386064	-1.2273	-0.407263	0.280245	1.99393	-0.196148	0.988797	-0.410107
SEC31B	1.42178	-0.890143	-0.6064	1.22788	1.02166	-3.33601	1.19515	-1.1625	1.11669	-0.166081	-5.27424	-0.680871	2.1778	1.32632	0.245066	0.229897	0.453173	1.07384	-0.0797706	0.379244	-0.361438	-1.20343	-1.23543	-1.73197	0.576496	1.13504	0.919247	0.465145	0.673362	0.147745	1.49933	0.981855	-3.61879	0.19742	0.798017	-0.387537	0.973908	1.12097	1.06638	-2.21016	0.341975	1.76415	0.229945	-0.806949	-0.138589	-1.43311	-1.17824	2.87533	2.60312
SUCLG1	0.550847	0.573782	-1.6908	-0.716952	-0.045826	0.974589	0.0806922	-0.450634	-0.868104	-0.129369	-0.452751	0.909344	0.196118	-0.589859	0.415806	-0.638925	0.386285	-1.34434	0.222315	-1.86026	-1.05123	0.291417	-0.0989097	-1.52626	0.370411	-4.21998	0.497529	0.640468	-0.320399	-2.42268	-0.147255	-0.176836	0.931234	0.144302	-0.242794	0.728636	0.545335	-1.14617	0.433194	-0.722417	0.130193	-0.0504406	0.770812	-1.3702	0.261206	0.471199	0.555774	0.12722	0.648445
TAF3	-0.402375	1.37171	1.4121	1.70531	0.119546	-1.70151	0.896919	-0.336526	0.408438	-2.64057	-0.262195	0.612731	1.46096	0.361343	0.777782	0.933258	0.595527	0.665605	0.570279	1.08914	0.337282	-0.987631	-1.40685	0.113191	-0.049092	2.18961	3.01923	-1.48315	1.26018	1.30022	3.30632	1.25696	-0.341586	-0.28936	1.41706	-0.938058	1.10802	0.820208	1.40862	0.465107	0.785493	1.9542	1.551	0.812522	-0.585711	-0.956944	0.0118815	2.27649	0.339881
HCN4	0.531435	-0.224232	-0.0291568	0.257205	0.76458	0.514403	0.647516	0.0449386	0.577526	-1.36813	-0.209013	-0.383934	0.831436	0.961699	0.845428	-0.212247	1.16598	1.02466	-0.273941	1.27206	1.24006	-0.0037085	0.0368938	1.01812	-0.0666358	0.389416	0.425791	-0.484273	0.662028	-0.248633	-0.124192	-0.721956	1.11364	0.29789	1.34309	-0.0380658	0.774868	-0.30438	0.163236	0.10349	0.432469	-0.256128	-0.338488	0.214835	-0.353875	0.330676	1.51206	0.0776116	1.18284
USP37	0.749459	-0.614419	-0.578888	0.668735	-0.250748	3.51944	0.127476	0.737565	-0.811407	0.519597	-0.179294	0.871665	-0.472263	-1.04513	0.224762	0.264476	-0.362835	-1.01054	-0.471513	-0.400662	2.17412	3.23162	-0.767029	-0.286261	0.91037	-0.171907	0.380029	2.00824	0.287913	-1.08555	0.548811	0.297259	2.11619	1.39761	0.324094	1.56799	0.747433	-0.427827	-0.340582	-0.842776	0.350985	-2.14477	1.10145	-0.421133	0.529977	-0.306153	-0.0571953	-0.468874	-1.05965
R3HDM1	1.19683	0.858197	-0.608793	-0.686537	1.21791	1.43622	-0.321441	0.357258	-1.16294	0.436473	-0.249481	1.28449	-1.16044	0.70993	1.44694	-0.00574085	0.536106	0.770166	0.743098	0.564333	1.4468	0.588463	-0.290876	1.09691	0.0647981	-0.109785	0.91883	1.76722	0.66105	-0.723122	-1.17284	-1.22944	0.88152	1.1201	1.83913	0.314386	1.15885	0.740276	-0.268304	1.14261	0.390194	0.157641	0.0153072	1.23616	0.496788	-0.110626	0.112044	1.02613	0.205858
LEO1	-1.2482	-2.03269	1.09655	-2.76582	-1.8888	1.91581	-3.35783	-0.270367	6.29433	0.667785	0.0279743	-1.37041	-6.31274	-1.23526	-2.745	0.265741	-1.15	-0.96971	-1.03276	-1.03641	-1.61674	-8.29555	0.33643	-2.34237	-0.180477	-1.29812	-3.39757	-0.675802	-0.946749	-2.34856	3.52712	-0.84559	1.85879	-5.66009	1.00207	1.20429	-1.51224	-0.778762	-2.37338	-0.238944	-0.218467	-6.93759	-4.53738	-1.52638	-0.478409	1.94799	-0.726651	-0.987575	0.0330356
FLCN	0.992911	0.0301819	0.749498	0.308091	1.45575	1.29706	1.13463	-0.550374	0.237255	-0.227273	-0.180575	0.769544	2.0851	-0.35994	0.602787	0.331938	1.56381	0.709329	0.292936	0.374093	1.13293	1.05595	0.494971	1.62699	0.195333	1.2706	1.50737	2.33581	0.198937	0.366935	0.533924	1.3498	1.12436	0.89657	0.836984	0.285123	1.36548	-0.038676	0.73305	-0.549173	1.10388	0.904636	1.24973	0.934971	1.19752	1.23784	0.744381	0.790052	0.544037
MAPKAP1	0.858983	1.39202	2.66734	2.4965	-0.220223	-3.94085	0.37291	-1.16639	-0.611234	-4.73028	-0.250557	-0.261723	3.04867	-0.127264	0.189744	0.985173	0.543043	0.518809	-0.295523	0.973806	0.81115	-1.36847	-0.182132	-0.926023	-0.729431	-0.8464	1.11095	-3.42918	1.85385	-1.16096	-0.599742	2.79872	-0.798319	-2.72919	0.617025	-2.40923	-0.012251	0.303896	0.684395	0.970894	-0.407077	1.75938	-0.38807	0.477034	-1.47607	-1.76628	-1.26513	0.282965	1.56193
PDHA1	0.427086	0.743454	1.30299	-0.726534	0.287969	0.863638	0.0381011	0.661102	0.36846	0.791716	-0.491472	-0.00562848	-0.173913	0.37707	0.388976	0.0444944	0.322611	0.802704	-0.0245957	-0.475001	1.75246	1.74424	0.045102	0.74619	-0.499783	0.319253	0.4045	1.2467	1.31191	0.714613	0.655658	-0.931008	0.236205	0.37158	3.10149	0.150269	1.08472	-0.304958	0.156531	0.658775	-0.683095	-0.337356	0.000703986	-2.09892	-0.300907	1.14387	-1.26627	-0.436032	0.917114
SFXN1	-0.285274	0.358103	-1.15296	0.146329	1.23355	-0.699926	0.248808	-0.582691	0.412089	-1.18371	-0.209199	0.314274	0.652377	0.000964506	0.844466	-0.184328	0.740338	0.341433	0.500159	0.489839	0.0592885	-0.378021	0.455793	1.06955	0.0998246	0.113178	0.569679	-1.4283	0.530685	-0.489351	0.225609	0.0485063	-0.00509159	-1.37455	2.26561	-0.101022	0.139594	-0.228062	0.151903	-1.03144	-0.661365	-0.419031	0.124249	0.293539	-0.689348	-0.738732	-0.241474	1.26461	1.52502
ZNF574	0.712194	0.801515	2.87524	3.63508	0.91165	-3.20245	1.42304	-0.246105	-8.80381	-1.07608	0.646758	-2.41508	1.91452	1.03312	-1.59854	-0.90325	0.121909	2.47368	0.761532	1.88306	-1.09532	-2.14557	-0.0794566	-8.17976	0.625111	-1.77128	-2.43713	-2.17709	2.65486	-3.50659	-2.86137	3.70226	-2.83049	0.771904	3.03729	-1.49116	1.77103	-0.687603	-0.644771	3.19472	-0.625367	-2.35859	-2.37467	-1.18142	-12.5976	1.72115	-0.916957	-0.0925391	1.89345
MINOS1	0.790123	-0.409426	-2.33895	-0.566693	0.832554	-4.65788	1.46995	-1.38524	1.34856	-4.52084	0.130943	-0.439808	0.547343	-1.21227	-1.10696	-0.656373	0.497065	0.576795	-0.0409102	0.029746	1.94649	-1.37218	-0.776123	1.63175	0.815453	0.441754	0.0870375	2.26906	-1.21455	0.875503	0.128858	-0.0788209	-0.594164	0.503531	0.59851	-0.309047	-0.888688	0.492268	0.122357	-1.91815	-0.443441	2.53999	0.985743	-0.324184	-1.78436	3.61908	0.118045	-0.60253	-0.320526
BRCA2	-0.26027	-0.120333	1.09158	0.980671	1.23284	3.95635	0.588782	1.02037	1.51325	1.19006	0.965213	1.7624	-1.01741	-0.0089446	0.63356	1.48753	1.20673	2.38494	1.51597	0.808041	2.43623	-1.53643	1.31859	1.90602	0.577445	-0.447376	-0.115807	-0.284358	-1.17887	-0.0222328	0.671592	-1.84977	1.27763	0.437802	1.84931	-0.810224	1.50974	0.566289	-1.33114	2.08427	-0.165672	0.941358	-0.671145	0.260298	0.348276	0.795186	0.844157	0.972512	0.792397
CENPM	0.656875	1.28123	3.08615	1.12921	1.73239	1.14208	0.194175	-0.0857038	0.885089	2.77355	0.0607635	0.71832	-2.68836	0.974168	1.70789	-0.785325	-0.0585343	0.773002	0.657008	0.033873	0.490982	-1.14547	-0.644768	0.295516	1.05469	-1.64158	1.43025	-2.14133	0.366486	0.169704	1.76549	0.957845	-0.0265919	0.330198	1.62232	0.19166	1.54887	0.838789	0.302624	0.198135	0.0481759	0.198517	-0.347772	0.708735	1.72923	0.771858	-0.0131565	0.62057	1.27281
HK2	2.08823	-0.20486	-0.768097	0.520303	2.56337	-0.74613	0.591408	-1.04379	1.03527	-3.52223	-0.485257	0.880409	1.71193	1.22105	2.98082	-0.442023	1.38313	0.368529	0.611031	0.172852	0.909265	0.502038	-0.509126	2.23538	0.171728	-0.340255	1.70543	-0.335366	0.15758	-0.151172	-0.0344272	-0.104492	0.814629	-0.72865	0.510132	-0.191643	1.36002	0.350653	0.934692	-0.738017	-0.115824	0.49476	1.15266	0.761552	0.343706	-3.75002	0.138572	2.6987	1.85278
WRN	0.0522601	-0.661959	0.428117	-0.231563	0.966788	0.630438	1.46676	0.0500149	0.50565	0.381712	0.438938	0.76217	-0.286446	-0.00672848	0.739152	0.49007	1.88715	0.114095	0.889682	0.961075	1.16691	0.523523	0.856379	0.91627	0.2555	0.382293	1.7162	0.129978	1.52144	0.0385909	0.814087	1.55966	2.53507	0.553964	1.30528	0.353948	1.29497	-0.0146111	0.197933	1.40401	0.404221	-0.928372	0.436461	1.15824	0.289621	1.66868	0.932665	1.552	1.40609
C11orf82	-0.546804	-0.0877669	-0.914755	-0.582745	0.829627	-0.703833	0.549682	-0.113147	0.203692	1.77066	-0.186884	0.390449	-0.582062	1.31847	0.557352	0.373711	0.209612	-0.382886	0.630434	1.1488	0.890308	0.223183	0.441287	0.45997	-0.108603	0.665338	-0.447797	1.10044	0.841161	0.0118438	-0.25088	-0.137177	0.786654	0.212939	1.02205	0.798742	0.677339	0.621957	0.0348174	0.421138	0.0600385	0.281495	0.104736	-0.253835	-0.794493	-0.79205	0.168414	0.424508	0.27951
SEC22B	1.14858	2.62803	1.06767	0.869442	0.593071	3.53499	-0.156904	-0.272918	2.4044	0.618413	1.46492	0.246306	0.617282	0.346051	0.266337	-0.265133	1.15136	-0.0759099	0.129186	1.32759	2.6623	0.576197	-0.39481	1.51315	0.285723	-0.244189	2.32176	-0.604288	0.384863	-0.609422	2.48954	0.974563	-1.39965	-0.339078	2.5581	-0.113284	1.40318	-0.625564	0.0115918	1.27207	-0.399266	1.70315	0.825932	0.0647026	1.2428	1.69569	0.632464	2.1089	0.850476
TIPIN	-0.0518329	1.71793	1.04945	1.28003	0.888769	2.49753	-1.64626	0.175575	-0.258531	0.793607	1.5923	-0.284451	1.87291	-0.366581	0.0365394	0.825581	0.346103	0.404702	0.183263	-0.176575	0.437951	2.14357	0.0923094	-0.0482872	0.359921	1.62162	0.907771	-0.964697	1.08533	0.485474	-0.974535	0.0703881	1.79883	0.906672	0.815578	0.327478	0.381328	0.903364	0.214325	1.04743	-0.0959884	-0.651629	0.334754	0.488044	0.16013	0.742942	0.563499	1.04239	1.46066
UBR4	1.2283	-1.09036	-0.982249	-0.47797	2.80148	-1.60174	2.60892	0.429267	3.97372	0.835728	0.653071	1.08406	2.4351	-1.60703	0.40543	-0.386288	1.05799	-1.38167	0.893566	0.273942	1.68681	1.85423	1.02015	3.16119	0.678961	2.7106	2.74871	2.21227	1.70663	1.40491	2.64867	4.05341	0.884259	0.588179	0.0213667	1.65831	1.59435	0.301287	0.400928	-0.0647798	1.12214	2.33023	2.89006	-0.903601	2.23702	-0.154673	0.667211	0.893112	0.21411
PTPN1	0.311154	0.341593	-1.28849	-0.955156	1.55184	3.40576	2.12763	0.158898	4.78372	3.65916	0.0385757	1.90972	-0.00295646	-1.13041	0.125391	-0.801439	0.899536	-0.319209	0.0628357	-1.07863	1.3026	-1.03095	0.462641	4.5421	1.22133	0.401725	1.34968	3.85594	-0.315573	-0.686673	2.18208	-1.19631	1.77571	2.088	0.820655	2.75879	1.64038	0.171604	0.160811	0.871731	-0.0746186	0.863785	0.374379	-0.157402	3.54066	2.26051	1.69595	-0.290918	-0.583848
PBRM1	2.19828	0.120846	-0.893276	0.309729	1.1143	0.566134	0.877303	-1.46624	-0.362719	-0.932618	-1.09032	-0.0186715	0.708021	1.00356	2.18548	0.954462	2.23603	-2.46166	1.28311	0.147624	1.09841	3.24471	0.80567	1.08878	0.548356	0.871527	1.49606	2.06024	-1.09098	0.613818	0.0260362	2.86676	-1.0042	2.9537	0.041802	-0.112675	1.47839	0.330544	1.26634	-1.17118	0.496579	2.04137	2.52339	-0.131847	-0.444272	-2.57617	-1.4138	3.47348	0.94563
CPSF7	-1.0176	-0.101228	1.36817	0.667848	1.45946	0.228209	1.17577	-0.730694	0.714989	0.637288	-0.796023	1.03679	-0.0859666	0.39681	1.85235	0.542438	1.33033	0.26043	0.8178	-0.0190268	-0.101633	-0.867902	0.299248	1.33591	-0.395162	-0.12941	-0.142263	-1.52138	1.32619	-0.370185	0.68002	-0.245044	0.694086	0.349463	1.43763	-0.365233	0.230007	0.052424	-0.0772465	0.429504	0.209602	0.776527	-1.77774	1.12551	-0.833657	1.06068	0.611849	1.08841	1.70668
WRAP53	-0.485386	0.672348	0.414854	-0.582496	0.152864	0.767009	0.106447	-0.375333	0.143413	-0.39786	-0.43242	0.306296	-0.0116023	0.0530693	-0.139246	-0.089001	-0.102893	0.54849	0.564327	-0.629973	0.268544	-1.76686	1.19287	0.516121	-0.539393	-0.202246	-0.447011	0.0425385	0.0374696	-0.996666	0.675145	-1.99589	0.578947	-0.398268	-0.329938	0.0347248	0.0449774	0.292029	-0.56897	-0.625187	-0.273443	0.731757	-0.769523	-0.194806	-1.29403	0.410938	0.0646642	0.684787	-0.226735
AURKA	0.968937	-0.310684	-0.352173	-0.497265	1.77538	2.52526	0.373477	-0.00239627	-1.34161	-0.230466	-0.371084	0.739141	0.601186	1.08663	1.37189	-0.00544931	0.885394	-0.778095	0.345937	0.300544	1.62836	1.71559	1.49261	1.48025	-0.728369	1.37478	1.72204	0.891845	1.19365	1.25422	0.352784	-0.204675	0.976914	1.98702	0.647174	0.444181	0.551902	1.00722	-0.364256	0.221666	0.380219	1.21311	2.06341	0.477395	0.853426	1.0955	1.17196	0.317816	0.887362
IVNS1ABP	0.569455	0.229097	0.0699396	0.0903214	1.27531	1.41735	-0.0822145	0.887685	0.210847	0.575102	0.622563	0.0984139	0.460592	-0.911011	1.48709	-0.140622	0.779996	-0.909393	0.259507	-0.532539	-0.113877	1.52619	0.238721	1.94893	0.145471	0.726667	1.88292	1.06815	0.240471	1.18429	0.155839	-1.13495	1.41877	0.729518	1.06128	0.569195	0.510933	0.331973	0.459288	0.54093	-0.3199	0.60414	0.390225	0.255548	0.792761	0.642614	0.353455	0.0105647	-0.0992644
FBXO5	1.12103	1.32563	-0.345506	1.6431	2.26643	3.21875	1.98641	-0.274568	-1.00761	-0.584332	-0.122491	1.70375	2.07362	0.0914701	2.19737	1.76783	1.94682	1.3397	-0.134389	1.02759	2.93105	2.84372	0.371956	2.42774	1.23467	0.39368	2.51772	1.47383	0.485823	1.25131	0.357534	2.24325	1.02767	1.91034	-0.184341	1.27948	2.88905	0.300007	0.36877	0.992804	0.521434	1.17648	2.36226	1.44198	-0.447461	0.961195	0.18924	0.0940906	1.29375
PPP1CC	0.357521	-0.652365	-0.562856	0.932928	1.67868	1.88785	0.892214	-0.556943	0.000105477	-0.314513	0.290707	1.03351	0.372221	1.02222	1.71895	0.921311	0.633852	0.031534	0.158277	0.675376	0.878021	-0.146243	0.251172	2.0214	-0.855663	-0.0793714	1.53459	1.516	1.22533	-1.37588	0.186339	1.92515	-0.287355	0.120722	0.602425	0.338218	0.935491	1.32202	-0.221295	0.659247	0.257702	1.47722	0.227292	0.0932953	-0.45303	0.517713	-0.167651	1.40054	0.936459
RAD50	-0.734938	0.478159	0.767549	-0.41559	-0.0814513	4.43207	0.0726836	1.054	1.12296	3.56406	2.22433	2.16604	-1.09496	-0.290046	-0.253222	-1.62785	1.91405	0.154545	-0.543107	-0.00564842	2.48423	-0.933857	1.01962	-0.428081	0.0539869	-1.99785	-0.48412	4.03939	1.21286	-1.42283	0.832049	-0.41302	1.05092	0.244958	-0.216289	1.57177	1.82393	0.319357	-0.506626	1.35784	-0.464846	0.753121	-0.272109	-0.596186	2.11225	2.44916	-0.299344	0.439724	0.915966
STAG2	-1.99933	0.312555	1.85152	0.769783	1.12768	1.4129	-0.01387	-0.0991326	1.32984	1.91338	-0.29003	-0.119385	-1.425	0.171605	1.25808	-0.900686	2.24229	1.9878	1.1577	-0.372189	0.865161	-0.66471	2.40351	1.63501	-0.145563	-0.416581	-1.57958	-0.154639	-0.573271	-0.281225	0.21917	-1.47884	-0.831292	-1.96494	0.813587	0.139583	-0.578896	1.20545	-0.110713	1.0073	-0.280284	-0.0359785	-1.58488	1.2473	-0.404847	1.01911	-0.00544415	1.95215	1.36412
SRSF10	1.05843	-2.4495	-1.05685	-1.44721	-0.126572	3.90059	-2.59941	1.66882	1.3799	1.12518	-1.58326	1.57056	-0.252988	-2.54287	0.574455	0.842399	0.298336	-0.216323	0.854031	0.925148	0.039511	0.2975	0.00338724	0.997123	0.637127	-1.94788	-0.833869	1.41053	1.64919	-1.30706	0.876884	1.2735	2.17998	1.72734	0.0687206	0.628055	0.234807	-0.704057	0.0466815	-1.50887	-1.04242	1.5693	1.66612	1.51029	-1.05676	-1.52408	-0.736507	0.961584	0.438498
ERH	-0.367588	0.152648	0.790046	0.752408	0.428224	2.78707	1.00696	-0.564145	0.757001	-1.02047	1.05736	2.64347	-0.157542	0.963073	1.36193	0.131437	0.630015	-0.397541	-0.499872	1.7815	1.36302	-3.14091	1.00818	2.48579	-1.11997	-1.17273	2.33863	-1.17372	0.930373	-2.07007	0.0355209	0.37457	0.558816	-0.888657	0.29956	-2.46429	1.42986	1.5092	-0.299595	0.237809	-0.38172	0.873711	0.869606	0.154523	1.4089	0.933023	1.82638	0.634324	0.289314
ELAVL1	-0.506726	0.209667	1.6302	-0.0510403	1.0982	0.357206	-0.501066	-0.707046	0.423262	0.41016	-0.155622	0.625758	-0.210032	-1.41407	-0.524086	-0.107787	0.102953	-0.918631	0.486546	0.657179	0.241823	-2.80297	-0.25565	-1.15534	-0.836177	-0.148949	2.36334	-0.683145	1.31052	0.125811	-0.237999	-0.483442	-0.513892	-0.853592	1.80143	0.704206	0.872668	1.30318	-0.142985	1.71589	0.748427	-0.715904	0.117234	-1.03873	-0.500736	1.60495	-1.5517	0.177619	-0.160037
FASTKD2	0.505629	-0.865206	-0.33143	-0.567571	0.511115	-1.73807	1.21196	-0.875278	1.11763	-1.02645	-0.594701	-0.792842	0.107716	-0.439073	0.44683	-0.360234	1.45905	0.0408993	0.18103	-2.24679	0.922612	0.632177	0.503506	-0.0724258	-0.604274	-0.11667	0.712918	1.03749	-0.999667	-0.689818	1.40176	1.25872	0.324368	1.42713	0.613921	1.17533	2.08711	0.317137	0.894902	-2.08129	0.194863	1.44322	1.20222	-0.121925	0.707713	0.131973	-0.412905	1.44504	1.80408
GLRX5	0.830983	-1.22806	-1.3073	0.30923	2.02736	0.300758	0.982156	-1.1583	0.157441	0.194047	-2.90305	-0.802356	1.13161	-0.707665	0.637292	-0.77775	0.834567	-0.406742	0.226572	-0.1294	1.96829	-0.0387123	-0.0245334	0.0287455	0.0983791	-0.843666	1.45337	0.924144	-0.365181	-1.11364	0.126567	-0.271763	1.84078	-1.25671	-0.0272825	0.0163138	1.15205	0.634925	0.191442	-0.867149	0.0172807	0.583993	0.845721	1.03706	0.52809	0.0349511	1.45856	1.8991	0.443147
RBM17	1.04554	2.09802	0.583198	0.282985	1.36228	2.55516	0.345782	1.02116	-0.760944	-0.0440994	1.48253	1.17659	0.311896	-0.725811	0.158529	0.647423	2.17313	1.03604	0.217323	-0.612244	1.77209	-0.501851	0.827693	0.188276	0.325056	-0.172696	2.26912	2.26232	0.465558	-0.31508	1.24644	1.47477	0.721865	0.556376	0.296438	-0.738194	1.91165	0.0776281	-0.269401	0.504976	1.12915	0.93266	0.53934	0.733845	0.726309	0.281522	0.533292	0.609946	0.33885
TRAIP	1.59836	-0.373094	-0.28025	-2.01683	0.376337	2.38878	-0.467688	0.546738	0.238131	2.10313	2.09571	2.07567	0.0128274	-0.848543	0.237014	1.4354	0.727128	-0.938167	0.7947	-1.66058	0.776255	-0.28101	0.505442	0.859493	0.177875	0.166671	-0.486722	1.95304	-0.0729369	1.43865	0.688727	-1.30878	1.8311	-0.83849	0.328665	1.34287	1.72533	0.258681	1.29709	1.21786	0.758246	-1.74705	1.35917	0.400482	1.55085	1.87421	1.09878	0.557676	0.459048
KHSRP	-0.365273	0.367667	1.54946	1.81975	-0.0491906	-2.61896	0.0570634	0.281941	0.355638	-2.15338	-0.525207	-1.81809	-0.0123513	0.635004	0.136011	-0.255567	-1.64384	2.82874	0.314756	-0.395242	-0.377737	0.423703	-0.912451	1.28195	0.0546358	-1.03178	0.498972	-1.2105	1.37599	-2.21004	0.318514	0.0804634	-2.03572	-0.608929	2.09726	-0.721738	1.71398	0.32374	0.308925	-0.861532	-1.47325	1.32177	-0.287523	1.04783	0.261226	-1.35007	-0.106454	-0.0646885	1.36101
MEAF6	0.902271	-0.129324	-0.449507	0.0780785	0.931782	1.02971	0.365334	0.857134	-1.38503	-1.52525	0.209676	-0.132321	-1.08933	1.32242	0.140533	-0.460896	1.29073	0.0892134	0.324165	0.57925	1.46037	1.95731	1.11464	0.568571	-0.0132155	1.01218	1.48413	-0.148748	0.83159	0.330507	0.709726	0.53589	-1.42762	-1.31966	-0.0433391	-0.0318353	1.40396	-0.548038	-1.23385	-0.34822	0.837541	1.05517	1.42342	-0.334567	-0.904404	-0.52726	0.120901	-0.603674	-0.576591
HCCS	1.18604	1.00675	-0.357225	1.44644	1.73148	-2.56742	2.81036	-0.942714	1.2861	-5.12881	-2.75478	0.933052	2.86484	1.52909	1.22258	0.507558	1.68454	0.807853	-0.924496	0.619238	0.963669	-0.378566	0.110926	1.32454	-0.316496	0.23081	1.76853	0.00298354	0.0884616	0.487618	0.915087	0.956906	-0.195135	0.478607	1.28877	-0.448971	1.43945	-0.160744	-0.121439	-0.265501	-0.483329	1.51998	1.43529	0.699952	0.555778	-0.434253	1.19626	1.81254	2.91155
ATM	-0.507732	0.513281	-0.972366	-0.984133	0.137533	1.43636	-1.06647	-0.239045	0.176883	1.20859	-0.755959	1.2878	-1.90649	-0.494055	-0.186674	-0.803203	-0.211421	0.190781	-0.378225	0.2563	0.935665	-0.378276	0.912763	1.2178	-1.13263	-0.695412	-2.61612	1.16811	-0.103967	-0.502591	0.415672	-3.26548	1.60014	-0.746082	-0.364375	-0.54428	-0.121591	-0.473583	-0.530523	-0.216297	-0.59112	0.156286	-0.466181	0.196005	1.48467	0.422377	0.827709	0.459726	-2.26983
DHX36	1.39428	0.498746	1.68264	0.254536	1.86293	0.503476	-1.03879	-0.0942034	-0.802049	-1.15401	-0.111812	0.488166	3.58186	0.372374	0.549953	0.560033	0.331075	0.808558	0.464698	1.50328	1.32765	-0.75642	0.620138	2.98479	0.055793	-0.119751	4.07697	0.283834	1.23574	-0.428352	-0.546025	1.43793	1.38909	-0.816564	1.44213	-0.813537	1.17714	0.844855	0.0888911	1.57876	0.219966	-0.221035	1.40397	0.959966	-0.132903	0.082013	0.558253	0.784929	0.938274
RANBP3	-0.583856	0.504968	1.42769	1.59497	1.22578	-2.08014	-0.772742	-0.425176	-1.35045	-2.43779	0.98971	0.423635	1.45134	0.729926	-0.943414	0.00804714	1.02185	-0.635974	0.125612	0.515148	-0.352608	-0.361469	-0.133562	0.92664	-0.677687	0.150234	1.10194	0.753713	1.38351	0.90123	0.334073	0.645754	-1.54483	-1.22113	0.71858	-1.13213	0.801677	0.359561	0.237207	-0.497334	0.233687	1.4697	0.43774	0.612021	-1.79474	-1.29593	0.12372	-0.0243886	0.44679
RPA1	0.897179	0.617443	1.45796	-0.423744	1.64649	2.62717	-0.0948862	0.729426	1.19506	2.35726	1.49362	1.98531	-0.316401	1.37945	0.300127	0.700827	0.846567	1.44645	0.524495	0.938722	1.98907	1.17341	1.07175	1.01671	-0.480602	-0.188363	0.78042	-0.142228	1.38851	0.557978	1.31473	-0.849592	-0.28583	0.54004	0.922976	-0.760873	2.20086	0.879911	0.196803	0.809475	0.12228	0.463306	-0.711423	-0.391803	1.2091	1.31387	-0.238245	0.792161	0.0139867
SUPT16H	0.122599	1.65502	0.708224	-0.501464	0.924603	4.77503	-1.14282	0.0795784	-0.0266891	2.05033	0.16429	2.49311	0.977371	0.799723	1.40968	-0.0156953	1.34569	0.661317	0.232601	0.215857	2.82403	0.611378	-0.10553	1.48394	0.244663	0.25609	2.78133	2.93583	0.407526	-0.706221	1.73705	-0.40652	0.221812	1.66367	-0.63739	-0.427536	2.19478	0.197845	-0.120629	0.906034	0.842418	0.791993	1.51784	0.409415	-0.102297	0.91051	0.658861	-0.072307	0.127253
BORA	0.224511	-0.561316	-1.10934	-1.65244	-0.0983699	1.38546	-0.0697546	-0.806167	-2.36904	1.2626	-0.395676	0.487145	-0.408256	0.439869	0.148827	-0.0246224	-0.895312	-0.843871	-0.391018	-0.786042	1.54823	1.76397	-1.63858	1.38149	-0.753293	0.962378	-0.121702	2.54792	-2.45898	0.0292016	-1.18855	-0.759664	0.742577	2.95519	-1.26497	-0.492193	0.0330378	-0.491314	0.800711	-0.367323	2.14151	-0.582687	2.106	-0.451895	0.34049	0.988967	0.0663034	1.05212	-1.09622
MCTS1	0.475371	-0.728774	1.22954	-0.0851649	0.877996	-4.70973	-1.27992	-0.158175	-0.0133758	-1.14432	-0.13001	0.893136	-1.0344	0.896237	-0.977226	0.389181	0.187112	-0.44523	0.104217	0.916798	-0.67291	-2.66559	0.357325	-0.597493	-0.499112	-1.35049	0.644169	-0.525109	1.58301	-1.78562	0.0857763	2.43718	-0.0444586	-2.37114	0.672052	-0.681818	1.17332	0.831226	-0.165854	1.52661	-0.619066	-0.0662746	-1.24888	0.210465	-0.420669	0.270606	-0.0638991	1.57128	1.76067
E2F8	2.08252	-0.283713	-1.39066	-0.794719	0.168487	2.00401	-0.895912	0.285394	0.56217	0.668943	0.0922162	-0.364341	-0.838704	-0.574915	1.70552	-0.415765	0.872202	-1.74	0.0771501	0.931174	0.648878	2.33929	-0.554253	1.28396	0.105764	1.55438	2.16314	2.93177	0.726079	1.02584	-0.987998	2.89426	1.86522	1.64461	0.57077	1.35533	1.42248	-0.0129795	0.533732	-1.66326	0.580081	1.16883	1.41447	0.144908	0.418606	-0.484484	-0.431783	0.626712	-0.0393558
RBM42	0.335453	1.09341	0.709914	-1.16944	1.21486	3.58494	0.84107	-0.00420708	1.18164	1.13154	2.11321	2.01523	-0.405185	-0.0677106	-0.24808	-0.94626	-0.0652229	1.27264	0.358798	0.59288	1.25978	-2.03168	0.721339	1.13347	0.486976	-0.882113	-0.241689	-0.17322	0.778257	-1.88791	1.27394	-2.39	1.38777	-1.18433	-0.138655	0.20398	1.4361	0.479333	-0.64557	0.561398	0.395775	-1.62328	0.452252	1.07952	1.75068	0.170756	0.199575	1.35551	0.00788935
EPC2	1.89967	-0.449446	-3.00846	-1.62152	0.756249	4.5703	0.02288	1.02015	-1.05277	2.62358	-0.381168	0.380634	0.700969	-2.01748	0.0763628	-0.966899	0.840239	-3.59223	-0.799194	-1.6407	0.324198	4.25607	-1.6962	1.53438	0.0907716	2.31085	-0.0864762	3.017	-1.74411	1.68245	-1.29896	-1.03442	3.17774	3.50408	0.380984	0.82451	-0.477639	-0.678547	0.49753	-1.68726	1.02927	2.44284	1.9732	-0.957049	0.376018	-1.4924	0.195165	-0.780461	-1.64272
NFE2L1	-0.730148	-1.18875	1.77597	0.636768	2.26412	-0.774256	-0.98078	0.561354	0.821342	0.253658	0.819108	0.9449	0.381039	0.606107	0.227853	0.867192	1.3122	-0.715947	0.947086	0.114705	-1.50588	0.348185	1.36544	0.719378	-0.122315	1.46557	1.9733	0.0263469	2.73656	-0.914391	0.914911	2.43492	-0.0873219	-1.50759	-0.219752	0.134471	1.87893	-1.3013	0.527094	1.0974	0.38744	0.882758	0.842454	-0.71485	-0.306412	-0.227515	-0.636571	1.09364	-0.618139
LSM14A	0.505762	0.481405	2.03258	1.21071	1.55377	-0.645831	1.96021	-0.0689628	0.512464	-0.177209	-0.372394	0.690212	1.98741	0.737268	1.69004	-0.0252463	1.84601	1.36941	0.420205	1.68251	0.606645	-0.525257	0.396459	1.27991	-0.415162	-0.157225	0.521718	-0.80589	1.96922	-0.762366	0.600305	-0.105911	0.637616	-0.463864	2.12935	0.474564	1.50855	0.591796	-0.0277499	0.766533	-0.114255	0.651424	-0.618658	0.279077	0.511572	0.301086	-0.0267863	0.669261	1.93188
C19orf40	0.644666	-1.4579	2.01282	-1.18787	0.52089	-0.800361	-2.60809	-0.643324	1.87285	-0.619704	0.644533	0.922126	0.0696866	0.973735	-0.539594	0.499419	-0.259866	0.58872	0.761056	0.0114079	0.969026	-2.14688	0.697264	-0.407434	-1.34593	-0.717278	1.47718	1.75288	1.35155	-0.966637	1.75372	1.44088	1.34319	-4.00106	1.34689	-0.232466	1.25683	-0.591478	-1.43616	0.724858	0.459379	-1.26779	0.175005	-1.02078	-0.980698	1.97436	-0.570114	-1.23967	0.50378
CCNC	1.98811	0.961478	-0.808961	-1.4726	-0.738628	3.53266	-1.02652	0.0136811	0.301487	0.909447	0.418069	-0.911654	2.714	-3.89503	-1.25328	0.249532	-0.26307	0.785192	0.194523	-1.69204	4.43204	3.77511	-1.01179	0.541129	-0.610308	3.12025	-0.0935049	5.66236	-2.11915	0.961438	0.213633	-2.31099	2.99106	1.74733	-1.057	2.33034	0.0312014	0.495739	-0.0144399	-0.0896401	0.436557	0.900176	0.929691	-0.610422	0.597589	1.23245	0.30122	-0.124912	-1.32457
COQ2	0.969746	-0.0175659	-0.869353	0.343897	0.753203	-3.33593	1.09001	-0.822755	0.505657	-1.01831	-4.45294	-0.263807	1.44102	1.49332	0.82244	-0.030274	0.383278	0.10837	-0.250827	0.124329	0.655079	-0.296928	0.0621411	-0.239457	-0.221563	0.832719	0.865335	-0.628519	-0.484377	-0.855168	1.77641	1.26113	-1.82182	1.07182	0.189392	-0.584664	1.66663	1.05973	-0.274541	-0.805782	0.163599	0.668617	0.603801	1.63986	-0.323955	-1.98603	-0.371598	2.07403	2.66713
HBS1L	1.29592	3.47998	-0.296489	1.40116	0.561797	-0.346386	1.3189	-0.101014	0.219774	0.733708	-0.1632	1.29578	0.634779	0.0292653	-0.220673	-0.268265	0.937186	0.335262	0.35491	1.18047	2.34838	1.7301	1.45099	1.88501	0.381478	1.36805	0.981546	0.916348	0.634927	1.34393	0.967804	0.32663	2.04443	-0.315388	0.487813	1.59919	-0.0242365	0.0769751	3.75827	0.958344	0.754348	2.00732	1.2313	-0.172196	2.28904	0.785986	0.90845	0.575194	0.22751
NEDD8-MDP1	2.51054	-1.86696	-0.064469	-1.88846	2.3375	3.13985	1.88423	1.01527	0.987809	0.860369	-0.349459	0.997677	0.499012	-0.379541	3.06068	0.565821	0.0875972	0.0146002	0.138815	0.69677	2.19452	2.45193	0.374393	3.07488	1.63906	1.69411	2.03674	4.26726	0.0679042	1.11095	0.924624	0.598203	4.4215	5.23246	0.149388	1.53151	0.536321	0.525887	0.790266	-0.31128	0.106044	1.03489	2.14564	0.590242	0.363895	0.256806	1.85076	0.851317	0.397896
POLA1	0.585406	-0.0149853	0.0304042	0.0555126	0.571058	1.68931	-0.43143	0.383033	-0.509119	0.165778	0.360241	0.866015	-0.473479	-0.0792815	1.28747	1.33548	1.19565	-1.04233	0.439188	0.232151	1.5862	0.135188	-0.141309	0.568489	0.404956	-1.00666	1.20475	0.315312	1.23354	0.240719	-0.40183	0.236578	-0.191104	1.15247	-0.275036	-2.74096	1.66877	0.671335	-0.697403	0.598184	-0.987182	0.574107	0.533328	1.10629	0.289192	0.336234	0.19014	0.990159	0.576907
CCNA2	0.856837	1.13092	-1.75997	-1.37796	1.33123	3.90094	-0.025255	-0.566696	-0.517067	1.09405	-0.758605	0.00320495	0.442647	0.730706	1.1268	1.12201	1.42491	0.45144	0.192046	-0.435918	2.48106	1.9709	0.0129247	1.70521	0.10794	1.77118	1.76706	2.5604	-0.151352	0.949573	0.871755	0.343404	1.74528	4.26828	0.0995738	0.193272	2.36495	1.24588	0.911249	-0.608166	0.0572283	1.04662	2.68546	1.6154	0.020881	0.442211	1.25328	1.19612	-0.14159
FBXO42	-1.14766	0.116396	-0.927571	-0.589145	0.329898	0.995026	2.88585	0.255524	2.44448	3.54908	0.914617	1.45975	1.61469	1.39821	1.07972	-0.589835	-1.17707	-0.0123911	0.857443	-0.497547	0.628151	-0.377368	0.23278	1.66663	-0.0757482	0.252873	-4.48698	2.61403	-2.98518	1.15586	2.17478	-3.5883	2.32081	4.26096	0.607702	-1.50483	0.408898	-0.307536	0.355481	-1.42394	-0.217598	3.23992	-1.88887	-0.591195	-0.180365	1.33012	0.939396	-1.04124	1.61166
IMPDH2	0.379032	0.738959	0.204784	0.990484	0.326616	1.33541	1.94349	0.206885	0.831649	0.95336	-1.07478	0.356225	1.17034	-0.575816	-0.456956	-0.517642	1.09354	1.48235	-0.187251	0.144532	2.04824	3.12951	1.21326	0.481328	-0.231921	-0.53798	-0.763225	1.04308	0.290376	0.105903	0.244301	2.96282	0.789505	3.20792	1.39448	-0.658709	0.988621	-1.26398	0.197165	1.41723	-0.125785	0.66795	0.520981	0.283538	1.61907	0.44047	-0.356452	0.736723	1.27098
ASF1A	-0.357956	0.34125	-0.411416	-0.401253	-0.745831	-0.106284	-0.963764	0.672273	-0.327923	-0.455909	-1.10985	0.908851	0.2156	-1.08357	0.257295	-0.256641	0.595054	-0.299833	-0.906501	0.774196	-1.59828	0.627374	-0.1068	-0.163312	-0.79757	-0.120988	-0.495703	-1.19425	-0.241993	0.612114	0.0290186	-0.282313	0.194098	-0.115851	0.498673	-0.377865	-0.735923	-0.929228	0.782915	0.250155	-0.765699	-0.0800934	-0.0691862	-0.308096	-0.974099	-0.892748	-0.00609706	-0.348005	0.682716
PITRM1	0.856768	1.08789	-0.656681	1.0768	0.529013	-1.5993	-0.0905026	-2.13397	1.08514	-0.845384	-0.439696	0.784384	1.73308	0.326846	-0.0862114	0.116601	1.04466	-0.0513375	0.270911	-0.266214	1.1867	-0.563135	0.825628	-0.165382	-0.334197	-2.04621	0.821525	1.53726	-0.74554	-1.79185	0.0523112	0.270368	0.622699	-0.932426	0.062092	-0.152143	0.293122	-0.29204	0.199863	-0.487324	-0.384577	1.65413	0.644454	-0.505027	0.697314	-2.3254	0.939818	1.0494	0.48458
CENPK	-0.295092	-1.03067	1.21839	-0.138402	0.206039	-0.931848	0.774989	-0.229503	1.5721	0.541578	-1.34762	-0.117504	-0.88463	0.187555	0.261258	-0.0679631	0.727911	0.584615	0.554559	-0.367779	-0.909805	-2.01854	-0.511914	-0.0617518	0.0651228	-0.385135	1.01122	-1.76929	0.566729	-0.673649	1.86141	0.0553428	-1.60895	-0.649449	0.696269	-1.90534	-0.24556	0.0449998	-1.18092	0.244389	0.216676	1.10225	-0.026171	0.306785	0.867068	-0.124846	-0.329063	0.668151	0.76742
KPNB1	0.382732	1.22571	1.22258	0.557449	1.13346	1.54514	2.06838	0.28106	0.362602	1.56922	1.43504	1.65704	-2.23686	0.944152	0.438595	1.81955	0.990531	1.48246	1.24757	0.0523417	2.04758	2.06147	0.501279	1.50663	0.690946	0.555922	1.83015	-2.33427	1.09515	1.00162	1.32736	0.13602	0.79115	1.17865	-0.626639	-1.43595	2.63345	0.566102	-0.332086	1.35808	1.46059	-1.33036	0.533414	1.33145	2.71065	0.953776	0.116974	0.301361	0.742591
SRPR	0.371672	0.663542	2.38355	0.56948	2.13899	0.351774	1.1104	0.0102776	-0.71073	-0.494777	1.04558	0.778579	0.794465	0.477811	-0.0265449	-0.574437	0.486258	1.44381	1.05374	-0.382151	1.60777	-0.357441	0.31518	0.879017	-0.533198	-0.634636	0.646729	0.893796	2.06891	-0.512721	0.316661	0.148401	0.587893	-0.279078	1.92858	-0.505378	0.314725	0.0166218	-0.0248795	0.689354	0.252368	-0.543837	0.476811	-0.354078	-0.241151	0.47774	0.497922	0.254467	1.05835
GPI	-0.591517	1.04171	-0.454378	1.25742	2.41462	-0.832318	0.378997	-0.203876	0.939239	-4.91781	0.114602	1.12436	1.81583	0.534187	2.35637	0.374343	1.58483	0.100145	0.630236	-0.351698	0.396442	0.874214	-0.122515	1.94068	-0.711495	0.840913	1.45056	-1.03099	1.86105	-0.254991	0.317988	1.13201	0.809424	0.113694	1.31202	0.837993	1.59389	0.439321	1.09499	-0.238634	-0.278781	0.668334	1.0707	-0.590567	-0.0524529	-4.80313	0.409676	2.72336	2.10983
DCTD	-0.0944399	0.140861	-0.17737	0.0337298	0.66834	-0.422569	0.349038	-0.13791	0.1843	-0.313621	0.391018	0.149709	0.442736	-0.220378	1.35752	0.758304	0.804782	0.590043	0.139712	0.064057	0.994782	0.277945	0.400608	0.966943	-0.12043	0.449783	1.48132	-0.0449247	-0.23084	0.14536	-0.154256	0.411094	1.0756	0.762284	0.380778	-0.864815	0.266429	-0.016386	-0.871093	0.313743	-0.914383	0.426439	-0.599933	-0.229592	0.562902	-0.38737	1.19065	0.2467	1.33779
BRD8	1.01227	0.914159	-0.420051	-0.0325973	0.226065	0.866699	0.992079	1.00404	-0.712389	1.31774	-1.43839	0.554065	1.47147	0.40258	-0.168796	1.29799	-0.46874	-1.94695	0.751888	-0.95404	-1.37917	3.55693	0.391355	1.29286	-0.59968	2.57198	-1.00805	0.88219	-1.30136	1.58764	0.0406285	2.57147	-0.106541	2.20819	1.41126	1.24024	-0.402372	-0.645389	0.819337	-0.551486	0.569011	-1.78615	-1.19994	-0.322233	0.00776621	-3.19635	0.461475	-0.794325	0.0232932
PET117	1.74725	0.164374	0.861095	0.987121	2.41929	-4.58625	1.41911	0.0825252	-2.87565	-5.93545	-2.76508	-0.376008	2.46415	0.780303	1.65257	-0.780515	3.04434	3.08267	0.230484	2.51128	0.442127	-0.275188	-1.08181	0.271967	-0.380796	-0.798081	1.38854	-2.03722	2.20808	-1.10754	-0.990173	2.67674	-3.23277	0.0310557	1.66605	-2.26213	1.67007	-0.177532	0.287311	-0.662307	-0.472691	-1.11189	0.229232	-1.98489	-1.53136	-1.87642	1.27991	2.20081	4.62784
PUM1	-0.320617	1.13974	3.10103	1.73314	1.16554	-2.2111	1.90273	1.01123	1.41443	-2.45087	-0.110786	0.147326	-0.128637	1.43698	-0.171516	0.211777	0.983022	0.86799	0.946207	-0.305586	0.0611535	0.701341	-0.510742	1.34095	-0.404641	-0.109083	0.29543	-0.160354	0.773399	0.0152884	1.00139	1.15216	-0.883551	-0.991724	2.18772	0.137831	1.57637	0.372226	-0.144037	0.251163	-0.132615	-0.588722	-0.528798	0.263014	-1.74368	-0.815926	-0.910384	-0.51695	1.32174
TYMS	0.490499	0.432576	-0.10828	0.784797	2.22913	4.54448	0.314262	0.44929	-1.09556	-0.0943682	-0.757047	0.891285	-0.331074	-0.620387	0.446937	0.627069	1.58953	0.190366	0.0111189	0.714851	1.58644	1.6736	0.0635828	2.04682	-0.726568	2.10885	2.43889	0.778714	-0.498009	-1.8352	0.45022	0.00325823	2.76627	0.728482	0.841749	1.03074	0.733658	-0.886405	-0.292674	0.227924	-0.162475	-0.192871	1.73026	0.799176	1.26654	1.33009	1.18501	0.235613	0.202744
PRPF39	-0.184823	-0.406013	0.648638	0.157915	1.99377	0.812813	-0.466947	-1.4536	0.700135	-1.57351	-1.8196	-0.124983	2.06062	-1.51008	0.413834	-0.139928	1.94799	-0.143989	0.103247	1.79384	1.64911	-2.18347	0.615918	0.734234	-0.145479	-0.809585	-1.1358	-0.777627	0.105442	-0.436783	-0.562665	0.450164	1.33027	-2.56482	0.713439	1.23667	1.0405	-0.419041	-0.705312	-0.579221	-1.91863	0.222753	-1.05592	1.68287	0.181768	-0.327181	0.258028	0.354891	0.559553
BOD1L1	-1.08434	-1.14611	1.81387	-0.314547	-1.32896	-1.06381	1.35794	-0.109023	-0.453245	-0.867504	2.48007	1.90245	-2.70308	1.86533	-0.705307	-1.5289	0.482942	0.555681	-0.0042582	-1.36021	-1.35476	-2.45285	1.98695	0.471458	-0.431009	-2.61259	-0.790438	-1.07692	-1.29955	-3.62151	1.47526	-3.07155	-1.12207	-4.34563	2.79717	-1.06589	0.526142	0.727741	-0.940837	1.4691	-1.10623	-0.345054	-2.10869	0.291819	-0.0214058	0.638894	0.250977	-0.701328	-0.453283
DMAP1	0.49675	-0.593581	-1.23766	1.7979	1.04014	2.306	0.57147	-0.409335	-0.604351	-1.24971	-1.38022	-0.532722	1.84812	0.715428	0.86357	0.972058	0.864058	-2.89973	-0.0276322	0.369413	0.315111	1.38639	-0.161093	1.74663	0.708991	0.844169	-0.226228	-0.636606	-0.572473	0.335937	-0.707748	-1.06352	1.93088	1.06618	-0.280861	-0.955612	-0.511202	0.531454	-0.0697194	-2.02533	0.352934	1.95296	0.656273	0.400442	1.10306	-2.5173	0.191709	0.225763	-0.359843
TMEM126B	0.48787	-0.073958	-0.554141	0.976668	1.73109	-1.36345	2.14884	1.0381	0.922662	-0.405096	-0.133864	-0.315413	0.691128	0.823843	1.138	0.175975	0.992754	0.485746	0.652231	1.0863	0.472149	0.68449	0.252809	1.79123	0.0206343	-1.06955	1.13526	-1.27769	1.21166	-0.648617	0.144808	0.215731	0.0736857	1.05679	0.792938	-0.255772	1.49712	1.34118	0.59876	0.298542	-0.187877	0.0608996	0.504343	0.546606	0.470354	-1.38986	1.24094	2.19624	1.0561
WDR26	-0.279254	0.684718	1.8244	-0.245526	-0.939204	-1.76964	-0.428622	-0.42585	0.613216	-1.7449	0.147988	0.854748	0.365001	-0.0663066	-1.2138	-0.624429	-0.23438	1.59891	0.133003	0.41207	-0.832848	-1.97088	-0.419127	0.35355	-0.16017	0.280804	-0.52436	-1.24402	0.557587	-0.926769	0.641391	-1.14999	-1.65198	-2.02125	1.69526	-0.901178	-0.611507	-0.130444	0.634847	-0.955158	-0.804086	0.305039	-0.961514	-1.87297	-1.22796	-1.13133	-0.765484	-0.869831	0.256275
TAF9	-0.355396	2.03368	0.349	0.304827	1.09264	3.77095	0.369365	-0.432697	-0.276993	2.12204	-0.121103	1.61841	0.457901	-0.247819	1.80276	-0.645594	1.01728	1.37671	-0.275288	-1.20706	2.8126	-0.829839	1.20541	2.58825	0.946218	0.530967	-0.604434	1.572	-0.458976	-0.0284761	0.905504	-2.79278	2.06752	1.20739	0.380681	-0.344643	2.00243	0.289851	-0.0488078	0.108888	0.346362	-0.61861	0.618339	1.40839	1.36702	0.209884	1.09812	0.395212	-0.550412
PSMC3IP	-0.347786	-0.221267	-1.35411	-0.590835	0.106888	3.93062	-0.725206	2.33881	-1.32881	2.96432	-1.96974	2.71989	0.455058	-2.02323	0.530122	-1.39518	-0.234272	0.180398	-0.679254	-1.56309	2.88811	-0.124176	-2.5752	2.09011	0.979673	-0.27523	-1.70247	1.87909	-3.79066	-0.317748	-2.38771	-3.24804	4.8654	-0.402578	-0.567282	3.08135	-0.0940064	0.513386	-0.644211	0.15689	1.64126	-0.831091	2.25097	-0.604784	3.72388	-0.928241	0.0563126	-0.148291	-0.0509285
FNIP1	1.1925	0.0944717	0.591811	0.225686	1.45237	2.56188	0.572074	1.16283	0.749882	1.25344	-0.247468	1.15208	2.13616	-0.485478	0.922739	0.827186	1.69168	-0.599612	1.42762	0.146649	2.11662	0.928039	0.972534	1.87905	-0.247009	0.714746	1.61268	1.8506	-0.155118	0.353323	-0.274489	0.974103	1.77505	2.06075	0.665338	0.832208	0.941062	0.541315	0.282266	0.693667	1.28067	0.209458	1.47231	-0.208393	1.0234	1.07104	0.565263	0.482876	0.424635
DNAJC24	-0.148581	-0.130631	2.30008	1.55765	-1.84793	-4.19107	0.355394	-0.082297	0.263627	-5.48046	-1.95453	-0.159949	-0.569552	0.294886	-2.62008	-0.389162	-0.686848	3.79504	0.140597	0.534193	-2.63332	-2.26186	-0.0690333	-2.05126	-0.243013	-0.768514	-2.08272	-4.76397	1.29769	-1.38716	0.0760611	-0.403671	-3.61611	-1.99964	2.83354	0.539062	0.232742	-0.122457	0.831893	1.66269	-0.569009	-1.12824	-1.95966	0.422138	-1.64579	-2.12349	-1.41179	-0.779432	1.86397
DPH2	-0.376959	1.26338	1.60282	-0.0253544	-0.313585	-1.03558	0.409313	0.449637	0.604802	-0.804083	-1.40091	-0.351403	-0.322271	0.199204	0.212306	0.0589617	-0.125611	0.96805	0.529876	-0.796796	1.79977	-1.10404	0.406288	-0.596169	0.278142	0.675373	0.0929985	-0.720239	0.232152	-0.386705	-0.567376	-0.52831	-2.58431	-0.500402	-0.0734623	-0.266462	0.510243	-0.533541	1.02419	0.8506	0.857409	0.214132	-0.574168	-0.88532	-0.683574	-0.266792	-1.15531	-0.454205	-0.704557
POLE	0.421985	1.13095	0.343909	-1.66477	2.76996	5.29487	0.00625902	1.14811	-0.418094	1.51286	1.21881	1.77171	-0.0137337	0.272851	1.83156	0.969819	2.27613	-0.093581	0.97402	1.09812	2.44337	1.79171	1.04711	2.55672	0.393814	0.642573	2.32979	0.586749	0.847446	-0.164551	1.49137	0.0675706	2.27144	2.43981	0.0346276	-0.110478	2.45778	0.983658	-1.0928	0.593303	0.657247	-0.7747	1.94517	0.235309	0.19087	0.767594	1.01505	0.749138	0.838954
WEE1	0.56499	0.95493	2.88947	-0.250971	0.683299	0.707121	-1.27589	1.54743	1.24562	-0.479314	1.44874	0.429068	-0.3876	0.397353	-0.730974	0.93865	0.286322	0.506435	0.243688	0.357866	1.21517	0.481128	0.721503	0.841757	-0.214621	-1.26849	0.119885	0.329133	1.05974	-0.88995	2.01665	0.397186	-0.694299	-2.24941	0.594864	-1.80839	1.03839	-0.154957	-0.611406	1.30804	-0.118317	-2.15683	-0.249488	-0.274235	-0.384241	1.51368	-0.554673	0.359753	-0.535262
ELP4	1.11628	2.25302	-1.11624	-0.285658	-0.0790121	-1.57542	0.786429	-0.713403	0.963795	3.07253	-0.286011	0.950913	3.53069	-1.35681	0.0512185	-0.0708321	0.271105	0.178016	0.025609	-0.294589	2.92765	1.70596	0.0766985	2.22764	0.0191481	2.30371	-0.249486	-0.0949544	-0.284365	1.39535	-0.125658	-0.905747	-0.323537	3.45049	-0.647247	3.88612	-0.0342888	-0.421916	-0.342927	1.52799	0.2036	1.95765	0.605374	-0.0217692	0.978745	0.59545	-0.308526	-0.421058	0.123892
KANSL1	-1.18452	0.771477	0.29585	-0.175665	-1.71794	-1.93519	0.754532	-0.839576	2.48477	-1.97462	-0.0612692	0.0948042	0.507351	1.65299	-0.551768	-1.91863	0.255855	0.558707	0.175967	-1.76042	-0.236196	-2.24553	0.512805	-0.444155	-0.545298	-1.15829	0.123732	-1.28766	2.21183	-2.48508	0.524308	-0.0319026	0.52523	-3.50983	3.26494	0.153615	0.50473	0.248159	-0.0856943	-0.636529	-0.484111	0.337976	-1.84241	0.714796	-0.827217	-1.69839	-0.531482	-0.721907	0.72763
BRCA1	0.0634366	-1.74857	0.943222	-0.571677	0.0324582	2.47114	0.868084	-0.549277	0.823869	0.138485	0.657006	1.57051	-1.98813	-0.627399	-0.298896	-0.376951	0.00333504	0.941958	0.133979	-1.86038	2.39	-1.06483	0.863637	1.08219	0.165131	-1.41407	1.19908	-0.205277	0.325008	-0.487431	-0.371075	-1.54818	2.72452	-1.45387	-0.576682	-0.566548	1.10485	0.00588145	-0.567423	1.26587	0.656126	-0.883843	-0.370441	-0.346001	0.508831	1.06727	0.230904	0.324808	-0.595723
TCERG1	1.27737	-0.76227	-0.378534	-0.576081	0.907418	0.908467	0.749223	-0.136076	0.564926	0.477018	0.640124	0.309146	-0.159404	-1.05289	0.598099	0.113729	1.57127	0.689338	0.601103	0.623855	3.71862	1.1201	-0.129227	0.894362	0.110943	-0.158118	1.20099	0.979352	0.288433	0.0895523	0.710938	1.34124	0.18082	1.4312	0.226101	0.775138	0.966627	0.450715	0.621125	0.227192	-0.0967315	0.378117	1.35653	0.0722166	1.03418	0.965657	1.80527	0.0819327	-0.576353
MRGBP	1.34388	-1.81554	-2.41038	-1.78225	0.207684	3.64275	0.0954802	0.704229	-1.01436	0.960263	-1.83681	-0.130541	-0.883142	-0.0271866	0.44618	-0.527002	0.592116	-4.81843	-0.0914793	0.750246	-0.791662	1.09831	0.178437	3.52632	-0.283601	2.74834	0.120617	1.36422	-1.8072	0.586897	-2.2992	-0.222769	3.01009	0.301982	0.258468	-0.284109	0.0121142	0.0947823	-0.146375	-1.19784	0.59919	0.00801614	0.983943	0.187651	-0.283261	-0.952008	0.603115	-0.674867	-0.193018
C20orf196	1.47317	1.19359	-1.15666	-0.301185	1.49202	1.03271	0.10638	-0.591249	-3.07117	0.768032	-0.486643	0.295245	0.502534	-0.253458	1.08644	-0.216437	0.400579	-0.986315	0.179297	0.238443	2.0447	0.876155	-0.662881	1.99031	-0.56951	1.55128	2.92765	1.74902	0.60535	0.0579419	-2.57014	1.34051	2.25832	1.58185	1.37805	1.03965	0.69591	0.172852	0.645767	0.294529	0.600021	1.44337	1.22599	-0.888834	0.804563	-0.146395	-0.404906	0.737738	0.45646
COX6C	1.17277	-0.314399	-1.21202	0.121173	1.12294	-0.806302	0.934847	-0.707618	0.676382	-1.4952	-3.0445	0.548197	2.24267	0.553307	0.343974	-0.976472	0.634969	0.179553	-0.636037	0.783838	1.03116	-0.367278	-0.280311	0.657603	0.154664	0.950554	1.48434	0.383734	0.0652849	-1.35665	0.916308	-0.0313638	-1.46442	0.495019	0.347544	0.441202	1.9326	0.421998	-0.0296199	-2.00141	-0.175331	1.09828	0.376276	0.341206	0.48266	-1.04615	-0.651706	1.32385	0.549829
PKMYT1	-0.142872	-1.15486	5.75382	1.02243	1.98538	-1.14284	0.838089	0.915349	2.17886	-2.92024	1.21586	0.626511	-0.831971	-0.325036	-0.332548	-0.230521	0.369961	2.67702	0.301221	0.702254	2.50143	-2.78127	1.74902	-0.470543	-0.132419	-2.60176	1.40946	1.39805	4.10401	-2.62716	2.78639	2.00609	-1.34418	-4.19731	2.84814	-2.38413	0.430465	-0.851092	-1.03585	2.19459	-0.720071	-2.55409	-2.06501	-1.73258	-2.706	1.92983	0.755112	-1.83158	0.843836
CUL1	1.08019	-0.796704	0.560516	-1.48911	1.1044	4.8358	0.404658	0.315764	0.199047	2.46401	0.644371	1.20145	1.59183	-1.47245	-0.050731	1.33795	1.27479	-0.975823	-0.339921	0.0685081	0.966009	2.13983	0.109374	1.92378	0.635252	-0.813148	1.18095	4.3368	-0.123069	0.251264	1.35518	0.249072	2.16044	2.21316	0.0800623	2.86694	1.54602	0.213925	-0.981274	0.168716	1.59262	1.39927	1.5791	-0.424667	0.191912	0.116497	0.166998	-0.857012	-0.592311
TMEM209	0.232139	0.508214	2.79961	1.7741	0.850811	-0.470832	0.198593	-0.31303	-0.754985	0.254327	0.415241	1.05472	4.20779	2.89359	0.0418566	0.48101	1.49461	2.59268	0.896846	0.50038	0.430235	-2.57272	1.43513	0.287804	0.343337	-0.359151	1.86282	-1.04423	2.65049	-0.245897	1.4131	0.53031	-1.29618	-0.557581	1.02092	-1.16591	-0.1821	0.78455	-0.0954558	0.681484	-1.01724	0.756395	-1.10679	1.76529	-1.92831	0.0175063	-1.59167	1.38691	2.04103
TRRAP	0.552081	1.83524	-1.68303	2.49073	0.0998995	-1.99813	0.532633	1.12383	-0.613431	-3.05636	-0.536058	0.783941	4.14031	0.930221	0.273892	-0.735961	0.93397	0.675579	0.365663	-0.305782	0.651791	-0.650133	-1.29112	0.115952	-0.243907	-0.735164	-1.2112	-0.714233	-0.569513	0.980912	-0.5271	-1.06685	-0.333917	2.27297	0.0324471	-0.0795735	-0.390616	0.971623	1.12783	-0.0512652	0.781304	3.77544	-0.105833	-0.199539	0.878566	-3.61287	0.642188	0.959842	2.04283
NUP35	-0.681262	-0.155176	1.08742	-0.922506	0.32259	0.163894	0.78481	-0.0549376	1.85766	0.279851	1.71276	1.07714	-8.60288	-0.461073	-0.231789	1.28873	0.653013	-0.0667053	0.230992	-1.02723	0.562816	-0.952589	1.28676	0.821129	0.579794	0.283578	0.859326	1.07252	0.66679	-0.563897	0.844318	-0.544691	-0.464135	-2.24802	1.17724	-0.645746	1.34147	0.867286	0.156116	0.562467	-0.275178	-0.35957	-1.00181	0.935348	0.286909	0.811643	-0.102553	0.318904	0.0274726
CBLL1	1.03119	-0.839602	0.513404	-0.0204882	1.8368	-1.22734	0.690387	-0.902116	-0.951105	-0.615953	-0.483522	0.890011	3.1162	1.7581	3.18749	-1.03222	1.01628	2.57785	-0.45532	-0.631296	3.01718	-0.821409	1.3429	3.68094	-0.289978	1.2024	3.38849	-1.67777	0.0843372	-0.958701	0.236524	-2.9402	1.44389	-1.28711	0.980005	-0.189507	0.977382	1.18107	0.728731	0.0374347	0.0551706	-0.155399	-0.159851	-1.85047	-0.347266	-0.974784	0.195685	2.23591	3.12066
RHOXF2	-0.815799	-0.231025	0.371712	-0.817205	0.587884	0.348832	1.30716	0.929563	1.21909	-1.10452	-1.53432	0.674798	-0.778593	-0.909428	-1.27818	-0.0468439	0.646389	0.908821	-0.664688	-2.4458	0.829796	-1.37066	0.374784	-0.0195301	0.185385	-1.07661	-1.80755	-1.5288	-0.527785	-1.64059	-0.136715	-3.24904	-0.120787	0.394291	1.31897	1.35075	-1.11393	-0.787003	-0.176533	0.215637	-0.530569	-0.446738	-1.25551	0.0114541	-0.270298	1.31923	-0.346202	0.476324	0.279546
PIF1	-0.250877	-1.31252	0.485666	-0.36793	0.365861	0.450524	0.776574	-0.601999	0.360224	-0.430458	0.687078	0.0749219	-0.620112	-0.134519	-0.00427216	-0.623949	0.322102	-0.105733	0.109247	-0.226337	-0.0204006	-0.643371	0.745026	0.310983	0.299951	-0.108022	-0.0639811	0.599052	0.211447	0.319414	0.313338	-0.505299	0.285194	0.0228163	0.964625	0.617021	0.784351	0.810174	0.834124	-0.0789827	-0.18693	0.064314	-0.0201108	-0.309374	0.286744	0.683908	-1.39539	0.0859527	0.409469
ACAD9	0.547096	-0.735166	-0.229521	1.17076	0.611149	-1.87375	1.03142	0.283194	0.602326	-0.566264	-3.761	0.0147493	1.24742	1.02743	-0.237386	0.36415	0.607425	-0.125995	-0.182985	-0.171644	-0.417872	0.275029	-0.201822	-0.449361	-0.0704274	0.225072	1.60351	-0.366447	0.335881	-0.696982	-0.196569	-0.669207	-1.53591	-0.670809	0.305763	0.387328	1.30047	-0.0516531	1.06718	0.11025	0.0102471	1.06392	0.607979	0.51234	0.101377	-0.951333	0.058776	1.7774	2.07109
ENY2	0.829357	-0.835315	0.301459	-0.966788	0.297761	1.45635	-1.43519	1.55291	0.797983	0.0195436	-0.617369	-0.12387	1.34456	-1.26831	0.57325	0.0904021	1.56117	0.752067	0.027149	-0.329827	-0.194417	0.839127	1.73083	0.748644	-0.678126	1.39577	0.627422	-0.630261	0.789698	1.52998	0.384457	-0.0319675	0.729018	-0.208936	0.368233	0.655962	-0.903881	1.61251	-0.0648395	-2.1626	0.0413727	1.36111	0.588322	-0.548187	1.38626	-1.28811	-0.873522	0.248016	-0.333147
USF1	-0.665954	-0.489358	-1.00989	-1.50672	-0.228655	0.766429	0.422895	0.489714	0.569409	0.0740131	0.0877464	0.710804	-0.701789	-0.816308	-0.0329977	0.294613	0.24382	-0.423995	0.633885	0.283013	1.00836	0.924662	0.0583742	0.846263	0.170358	0.454027	-0.468979	0.450976	-0.413695	0.704236	-0.126626	-1.75551	1.5265	1.33126	0.446246	0.418518	0.261949	0.219634	-0.422411	-0.404362	-0.531181	0.105653	-0.684625	-0.990431	-0.402316	0.000423649	-0.276807	0.595636	-0.620544
PPP2R1A	-0.232472	2.95398	10.9639	7.02043	-0.0225828	-5.20751	3.4791	-1.16782	5.08082	-2.0011	-0.801569	-1.35333	0.193482	5.10384	-2.4831	0.379761	2.30557	3.85605	0.74295	2.13763	-1.04349	-4.91884	-1.36723	-2.78268	-1.04173	-2.93106	0.313096	-5.32777	5.87725	-2.90422	3.77729	3.69975	-5.07176	-5.97034	4.84333	-3.93327	1.70886	0.224009	0.806557	3.18954	-1.48573	-3.7701	-4.45053	0.211229	-3.66186	0.672345	-1.94563	-3.66999	5.17672
MCM9	0.270357	0.8524	-0.679877	0.617624	0.885699	1.27175	1.47341	0.235526	1.9141	1.28466	-0.230835	-0.349006	-2.63899	0.945193	0.545166	-0.870205	0.184878	-1.54869	1.58429	-0.302203	0.813545	0.720058	1.13924	1.53154	0.20087	-1.12101	0.846594	0.246657	-0.562729	0.571759	0.889082	-0.705359	0.0348564	-0.325036	1.55031	0.446495	2.44841	0.39132	-0.706583	0.441154	-0.161448	-0.493173	0.574747	1.26468	-0.324531	1.18647	1.36857	0.890113	1.89773
IER5	0.10409	-0.555916	0.00193365	0.25778	0.581456	-0.0584671	0.134539	-0.0650969	0.288689	0.70699	0.0293409	1.26212	-0.740408	0.491682	0.476154	0.131881	1.26038	-0.444996	0.316501	0.910933	0.624446	-0.289992	0.309215	0.443992	-0.610883	0.820716	1.02546	-0.614286	0.322553	0.123789	0.441507	-0.892956	0.531233	-0.0705751	1.30366	0.884774	0.897168	0.526321	-0.117516	0.098004	0.0685203	0.0863412	-0.823609	-1.0013	-0.27224	-0.367857	-1.53159	0.850172	1.15872
HECTD1	0.829121	0.124914	0.454978	-1.29752	0.487282	0.449071	0.825947	0.619254	-0.11658	-1.6879	0.367679	-0.292833	1.40488	-0.927956	1.15875	0.541016	1.15254	1.15254	0.578347	-1.11635	0.750224	1.954	0.479011	-0.303384	-0.352701	1.91436	0.482498	1.87107	1.24858	1.61773	-0.260803	2.30473	0.416433	0.589135	0.607895	0.418644	2.32775	-0.276985	0.98351	-0.171568	1.17975	0.596583	1.62195	-0.317746	-0.713158	-0.996019	0.243341	0.308746	-0.0474437
CCNF	-1.29393	-3.87485	4.76954	-0.675703	-0.514981	2.53805	0.462988	-0.279028	5.81867	2.44013	1.22982	-0.89092	-2.73512	0.946101	-0.426155	-1.42352	0.824465	0.166206	0.688335	0.00771781	1.69098	-1.80534	0.538368	1.44	-0.410915	-1.0648	-0.493495	0.367616	-0.659273	-1.17892	3.80602	-3.22569	2.11874	0.0742475	1.02039	-0.142281	0.458068	-0.512908	-0.320986	2.22506	0.60375	-1.6572	-2.91007	-0.465244	1.4025	3.59191	-0.717858	0.0270157	0.0347809
LSM10	1.4245	0.866381	0.610292	-1.41688	1.11707	0.272779	0.782352	1.17814	-0.36063	1.74755	0.205434	-0.27524	-0.0563163	0.739318	3.35306	1.22569	1.2266	-3.80038	-0.212852	-0.265269	-1.92661	-1.40529	0.980971	2.69545	-0.847776	-0.662058	1.93752	1.19461	1.61179	0.532933	0.957907	0.294618	0.808631	-0.149964	3.58071	-0.800563	0.459881	1.08885	0.957038	0.29899	0.165662	-3.11929	1.3632	-0.421669	-6.76508	-0.690587	-0.00253189	1.58184	0.311624
ALKBH8	1.2949	0.515397	-1.24585	-0.571164	1.1774	1.15952	-0.882831	0.00411188	0.123682	0.905532	-1.17083	1.1482	0.612417	0.755148	0.0119186	0.43579	0.889447	0.248401	-0.529161	-0.191965	0.718384	1.59405	0.981551	-0.479542	-0.360752	1.74557	1.08081	0.442198	0.124919	0.367353	-1.0853	-0.039687	1.13186	-0.359851	-0.203976	2.33853	-0.393931	-0.17392	0.171016	-0.350073	1.12281	0.538789	0.686977	-0.41158	0.64816	-1.03634	-0.0985965	1.06755	-0.225674
[truncated: 255 more columns]
