# Supplementary material for: Large-scale mapping of environmental-genetic interactions illustrates the dynamic nature of cell-cycle and DNA repair regulation
Source: Mol Cell. Author manuscript; Available in PMC 2026 Apr 10. (PMC13068139; doi:10.1016/j.molcel.2026.01.025)
Supplement: MMC4 [file NIHMS2148368-supplement-MMC4.xlsx]

## Sheet: Sheet1
	H2AFX	NONO	CDC25A	CHTF18	SMC3	PRRC2A	LSM12	PAN3	TAF13	CSRP2BP	XPO4	ZC3H4	NDC1	DBF4	GINS4	H2AFZ	PRMT5	USP15	PIH1D1	RAD51C	PSMA1	SETD1A	ZBTB14	NRF1	DZIP3	PQBP1	RNF8	RSRC2	SFR1	TIMM17B	TAF11	RAD51B	MTOR	DENR	ACLY	DPH1	CASD1	MOB4	RNASEH2B	ROMO1	CKS2	BTAF1	MDC1	NCAPG	GTF2A2	DAP3	CWC15	IDI1	PRKDC
H2AFX	1.78312	0.467194	1.14842	-1.12371	1.34607	0.618972	-0.730732	0.380062	-0.496495	0.236779	1.39302	0.537965	0.155641	0.107385	1.26705	-0.0667904	0.157429	0.522929	0.574094	-2.08264	2.09971	-1.11765	-0.854763	1.49159	0.307984	1.05947	-1.13325	-0.776342	0.660172	0.693109	0.251918	-1.89864	0.206113	-1.01549	0.0567126	0.25375	-0.120334	1.08791	0.427322	0.211663	0.169195	0.428301	-0.19449	-1.94162	-1.73772	0.636407	-0.381997	0.171549	-1.3125
NONO	0.467194	0.106704	0.180481	-1.82856	1.40096	-0.733743	3.0406	-1.94804	1.71514	1.84561	-1.15716	0.0257961	-0.396804	-0.564749	1.88022	-1.10784	2.52034	-6.45701	-0.5064	-1.63944	-0.985554	-0.178141	2.21894	0.803604	-0.28072	0.840684	0.736067	0.150778	0.537066	0.961175	0.397625	-1.72184	1.14242	1.59905	-1.90939	2.78613	0.779222	0.435055	-0.400039	-1.08388	-0.354464	-0.477033	0.215228	0.359544	1.24611	-0.752295	1.24363	1.34367	1.60443
CDC25A	1.14842	0.180481	-0.290615	-1.40674	0.746741	0.753313	0.0517894	0.415625	-0.457764	0.651688	0.536828	0.580836	0.379382	-0.861121	0.858087	-0.39673	0.408942	-1.10554	0.131558	-1.55902	-1.92116	0.367448	0.589518	0.0086744	0.559481	0.824837	-0.215897	-0.619476	-0.672058	0.0266715	0.555424	-2.49241	0.0730305	-0.246867	-0.146006	0.9566	0.143356	0.247048	1.14262	0.706175	0.162356	0.399883	1.12302	2.40074	0.861898	1.31733	1.24866	0.235432	0.94151
CHTF18	-1.12371	-1.82856	-1.40674	4.62684	2.22136	-0.78915	1.03349	0.465409	0.580109	-0.274193	0.330552	0.648609	-0.509187	-1.4124	-1.06504	0.65692	0.363412	-2.10517	0.573883	-1.94402	0.0194574	0.332221	0.129933	1.44986	0.0588699	0.444989	-1.65691	0.127215	-0.0964521	-1.48934	-0.0434332	-0.517413	-0.23393	-0.324964	-0.859012	0.340352	0.180102	-0.0402128	-0.618924	0.807693	0.344658	-2.26162	0.281687	2.77951	0.311786	1.43486	-0.218004	-0.305882	-1.0598
SMC3	1.34607	1.40096	0.746741	2.22136	-1.92908	1.68659	-0.14603	0.00132062	-2.26152	1.54067	1.83594	1.25066	-1.36848	0.429701	3.16775	0.105103	2.21273	0.204979	-1.48825	0.938942	1.39798	1.40498	0.900425	2.52081	-0.735118	0.82111	0.220197	0.88509	1.01548	0.987285	0.145858	0.10366	1.57846	1.41705	-1.12881	-1.42422	1.33527	0.115768	0.685329	0.706471	1.93088	0.419702	0.442725	2.32511	-0.383025	-0.0421223	1.31043	0.275987	-0.413591
PRRC2A	0.618972	-0.733743	0.753313	-0.78915	1.68659	3.64322	-1.29366	0.613941	0.632389	-0.790922	-0.443933	-1.89187	0.294448	-0.715851	-0.561658	0.278763	1.47775	1.31091	0.548164	2.30439	-0.167763	1.47825	0.520329	0.538921	1.16955	0.00101354	0.569054	0.445573	0.481221	0.0197409	0.78361	2.25369	1.52071	-3.91662	-3.68074	0.625415	-0.214264	0.169438	1.45631	0.713374	0.0168606	2.49265	0.453035	-0.0234428	0.457413	-0.927087	1.51385	0.495267	0.278169
LSM12	-0.730732	3.0406	0.0517894	1.03349	-0.14603	-1.29366	-0.427822	2.47952	-1.3439	-0.376514	0.235781	0.0116839	-0.449634	0.707264	0.687907	1.73589	-0.324242	1.98484	0.346256	0.0197463	1.32586	1.47788	0.677948	-0.0846708	-0.423423	0.12233	-0.140239	1.50542	0.331801	0.444703	0.451759	-0.442925	0.622776	-2.49814	0.432385	0.959136	1.17908	0.114624	1.94941	-0.363227	-0.661501	2.53307	-0.0487538	0.525506	1.33659	0.0359663	-0.419178	0.914401	-2.43532
PAN3	0.380062	-1.94804	0.415625	0.465409	0.00132062	0.613941	2.47952	-0.613267	1.53217	-1.0126	-1.44109	0.980502	-0.00446258	-0.226624	0.417028	-0.00699475	0.488606	-1.12748	0.388234	0.824126	-0.497005	-1.02862	0.195675	0.244397	-0.00120511	0.255371	0.11654	-0.0440094	0.997119	-0.0772351	1.4082	-0.217136	0.95242	0.859374	0.01544	0.912602	-0.0290081	0.618557	-0.470899	0.311932	-0.0395977	0.3427	-0.637125	0.505614	-0.735195	-0.251276	-0.88755	1.58044	-0.543657
TAF13	-0.496495	1.71514	-0.457764	0.580109	-2.26152	0.632389	-1.3439	1.53217	4.71108	-1.18198	0.75261	-0.401757	-0.0445965	0.284621	0.0596196	0.299479	-0.0919834	0.643295	-0.337956	-0.818673	0.835662	-1.50198	-0.985435	-1.45657	-0.363541	0.280757	-0.618116	-2.24802	-0.97349	-0.28034	-4.83705	-1.84349	-1.18478	-0.860155	0.75211	-2.00666	0.0952834	-0.0989972	0.890843	0.483814	-0.980061	5.81485	0.925444	-0.203602	-6.63708	1.83392	0.926208	-0.127701	0.052496
CSRP2BP	0.236779	1.84561	0.651688	-0.274193	1.54067	-0.790922	-0.376514	-1.0126	-1.18198	4.70348	-2.14307	0.391545	0.576403	0.418197	-0.623775	1.15833	1.42742	1.11553	0.206281	1.16335	0.889576	-0.87437	-0.678214	1.51336	1.24279	-0.645655	0.290544	-0.0893586	0.101348	-0.972834	-0.199964	0.158423	-0.0455073	0.47742	-0.858565	-3.68879	2.22521	1.39133	-1.07769	-0.0866588	-0.586872	-1.07244	0.387497	0.617364	0.795689	0.196416	0.26469	0.406564	2.01704
XPO4	1.39302	-1.15716	0.536828	0.330552	1.83594	-0.443933	0.235781	-1.44109	0.75261	-2.14307	1.12728	-0.530936	0.723037	0.0332989	2.64411	0.570065	2.03879	-0.627805	0.887504	1.0865	-1.58379	0.144901	0.907092	-0.361599	-0.277594	0.95158	0.170015	-0.223922	0.292367	0.968328	0.610883	-0.726407	0.761046	-0.560414	-0.543154	-0.0472581	0.965886	1.06055	0.730473	0.446383	-1.01598	0.382596	0.50145	0.49559	-0.0733207	0.0961898	1.31814	1.97769	1.59901
ZC3H4	0.537965	0.0257961	0.580836	0.648609	1.25066	-1.89187	0.0116839	0.980502	-0.401757	0.391545	-0.530936	0.461554	-0.600464	0.972909	1.99489	-0.125007	2.95989	-0.198894	-0.0314998	0.352878	0.315471	0.816631	0.364696	0.678924	0.705822	-0.772274	0.0684993	-0.563434	0.973459	-0.0926616	0.259075	0.000850361	1.88672	0.918	-0.898077	0.332081	2.15914	0.669765	0.126009	1.13326	0.0752764	-0.188435	0.189852	1.5655	0.381149	0.424282	0.686171	2.53808	-0.574817
NDC1	0.155641	-0.396804	0.379382	-0.509187	-1.36848	0.294448	-0.449634	-0.00446258	-0.0445965	0.576403	0.723037	-0.600464	3.19296	-0.427357	0.520059	-0.418093	0.375021	-1.09494	-0.210797	-1.29761	0.559684	-0.306212	0.22739	1.09292	0.352093	-0.348509	-0.758613	-0.49237	0.0771265	-1.25544	-0.67922	-2.04502	0.308296	-1.3152	0.256638	0.0594642	0.694465	-0.447031	0.137253	-1.49274	-0.917046	-1.91974	0.709428	1.4644	-0.316559	1.21525	0.681363	-0.659721	-0.800181
DBF4	0.107385	-0.564749	-0.861121	-1.4124	0.429701	-0.715851	0.707264	-0.226624	0.284621	0.418197	0.0332989	0.972909	-0.427357	1.28459	-0.349045	1.68312	0.336689	-1.979	0.241756	-0.748853	-0.958646	0.60976	-1.2386	1.04912	-0.464311	-0.522488	-0.3677	-0.173451	-0.769484	-0.313807	1.12537	-0.568975	0.0209298	0.492952	0.427298	-1.69918	0.0533697	0.560493	-0.594584	1.25131	0.177464	1.9487	0.607034	1.65922	-0.315024	0.646899	-0.386794	0.133459	-1.49017
GINS4	1.26705	1.88022	0.858087	-1.06504	3.16775	-0.561658	0.687907	0.417028	0.0596196	-0.623775	2.64411	1.99489	0.520059	-0.349045	-5.83168	-0.153045	1.93258	0.598819	0.240802	1.24825	1.40484	0.319509	0.487241	3.06428	0.88924	-1.93554	1.04047	2.37413	-0.278639	-0.831497	0.955519	2.00343	1.95114	-1.44491	-0.562564	-2.92028	1.79675	1.04114	0.199263	0.301187	-0.871662	0.756182	1.02114	1.69979	0.263483	0.86215	1.33485	0.980858	0.03064
H2AFZ	-0.0667904	-1.10784	-0.39673	0.65692	0.105103	0.278763	1.73589	-0.00699475	0.299479	1.15833	0.570065	-0.125007	-0.418093	1.68312	-0.153045	0.832146	-0.472293	-0.166147	0.219081	0.327603	1.18892	-3.0595	1.4856	1.18488	0.549226	-1.10689	-1.2851	-1.92549	-0.877268	-1.70628	-0.518993	-0.2438	2.86984	0.830784	1.09607	0.503669	0.0557926	0.917751	-0.274213	-1.50823	-0.446266	3.77901	0.165262	2.02896	0.48458	1.18248	0.979085	1.91452	3.12279
PRMT5	0.157429	2.52034	0.408942	0.363412	2.21273	1.47775	-0.324242	0.488606	-0.0919834	1.42742	2.03879	2.95989	0.375021	0.336689	1.93258	-0.472293	-2.3182	1.58132	-0.268558	1.04761	0.870044	0.337485	1.5737	2.35929	0.488432	-1.83385	1.60558	0.397767	-0.130687	-0.628076	0.680278	0.00946399	1.69036	-0.138029	-0.299401	-2.33302	2.7466	1.6045	0.138367	1.19795	1.44832	-0.782181	0.339561	0.280734	1.99464	1.28436	0.188504	0.900593	-0.678875
USP15	0.522929	-6.45701	-1.10554	-2.10517	0.204979	1.31091	1.98484	-1.12748	0.643295	1.11553	-0.627805	-0.198894	-1.09494	-1.979	0.598819	-0.166147	1.58132	2.06756	-0.221081	0.113596	1.1796	-2.38861	0.405616	1.18616	0.447772	-0.17412	-0.741489	-1.2129	-0.0951203	0.795465	-0.35242	0.96664	0.737872	-0.247232	-0.306275	0.570273	0.604643	-0.0873551	-0.466507	-1.45366	-1.11641	-2.50577	-0.10627	0.37547	-1.16032	-1.39754	-0.22861	-2.03413	-1.52364
PIH1D1	0.574094	-0.5064	0.131558	0.573883	-1.48825	0.548164	0.346256	0.388234	-0.337956	0.206281	0.887504	-0.0314998	-0.210797	0.241756	0.240802	0.219081	-0.268558	-0.221081	-2.2093	1.00832	-0.402425	-0.259009	-0.0098053	0.814039	0.509929	-0.224859	-0.290947	0.809009	0.192566	-0.494561	-0.63094	-0.337313	1.15641	-0.357524	-0.921478	0.0361319	0.679539	-0.558493	0.429898	-0.635638	-0.533839	0.41396	0.292175	-0.0299681	-0.821406	0.0122769	0.646481	0.0292722	-0.146468
RAD51C	-2.08264	-1.63944	-1.55902	-1.94402	0.938942	2.30439	0.0197463	0.824126	-0.818673	1.16335	1.0865	0.352878	-1.29761	-0.748853	1.24825	0.327603	1.04761	0.113596	1.00832	-1.48539	0.780721	-1.38748	0.136872	1.63609	1.39186	-0.742298	-1.05661	0.459468	-2.78514	-0.862493	-0.158713	-7.63876	0.506664	0.523025	-0.000189596	-1.0633	1.41147	0.146411	-0.735921	1.10697	0.737434	0.225604	2.44818	1.13387	1.468	-0.510735	0.35254	0.556408	-0.181179
PSMA1	2.09971	-0.985554	-1.92116	0.0194574	1.39798	-0.167763	1.32586	-0.497005	0.835662	0.889576	-1.58379	0.315471	0.559684	-0.958646	1.40484	1.18892	0.870044	1.1796	-0.402425	0.780721	-0.276899	0.719466	-0.120897	1.57756	-0.057136	-0.0302664	0.368998	0.897911	-0.389041	-0.531845	-0.57983	0.613019	0.633843	-0.941177	0.5333	1.02805	-0.678516	0.0582527	-0.901276	0.735804	-0.751141	0.814192	1.20051	1.64982	-0.478464	0.879287	1.06354	-1.38486	-0.538745
SETD1A	-1.11765	-0.178141	0.367448	0.332221	1.40498	1.47825	1.47788	-1.02862	-1.50198	-0.87437	0.144901	0.816631	-0.306212	0.60976	0.319509	-3.0595	0.337485	-2.38861	-0.259009	-1.38748	0.719466	1.6894	0.289536	1.17679	0.618222	-0.456654	-0.697832	-0.266787	-0.955727	0.161933	-0.306384	-1.53568	1.03259	-0.878796	-0.24368	-0.730169	1.36327	0.389094	-0.803683	-0.721871	-0.145375	-1.20228	-0.806549	2.13581	0.121798	0.303181	0.165681	0.831045	2.43958
ZBTB14	-0.854763	2.21894	0.589518	0.129933	0.900425	0.520329	0.677948	0.195675	-0.985435	-0.678214	0.907092	0.364696	0.22739	-1.2386	0.487241	1.4856	1.5737	0.405616	-0.0098053	0.136872	-0.120897	0.289536	-1.97611	-1.01393	-0.864741	-0.410618	-0.206553	-0.726133	-0.309022	0.49146	-0.091076	1.15711	0.731286	-0.968647	-0.131358	-1.23726	0.651704	0.976944	-0.419183	1.69482	0.13701	-0.47497	0.144227	0.836219	-0.871116	0.321901	-0.794072	0.959318	0.79176
NRF1	1.49159	0.803604	0.0086744	1.44986	2.52081	0.538921	-0.0846708	0.244397	-1.45657	1.51336	-0.361599	0.678924	1.09292	1.04912	3.06428	1.18488	2.35929	1.18616	0.814039	1.63609	1.57756	1.17679	-1.01393	-3.81641	-0.543576	-0.596552	0.600299	0.0748152	0.779966	-0.67465	1.66079	1.76326	0.389362	-1.47262	0.211302	-1.19564	1.36261	-0.228298	0.762603	1.64702	-0.00389333	2.55718	1.14376	0.542444	-2.36515	-0.15856	1.7859	0.891351	0.879587
DZIP3	0.307984	-0.28072	0.559481	0.0588699	-0.735118	1.16955	-0.423423	-0.00120511	-0.363541	1.24279	-0.277594	0.705822	0.352093	-0.464311	0.88924	0.549226	0.488432	0.447772	0.509929	1.39186	-0.057136	0.618222	-0.864741	-0.543576	-0.333888	-0.131394	-0.14991	-1.1362	0.265818	-0.484874	-0.39089	-1.00528	-0.287007	-0.118406	-0.879196	-0.508543	0.310381	0.000386037	0.193667	-0.688087	-0.313456	-0.0821024	-1.41078	0.154027	0.286828	2.35687	-0.103177	0.348712	0.534381
PQBP1	1.05947	0.840684	0.824837	0.444989	0.82111	0.00101354	0.12233	0.255371	0.280757	-0.645655	0.95158	-0.772274	-0.348509	-0.522488	-1.93554	-1.10689	-1.83385	-0.17412	-0.224859	-0.742298	-0.0302664	-0.456654	-0.410618	-0.596552	-0.131394	1.85382	-0.0618916	-0.134077	0.378734	0.773935	0.874658	0.196834	-1.39093	-1.50461	1.06825	-0.01683	-0.149516	-1.0242	-0.51028	-0.494198	-0.151421	-0.967141	-0.947262	-0.0413598	0.538029	0.935358	-0.423862	-1.46457	0.941854
RNF8	-1.13325	0.736067	-0.215897	-1.65691	0.220197	0.569054	-0.140239	0.11654	-0.618116	0.290544	0.170015	0.0684993	-0.758613	-0.3677	1.04047	-1.2851	1.60558	-0.741489	-0.290947	-1.05661	0.368998	-0.697832	-0.206553	0.600299	-0.14991	-0.0618916	1.60564	-0.678404	-1.99257	-0.645954	0.548739	-4.30308	1.1096	-0.00559545	-0.153885	-0.974584	0.0622267	0.459826	-0.084613	0.443745	-0.212629	-0.210087	0.326754	-0.0989051	-0.708593	0.620036	-0.120475	0.437114	-1.62627
RSRC2	-0.776342	0.150778	-0.619476	0.127215	0.88509	0.445573	1.50542	-0.0440094	-2.24802	-0.0893586	-0.223922	-0.563434	-0.49237	-0.173451	2.37413	-1.92549	0.397767	-1.2129	0.809009	0.459468	0.897911	-0.266787	-0.726133	0.0748152	-1.1362	-0.134077	-0.678404	-5.49571	-0.798766	-0.508032	-0.498376	-2.26168	1.12243	0.823366	1.55091	-2.07706	0.593328	-0.0286137	-0.418037	1.36813	-0.413195	-0.263976	-0.875568	-0.412688	1.9251	-0.0402859	-0.278396	1.50923	-1.31486
SFR1	0.660172	0.537066	-0.672058	-0.0964521	1.01548	0.481221	0.331801	0.997119	-0.97349	0.101348	0.292367	0.973459	0.0771265	-0.769484	-0.278639	-0.877268	-0.130687	-0.0951203	0.192566	-2.78514	-0.389041	-0.955727	-0.309022	0.779966	0.265818	0.378734	-1.99257	-0.798766	-0.0785296	-1.10498	-0.412914	-4.8495	0.955356	-0.0453889	-0.860991	-0.232915	-0.0810209	0.176489	-0.50406	-0.0532297	-0.186064	1.32508	-0.366965	1.23726	0.520206	0.385611	-0.28072	0.957193	-0.668354
TIMM17B	0.693109	0.961175	0.0266715	-1.48934	0.987285	0.0197409	0.444703	-0.0772351	-0.28034	-0.972834	0.968328	-0.0926616	-1.25544	-0.313807	-0.831497	-1.70628	-0.628076	0.795465	-0.494561	-0.862493	-0.531845	0.161933	0.49146	-0.67465	-0.484874	0.773935	-0.645954	-0.508032	-1.10498	2.2953	-1.08868	0.202745	0.151012	-0.940387	-0.02162	-0.541281	-0.169458	-0.603234	-0.766487	-0.956146	-1.13098	-0.0589831	-0.579552	-0.516149	-0.067849	1.005	-1.95647	-0.104199	1.22239
TAF11	0.251918	0.397625	0.555424	-0.0434332	0.145858	0.78361	0.451759	1.4082	-4.83705	-0.199964	0.610883	0.259075	-0.67922	1.12537	0.955519	-0.518993	0.680278	-0.35242	-0.63094	-0.158713	-0.57983	-0.306384	-0.091076	1.66079	-0.39089	0.874658	0.548739	-0.498376	-0.412914	-1.08868	1.38834	-1.28953	-0.370226	-0.53644	-0.0033835	-2.00569	0.370975	0.576647	0.103416	1.02042	-0.0785127	3.09687	-0.551313	2.57064	-2.31115	1.75482	0.219548	1.06574	-0.175292
RAD51B	-1.89864	-1.72184	-2.49241	-0.517413	0.10366	2.25369	-0.442925	-0.217136	-1.84349	0.158423	-0.726407	0.000850361	-2.04502	-0.568975	2.00343	-0.2438	0.00946399	0.96664	-0.337313	-7.63876	0.613019	-1.53568	1.15711	1.76326	-1.00528	0.196834	-4.30308	-2.26168	-4.8495	0.202745	-1.28953	4.04172	1.46366	0.366526	0.163453	-1.20973	-0.137026	1.37193	0.274352	-0.358174	-0.040564	-1.25372	-0.06871	1.03913	-0.48419	0.814196	1.31036	0.553819	-0.391306
MTOR	0.206113	1.14242	0.0730305	-0.23393	1.57846	1.52071	0.622776	0.95242	-1.18478	-0.0455073	0.761046	1.88672	0.308296	0.0209298	1.95114	2.86984	1.69036	0.737872	1.15641	0.506664	0.633843	1.03259	0.731286	0.389362	-0.287007	-1.39093	1.1096	1.12243	0.955356	0.151012	-0.370226	1.46366	1.71805	0.104674	1.50531	0.429892	1.20033	-0.238618	-0.934009	1.55079	0.384692	1.7329	0.137302	0.676139	-0.121257	-0.918329	0.68096	0.147471	0.073607
DENR	-1.01549	1.59905	-0.246867	-0.324964	1.41705	-3.91662	-2.49814	0.859374	-0.860155	0.47742	-0.560414	0.918	-1.3152	0.492952	-1.44491	0.830784	-0.138029	-0.247232	-0.357524	0.523025	-0.941177	-0.878796	-0.968647	-1.47262	-0.118406	-1.50461	-0.00559545	0.823366	-0.0453889	-0.940387	-0.53644	0.366526	0.104674	0.874923	0.812638	2.72325	0.452515	0.518542	0.656509	0.915641	-0.611662	-0.483618	0.125162	0.716419	-0.703945	0.560473	-0.392801	1.57005	-2.14849
ACLY	0.0567126	-1.90939	-0.146006	-0.859012	-1.12881	-3.68074	0.432385	0.01544	0.75211	-0.858565	-0.543154	-0.898077	0.256638	0.427298	-0.562564	1.09607	-0.299401	-0.306275	-0.921478	-0.000189596	0.5333	-0.24368	-0.131358	0.211302	-0.879196	1.06825	-0.153885	1.55091	-0.860991	-0.02162	-0.0033835	0.163453	1.50531	0.812638	-0.281851	-1.2572	0.871664	-0.846979	0.401259	-1.20383	0.649918	0.798718	1.26274	1.43742	1.05309	-0.593351	0.162776	2.38724	0.904167
DPH1	0.25375	2.78613	0.9566	0.340352	-1.42422	0.625415	0.959136	0.912602	-2.00666	-3.68879	-0.0472581	0.332081	0.0594642	-1.69918	-2.92028	0.503669	-2.33302	0.570273	0.0361319	-1.0633	1.02805	-0.730169	-1.23726	-1.19564	-0.508543	-0.01683	-0.974584	-2.07706	-0.232915	-0.541281	-2.00569	-1.20973	0.429892	2.72325	-1.2572	3.06725	0.0356192	-1.01409	-1.47004	1.00327	0.382213	0.072435	-1.51009	1.03318	-1.61758	2.10729	-0.723777	0.0297391	0.462666
CASD1	-0.120334	0.779222	0.143356	0.180102	1.33527	-0.214264	1.17908	-0.0290081	0.0952834	2.22521	0.965886	2.15914	0.694465	0.0533697	1.79675	0.0557926	2.7466	0.604643	0.679539	1.41147	-0.678516	1.36327	0.651704	1.36261	0.310381	-0.149516	0.0622267	0.593328	-0.0810209	-0.169458	0.370975	-0.137026	1.20033	0.452515	0.871664	0.0356192	-0.447134	0.262851	1.04129	1.9459	-1.82363	0.838285	-0.196674	2.41155	0.72252	2.4535	2.01808	0.914165	1.0232
MOB4	1.08791	0.435055	0.247048	-0.0402128	0.115768	0.169438	0.114624	0.618557	-0.0989972	1.39133	1.06055	0.669765	-0.447031	0.560493	1.04114	0.917751	1.6045	-0.0873551	-0.558493	0.146411	0.0582527	0.389094	0.976944	-0.228298	0.000386037	-1.0242	0.459826	-0.0286137	0.176489	-0.603234	0.576647	1.37193	-0.238618	0.518542	-0.846979	-1.01409	0.262851	-2.43415	0.521707	1.43005	1.34044	-0.342941	0.112248	0.789568	-0.301064	0.795705	-0.0790478	0.721413	0.444944
RNASEH2B	0.427322	-0.400039	1.14262	-0.618924	0.685329	1.45631	1.94941	-0.470899	0.890843	-1.07769	0.730473	0.126009	0.137253	-0.594584	0.199263	-0.274213	0.138367	-0.466507	0.429898	-0.735921	-0.901276	-0.803683	-0.419183	0.762603	0.193667	-0.51028	-0.084613	-0.418037	-0.50406	-0.766487	0.103416	0.274352	-0.934009	0.656509	0.401259	-1.47004	1.04129	0.521707	-4.78311	0.0669222	-0.492726	-2.15296	-0.021936	-0.0711245	0.717266	0.647445	-0.0830269	1.24843	-0.288237
ROMO1	0.211663	-1.08388	0.706175	0.807693	0.706471	0.713374	-0.363227	0.311932	0.483814	-0.0866588	0.446383	1.13326	-1.49274	1.25131	0.301187	-1.50823	1.19795	-1.45366	-0.635638	1.10697	0.735804	-0.721871	1.69482	1.64702	-0.688087	-0.494198	0.443745	1.36813	-0.0532297	-0.956146	1.02042	-0.358174	1.55079	0.915641	-1.20383	1.00327	1.9459	1.43005	0.0669222	-0.00370626	1.16215	2.30117	1.21752	2.93581	1.61828	1.39159	0.665907	1.84482	-0.530668
CKS2	0.169195	-0.354464	0.162356	0.344658	1.93088	0.0168606	-0.661501	-0.0395977	-0.980061	-0.586872	-1.01598	0.0752764	-0.917046	0.177464	-0.871662	-0.446266	1.44832	-1.11641	-0.533839	0.737434	-0.751141	-0.145375	0.13701	-0.00389333	-0.313456	-0.151421	-0.212629	-0.413195	-0.186064	-1.13098	-0.0785127	-0.040564	0.384692	-0.611662	0.649918	0.382213	-1.82363	1.34044	-0.492726	1.16215	-2.74315	0.775977	-1.07073	1.81723	-1.12716	1.60165	1.27624	0.00248761	0.41901
BTAF1	0.428301	-0.477033	0.399883	-2.26162	0.419702	2.49265	2.53307	0.3427	5.81485	-1.07244	0.382596	-0.188435	-1.91974	1.9487	0.756182	3.77901	-0.782181	-2.50577	0.41396	0.225604	0.814192	-1.20228	-0.47497	2.55718	-0.0821024	-0.967141	-0.210087	-0.263976	1.32508	-0.0589831	3.09687	-1.25372	1.7329	-0.483618	0.798718	0.072435	0.838285	-0.342941	-2.15296	2.30117	0.775977	4.87709	-0.120843	1.3543	1.97852	1.53297	0.690815	-0.512421	-0.199634
MDC1	-0.19449	0.215228	1.12302	0.281687	0.442725	0.453035	-0.0487538	-0.637125	0.925444	0.387497	0.50145	0.189852	0.709428	0.607034	1.02114	0.165262	0.339561	-0.10627	0.292175	2.44818	1.20051	-0.806549	0.144227	1.14376	-1.41078	-0.947262	0.326754	-0.875568	-0.366965	-0.579552	-0.551313	-0.06871	0.137302	0.125162	1.26274	-1.51009	-0.196674	0.112248	-0.021936	1.21752	-1.07073	-0.120843	0.574213	-0.0171572	-0.560004	0.09447	-0.499594	0.652493	-0.239972
NCAPG	-1.94162	0.359544	2.40074	2.77951	2.32511	-0.0234428	0.525506	0.505614	-0.203602	0.617364	0.49559	1.5655	1.4644	1.65922	1.69979	2.02896	0.280734	0.37547	-0.0299681	1.13387	1.64982	2.13581	0.836219	0.542444	0.154027	-0.0413598	-0.0989051	-0.412688	1.23726	-0.516149	2.57064	1.03913	0.676139	0.716419	1.43742	1.03318	2.41155	0.789568	-0.0711245	2.93581	1.81723	1.3543	-0.0171572	0.0802004	-1.13589	0.793561	1.6362	0.983122	0.00339276
GTF2A2	-1.73772	1.24611	0.861898	0.311786	-0.383025	0.457413	1.33659	-0.735195	-6.63708	0.795689	-0.0733207	0.381149	-0.316559	-0.315024	0.263483	0.48458	1.99464	-1.16032	-0.821406	1.468	-0.478464	0.121798	-0.871116	-2.36515	0.286828	0.538029	-0.708593	1.9251	0.520206	-0.067849	-2.31115	-0.48419	-0.121257	-0.703945	1.05309	-1.61758	0.72252	-0.301064	0.717266	1.61828	-1.12716	1.97852	-0.560004	-1.13589	-2.70834	0.84198	0.425397	0.609681	0.243126
DAP3	0.636407	-0.752295	1.31733	1.43486	-0.0421223	-0.927087	0.0359663	-0.251276	1.83392	0.196416	0.0961898	0.424282	1.21525	0.646899	0.86215	1.18248	1.28436	-1.39754	0.0122769	-0.510735	0.879287	0.303181	0.321901	-0.15856	2.35687	0.935358	0.620036	-0.0402859	0.385611	1.005	1.75482	0.814196	-0.918329	0.560473	-0.593351	2.10729	2.4535	0.795705	0.647445	1.39159	1.60165	1.53297	0.09447	0.793561	0.84198	0.210909	0.413193	0.238052	0.654478
CWC15	-0.381997	1.24363	1.24866	-0.218004	1.31043	1.51385	-0.419178	-0.88755	0.926208	0.26469	1.31814	0.686171	0.681363	-0.386794	1.33485	0.979085	0.188504	-0.22861	0.646481	0.35254	1.06354	0.165681	-0.794072	1.7859	-0.103177	-0.423862	-0.120475	-0.278396	-0.28072	-1.95647	0.219548	1.31036	0.68096	-0.392801	0.162776	-0.723777	2.01808	-0.0790478	-0.0830269	0.665907	1.27624	0.690815	-0.499594	1.6362	0.425397	0.413193	-1.07281	0.602491	0.736656
IDI1	0.171549	1.34367	0.235432	-0.305882	0.275987	0.495267	0.914401	1.58044	-0.127701	0.406564	1.97769	2.53808	-0.659721	0.133459	0.980858	1.91452	0.900593	-2.03413	0.0292722	0.556408	-1.38486	0.831045	0.959318	0.891351	0.348712	-1.46457	0.437114	1.50923	0.957193	-0.104199	1.06574	0.553819	0.147471	1.57005	2.38724	0.0297391	0.914165	0.721413	1.24843	1.84482	0.00248761	-0.512421	0.652493	0.983122	0.609681	0.238052	0.602491	-1.32894	0.851626
PRKDC	-1.3125	1.60443	0.94151	-1.0598	-0.413591	0.278169	-2.43532	-0.543657	0.052496	2.01704	1.59901	-0.574817	-0.800181	-1.49017	0.03064	3.12279	-0.678875	-1.52364	-0.146468	-0.181179	-0.538745	2.43958	0.79176	0.879587	0.534381	0.941854	-1.62627	-1.31486	-0.668354	1.22239	-0.175292	-0.391306	0.073607	-2.14849	0.904167	0.462666	1.0232	0.444944	-0.288237	-0.530668	0.41901	-0.199634	-0.239972	0.00339276	0.243126	0.654478	0.736656	0.851626	1.30374
SCAF8	-0.120049	-2.31796	0.278336	1.02121	0.704287	-0.1056	-0.463209	0.362216	0.891992	0.771638	-0.276539	0.708223	0.593569	0.191641	-0.0383811	-0.478521	-1.70734	0.253785	0.622548	-0.994258	-1.29369	0.27789	-1.11818	-2.45378	0.110477	-1.39609	-0.447653	0.616334	0.289234	-0.0209761	-0.111833	-0.443993	0.175803	-1.60955	0.783075	-0.815719	-0.259348	-0.399589	0.70059	1.74338	-0.521546	1.56415	0.0167313	-0.356383	-0.370348	1.04494	-1.37276	-1.15361	0.718472
THRAP3	-0.686018	-2.1971	-0.343061	-1.58518	0.424867	-3.2132	1.6724	-1.24767	-0.0428399	-0.924071	0.102546	-1.12377	-1.26185	-1.10717	-1.6171	-1.68283	-2.61138	-0.611842	0.4509	-1.02367	-0.431543	-0.625925	-0.947125	-0.315295	0.19174	-2.05361	-1.38714	0.359756	-0.171898	-0.902164	0.829348	0.998425	-0.918992	-0.893279	-0.111126	0.345547	0.0372319	0.833742	-1.3533	-0.902013	-1.96551	-0.443409	-1.04685	0.606898	0.484957	-2.23571	-0.603925	0.163067	1.52889
ZAR1L	-2.09148	1.5867	1.06252	-0.513365	0.876765	1.09214	1.08686	0.417805	1.02027	1.07061	0.675265	0.471014	0.990187	0.608975	0.0689918	-0.47667	1.13699	0.0952118	0.172668	-2.54377	0.959026	-0.409154	0.410581	-0.276078	0.38714	0.0313562	-1.21593	-1.00473	-2.02016	-0.378559	0.5544	-4.89564	1.67677	0.330373	0.638366	0.118343	-0.413653	0.705541	-0.243292	-0.10922	-2.30893	0.946091	-1.10668	0.581431	1.21483	1.36396	1.4167	0.967598	0.977305
METAP2	-0.756251	2.22191	0.818723	-0.242941	0.666078	0.634062	0.722851	0.824228	1.58771	-0.959279	1.33641	0.0381187	-0.850925	0.478599	0.904306	0.661647	0.860715	-0.38893	1.29361	-0.465735	-0.238076	-0.0487065	1.65021	0.131828	1.7769	1.37001	0.482005	0.0080261	0.301533	-0.0918973	1.10569	1.09486	-0.0490418	1.14478	0.419613	-0.414025	0.948646	0.297024	0.235535	1.13603	0.577287	-0.264803	1.01901	1.17267	-0.482439	-0.144039	-0.736043	1.32074	-0.0690922
RNF25	1.20458	-2.17505	0.451529	-0.696647	0.664114	-0.0918585	6.11738	-0.571662	-0.452597	-0.214237	-0.948537	-1.01975	1.19288	-1.06974	0.737071	0.332638	-1.06706	-1.27686	0.210839	-0.094895	1.30695	0.672483	0.274773	2.01244	0.0819024	0.308622	0.836669	0.345478	0.530089	0.0493276	0.81559	0.00490839	0.302177	1.3367	-1.02517	-0.719939	0.312663	2.41832	-0.00338518	1.54068	-0.836885	-0.798834	0.374385	-0.581817	-2.19211	0.424166	-0.048212	0.325812	0.349432
UVSSA	-0.0355052	0.257093	1.22907	-0.463184	-0.864022	-0.241132	-0.08563	0.217774	-0.776046	-0.0937467	-0.0272401	-0.469076	0.0122797	-0.0236608	-1.23936	0.0604639	0.148771	0.814386	1.27739	2.49162	-1.26954	0.14873	-0.929503	0.312745	0.186262	-0.665828	0.569432	-0.546805	-0.34689	0.259979	0.205533	0.533614	-1.13758	0.71593	1.2033	-1.3981	-0.233634	0.0428048	-0.663141	0.0346832	-0.957067	-1.43707	-0.175649	-0.22954	0.0346154	0.252371	-0.934488	0.262673	0.303435
PARS2	1.54603	0.916139	0.940427	0.905343	0.785173	1.05278	0.738122	-0.324947	1.27199	0.945021	-0.307977	-0.390169	0.0586696	0.942589	1.39568	3.14977	1.12708	1.23539	0.154578	0.644285	2.50744	1.19122	0.469215	1.0628	0.45927	-0.406261	-0.280294	1.33937	1.30956	0.718064	-0.126974	-1.03537	0.708887	0.48181	-1.66077	-0.123828	2.18292	0.168089	-1.10404	1.0492	0.425589	0.75452	1.46443	0.0891865	-0.656936	1.7445	1.80161	0.409693	-0.218044
RBBP4	-0.732508	-0.189985	-0.803994	-0.135691	0.773281	-0.550985	-1.34968	0.2535	-0.924806	1.95335	-0.262075	1.48871	-1.25057	1.13587	0.225304	-3.76646	0.9431	-0.775922	-0.722255	-1.08439	0.229875	-1.48299	-0.919747	-0.366071	-0.485746	-0.135703	1.70319	-2.48737	-0.0907773	-0.0540117	-0.859156	1.03727	1.13558	-0.194208	-0.422536	-1.14761	0.34244	-0.0378149	1.56661	0.224061	-0.475672	-3.06884	-0.176408	0.440776	0.61871	-0.380428	-0.439935	-0.188839	-1.48298
ZNF263	0.409397	1.18438	0.838608	-0.252151	1.65195	1.57322	0.0812704	-0.255161	0.0614627	1.35149	0.551642	0.385147	0.17226	0.829205	0.0722358	0.16619	1.02313	-0.437015	-0.0652166	-1.16034	-0.458457	0.264168	0.546254	0.179895	1.28511	-0.39454	0.537859	0.477356	0.00588524	-0.659236	-0.508306	-0.769608	1.00768	-0.371148	-0.542312	-1.51293	1.18284	0.392158	0.0409533	0.532524	0.107143	-1.3598	0.677112	-1.70939	0.70418	-0.639212	-0.329979	1.07922	-0.202115
KIAA1429	0.132953	0.475344	0.820283	0.149845	0.866641	-0.476972	-1.66838	0.81858	1.46387	2.88515	1.25133	0.488841	-0.645294	0.833015	2.03618	0.301522	1.10861	-0.841281	-0.142543	0.159377	0.742865	0.513401	0.0135889	1.90834	0.470155	-1.55139	0.182217	0.0719853	-0.0429177	-1.23236	1.06076	-1.09623	1.75408	-1.12673	1.23194	0.545365	0.434129	0.739611	0.950694	-0.663174	0.167553	1.13358	0.157516	0.529358	0.729754	1.45291	-0.212105	2.5552	-0.087661
CYB5B	-0.616167	-3.44368	0.307905	-2.79712	-2.55035	5.95322	1.41959	-1.70641	4.07154	1.92748	2.80979	-2.57194	-0.292121	-1.06674	-1.69602	-0.446594	-0.326474	-0.795146	0.165724	-1.31027	1.14723	3.87449	-1.09458	0.84561	-0.920422	-1.5499	-1.22551	2.14991	-0.19589	-1.25552	3.67548	-0.918482	-1.87907	4.78909	5.15595	0.652705	0.293077	-1.5279	-2.03452	0.702217	-0.192158	3.29092	-0.0492264	-0.532	1.17838	0.58237	-0.877805	1.30507	0.105627
PXMP2	1.56876	0.514601	0.88402	-1.83323	-0.363746	1.4197	-0.38981	0.666428	0.00766072	-0.0278248	0.58772	0.371253	-0.0414085	0.0629326	0.0479885	-0.227361	0.359994	-0.153138	0.053834	-0.245975	0.53366	0.454767	-0.690977	-0.730306	0.968747	-0.40688	-0.115265	-1.37537	0.0659557	-1.01788	-0.135103	-0.238508	0.1387	-0.542412	1.15714	-0.940791	0.246737	0.151054	0.295431	-0.0444551	-0.50465	-0.811548	0.665884	2.44828	0.479166	2.09051	0.987119	1.22548	0.109771
THAP11	0.537767	0.608398	0.120181	0.0541116	1.35971	-0.122659	-1.91733	-0.240318	-0.343696	1.12654	0.228729	0.372969	-1.77093	0.465262	0.835865	-1.19719	0.408197	-0.901264	-0.0410261	-0.851854	-1.15117	-0.405339	-1.54644	-0.39098	0.327042	0.0277961	-0.888686	-1.5289	-0.763262	-0.290736	-0.465276	-2.03515	-0.0845668	-0.892384	-0.343685	-0.0668477	0.199832	0.792206	0.763414	0.936671	-0.744346	-1.0732	0.561734	0.460853	-0.521208	0.213789	-0.419691	1.40635	-0.337151
MCAT	1.20498	-0.306768	0.55233	0.594613	0.67962	-0.168974	0.587532	0.0201961	-0.690712	0.857815	-1.37882	-0.491459	1.72664	-0.648795	0.240822	-0.0852322	0.98053	0.567092	0.606802	-1.16561	-0.743475	1.47004	0.591784	-0.0086982	0.961559	0.67402	1.22847	0.88226	0.580358	0.547969	-0.163015	-0.525592	0.328776	1.48465	-1.07231	0.0971994	1.32876	0.914424	1.11655	-0.802146	-0.296902	1.06724	0.75148	0.0855924	1.04987	0.872122	0.341488	2.24875	0.0715504
DCUN1D1	0.405925	-1.94456	-0.261912	-0.533881	1.78078	-0.20763	1.87255	-0.290493	0.735632	0.332037	-0.271944	0.183839	-1.09853	0.229083	1.39625	-0.779143	0.690288	-2.43419	0.642567	0.663698	-3.25361	-0.395223	1.09176	0.971642	1.0036	0.665069	-0.0341636	-0.609564	-0.347091	-0.352956	-0.382083	-0.4385	1.8323	1.32797	-0.562386	-0.309019	0.572199	0.263045	0.646667	0.740412	-0.421057	-0.893915	1.1789	0.888171	-0.145157	1.03068	-0.324003	0.774349	1.72982
IPO5	0.611963	-0.388899	0.0841556	0.269607	-0.208196	-0.305884	2.60234	-0.153859	0.479206	0.736849	1.25883	1.08715	-1.89259	-1.17271	2.09639	-0.255057	1.12621	-0.293155	0.400137	-0.121466	-1.29341	0.983584	2.42432	0.397419	0.278162	-2.46236	-0.0019687	-0.240252	0.47212	-1.0788	0.208499	0.164376	0.904777	1.26642	-1.24299	-0.415239	0.163988	1.15506	-0.352042	-1.04507	0.611746	-0.985107	0.495841	0.887864	0.609862	1.0695	1.3192	0.479057	0.96304
SHC1	0.0150614	0.536073	0.941896	0.694423	1.12567	0.430485	0.585983	0.645044	-0.259882	-0.0663595	0.488713	0.97253	-0.672974	1.49566	0.0598427	0.383269	1.56639	1.34105	0.626882	1.26887	0.0381959	1.19719	0.860664	0.508542	0.990852	-0.414642	-0.283471	-1.15524	-0.137127	-0.692093	-0.171497	1.23014	-0.318619	-0.248245	1.33063	-0.217527	0.245322	-0.132191	-0.544356	1.78858	-1.10148	0.56085	1.20125	-0.224311	-0.439278	0.823011	1.1031	-0.414102	-0.44104
RAD51D	-0.921092	-0.0378223	-0.00864712	-0.460552	1.29731	0.191176	1.18604	0.321102	-0.0699201	0.641572	0.491544	-0.0762445	-0.561872	-0.125292	1.30463	-1.95562	1.22379	0.213409	0.160195	-3.6067	0.493138	-0.631699	1.21501	1.22051	0.8625	-0.878368	-2.10223	-0.530815	-2.50742	-0.430576	0.0623921	-8.15914	-0.199466	0.615849	-0.246291	-1.02334	0.543336	1.3488	-0.198007	0.570117	0.0212044	-0.167617	0.0957811	1.77332	1.06316	0.445665	1.62467	1.30095	0.676666
TRNAU1AP	-0.0433757	0.737168	0.444408	0.284795	1.26347	-2.77328	-3.12862	1.46256	-0.770943	0.268685	-0.635243	0.16146	0.0378071	-1.34369	-0.554395	-0.548098	-0.372771	0.304571	-0.0514049	1.54093	-0.300199	-1.08553	0.517137	-1.2677	0.205982	-0.558181	0.204238	0.735144	-0.394479	0.643642	-0.459342	0.868421	-0.0607039	0.292657	0.764544	1.21404	0.842016	-0.579147	0.440751	-1.75331	-0.32889	2.50571	-0.105204	0.842829	0.0160195	0.742643	0.524719	0.955109	-0.807936
PBX2	2.36905	-2.05214	-0.774866	-1.48455	-3.60212	-1.61952	-1.54933	-0.361854	3.01598	-4.11521	-1.83558	-3.4563	-0.579413	-3.50962	-4.72289	-1.27885	-2.67667	-3.33832	-0.660378	-3.21295	0.592446	-0.684655	-1.26027	-4.14603	-0.906971	0.455374	-0.506976	-1.89614	-0.601665	-1.81361	1.55047	-0.294705	-1.71496	2.66678	-1.51836	-1.22584	-0.988116	-1.25181	0.648002	-3.55013	0.375465	-0.902945	0.842567	-1.37309	0.768636	-2.46343	-2.83649	-1.77737	-0.707422
RBM26	1.08038	0.311695	0.377296	0.967479	-0.529452	0.770418	3.14192	0.303951	0.378128	-0.517455	-0.481009	-0.630715	0.224533	0.132856	-0.10054	-0.17005	-1.1016	-0.218129	0.193709	0.775688	-0.590725	-0.683577	-0.663509	-0.166897	-0.596362	-4.60459	-0.169436	-0.151825	-0.383115	-2.67444	-0.570746	0.62905	1.28575	-0.147839	-0.0762598	-0.341463	0.222993	-0.54429	0.322324	0.60837	-0.300504	0.801438	-0.146543	1.25043	-0.70885	0.90233	-0.178997	-1.35185	1.5258
TK1	1.3451	0.809498	0.912954	0.222707	1.57387	1.48836	-0.156332	0.480393	0.152633	0.962144	1.08236	0.706738	-0.0213458	0.441535	1.5864	0.740928	2.07756	0.30208	0.018982	1.36183	1.83802	0.713596	0.45716	1.52543	0.404192	-0.0832472	0.187175	0.152895	0.609589	-0.169729	0.279971	0.393576	1.38332	1.3401	-0.0244779	-1.31318	2.097	1.33243	0.628851	1.92203	-0.46695	0.606244	0.495968	1.69059	-0.215384	-0.178603	0.981365	0.193645	1.64509
ERAL1	-0.677327	-4.0092	-1.33245	-1.3268	-1.21115	-1.5605	-0.655405	-2.33521	0.979857	1.46191	-3.61141	-2.84958	0.408303	-1.8038	-1.66414	-1.08517	0.340145	-0.573991	-0.0864711	-0.927137	1.96803	-1.17709	-1.30766	-1.05924	1.27216	-1.04722	-0.655816	0.622457	-1.11103	-0.868165	1.50829	-1.67758	-1.4124	-0.123222	-1.23841	0.580604	-0.623837	0.714881	0.32306	-2.4119	-1.97641	0.143648	-0.349008	1.02444	0.671269	1.19456	-0.751681	1.63992	-0.0475799
HIST2H3A	0.736255	-4.38712	0.497406	0.0197005	0.395609	-0.178974	2.99378	-0.540434	0.791848	0.273874	-1.67141	-2.05521	-0.844662	0.834339	1.01814	2.26414	0.666176	-3.84315	0.118414	-0.427846	0.0807552	-0.625302	0.86121	0.484759	-0.774166	-1.13719	-0.0907925	1.35083	-0.017957	0.755908	0.0601797	0.689159	0.657197	1.39833	0.348967	0.0532935	0.557542	0.916924	-0.044915	0.587595	-0.252579	-2.68978	-1.04514	-0.182647	-1.2507	0.461748	-0.0907408	0.628148	2.06177
NDUFA9	-0.533172	1.57393	0.806332	0.897371	-0.535635	-1.06662	-1.83114	-2.27416	-0.315049	1.47101	-2.31076	-1.59794	-0.0919863	-0.889172	0.851072	1.74009	0.386218	-0.0513305	0.00893929	-0.437748	1.29534	0.119756	-0.864982	-0.784338	0.773963	-0.573001	-0.0621476	1.57935	0.352503	0.90839	0.265394	1.40311	-0.774925	0.668976	-2.07836	-0.878557	1.24522	0.691003	0.890407	-1.40728	2.20615	-1.55642	-0.841721	-0.115665	0.428929	1.5064	-0.134022	0.755841	0.701961
FANCB	-0.247661	-0.776161	-0.325277	-0.804555	0.985952	0.535343	-0.0308152	0.410649	0.892781	-0.38211	-0.270932	-0.452679	-0.0296032	-0.745351	0.13909	1.49922	0.5208	-0.619644	1.05686	0.433377	-0.298595	0.773598	-0.462334	-0.500011	0.625336	0.301157	0.29233	-0.0939658	-0.439179	0.247476	0.189356	0.44193	0.336472	-0.298379	-1.38161	-0.37718	0.333788	1.09537	-1.58917	-0.477784	-0.172095	-0.820927	-1.20819	-0.2614	0.723086	1.00328	1.5367	0.213377	0.255898
SMARCA5	-0.237577	-0.354251	0.400382	-0.10059	3.21211	0.139618	1.43451	0.669344	0.925084	-3.15938	1.47396	0.571535	0.60007	-0.756771	-1.89536	0.95669	3.9212	-1.67802	-0.0606569	-1.42331	-0.354667	-0.530791	2.26451	1.98366	0.500347	-0.608809	1.20756	-0.221522	0.502964	-1.06437	0.599666	1.03768	0.293991	-0.532606	-0.720088	-2.99084	1.70824	0.238192	-0.62401	2.65008	0.255176	1.39954	-0.615686	1.28946	-0.248724	1.28146	-0.0467864	0.499261	1.30168
C16orf80	-1.42557	-0.432566	-0.616756	-0.252253	2.79805	-0.447016	-2.92714	-0.491246	0.954115	-0.139518	-0.271182	-1.32449	-0.122414	-0.36988	0.654466	-0.923964	1.39905	-0.222664	-0.0220375	-0.375393	-0.335334	-0.686226	-0.134817	0.979809	-0.110037	3.34617	-0.917984	0.0719669	0.147227	1.878	1.48316	-1.01526	-0.697328	-1.1041	-1.18127	0.0338939	0.750427	0.475262	-1.00089	-0.369167	-0.23576	1.87449	-0.172892	-0.199091	0.0641585	1.87947	0.0690642	1.23147	-0.050373
IGF2BP1	1.04154	0.486247	0.782529	0.556869	2.42466	-0.339023	1.42999	0.330281	-0.0216814	0.780808	0.619333	1.6001	0.213194	0.918094	1.96344	-1.55134	1.14569	1.04514	-0.0936793	-0.173841	-0.0171425	1.4447	1.77146	0.89872	0.829025	-1.60549	0.831244	1.53062	0.45035	-1.30675	0.619786	-0.654624	0.920921	-0.324778	-0.958682	0.223318	-0.119351	1.84145	1.47283	1.21355	-0.860537	1.65703	0.695658	0.249644	-0.0262935	2.51468	-0.529029	-0.0466371	0.138176
KTI12	0.810829	1.27789	0.781394	0.769198	-0.663224	-0.493794	-1.52306	0.814976	1.53572	1.15055	0.781412	1.87812	1.43518	0.577312	0.648056	-2.70878	2.50303	0.10019	-0.529932	-0.477091	-0.281795	0.623535	1.17068	1.17516	1.36744	0.518833	0.333814	0.269608	-0.914358	-0.161367	1.96783	-0.116972	1.01283	-2.33171	-2.99134	3.25439	1.74698	0.495436	0.0551651	0.0746706	0.930185	1.33989	0.0289739	-1.148	2.85825	1.19387	0.683729	0.425648	-1.92712
MOSPD2	-0.481022	1.05771	-0.0198916	-0.189004	1.01364	-0.0843778	-0.356473	-0.978263	0.605289	0.202024	0.939512	0.802673	-0.0132223	0.177579	-0.0342256	0.337919	0.329813	-0.726285	-0.739745	1.78812	0.0398657	0.963299	-0.126521	-0.190817	0.570823	-0.0162364	-0.396857	-1.86432	0.0225719	0.0189574	0.809647	-0.530779	1.60317	-0.933669	1.05558	-0.0480145	-0.652316	0.72519	-0.172122	1.05503	-1.14229	-1.39741	-0.572597	0.953966	-0.866211	1.36241	0.389391	-0.366875	0.146451
OPA1	0.876057	-0.798262	0.83872	0.797851	-0.178731	3.09443	0.530028	0.610607	-2.15519	0.297912	0.282278	-0.708409	0.295939	0.572055	0.580159	0.495396	0.431429	-1.9389	0.266648	-0.554524	1.25231	-0.127289	0.787114	0.390342	0.477046	-0.915539	0.818724	1.1051	-0.209988	-1.38536	-0.6933	0.0541497	1.4629	1.06022	1.10127	0.138562	2.31768	-0.382401	-0.121377	-0.048492	-1.44631	0.795216	1.39934	0.050095	2.05413	0.817849	-0.00311242	0.887067	0.692725
RBM7	-0.119956	1.70861	0.592441	0.886786	-0.516728	0.0427888	-2.63201	1.54364	0.313483	0.117972	0.705401	0.0325357	0.225718	-0.252929	-0.486102	1.68022	-1.74453	1.29784	1.44859	-0.939777	0.371723	0.909299	0.325757	-2.43598	-0.512559	1.00237	-0.0899181	1.1391	0.412264	-0.920889	-0.0339384	1.03368	0.197392	-1.50641	0.517774	0.902132	0.338555	-1.4292	0.823899	1.13335	-0.183746	-0.0815139	0.235091	-0.0590416	1.4961	-0.620633	-1.23071	-0.520682	-2.53285
KLF16	0.922715	-0.00622869	-0.298557	-0.239775	-0.606443	-0.199223	3.50229	0.114406	-0.526335	0.455446	0.35201	0.626007	0.224476	-0.959146	-2.10836	1.39336	-0.329578	-1.97249	-0.0724983	0.160346	-0.00810545	-0.157079	0.576768	0.910397	1.07322	-2.41359	-0.105043	-0.807721	-0.181567	-1.56694	-0.098029	-0.0833355	-2.35063	0.796373	0.0703743	-0.569274	0.595689	-0.0508736	0.156442	0.897911	-1.29364	-1.23761	0.603277	0.0630361	-1.20286	1.55644	-1.87257	-1.3972	3.28765
MSH6	-0.22581	-0.77125	0.427696	0.478815	2.3608	-0.359316	1.19832	0.175192	0.0224559	-1.03811	1.42673	1.3225	-0.0888699	0.743322	0.095464	-0.266902	2.32283	0.927633	0.384771	0.68956	-0.189523	1.56012	-0.580397	2.66045	1.02307	-0.143633	-0.984866	1.12999	0.430285	-0.80717	0.350966	-0.449175	0.186985	-0.333799	-0.414131	0.0456853	-0.677916	0.378243	-0.719648	0.896819	-1.04115	0.163195	0.263306	0.314756	-1.30242	-0.381165	1.27629	2.04233	0.327115
SWI5	-0.856728	-2.51891	-1.66079	-2.27868	2.3111	1.76215	0.971656	-1.00257	-1.73447	1.58411	-0.472382	0.778362	-1.72872	-0.462505	3.61687	-1.67813	0.386784	0.380765	-0.270081	-6.34826	-2.89894	-1.03524	0.738922	2.88817	0.261699	-0.508208	-4.95662	-2.20328	-0.222937	-0.686533	-2.09775	-11.1444	0.25636	-0.0964012	-1.61632	0.677143	0.626416	0.761441	-1.42824	-0.272332	-0.058388	-1.34673	-0.0120232	3.94206	0.741828	2.98733	0.0174702	2.53912	1.06767
non-targeting	0.0323124	0.0262537	0.0109278	-0.0313971	-0.0828693	0.0722979	-0.0127041	0.0462566	-0.0739767	-0.00363812	0.0130696	0.054509	-0.00986306	0.0336292	0.0177824	0.0479664	-0.0619162	-0.00855047	0.00536952	4.81091e-06	-0.00961258	0.0305406	0.00765102	-0.0457824	0.0133045	-0.0778056	0.0328068	0.0424747	-0.0497743	-0.0543785	-0.00056927	0.0209346	0.150563	-0.0119369	0.0387386	-0.0648911	0.0367021	-0.0357203	0.0384567	0.0596662	-0.0276113	0.0333857	0.0668899	-0.0231522	-0.0934476	-0.048245	-0.0851471	0.101447	0.0425137
MRE11A	-1.71189	1.15329	-0.327391	-1.03265	1.57853	1.40412	-1.00035	-0.102155	-0.0214957	-0.245541	1.78163	1.70571	-0.739898	0.963198	2.06915	0.285222	0.906743	0.840637	-0.135701	0.488288	0.483402	-0.587509	1.52294	1.41677	0.606871	-0.62683	0.701699	0.579111	-0.064429	0.397795	-0.151001	-0.0241739	0.576676	-1.2833	-0.596493	-1.41101	1.35944	0.17643	-1.81599	1.26143	0.707684	0.981415	-1.40398	1.0609	1.35497	-0.212325	0.372862	1.25444	-3.62183
RFC2	0.316233	-0.814549	0.481284	-1.46982	0.661495	-0.514378	1.57282	-0.783771	-1.01488	0.597842	-0.14091	0.438986	-0.296985	-0.512034	1.14459	-1.70874	1.91889	-1.3332	0.747238	-1.02176	0.443672	-0.205873	0.100681	2.25736	-0.212125	-0.111112	-0.409124	-0.00204554	-1.27865	0.0513588	-0.469854	-1.43382	-0.850594	-0.435833	-1.01022	-0.615753	0.535223	0.268576	0.265216	2.2928	-0.856817	-1.27239	-0.19421	0.312421	-0.529039	1.07552	0.729857	1.29621	-0.0636909
FZR1	0.421579	-0.635831	0.982031	-0.00407208	-0.488167	0.56205	-1.35234	-0.273096	-0.895139	0.350463	0.566905	1.2874	0.259051	0.342576	1.18229	1.16482	0.938246	0.485224	0.0159831	-0.0946113	-0.291793	-0.198993	0.598832	0.576147	0.0546746	0.0702241	0.91476	0.693695	0.0699068	-0.197123	0.427284	0.108593	0.850709	-0.262663	0.434125	-0.040215	1.02511	0.463789	0.134328	0.719196	1.23832	1.94997	1.02872	-0.623656	0.987103	-0.00238482	-0.0866677	1.34252	-0.0720753
NFU1	-0.211229	-1.27048	0.274473	0.0657915	0.348146	0.552976	0.307481	-0.897793	0.730081	0.872478	-3.44961	0.271415	-0.190666	0.127211	0.521091	-0.142775	1.07909	0.411301	0.0427004	0.157163	0.458217	-0.920676	-1.7862	-0.710595	0.17068	1.28296	0.268316	1.18879	0.581074	-0.184954	0.224406	0.0741513	-1.16026	-0.0929138	-1.75046	-0.0258357	1.91888	1.45441	0.613158	-2.12852	0.918724	0.631306	-0.599193	0.509027	1.87143	0.846821	0.863306	1.51178	1.77897
TXNDC17	0.361103	-0.257406	0.541058	-0.0738197	-0.524565	0.351978	-0.691913	0.157014	-1.18687	0.562251	-0.248003	-0.535527	-1.12899	-0.120307	-0.0550581	0.539697	0.313416	0.0728841	0.414847	0.0356997	-0.629348	-0.444214	-0.0291532	-0.597548	0.546185	-0.0640087	0.0898628	-0.527425	0.920347	-0.53536	-0.771123	1.28434	-0.240467	-0.919999	0.0656055	-0.283439	-0.0412109	-0.184195	-0.394995	-0.103362	0.821745	-0.325465	-0.311411	-0.158425	-0.434176	0.749887	-0.672498	0.348807	0.946078
DTYMK	0.779549	0.0905086	0.474423	-0.0734498	0.742875	1.62741	0.33433	0.449106	0.0032011	1.35415	1.55961	1.97767	-0.877746	-0.345965	1.10115	1.39147	2.11845	-0.811746	0.175382	1.17384	0.22864	-0.458444	0.80056	1.95101	-0.0632266	-1.22321	0.170405	1.84782	0.76058	-1.20175	0.0484369	0.0189325	0.876186	1.00491	0.678017	-0.841534	0.691229	0.880645	0.348984	2.06896	0.121543	-0.641274	0.252918	1.73799	-0.047397	0.461349	-0.214197	0.970811	0.827779
FUBP1	0.389023	-0.794744	0.321873	0.755566	-2.57771	-0.844287	-1.16897	-0.734467	0.764107	-0.356814	-0.792044	-0.516894	0.244234	-0.701969	1.31757	0.586387	-0.468042	0.176544	0.157875	-2.22904	-0.544832	1.04782	-0.264247	-0.767888	0.166456	-0.079372	-1.01669	-1.39285	-1.43399	-0.410666	-0.0662803	-0.959031	0.221186	-0.639091	0.513388	-0.315405	-0.254418	0.0350403	0.254464	-0.0581403	-1.66006	-1.47774	-0.94496	0.757372	0.896824	0.145493	0.282092	-2.20927	1.06569
CHAF1A	0.729814	0.973516	-0.329059	-0.731413	-0.367318	2.35449	-1.69502	0.626675	0.985937	-0.392418	0.0813907	0.896483	1.0261	0.747285	1.2525	-1.36289	1.12576	0.427618	0.00938695	0.76062	1.0943	-0.458899	-0.800709	-0.285899	0.466241	-1.79077	1.13773	0.481079	-0.599496	-1.01138	1.12392	-0.282204	-0.423805	-0.235898	-0.759348	-0.0723957	0.598201	0.238946	0.814551	0.548223	-0.207911	-1.01204	0.0895734	0.940496	0.389616	-0.241884	-1.16646	0.394968	-1.11883
NUDT5	0.751802	0.0457352	0.12569	0.048121	-1.32794	0.578879	0.0239453	-0.0715556	1.39801	0.0105902	0.204025	-0.981048	0.553532	0.413224	-0.429249	-0.431763	1.03557	0.726499	0.292365	1.18448	-0.00102811	0.0956709	0.559039	-2.20357	-0.0430122	0.822227	-0.371289	-1.23477	0.537037	0.32967	-0.186435	1.1882	0.682683	0.498743	-1.06971	0.667606	0.0640177	-0.0310175	0.168648	0.483171	-0.804181	1.64661	1.14832	-0.890078	-0.00139493	0.747165	-1.94039	-1.54345	-1.39169
UBAP2L	-1.41908	0.101177	0.59721	-0.483465	-1.73647	-2.39038	-2.03504	0.328692	-1.30223	-0.799167	-1.35499	-2.52971	-0.891523	-2.47117	-1.01614	0.663832	-1.44384	0.291086	0.00204519	1.43241	-0.20563	-3.89632	-2.46785	-2.69033	0.17174	0.0473636	-0.280432	-1.98194	-0.897166	0.945749	-0.441216	1.03488	0.355487	-1.26096	-0.00731494	-0.142508	-1.56856	-0.853033	-1.11413	-0.972703	0.391737	-1.40423	-0.34358	-1.13967	-1.06031	-0.326647	-0.072476	-0.280035	0.302105
LUC7L3	-0.0126883	0.913636	0.958246	0.623521	0.583587	-0.982285	-0.894636	1.22935	-0.758846	-1.95391	0.619867	0.559388	0.556389	-0.102878	1.67379	1.61219	-0.555479	0.749378	-0.120339	0.898636	0.742496	-1.25491	-0.566658	-0.519144	-0.678344	-2.86572	-0.412613	-0.323945	-0.370791	-2.36502	0.753364	-1.75979	0.413363	-1.12632	-0.894407	-0.737036	1.09834	-0.181475	-0.389688	0.272459	-0.303035	0.386602	-1.47779	-0.58604	-0.0998697	0.831214	-0.503578	0.629178	1.44879
MAX	0.295337	1.04708	0.809038	-0.159502	1.60797	0.394394	0.00111056	1.46239	-0.0154634	-0.503421	0.158421	1.72416	-0.0682781	1.09013	1.20355	0.998465	0.848366	0.703337	0.728925	-0.0489911	0.625868	0.949442	0.389526	1.04822	0.414339	-0.3199	0.65317	0.930339	-0.0430815	0.156912	0.305298	0.230439	0.885614	-0.206566	-1.89006	-2.0324	1.64642	1.51506	0.288845	0.53656	-0.0120751	-0.448976	0.945586	1.35664	0.442868	0.610936	0.0956344	1.42404	0.948689
MED23	0.358276	3.05255	0.747364	-1.89261	-1.13033	-2.66812	-1.81693	3.05304	-0.288838	0.306647	0.49392	-1.81099	-2.79127	-1.1104	-1.54386	1.03158	-0.322757	-0.559985	-1.00291	1.53116	0.781523	-0.0741818	-1.27514	-4.80505	-1.07223	-0.803005	0.781109	-0.432097	-0.971084	0.248758	-2.28008	0.902062	-1.88624	-1.19739	1.44441	-3.59141	-3.08629	-0.0926395	0.494522	-1.17836	-1.47289	-1.53113	0.184565	0.147987	-2.1692	0.192702	-0.527556	-1.33322	-0.298678
RAD21	0.722504	0.925098	0.959056	0.542559	-0.0606044	1.57285	-2.76037	1.11322	-1.03519	1.73251	0.871751	1.83394	-1.44766	1.26592	2.5243	0.782445	1.76757	1.34441	0.224209	0.778666	0.00958718	1.20998	0.0778912	0.328847	1.0737	0.570386	1.90875	1.91907	0.910086	1.40346	-0.412923	0.650403	0.300797	0.200913	-0.635745	-1.72282	2.2009	1.14707	0.313071	0.398039	1.44017	-1.05261	1.07478	2.67657	0.162863	1.02908	1.3583	1.93707	0.755533
DROSHA	-0.857929	0.328691	2.49596	0.475594	0.84977	1.7341	-0.918883	1.83646	-0.00772358	-1.03285	1.93587	2.70663	0.623838	-1.61994	-0.360011	-0.212019	1.09336	1.38554	-0.979107	1.40549	1.79975	-0.293514	1.39619	1.91691	1.73302	0.259534	0.0965745	0.896478	1.98533	-0.29435	-0.275674	-0.0224769	-0.460225	-0.97385	0.015862	-0.703834	3.32408	0.860331	-0.661499	1.72506	1.07008	0.819757	1.33021	2.0072	2.96362	1.5601	0.64029	0.526087	1.37625
PALB2	-0.881914	-0.656911	0.453877	-0.214454	2.26599	0.71497	0.950931	0.602652	-1.11103	-0.732129	0.888997	1.46273	-1.82408	0.761892	1.45884	-0.178549	1.75739	1.43189	-0.910208	-1.876	0.711367	-2.43368	1.14982	1.96481	1.48582	-0.743279	-1.95573	-2.30871	-3.37145	0.289348	-0.174225	-7.30008	1.73056	0.356625	-0.930723	-3.20368	-0.456402	1.35849	-3.60964	1.23319	0.680545	-1.45852	-0.438268	0.55228	-0.479605	2.14665	1.26115	1.32186	-2.2848
HNRNPU	1.43646	-0.355594	0.169453	-0.5039	0.913461	1.22886	0.241387	-0.446698	-1.34601	1.0714	0.413401	0.576835	0.341109	-0.581784	-0.892952	-0.29867	0.215502	-0.236418	0.363164	-0.641478	1.18571	0.69503	0.413149	1.34009	0.4163	0.881065	0.584586	-0.0614397	0.405282	0.798553	0.15311	0.205079	0.50301	0.116788	1.41309	-0.544295	0.747616	0.652473	0.263481	0.831142	-0.837398	-2.23884	-0.318843	0.755267	0.687576	-0.151805	-0.21514	-0.100438	0.562933
NARS2	-0.666061	0.460268	0.886382	0.439124	0.810992	-0.729151	-0.922241	-1.28733	2.49107	0.672347	-0.966007	0.881206	0.966007	0.906925	1.56921	-2.47773	0.545427	-1.51555	-0.407877	0.70781	0.423614	-2.04512	0.0735401	-0.55333	0.308885	-3.82462	0.334999	1.86632	0.483779	-2.59383	2.89387	1.28947	0.309575	-1.7881	-2.8931	-2.33994	2.46527	1.25609	0.622032	-0.174765	-0.511045	1.96675	0.822594	-0.134354	0.831917	0.8285	-0.385399	1.06129	0.904555
RBM12	-0.298089	0.239499	-0.209694	-0.566354	1.53917	-2.31846	1.49893	1.14485	-1.9144	-0.910139	-0.0145636	0.0569256	0.220089	0.124778	1.63406	0.30365	-0.876604	-0.180609	-1.04301	1.34967	2.17227	-0.974138	0.689126	-3.16716	0.5417	-2.29332	0.00705628	1.58438	-0.224366	-0.416698	-0.132894	-0.0657162	1.08326	-3.59037	1.45917	-2.17539	-0.754645	-0.0123555	-1.67477	0.0540652	-0.980381	-0.820021	-0.791961	1.19004	-0.296912	1.73291	1.0391	-2.13568	3.37454
ADSS	1.54416	1.32821	0.942073	-0.100754	2.6586	0.862333	1.44487	0.40049	0.441917	1.18131	0.824399	2.22335	-0.0687303	1.53367	2.12347	0.0812954	1.35691	0.00831448	-0.782929	0.3036	-0.92748	1.32093	1.48362	1.36013	1.05721	-1.90803	1.24632	-0.18528	-0.645041	0.162549	-0.0710934	-1.10694	0.365607	-0.611097	0.290033	-0.580766	1.28204	1.3234	0.742825	2.44961	-0.305447	-2.05741	0.127365	1.87487	1.51835	1.70396	-0.41227	1.40609	1.54362
ACTR6	0.176435	0.890717	1.08736	0.825651	1.08845	2.04474	-0.68833	-0.0434762	-1.24898	1.26724	2.1731	-0.348304	0.16927	-1.26387	0.583095	-3.69133	0.794781	-1.72992	-1.19152	0.0397635	2.17175	-0.927568	0.991658	0.928674	0.239623	-0.680072	0.209943	-0.715801	-2.0646	-0.766233	-0.838577	-1.15852	0.453705	-1.96597	-0.559608	-0.80914	1.06305	0.479386	-1.94839	-0.283948	-0.621928	-1.20465	0.626282	0.864202	2.16172	0.888803	1.7596	0.275715	-1.60987
COPS3	-0.859967	-0.487452	1.55499	-1.57453	2.11152	0.555888	-0.155538	0.821109	0.127504	-1.22926	0.73174	1.46795	-0.42925	-0.501233	1.53984	-0.133469	1.59994	-1.40015	0.377827	0.921592	1.096	0.0752193	2.1701	2.27881	0.609283	-0.528166	0.614624	1.43118	0.0323259	0.438674	0.695911	0.0830855	1.87716	-0.288056	0.103264	-1.36341	2.14517	2.22445	-1.80583	0.515315	-0.132311	-0.600839	-0.194407	1.82909	-0.327058	-0.0726348	0.489819	2.10799	-1.43249
PPP2R2A	-0.639258	0.641244	0.653674	-0.257193	-1.85478	-0.588955	-0.659918	-0.499128	-2.2604	-1.86901	0.704876	-2.2529	-2.38632	-0.65184	-4.16253	-0.250318	-1.12169	0.298218	0.230452	1.60986	1.16227	-1.90464	-3.353	-1.77095	-0.408781	-0.46701	-0.0621395	-1.97008	0.480372	-0.964861	-0.608929	-0.602343	0.403362	0.56289	-0.235254	-0.791555	-0.897899	-1.53046	-0.254016	-0.141435	0.0975741	-1.75076	-0.629322	-1.13645	-2.94936	-0.824699	-2.53902	-1.79817	0.665724
TBX1	0.327416	-0.938209	0.377231	-0.194518	1.78553	-0.14464	1.09997	-0.31572	0.691141	1.58858	0.068311	-0.57133	-0.498267	0.049661	0.343785	-1.66932	0.859784	-3.38371	-0.304747	-0.694353	-0.937446	-1.0693	0.369294	1.95401	0.420135	-0.950354	0.345126	0.39555	0.0632918	-0.746872	0.0675695	-0.525648	0.827953	0.821856	-0.0786709	0.20834	0.338725	0.373128	0.30958	-0.304248	-0.612069	0.708274	0.37838	0.921999	-0.326513	1.90068	0.0973947	1.17297	2.13178
TFB1M	0.126347	-2.67817	-0.522334	0.388777	-0.833245	-0.92227	-0.295642	-1.44142	1.40188	1.36607	-3.34738	-0.716839	0.387774	-0.638357	-0.00251119	0.674986	-0.357971	-0.639535	-0.142894	-0.0948035	2.22158	-0.0674407	0.368747	-1.98299	0.510944	0.121593	-0.817311	1.16886	0.190548	-0.264333	1.1146	-0.942659	-0.415422	-0.0736631	-1.61394	1.0542	0.914304	1.24945	-0.358798	-1.22168	-0.1103	1.59194	0.256654	-0.356713	1.47127	1.40605	-0.57326	0.159341	0.121795
BLM	0.370597	0.289904	-0.0606568	-0.599648	0.0868637	-0.234839	-0.414954	-0.297252	-0.810323	-0.371706	0.133249	0.321928	0.0462546	0.0713726	0.911517	-0.00872697	1.14301	-2.11829	-0.175218	2.83412	0.756504	0.00424256	-1.08534	0.82877	-0.62308	-3.02598	-0.804276	-1.66997	2.33138	-1.45537	0.222576	4.98835	-0.65871	0.170348	0.205264	-1.45086	0.270041	0.438741	1.09689	0.48121	-0.694426	-0.459034	-0.187983	-0.272577	-1.71939	0.941127	0.6805	0.32353	-1.09279
ETAA1	-0.185534	0.126045	0.890459	-2.81334	-0.780521	0.239688	0.770673	-0.482724	0.528229	0.45843	0.410116	1.23619	-0.150083	-1.94782	-2.98509	-0.145827	-0.827556	-0.712974	0.231935	1.59236	0.31483	-0.476711	-0.750642	-2.73627	-0.448678	0.425223	-0.716233	-1.0671	-0.256039	-0.188212	-0.122367	0.847066	-1.74892	-0.915203	1.00714	-0.819886	-0.838499	-0.30259	-0.481909	0.163886	-3.10991	1.63422	-1.08173	0.416738	0.627966	0.896759	0.494001	-0.900741	-2.80435
HNRNPK	-0.0414712	3.07988	0.853584	1.49196	-1.00318	-2.22882	-5.09897	0.808599	1.89998	2.42496	-0.0124081	-1.00647	0.637857	1.29401	-0.107988	0.868747	0.239452	1.27913	0.125573	-1.19786	-0.35289	0.495274	-0.898339	-0.0626433	0.223787	-2.27289	-0.0922688	-0.194482	-0.0863286	-1.10861	1.53355	0.650052	-0.219545	-2.2409	-0.569182	4.62254	-0.121391	-0.200739	2.26876	2.66137	-0.0801176	-3.47442	-0.900338	-1.10772	2.44131	0.654003	-0.868903	0.102374	-3.28809
GFM1	1.62035	1.27781	0.00509759	0.095533	1.43208	0.316034	0.00576925	0.440286	-1.13809	0.23594	1.33487	0.448882	-0.67707	0.938909	0.794767	1.17673	0.131237	0.867013	0.37834	-0.553018	1.19664	0.150444	0.396625	0.426332	1.4358	0.548322	0.37903	0.283419	0.544522	0.385427	1.27348	0.635234	0.681673	0.196614	0.0969799	0.580458	2.29537	1.58382	0.337356	0.985378	0.544716	0.0679654	1.45716	0.946079	0.54205	-0.669822	1.81936	0.137038	0.0434253
NEDD8	1.97771	-0.661628	0.353238	-0.598963	0.859454	2.91003	1.33123	1.82314	2.5584	0.181613	1.0836	1.75451	0.380796	0.820881	1.66687	0.279487	0.269031	-1.25245	1.03275	0.694363	0.263204	-1.07296	0.842029	2.11383	-0.0416305	-0.557468	1.118	2.4147	-0.572695	-0.131469	1.67605	1.73418	0.529878	3.64695	-1.48541	-2.04616	3.34467	0.386863	-1.31475	-0.089774	0.490353	2.25455	0.314886	1.46636	0.308613	-0.448962	0.0256159	0.171131	2.32531
MYBL2	0.457951	1.20083	2.00091	1.21688	0.461748	-1.16313	1.01305	0.493966	-0.671882	-1.17871	0.686972	1.5382	0.624322	2.72399	1.46079	0.605461	0.74144	0.382263	-0.306583	-0.68889	0.835678	1.36751	1.98523	0.977049	0.624411	-2.21853	0.28708	-1.4474	0.421379	0.394482	0.947145	0.771423	1.87929	1.39729	1.07592	-0.92816	0.823661	1.22188	-0.952158	0.50374	0.705736	-1.35116	1.30168	0.44365	0.793231	0.151563	0.741863	0.885294	0.231761
SAMHD1	0.677773	-0.541136	0.240981	-0.0360846	-0.271344	-0.419524	-0.0190642	0.0638349	-0.656041	0.163586	0.843513	-0.45959	0.781889	0.422641	-0.612184	0.454474	1.46592	-0.551287	0.943751	0.925303	-2.37624	0.211768	-0.628857	0.440248	1.1579	-0.0835698	0.359192	0.518902	0.289052	-0.514946	-0.079816	-1.11868	0.280327	-0.0251784	0.308525	0.548356	-0.058342	0.0873071	-0.410695	0.205652	0.521178	0.989949	-0.295784	-0.135332	-0.641836	0.959407	0.593117	1.59686	0.953412
RFC5	1.91055	2.0915	0.515979	-1.28446	1.96073	1.56531	-0.264102	1.56197	-1.08813	-0.655632	2.0825	3.15386	-0.317091	0.825941	1.93078	0.452506	1.8224	-1.01299	0.454928	0.111167	0.653421	0.556791	1.07463	2.68209	1.26963	-0.189713	-0.499349	0.885262	0.911711	-0.25499	1.05715	-0.31441	0.562988	0.486574	0.0722161	-1.02725	2.87169	0.331627	1.47451	1.15154	0.876225	-0.175061	2.13921	0.846513	1.13745	-0.215655	2.14525	0.146541	0.108506
CDK1	-1.04528	-0.245249	1.97406	-0.855826	1.68473	0.341646	0.510364	0.902765	0.763344	-0.116914	0.963912	1.62279	-0.876036	-0.453771	1.3183	1.7503	1.20676	-1.1483	1.08039	0.46423	1.22768	1.29267	-0.569168	1.59938	-0.483334	1.22759	1.23389	-0.428088	0.327887	2.00252	0.981036	0.316435	0.450731	0.502977	0.790709	-1.59126	2.6808	1.2341	0.544584	1.53405	2.39027	1.02555	0.761396	1.59222	-0.173707	1.3088	0.815287	0.366022	1.67538
SHMT2	0.548107	-0.0377741	0.402284	1.01868	1.03077	0.684841	0.866106	-0.256233	-0.251221	-0.126477	0.376346	1.27381	0.911571	1.27	0.135521	0.673053	-0.080474	0.385656	-0.577473	-0.630945	-0.0122857	0.346157	-0.870653	0.0593532	-0.361038	0.0657139	-0.286875	-0.381706	-0.055057	-0.511568	0.237394	0.537177	-0.976728	0.419127	0.904626	-0.618962	0.421226	0.907051	-0.324864	1.22747	-1.13063	0.436085	0.712237	0.901031	-0.187367	0.481012	0.178341	0.965715	-0.062448
HSD17B12	-0.0925612	1.64878	-1.60874	-1.97036	-1.10504	-0.733052	-0.984463	-1.51355	-1.37555	-3.9064	-0.766328	-0.36895	0.211321	-0.371922	-1.90587	-4.84591	-1.46992	-1.01935	0.945131	-1.80004	1.13419	-1.22826	-0.723184	-0.647784	0.0754143	-1.25539	-1.00831	-2.18803	0.224976	0.435829	-0.514902	-1.72504	0.577131	0.809743	0.945906	-1.17785	-2.06618	-0.292625	0.633914	-1.38836	-0.850561	-2.66277	-1.18112	0.315117	1.92047	-1.53735	-1.11155	0.479492	-0.186697
EP400	0.449367	-0.949144	0.543211	-0.784002	-0.199054	0.148222	0.216145	0.593532	0.675443	-1.1978	0.16262	0.58872	-0.896607	-0.0426697	1.48075	0.522831	0.190807	-0.425949	0.0824687	1.04217	0.200351	1.53105	0.0857147	1.05217	0.476527	0.0956303	0.890984	1.10818	-0.100288	-0.0419226	0.359025	1.2571	1.16452	0.402408	-2.07393	-2.0928	1.88858	0.635351	-0.270181	-0.0549152	0.299356	1.58651	0.144121	0.903201	1.24529	0.504662	0.645029	-0.147591	-0.558862
NRBP1	-0.014681	0.149609	-0.0560164	-0.181217	-2.09976	0.578609	-1.89849	-0.19645	-3.37813	-2.41892	0.43359	-1.06986	0.194334	-2.71159	-3.31334	-0.69439	-0.708571	1.69889	0.295709	-2.56885	0.506441	-0.400521	-0.582576	-4.12138	-0.632586	1.0129	-1.1692	-4.21318	-1.2155	0.956438	-1.79696	-2.16163	0.35743	-4.32655	-0.765026	-1.75494	-0.392932	0.0409593	-0.221208	-1.32449	0.0966874	-3.09831	-0.922891	-0.755789	-1.4061	-0.411116	-0.913908	0.759512	1.06016
DDX23	0.13256	1.91022	0.116871	0.719403	1.88826	-0.110196	0.74902	1.65794	-0.901639	-0.53829	1.38808	1.60789	0.259406	-0.349955	1.78423	-0.596132	1.43814	0.280128	0.720597	0.806972	0.138172	1.28009	1.08659	1.24582	0.212663	1.37555	2.44362	1.15608	0.352593	1.12962	1.54341	-0.126251	0.364086	0.884097	0.579632	-1.00369	2.59219	0.0113291	-0.212868	1.56819	0.465264	-0.719811	-0.327852	0.926374	-0.147107	0.180814	1.12018	0.376098	0.655183
RAD18	1.57407	-0.918484	0.42659	-1.73283	-0.459559	-0.587558	-0.090878	-0.43956	0.597148	-0.0253986	1.30956	-0.41266	0.182059	0.217178	-1.95413	0.0592716	-0.263875	-0.303335	1.04405	-1.58517	-0.325081	-0.406588	-0.272155	-0.515593	0.0882042	0.229074	-0.936072	0.145102	0.258459	0.23627	0.158965	1.99889	-0.340707	-0.792035	0.536447	-0.619285	-0.407386	-0.310426	0.687516	0.736676	-0.296299	0.0786708	-0.206445	1.18995	0.352375	0.115713	-2.49791	-0.37871	-0.4556
RIF1	1.4707	0.171094	1.95008	0.58664	1.53115	-0.209862	-0.93188	0.339336	0.089201	1.97215	1.30593	0.0794332	-0.302141	3.518	1.77319	1.04292	1.14533	-0.991002	-0.521967	-0.0759086	0.028857	0.273133	1.93737	0.537565	0.902542	0.743074	0.523577	0.392591	0.308713	0.739088	0.217526	1.18166	1.55036	-0.490433	1.05339	0.107416	1.45299	0.165406	0.427918	0.720534	-0.392686	-1.23422	1.0544	0.646329	-0.086753	-0.565159	-1.09549	-0.298871	0.984543
SAP130	1.34051	0.9436	0.123277	0.856321	1.06305	0.513565	-0.350148	0.43258	-0.846889	0.641276	0.566037	1.29879	0.269778	1.02249	1.34529	2.26559	0.922785	-0.295663	0.336193	0.486084	0.483241	0.470219	0.195257	0.589748	0.453197	-0.439429	0.681125	-0.205706	-0.124995	0.518391	0.143736	-0.217733	0.16086	0.330879	0.933108	-0.770468	0.844107	0.389195	0.668868	1.47439	-0.116371	0.169541	0.822483	1.44591	0.384788	0.898932	0.23586	1.17698	-1.07647
CAND1	1.67955	-3.27316	0.179556	-0.0905942	1.92533	1.44714	3.37003	-0.989488	0.88785	0.280489	-0.975526	-1.2021	-1.59713	1.92702	0.0101845	0.568164	-0.592164	-3.31382	0.0736094	1.75089	-0.279145	-0.87294	2.40708	2.15691	0.986006	0.227741	-0.00453076	-0.2998	-0.219598	0.332349	0.833238	-0.850583	0.22362	2.6904	1.73609	0.34269	1.26131	0.554061	-1.17619	-0.171245	-1.3907	-2.28954	1.34747	0.216961	-0.123115	0.0253429	0.000384969	2.12121	1.42671
MLF1IP	0.730936	-0.503128	0.790267	0.218309	0.58957	-1.00868	-0.260624	0.041659	-0.275612	-1.23224	0.269026	-0.545589	0.253267	-0.268664	-0.999929	-0.149035	1.47526	-1.56662	0.0892075	-1.82303	0.381226	0.690437	-0.355817	1.01401	-0.231258	0.304289	0.0343211	-1.13428	0.126323	0.337852	0.132246	-0.415338	-0.164751	-1.1385	-0.206425	-0.634785	-0.922636	0.522397	-0.0186671	0.825961	-0.589139	-0.880028	-0.799383	1.1013	-0.725289	0.19257	0.284084	0.317636	0.720668
NUTM1	0.977696	2.39947	0.508546	0.791123	0.592229	2.87371	-0.203421	0.368026	-0.85126	0.453401	0.781813	2.23777	-0.39586	0.0152276	0.43654	-0.266914	0.887315	-0.471819	-0.167709	0.0570233	1.78373	0.0623441	0.503776	1.36622	-0.0265062	1.07428	1.00323	1.90588	0.298744	-0.100828	0.956211	0.560612	1.35942	-0.248898	-1.13484	-2.60356	4.36204	-0.19845	-0.336992	2.26791	-0.00954497	1.51586	0.0190899	1.0634	0.970699	0.216599	0.810458	-0.157654	-1.54076
C19orf70	0.699056	-2.10909	-0.896377	-0.649767	-1.32284	-1.47238	-0.725337	-1.48056	4.1371	-4.08421	-2.20428	-2.60389	-1.42212	-0.322809	-1.75698	-1.02919	0.309319	-2.06834	0.425382	-2.86422	-0.0305485	-2.8666	-1.98312	3.00087	0.823057	-1.04859	-1.03018	-1.99657	-0.410969	-2.52319	2.34557	-0.534901	-1.39976	0.00558692	-0.286492	-0.147787	-0.167769	-0.71483	0.114217	-2.74755	0.0321323	3.94247	-2.31463	-1.15119	-2.88603	0.913967	-1.08674	-0.225167	0.864782
RAD17	-4.27815	0.611821	1.25052	-0.830035	0.837678	-0.0950695	-0.642915	1.77518	0.673392	-0.42525	1.53699	1.07965	-0.720628	1.64187	-0.142281	0.118805	1.02405	0.720752	0.321712	-3.13642	0.322318	-2.66164	1.6273	1.43613	0.759574	-0.680051	-4.28063	-2.46522	-1.99188	-0.0333646	0.790181	-5.37882	0.946914	-2.64448	1.2462	-2.02966	0.928874	-0.139216	-0.931806	0.027718	-0.0973746	-0.837563	0.275334	0.397249	-0.0447028	1.19519	1.32447	-1.22293	-1.02786
CCDC6	-0.79049	-2.53175	0.258662	2.93766	0.746123	3.6673	1.75137	0.00904188	0.428538	0.711384	2.03463	-1.0851	0.407183	1.06407	-1.61898	-3.40554	-0.449283	-1.9308	0.0948527	-4.30741	-0.327096	-0.720134	0.0711471	0.293221	0.741386	-1.78775	-1.93996	-0.774099	-2.77287	-3.09457	0.696561	-3.68401	-0.523769	1.35855	-4.11295	-0.596595	1.02103	0.499483	-1.17672	0.193213	-0.92631	0.266099	0.106803	-0.629942	-1.65385	1.81853	-1.92001	2.20302	1.28268
GCN1L1	0.896678	0.490167	0.85848	1.12823	0.0667164	0.736042	2.33484	0.680812	-2.4706	-1.70706	0.375047	-1.60513	-1.08176	-0.642255	-0.450251	1.26183	-0.733462	0.23279	0.180592	-0.417306	1.91862	-0.380956	-1.29179	-2.19462	-0.370654	-2.28214	0.662164	-0.831255	1.35573	-1.82109	-1.47198	2.36245	-0.214542	2.58976	-0.910757	-3.53027	1.31883	0.798722	-0.923094	0.195006	0.466704	-1.81799	0.0124321	-0.603844	0.178672	0.264154	-0.0745879	0.189423	1.10468
EDF1	0.07681	-1.06927	-0.334432	-0.282494	0.309185	-0.958632	6.26727	-0.868382	0.65425	1.90321	0.502314	0.254384	-1.08152	-0.316227	0.419976	0.112745	1.18397	-1.6411	0.238392	1.24652	0.669457	-0.0586912	-0.539015	2.16371	0.611011	0.466489	0.43968	-0.322138	0.268348	0.014678	0.0979212	0.820985	0.209197	0.587736	-1.14551	0.552759	-0.196576	0.203251	-0.22985	0.273927	-1.06521	-0.0647691	0.571691	0.368245	-0.312565	1.19726	0.831528	1.66412	1.72617
TP53BP1	-0.132898	0.535619	-0.458838	0.570807	0.364511	0.263773	-1.00578	-0.795555	0.16942	0.17427	0.0932048	-0.175476	0.14959	-0.93659	-0.191531	0.0404062	0.0280861	-0.96417	0.191518	0.53274	0.622822	0.619427	-0.927245	-1.18554	0.685236	-0.0576552	0.768698	-0.174482	-0.26972	-0.348057	0.68969	0.477194	0.752353	-1.24253	-1.18333	-0.561129	-0.137128	-0.0563048	0.159988	-0.471849	-0.610591	-0.0353233	0.200753	-0.197155	0.449182	0.187378	-1.3368	-0.00411392	-0.607698
ATP5I	-0.207846	0.352278	0.470363	1.09445	2.02271	1.92906	-0.633464	-0.468497	0.35827	2.17935	-0.637052	-0.777087	-0.130231	-1.12122	2.06896	0.635109	1.10129	0.565219	0.743667	-0.0694865	0.635784	0.29424	-0.102641	0.58628	0.279029	-1.06057	1.05269	-0.369935	0.0731713	-0.00833618	0.502628	-0.726782	-0.303702	2.11555	-0.456673	0.808587	1.7155	0.88311	0.0567341	-0.527841	-0.0820912	0.681974	-0.107094	1.25008	-0.426142	1.54873	0.879496	0.562654	1.24227
CDK2	-0.156271	0.534144	-0.846338	-1.10795	0.287851	-2.06278	1.07854	0.307709	-1.21287	0.17134	-0.348378	-0.783969	0.0410976	0.454221	0.494315	-1.08901	-0.537302	-0.0698762	-0.169329	-1.56208	-0.287938	-1.51294	-0.0493043	-0.718289	0.435608	0.102814	-0.512358	-0.782106	0.790291	0.84377	-0.325974	-1.97683	-1.66736	-0.382003	-0.199701	-0.561603	-0.340443	0.890039	0.92633	-1.08903	0.16693	0.496847	-0.350424	-1.04191	0.0830686	0.613056	-0.951115	-0.782089	1.35179
GRSF1	-0.100645	-0.785969	-0.351208	-1.0914	-0.956609	-3.61576	-0.934229	-2.79832	1.37506	2.24509	-2.70217	-2.05428	-0.612524	-0.731527	-1.01069	-0.117941	-0.25071	-0.974132	0.688816	-2.29774	1.21788	0.0325363	-0.540764	-0.709521	-0.148798	0.201917	-0.104247	1.09321	-0.384302	0.55129	1.08753	-1.08665	-0.714116	1.95273	-2.75117	1.46191	0.679686	0.269868	0.00420479	-2.01428	1.38333	0.83036	0.279008	-0.386143	0.00225466	0.0667169	-0.133445	1.17099	-0.255847
ATXN7L3	0.633053	0.65962	0.841592	-0.391516	0.190848	-1.22388	-2.06911	0.41808	-0.252533	-0.535731	0.819123	0.197051	0.273131	2.0332	0.835955	-0.302073	0.593367	0.299956	0.712765	-0.207588	0.185268	2.49779	1.45451	1.94843	0.420925	-0.848703	-0.1718	1.63952	0.0445393	-0.867106	-0.251788	-0.717962	-1.52275	-1.47971	0.0390212	0.929045	0.0794258	0.561785	0.700405	0.703776	-0.833733	1.58381	1.02811	1.09259	0.618727	0.565036	-0.252969	1.66546	2.09642
DAZAP1	-0.478344	-0.14889	-0.809848	-1.23419	0.344756	0.124161	1.35349	0.104773	0.555544	1.31213	0.28886	0.367145	0.00680771	1.33668	1.72399	-1.53656	0.0570975	-0.717055	0.236116	1.34485	-1.22106	-1.49647	0.684736	1.7092	0.535447	-0.812106	0.00886121	-0.00746209	0.759768	-0.752397	1.71392	0.789224	1.9445	-0.160557	-0.0909559	-0.315863	0.173959	0.768798	-0.0453491	1.1874	-0.647372	-0.251621	-0.348488	0.288155	0.433909	2.86614	0.784303	1.34261	2.44611
GAB2	-0.469857	2.57155	1.31685	0.535495	1.99675	0.608856	-0.201503	1.22813	-0.108979	-0.662104	0.883507	0.649373	-0.993155	0.273745	1.56201	1.82615	2.19412	2.10072	1.14741	0.998295	0.406129	1.59004	0.654399	-0.522431	-0.406402	-0.28397	0.769065	-0.123352	0.229181	0.221567	0.68148	1.006	0.980832	0.515196	0.523636	-0.88036	2.11076	1.71594	0.0319255	2.07471	-0.859603	0.430277	0.102905	1.86998	-0.348683	0.0958368	1.31468	1.53931	0.299337
ALAD	1.4599	-2.41717	-0.892048	-1.14319	0.25262	1.32267	1.07348	-1.68959	0.927264	1.47847	-3.71555	0.380565	0.1981	-0.97344	-0.0464421	-0.993831	-0.163448	-1.33001	-0.908415	-0.25511	0.466496	-1.08253	-1.21129	-0.590977	-0.0123434	-0.104784	-1.2545	0.242132	-0.930387	0.195039	1.09685	-0.30791	-1.56782	2.03621	-2.31753	0.443421	1.07655	0.192565	-0.904549	-1.49891	-0.457655	0.831756	-0.26614	-1.46156	0.282311	0.730018	-0.232333	-0.209739	0.910847
C14orf2	0.862667	1.40892	1.13732	1.30798	1.75835	1.52389	-0.0815382	2.09272	-0.228832	2.90649	0.592578	1.09431	0.618013	0.548248	1.15102	0.324508	1.31255	2.12268	-0.307279	0.84888	0.733685	1.05529	2.20722	1.36578	0.458504	0.0678079	1.80329	-0.789586	0.336864	-0.396444	0.058618	-1.1814	-0.183664	0.310855	-0.51802	-0.623513	3.45897	2.26901	0.959688	0.1827	1.10838	2.53241	1.21967	0.56565	-0.0904652	1.28698	0.420868	0.0278907	-0.286595
MKLN1	-0.396153	-0.576328	-0.377013	-0.757348	1.26443	0.323179	1.80607	-0.196789	0.835075	1.34913	-0.780894	-0.4099	-1.46011	0.111554	0.700354	0.820796	0.48361	-2.76184	0.177526	-1.5394	-1.57428	0.0242101	0.132258	1.42282	0.0838458	0.807376	-0.104551	0.943571	-0.375623	-0.108054	-0.232307	-0.0122239	0.346947	0.525958	0.863578	-0.140827	-0.271468	-0.658742	-0.395439	-0.0396974	-0.307147	-2.08979	0.495457	-0.628731	0.318337	1.9891	2.98098	-0.121998	0.0798601
TIMMDC1	-1.72043	-0.299434	1.34463	1.40961	0.872253	1.47528	-1.11598	-2.40935	-0.750654	1.96012	-3.35378	1.11828	-1.77931	-0.967372	1.26188	-2.13704	-0.115284	0.408737	-0.373924	-0.116623	-0.00495527	-0.613806	0.969999	-0.598032	2.15355	-0.491169	0.453599	0.714782	0.941716	-1.14882	1.70657	-1.54958	-1.65536	0.446199	-0.560138	1.36135	0.251703	-0.0301812	0.821388	1.40819	1.10882	-2.70891	0.356552	-0.567976	-0.482527	0.815517	1.23327	1.17801	1.58501
UBA3	-0.0378716	-5.80003	-0.782441	-1.28817	1.41849	2.4546	2.38767	0.481892	3.50931	1.15849	-0.568793	1.61846	0.401602	0.125511	1.95878	-1.81149	1.35134	-3.42864	-2.25975	1.16893	0.262907	-4.67067	0.244445	4.0134	0.15594	-3.04637	0.0276995	3.30121	-1.0878	-1.90011	2.79975	-2.4681	1.54657	4.1795	-5.39525	0.771475	1.08332	1.31732	-0.830803	-0.991082	-1.295	-3.5528	-0.30176	2.71142	1.34797	1.00752	1.84501	-0.642679	2.67035
XRCC2	-3.15645	0.687174	-1.50893	0.414647	0.228518	-0.107225	0.0495994	0.88137	-0.836296	0.480021	1.90097	0.242104	-2.24016	-0.177676	1.14297	-1.28599	0.285964	1.40598	0.598941	-3.93518	-0.463626	-0.678815	0.229239	1.07953	0.602367	1.22139	-1.42985	-1.30407	-3.3356	-0.211626	-1.29935	-7.67021	1.06106	-0.173823	-0.0478151	-1.51369	-0.0594084	0.564299	-0.493919	0.893732	-2.05624	-0.760011	0.585746	1.98484	-0.832522	0.195633	-0.116286	0.837181	-1.18109
FANCD2	0.2498	-0.349859	-0.214141	-0.291675	-0.87679	-0.285539	0.174864	0.403474	-0.0601258	-0.124457	1.49781	-0.122206	-1.09418	-1.05314	0.736638	1.27018	0.33406	-1.65631	-1.22165	-0.547464	0.916344	0.549123	-0.507024	0.419368	0.927743	-0.256855	-0.672856	-0.737069	0.0731022	-1.06749	-1.42985	-0.777631	0.248945	-0.456551	-0.527412	-0.271192	-1.3456	0.0982167	-0.246606	1.30222	-0.749538	0.355768	-1.36563	1.35182	-0.71757	0.810862	-1.27227	-0.611572	-0.499645
OBFC1	0.335473	-0.677059	-2.12177	-2.98956	-0.340212	0.601092	-0.937859	-0.597466	-0.412521	-0.552291	0.387514	0.23979	-0.975839	-1.94478	0.241518	0.0909904	0.273303	-2.04823	0.31777	-3.3824	2.05892	1.09651	-1.31877	0.0997576	-0.798664	0.732681	-0.398215	-0.334907	-1.56323	0.566927	0.0599168	-2.34113	-0.535547	0.628956	-0.778482	0.420777	0.288128	-1.05569	-0.108191	0.432426	-0.401908	-0.975128	0.41876	-0.0205069	0.0960639	-0.208657	-0.826509	0.63282	-1.01455
TOPBP1	-2.65545	1.61061	1.55759	-0.672303	1.08071	0.418367	0.109595	-0.130908	-0.931899	0.48985	1.65277	1.87225	-0.665198	-1.27149	-1.00552	-0.133557	1.16406	0.545728	-0.448103	-2.41106	0.525029	-0.678975	0.214637	1.88318	0.665259	-0.449324	-3.53317	0.223037	-0.947174	0.299077	0.29314	-2.75522	-0.816574	-1.89032	0.472578	-1.12376	1.46468	0.533196	-0.639522	0.365901	-0.245369	-0.775751	-1.34111	0.375262	1.08857	1.92671	1.68926	0.230456	-0.479722
CCNB1	0.780305	-2.15789	-0.282034	-0.255635	0.262313	2.25759	0.844525	0.152815	0.844336	1.35463	1.83673	0.195906	0.64621	0.951087	1.6571	0.802358	0.531616	-1.58984	0.0635076	-1.60385	0.58383	0.58157	0.217187	1.2913	0.0145933	-0.889371	-1.59965	2.2245	-0.0929434	-0.823374	1.42336	-1.26187	1.48421	2.51818	1.59061	0.758702	0.512158	0.436464	0.805842	0.393457	-0.598224	0.868453	-2.30116	1.41901	-0.0652414	0.870253	0.953831	1.05043	0.552659
NDUFA8	0.296945	1.38297	1.00646	-0.595739	0.120013	-0.749224	-1.17211	-1.98755	1.92348	1.76121	-2.77563	-2.22629	-1.22998	1.21369	0.389599	2.35928	0.96758	-0.654037	-0.597984	-0.962295	1.79748	-2.2907	-1.97716	-3.00296	1.53362	0.568162	0.168398	1.90755	0.331675	-0.0624348	0.875673	-0.131838	-0.990698	2.71645	-1.43364	1.57702	1.20179	-0.297624	-0.78522	-3.3421	-0.41728	1.33701	1.03802	-0.500101	-1.15049	1.02637	0.0603046	0.683401	1.34208
VARS2	-0.226706	-0.594698	-0.180317	-0.579005	-0.311799	-1.16159	0.820848	-0.207674	0.157201	-0.423561	-1.41298	1.45552	-0.831782	0.274181	-1.27878	-1.66664	0.047118	-0.856348	-0.884615	-2.52576	1.03311	-2.65103	-1.24445	-2.76949	-0.16974	-2.3637	-0.0643149	-0.478408	-0.552787	0.628437	1.10845	-0.98381	-1.01675	-1.47125	-0.383636	-0.373558	-0.289025	1.48572	0.0703862	-2.13885	-0.201535	-0.147728	-0.304155	1.73784	0.0952839	2.55256	-1.27997	0.278573	-0.651679
PARPBP	1.15314	-0.557129	1.13245	-0.163634	0.595549	-0.159782	-0.461479	0.892996	0.661827	-0.334414	-0.105415	-1.20718	-1.42688	-0.650977	-0.550574	1.44826	-0.353717	0.810609	0.303769	-1.86745	1.35463	-0.124419	-0.044864	0.68278	0.521614	0.963227	0.971977	-0.930099	0.382599	0.378414	0.199472	-1.55304	-1.35753	-0.153448	1.10069	-1.12762	0.444462	-1.00225	-0.290488	1.04115	1.46229	0.51659	-0.0425148	-1.03594	-0.334398	0.812592	-0.10437	-0.270906	-1.01505
MTRF1L	0.489294	-2.78884	-0.503281	1.18835	0.195275	-0.913441	-0.319181	-3.18971	1.63491	0.0450235	-2.79804	-2.28247	1.99516	-2.22944	1.14402	-1.20564	-0.0573988	-0.11925	-0.371176	-0.638343	1.74361	1.08846	-1.44818	-1.12201	-0.294629	-0.208838	-0.0131845	-1.04688	-0.856576	-0.421416	0.806496	-0.937203	1.76075	-2.15143	-1.99099	0.710461	2.41007	-0.846084	-0.970862	-2.08005	0.115832	0.527285	0.971136	0.23397	0.377944	-2.2749	0.821248	0.876801	0.197393
TIMELESS	-0.739877	1.92573	-0.340852	-1.81317	1.43027	-0.0869338	0.566476	0.42126	-0.06561	-1.42753	1.32979	1.45609	-1.27834	-0.436164	-0.269349	1.05093	0.185867	0.0101909	-0.470205	-0.805509	1.13319	0.164346	0.464267	0.166772	0.563901	-2.86798	-0.895193	-1.7121	-1.7061	-1.82793	-1.13482	-0.677652	1.34007	0.927876	-0.391621	-1.26284	-0.321201	-0.89881	-0.269559	0.604847	-0.194046	-0.813373	-0.410307	0.91052	-0.344168	0.183462	0.567132	0.132843	-0.00385826
XRCC5	0.397961	2.2313	1.58282	0.776124	-0.567862	1.06924	-0.976812	-0.924997	-0.243544	-0.767563	1.39644	0.265481	0.414528	1.3472	0.494141	0.706799	-0.464248	0.49184	1.00184	-1.27486	-0.231742	0.754858	0.174949	-0.862499	-0.249023	-0.485412	1.50957	0.178282	-0.397919	1.63787	-0.0238708	0.296808	-0.147516	-1.05985	0.1477	-1.77091	-0.309306	0.135125	-1.36094	0.399806	0.0657924	-0.366495	0.949578	-0.849728	0.110879	-0.596695	1.51768	0.67562	-3.135
ENO1	-0.473676	0.377868	0.595392	-0.638136	-0.683232	0.0804723	0.448657	1.89619	-0.103354	-2.89087	4.19946	1.16206	0.978288	-0.445152	-0.994244	1.38967	-0.133202	1.24485	0.835326	-0.549024	0.862687	-0.381914	-1.95444	0.382782	-1.42401	0.39746	0.252546	1.32041	0.251594	-0.0921783	0.0291622	-1.15947	0.413585	-0.922198	0.624996	-2.58084	0.13603	0.411086	0.29247	2.35216	-0.281258	-1.67676	0.938419	1.00725	0.28371	-2.64789	-0.252677	0.944203	1.36879
GIGYF2	-0.632577	-0.0203638	-0.085674	-0.197118	0.0772947	-2.00383	-2.13221	0.0858834	0.43759	1.23604	1.09646	0.865465	-0.224747	0.872834	0.87709	1.35726	1.24545	-0.241116	0.152073	0.884278	-0.644276	0.802425	1.01412	1.52222	0.303169	0.953801	0.0468913	1.36157	0.0427928	0.957523	-0.717101	0.339696	2.30187	-1.56597	0.159155	1.0568	0.987154	-0.441968	-0.984194	0.676856	0.201128	1.19229	-0.747179	1.39208	0.938469	0.720255	-0.26989	0.437846	-1.51522
MTERFD1	0.492555	-0.877018	0.695873	-0.11392	1.57193	-0.442246	-1.24919	-1.26554	0.884412	1.44343	-0.75241	0.97475	0.409684	-0.977997	1.06029	1.27104	1.13528	0.603744	0.145894	0.0282287	0.339229	1.02393	0.286098	0.0855424	0.767785	-0.159022	0.61879	0.377299	-0.678085	-0.0347502	0.786489	0.597271	0.405731	0.875318	0.502419	0.0275161	2.52719	0.880418	0.352771	0.0251402	-0.171766	2.57788	0.401085	1.68583	-0.083969	-0.12653	0.578316	0.892774	-1.19536
ZC3H13	0.963618	-0.0931967	1.12353	0.0673985	0.601076	0.432319	-2.07755	1.05682	0.10989	2.85401	1.65788	-0.17785	-1.00717	0.246833	1.63605	0.967694	1.59633	0.500014	0.427775	0.195672	-0.932126	-0.284617	0.710701	0.773289	0.128196	-0.474517	1.06382	1.46296	0.372492	-1.7673	0.315064	-1.23612	0.313716	-1.47646	0.423418	0.607391	1.27856	0.0657008	1.40493	0.781672	0.849699	-0.478784	0.31807	0.352094	0.521204	-0.873322	-1.09955	3.60581	1.78049
CTU2	0.447966	0.485974	-0.537685	0.470762	-0.259973	-1.91273	-4.06004	0.730709	0.0337415	0.200751	0.781302	0.658749	0.378399	0.345755	1.33257	-0.557385	0.976997	1.52436	-0.446167	0.322118	0.36965	-0.105167	-0.00986982	1.11717	-0.631204	-0.0474929	-1.04229	-1.08813	-0.196674	-0.0700487	0.237974	0.048407	2.0432	-1.63361	-0.319061	2.55083	0.443267	0.651414	0.0162264	1.80309	-0.209938	1.81362	-0.625713	0.65405	0.439896	1.14129	1.15906	1.10758	-1.74644
MTHFD1L	-0.150561	1.60187	1.00017	2.08781	0.510697	0.898215	0.794334	-0.863543	-0.251381	0.335538	0.756478	1.87002	-0.23394	1.43993	1.21701	0.904438	0.646732	1.05633	0.0879109	0.182641	0.183794	0.0587692	-0.158955	1.41004	0.376517	-0.873801	-0.253468	-0.11118	-0.0548422	-0.997942	0.231071	0.165556	0.674356	0.839276	1.08623	-0.817366	0.335147	0.839277	-0.531405	1.19264	-1.48703	0.0602823	0.236909	1.45736	-0.225623	-0.112002	-0.30221	1.46478	1.51727
CTNNBL1	0.976228	1.36151	0.698572	-2.05569	2.18606	-1.19793	0.134458	2.0962	1.66813	-0.301146	1.49864	-0.214442	-0.407292	-0.352764	2.09265	-0.213434	1.35652	1.36334	0.322017	0.494135	0.810731	1.0961	0.644848	1.05803	-0.65979	-1.67034	-0.54494	3.82338	-1.00264	-1.83761	1.58129	1.00454	3.22793	0.145473	0.517433	-1.81176	0.535857	0.956009	-0.463095	1.82426	-0.269077	-0.69475	-1.24351	1.64074	-1.25845	0.810488	1.25942	1.65403	0.201407
DSCC1	-0.770578	-0.403592	0.347813	1.10179	-0.110804	-1.52274	0.25343	-0.422852	-1.09496	-0.524527	0.922996	0.77582	0.865728	-1.06449	-1.58209	0.696786	0.209139	-1.04165	-0.603526	-1.07209	1.29758	-0.074948	-0.618854	-0.170104	-0.513311	0.00109669	-1.82902	0.379228	-0.0544764	0.907042	-0.0841584	-0.888321	-1.32913	-0.984509	-0.0141231	0.595974	0.0706384	-0.390708	-0.625132	0.889881	-1.39113	-1.00956	-1.19851	-0.403349	-0.00953587	1.33481	1.03668	0.0325952	-1.29017
GTF3C1	1.1345	2.91182	1.23141	1.57455	2.20741	1.19806	-0.914872	0.826407	-2.55562	-0.225635	1.23536	0.488237	0.530065	0.247582	0.405651	-0.87348	0.0991831	0.158999	0.491548	-0.73035	-0.584996	0.880034	-0.106865	1.80238	-0.0379886	-1.17803	1.02443	0.0592043	-0.431562	0.306699	0.344349	-0.0428578	1.04247	1.78817	0.39296	-0.939411	2.00579	0.423291	1.14075	1.39858	0.800106	0.434547	-0.261353	2.31895	0.0288791	0.33957	0.67983	2.08854	-1.5237
PRCP	1.58338	-0.424961	0.946634	-0.612059	1.58526	-0.315941	0.539913	-0.961331	-0.1752	0.0248807	0.625085	0.0989573	-1.49539	0.272345	0.796834	0.347253	1.0788	-0.981468	0.00876476	-2.01271	0.20371	-0.0159143	-0.342693	-0.83802	-0.261297	0.579904	-0.863586	-0.503925	-0.34135	-0.245599	-0.825189	-1.237	-1.1258	-0.639576	1.65157	-0.279121	-0.139024	0.766145	0.476795	-0.0992039	-1.21844	0.527555	-0.0306951	0.629979	-0.347705	0.170927	-1.35546	-0.00619524	-0.394468
SMG5	0.356285	-1.57487	-0.533494	-0.796811	0.284905	0.00990327	-0.618229	0.811001	0.962486	-0.249341	0.243986	-1.63248	0.647038	-0.327976	0.962075	-3.34715	1.68916	-0.889749	0.273834	0.928228	-0.276222	-0.408675	0.414977	1.21284	0.322746	-2.94233	1.07099	-0.287545	-0.527978	-1.45435	0.833351	0.926951	0.291133	-0.192247	0.00104249	-0.674412	0.578586	0.48345	0.15559	-0.0589586	-0.651499	0.908727	1.16012	-0.426593	0.331388	0.556748	0.975849	1.33462	1.22393
SNRNP70	-0.266165	1.91859	0.265977	1.29384	1.90278	0.394943	1.024	-1.7701	1.24022	-0.00327811	0.30755	2.07168	1.47887	-0.125791	0.967075	2.16635	1.01949	0.565762	-0.530236	1.87797	0.460021	1.09648	1.36651	1.90803	-0.175916	-0.439978	0.842981	1.7919	-0.204951	-0.584463	0.196057	1.46949	1.72898	0.564948	-1.21963	-0.0597385	1.45558	0.750979	1.93862	0.725419	-0.140331	1.63663	1.38506	1.76582	-0.815865	0.63697	0.229333	-0.073323	0.97263
SLC7A1	-0.30189	0.748584	0.653414	0.38795	0.145483	1.55897	-0.741987	-1.84455	-3.35152	-0.95114	0.266869	0.90047	0.305202	-1.16818	0.312553	0.356807	1.12124	0.117283	-0.673357	-1.96343	0.182352	-0.00555675	-0.0826123	0.507704	0.176953	0.292478	0.751138	-0.769105	-0.698992	-1.21856	-0.882487	-0.845299	-0.972114	0.104365	0.12083	-0.526413	1.75091	-1.4747	-0.11176	1.30708	-1.74085	-0.673304	0.841046	1.80616	-0.66331	0.422979	0.672597	0.474609	-0.727302
WDHD1	-2.67906	-3.53646	-2.13104	-9.33367	1.41763	1.3933	0.203446	-1.03249	-1.38769	-0.631877	1.19931	1.43447	0.186492	-1.09338	1.15166	1.65085	0.899692	-4.2847	0.344896	-0.362677	0.276004	-1.265	1.01648	2.83065	0.361931	-1.25773	-2.43293	1.29969	-0.556809	0.736016	-0.54731	0.480838	-0.000190835	-4.79199	0.218325	0.6233	2.15111	0.609903	-2.47727	1.43093	1.2572	-0.834874	-0.484701	2.91998	-0.895244	0.540597	0.835308	-0.827692	-2.8097
PRPS1	0.317324	2.27916	0.849239	-0.690349	-0.0122417	0.0819387	-1.51629	1.01169	-0.0668783	0.200085	-4.09328	-0.675156	-2.61641	-2.26951	0.180511	0.483623	1.27691	-0.299102	0.143419	-0.224593	0.511337	0.198535	-1.0659	0.304205	0.764004	-0.237378	0.0274871	0.0756734	-0.496476	0.825308	0.399586	0.793877	-0.678649	-2.18349	-4.06727	-4.90967	-0.132055	-0.273698	0.945138	1.11442	0.206128	-1.83157	-0.857638	1.86176	0.278839	0.174937	-0.857433	1.27544	1.5121
NBN	-1.71709	0.325558	0.593394	-0.360589	1.18096	1.57937	-0.791301	-0.321275	-0.405628	-0.0760668	1.52475	-0.0181952	0.273801	-0.756971	0.558088	1.05108	0.322754	0.847294	0.567915	-0.469912	-1.13634	0.645114	0.23325	-0.33819	1.11537	0.435285	0.134989	-0.225038	-1.29571	0.19754	-0.192196	-0.6149	-0.816232	-1.06516	1.278	-2.06653	0.112534	0.111135	0.112067	0.579452	0.60138	0.904019	-1.85559	0.700323	1.32913	-0.929011	1.18623	0.564836	-2.41632
FAM35A	0.409215	0.453975	-0.0608994	-0.505624	0.925726	-0.224617	-1.18338	0.486613	0.351979	1.85344	0.447317	-0.164798	-1.25537	0.70203	1.21894	0.990593	2.03477	1.00528	-0.300025	1.0061	0.987369	0.485272	0.64449	0.74167	0.58584	0.0404225	0.136833	-0.555375	-0.228693	-0.254757	0.190709	0.28107	0.619943	0.32084	0.731512	0.0822965	0.512379	-0.102634	0.143726	0.669446	0.89584	-1.57331	0.397423	0.813263	0.182836	1.55169	0.569136	0.596185	0.00472081
COG3	0.0932005	1.58982	0.527816	-0.24871	1.5409	1.52554	-0.56923	0.163395	0.511722	0.622142	1.51546	1.08264	-0.0857506	-0.0333394	1.40011	-0.136567	0.712951	-0.703798	-0.370529	0.543776	-0.0493886	1.20337	0.281806	2.1641	-0.048638	-0.421562	0.27218	-2.14663	-0.861529	-0.0711905	0.586924	0.136575	1.38902	-0.101142	-0.681352	-3.26517	1.80969	1.16881	0.789714	1.83633	0.728181	0.238225	0.960795	1.59569	1.68499	0.664635	0.998394	1.4418	-0.251782
REV3L	-0.699017	-0.887689	0.51835	0.264623	-0.158604	-0.288597	0.559504	0.216448	0.27487	0.427316	0.0323555	0.834518	-0.108458	-0.31368	1.08346	0.553913	1.65805	-0.975752	0.139867	1.56742	0.105239	0.232092	0.0151717	-0.0216899	-0.313292	-0.578672	-0.392523	-0.947841	-0.0487773	-0.625549	0.419254	-0.0601459	0.362786	0.524924	-0.26155	-0.596551	-0.372344	-0.0358262	0.337163	1.36479	-0.58566	0.0672338	-0.885782	1.28434	-0.959351	-0.618839	-0.109596	0.400233	0.252724
SRSF6	0.00790319	-1.28305	-0.865377	-0.173061	0.727554	0.436315	-0.270827	-1.05037	-0.882607	0.219322	-0.270368	-0.913173	-1.15243	-0.626153	0.542392	-0.970525	0.652403	-0.449776	-0.112518	0.431615	-0.328602	-0.0222845	0.523793	-0.0307219	-0.161447	0.930847	-0.568991	-0.469958	0.257304	-0.844849	-0.130012	-1.17782	0.143271	0.537621	0.48948	-1.02301	-0.349495	-0.578936	0.188075	0.461564	-0.526316	1.25345	-0.533854	2.13749	-0.880102	1.21908	-0.34711	1.26691	0.0577241
PDSS2	-0.0829347	0.254003	-0.0686485	2.04778	0.282846	1.28015	-0.989095	-0.635113	-0.0332906	0.259629	-3.51348	-0.245515	-0.20111	-0.393494	1.23252	-0.504486	1.25357	2.07938	-0.0943656	0.277172	0.714522	-0.669505	1.06641	0.166048	0.738783	0.551247	-0.309061	-1.9349	0.918034	1.26949	0.672424	-0.99786	0.391396	1.08421	-3.38381	-0.315563	1.15738	0.182257	-0.311858	-0.159768	0.434282	0.346007	-0.02207	-0.166815	0.81477	0.377154	0.128166	2.0139	0.507115
CDC25B	-0.377031	-0.406642	-5.29183	-0.130725	0.083833	-0.700419	1.25977	0.398467	0.271263	-0.582101	-0.0242855	0.333774	-0.453161	0.0609573	1.08415	0.598538	-0.651105	-0.0222233	1.25242	-0.223258	-0.331793	0.356633	-0.521678	-0.49923	0.338133	-0.36496	0.207586	-0.465761	-0.517443	-0.0237308	-0.277498	-0.361909	-1.04846	0.152168	0.228764	0.709786	-0.607033	-0.0329512	0.779969	0.308349	0.371821	-0.381649	-0.0529869	1.06138	-0.404269	-0.409934	-0.405383	-0.212689	-0.19814
BARD1	4.70922	0.78244	-0.537062	-3.15998	1.6185	1.88415	-0.946721	0.905609	-0.0943864	-1.80681	0.409513	1.60893	-0.801101	1.49702	0.0631351	0.379105	0.631958	0.403211	0.0288841	-1.04305	1.55635	-1.1984	0.762707	-0.476146	0.773941	-0.139452	3.85237	-2.69425	-1.31882	0.198659	-0.337598	-3.83942	0.942126	-2.8814	-0.322128	-1.59562	-0.639408	1.06718	-2.10436	0.903931	1.92308	-3.11468	0.359533	0.577123	1.13078	1.66673	0.515032	2.00837	-0.96773
CTC1	1.14311	-0.421005	-0.507925	-3.66442	0.665026	0.189992	-0.217127	-1.42757	-1.12766	0.16292	0.824233	0.714959	0.357293	-1.92542	1.03983	0.139852	0.409944	-1.65175	-0.251408	-2.77508	1.01366	1.42726	0.732761	1.17897	0.84013	-0.262191	0.028419	1.06299	-1.44487	0.158327	-0.148471	-2.00303	0.792784	0.816783	-1.612	0.54852	0.875082	-0.609421	-0.245671	-0.69041	1.0111	-2.04287	-1.48551	0.514763	-0.108132	1.29722	1.07947	-0.252227	-0.781619
USP22	0.445639	-0.622113	1.09568	-0.0417334	-1.23378	0.261539	-0.453542	-0.0836563	-1.28147	-0.125921	-0.160394	-1.85916	0.00993881	-0.426253	-0.783256	-0.704002	0.931998	-0.0497327	-0.354722	-0.978311	0.056234	-1.25553	0.902108	-0.24694	-0.60437	0.248061	-1.35999	-0.649443	-0.94675	0.384724	0.318295	0.0846871	0.247221	0.141347	-0.588647	0.141966	-0.260304	-0.42456	-0.927073	0.480164	-0.446685	-1.22833	-1.04338	0.561408	0.587926	1.49375	0.130318	1.31537	0.877586
BOLA3	-0.121103	-0.410558	-0.761329	0.296177	1.12463	-0.0889897	0.49501	-1.1665	1.69167	2.75171	-2.03397	-1.04631	0.241303	-0.376263	0.769816	0.00703999	1.32462	-0.0462886	-0.238874	-1.2708	-0.0519427	0.26164	0.356643	0.806668	0.554284	0.688325	0.077819	1.59548	0.397982	0.445338	0.805345	0.742496	1.18504	0.942521	-1.74696	0.333919	1.19101	0.766059	-0.264598	-0.427382	0.0901741	1.26608	0.90232	0.745782	0.942935	0.88683	0.514482	1.54439	2.45122
ARID2	-0.35885	-2.81496	0.295082	0.713825	3.18359	-0.775232	2.57984	-1.38907	-0.947021	-0.567291	-1.19101	0.0928536	-1.36981	-0.878716	0.656046	-1.69797	0.25509	-1.55637	-0.0418207	-1.82348	2.48939	0.678872	0.0837929	0.771073	0.317117	-1.15207	-0.0422462	-0.605052	-0.365098	-1.51665	0.0735241	-0.673385	2.57982	1.20461	-2.18222	-0.461078	0.843871	1.54162	-0.987297	0.0754694	-0.355006	-2.71566	0.688292	2.06493	-0.179858	-1.11884	0.600286	4.01882	2.572
STAT5B	0.0532209	1.20363	0.524962	0.723405	-1.10904	-0.281536	0.149494	0.734574	-2.17167	-0.468186	1.18996	-0.155498	-0.305069	-2.2345	-1.21526	0.428206	0.139583	-0.0735158	0.380107	-1.56457	1.01354	0.147412	0.37123	-1.10472	-0.621809	0.975061	-0.160087	-1.15975	0.190355	-0.340924	-1.52309	0.725216	0.260913	-0.720005	-0.159377	-2.9987	0.56742	0.153115	0.279941	0.227926	-0.503691	-0.340426	0.197599	-0.319786	-1.84278	1.03545	-0.721687	-0.165739	3.41308
BPTF	1.0497	0.839668	1.28504	0.693074	1.99368	2.32719	2.62133	0.714902	-0.133572	0.394388	1.28523	1.95493	1.14472	0.36832	0.917197	1.2486	0.133352	-0.700251	-0.23263	-1.14671	0.508916	1.11785	-0.00370229	0.335357	-0.513428	-2.03839	0.516762	2.09585	0.809367	0.420121	0.133847	0.31913	-0.896246	1.99103	-1.03468	0.38729	1.50332	0.415587	1.71105	2.51964	-0.168381	2.95014	1.46644	2.39703	-0.895676	0.81605	1.23665	0.449934	2.0668
UPF2	-1.15338	-4.40588	-0.560154	-2.60731	0.669306	-2.51896	1.71466	-1.39845	2.58673	-0.0447928	-0.398649	0.207622	0.0777598	-0.890836	1.44814	-1.26419	1.9229	-4.37716	0.441683	0.360878	2.08927	-3.57792	1.16218	1.59358	-0.206894	-1.88795	0.974442	0.965646	-0.544266	-1.56978	2.48948	1.06619	2.92663	-0.418912	0.400206	1.33876	1.68005	2.09836	-0.947906	0.0965684	-0.798215	-0.743232	0.123318	-0.591958	0.39056	-0.547954	3.66044	1.58155	1.19164
ICT1	-0.372488	-0.641288	-1.31201	-1.38108	0.512374	-3.60665	-0.982743	-1.57958	1.78348	1.80222	-4.09649	-2.07738	0.0886519	-1.92544	-1.51232	0.166288	-0.316827	-1.41277	-0.439362	-0.366108	1.84689	-0.195268	-1.36466	-1.95457	0.134289	-0.00482048	-1.18553	0.150319	-1.25079	0.241215	0.931484	-2.05051	-0.153925	-0.343569	-1.52958	1.56411	1.0801	-0.476185	-0.0788854	-1.91929	-1.13823	0.0208406	-0.347998	-0.00373058	-0.311135	0.94951	-0.368167	0.536131	0.989371
VPS29	0.432713	-2.2232	0.836223	-1.12324	-3.91822	-0.18247	-0.179318	-1.89367	-4.33652	-1.89024	1.66306	-3.66655	-1.67686	-2.88479	-7.11065	1.14412	-0.279198	0.266762	-1.0666	-2.16561	-1.47435	-1.80762	-4.51038	-7.66693	-1.21437	1.81234	-1.94395	-6.07716	-1.51855	2.54636	-2.0742	-0.22481	-1.57361	-2.2833	3.16021	-1.97453	-3.68187	-0.819425	-2.54769	0.0462301	-1.5465	-4.85141	-1.49056	-1.93152	-4.70581	-1.22613	-2.76596	-6.48831	-2.59665
KIAA1524	-2.18858	-0.475292	1.13433	-2.15673	-0.449201	1.21693	0.902146	1.67938	0.178954	0.458913	1.19822	0.527068	0.0746393	-0.531272	-0.775138	0.0542252	0.795078	-0.475627	0.920099	-2.2178	0.364833	-0.083849	-0.0151688	-0.0222393	-0.487736	-0.0616377	-3.11917	1.06703	-3.34432	-0.526315	0.1866	-4.00077	-0.188423	-1.48611	0.784332	0.680213	0.756563	0.422649	-0.71242	-0.105426	-0.803879	-0.121779	0.363534	0.319578	-0.178281	-0.135723	-3.03786	0.221717	-0.54554
METTL17	-0.900162	-2.36321	-0.753637	-0.6328	-0.191497	-3.32526	-0.200152	-1.60987	-0.453969	1.28694	-2.45408	-2.39603	-0.54592	-1.54104	-0.568506	-0.326089	0.317447	-0.946028	1.25993	-1.26204	0.675154	-0.717426	-1.45521	-1.80045	1.22704	-0.312765	-0.403697	-2.57711	-0.833211	-0.641344	-0.432294	-1.21611	-1.0063	-0.608465	-1.35299	-2.73783	-1.13577	-0.610453	-1.67384	-2.37634	-1.02799	-1.33336	-0.200023	-0.14387	-1.70185	-0.153442	-1.63167	0.463654	-0.303922
ANKRD52	-0.387164	1.04756	0.0236468	0.584511	-1.65978	0.20633	-0.895845	1.13516	-0.539369	0.241081	0.615823	0.245347	0.0543961	0.60136	-0.899323	-0.922781	-0.560893	1.12518	0.606719	0.0684963	0.0303175	-0.405932	-1.58662	-0.319668	-0.863601	-0.753511	-0.18072	-0.895486	0.660168	-1.44056	-0.74698	-0.159981	-1.25613	-2.26474	-0.576542	-0.719868	-0.549136	-0.196163	0.108545	-0.36811	-0.200791	-0.623024	0.165627	1.29239	0.846377	1.24164	-0.802654	1.71548	-0.139986
SEC31B	-0.0974549	0.90306	0.585891	1.33982	1.18519	1.33962	-1.0247	-1.05443	-0.732129	0.357402	-2.74706	-1.37908	-0.240253	-0.175761	1.31897	-0.331337	0.542602	0.875583	0.763976	0.145844	0.404298	0.250083	-1.3729	-3.0708	0.553723	-0.626311	0.209407	1.14546	-0.0620831	-1.22681	0.884302	-0.171383	-1.08363	1.52044	-1.27512	0.533658	1.69409	1.04825	-0.365934	0.0141214	0.283728	0.608094	0.88937	1.23651	0.994311	0.997515	-0.740779	0.746042	0.550629
SUCLG1	-0.35298	-0.159042	-0.570673	-0.377612	-0.510749	1.03848	-0.119526	0.0364157	1.53315	1.04583	-6.59935	-1.1778	-0.0954683	-0.492105	-0.118575	-0.325975	-0.170809	0.53922	-0.642713	-0.730243	0.0399199	0.0577651	-1.67852	-4.00331	-1.52742	-14.6927	0.161548	-1.29341	1.02561	-11.7296	0.0885468	1.0752	-0.445354	-2.83328	0.3053	0.608563	-0.183185	-1.43317	-1.03054	-0.0973428	-0.985645	0.223328	-0.244122	-1.9795	0.755072	0.642029	-0.00347612	1.2139	-1.62159
TAF3	0.198597	-0.606255	-0.462014	1.08511	0.910289	0.335145	0.369865	0.775695	-0.157538	-0.136819	-1.07551	1.81884	-2.23106	-0.0316295	1.86317	0.541519	-0.187751	0.213406	-0.423779	-0.392494	-1.48277	0.099444	-0.443581	-0.544574	-1.22581	-0.243716	0.792128	-0.472555	-0.302221	1.35066	1.15356	-0.312959	1.21983	0.106009	0.768859	-1.60296	0.668097	-0.238378	0.559626	1.89516	-1.38095	1.18259	0.335918	0.465447	-1.75146	0.139737	-1.06694	1.49862	0.843123
HCN4	1.02678	-0.500801	0.426375	0.628305	1.27428	0.677392	0.949959	0.581819	-0.46456	0.56805	0.282388	0.358828	-0.720327	0.437275	-0.0448457	0.0385355	2.55902	-0.279154	0.133886	-0.851595	0.343321	-0.744972	0.0696286	1.22296	-0.508855	0.654127	-0.199839	-1.85206	0.338338	0.821918	-0.0278879	-1.17076	1.90525	-0.135633	0.51486	-0.274774	0.595564	0.441764	-0.653223	0.965248	-0.0108215	-0.339136	1.04953	1.13938	-1.23305	1.73211	1.51544	-0.409082	0.460716
USP37	1.24016	0.99432	1.98103	-4.84997	0.536172	0.972502	0.491124	-0.231023	-0.994461	-1.40186	1.37734	-0.0105636	-1.34796	2.66245	0.95395	0.550475	0.931925	-0.895931	-0.205541	0.336727	-0.00779299	1.53732	-0.434577	1.04699	1.34329	-0.955701	0.139006	-0.768863	-0.562255	0.234887	-0.116707	-0.417224	0.243646	-0.917071	-0.0936155	-1.8203	1.5312	0.43681	1.14118	0.630088	1.36914	-1.59894	1.66176	0.524483	0.447952	0.503397	1.05274	-0.119446	-1.72138
R3HDM1	-0.216526	0.440477	0.100655	-0.742483	0.225872	1.37963	-0.0377148	0.279391	-2.99991	0.0831209	1.15512	0.0253216	-0.631219	0.572856	1.56211	0.324176	0.675166	-0.784139	0.280861	0.181057	-0.677032	0.624601	0.290336	-0.254229	-0.0475421	0.512858	-0.731105	-0.276571	-0.791861	0.811391	-0.884709	-0.00903228	1.67633	-1.38918	1.31494	-0.939007	-0.140118	-0.106766	-0.00389567	0.963847	0.357005	-0.308535	0.664585	0.969809	-0.704631	2.20769	1.39394	1.16345	0.586467
LEO1	-2.79479	-3.57612	-0.724443	-3.61683	-4.52222	-0.584851	-3.5656	0.131993	1.0441	1.17301	-0.935342	-5.01091	-6.34019	-2.44891	-5.42326	-2.25715	-2.2805	-3.65519	-0.288927	-3.51703	-0.240648	-6.98557	-1.93298	-2.95325	-0.828079	-1.86339	-3.37809	-3.13226	-1.33434	-4.10737	0.610467	-0.555788	-2.08716	-3.05438	0.659463	2.3713	-4.4975	-2.20338	-1.93477	-2.51944	-1.53663	-7.09433	-2.69475	-2.4123	0.565917	2.79553	-3.07881	-1.40024	-1.98797
FLCN	1.12834	2.56166	0.349295	0.950689	1.48262	0.454969	-1.10297	-0.0818129	-0.36081	0.39688	1.26097	0.689379	0.617277	1.07422	1.57546	-0.00604504	1.22241	0.810132	0.761233	-0.135815	0.762147	0.34747	1.38923	1.20907	0.777582	0.382259	0.352633	0.850249	0.743595	0.0813963	0.585062	1.40847	1.20037	0.316483	0.679969	0.0904286	1.45416	1.03278	0.737606	0.997403	0.389833	0.885476	-0.501371	-0.206396	0.529242	0.214743	0.0695482	0.548172	0.390017
MAPKAP1	1.38035	2.42807	0.478252	0.361856	-0.121113	0.158499	-0.524239	0.96215	1.23472	-1.81399	1.1348	0.725641	0.756225	-0.0628968	-0.789364	1.39446	0.178362	-0.429918	0.450575	-0.0420459	0.323043	-0.882196	-2.60525	-0.959891	-0.206709	-0.228825	-0.21273	-0.340871	1.02804	0.465988	0.287573	0.454455	0.900945	-0.566576	2.24682	-2.30682	-0.475343	0.168289	0.222328	1.19986	-0.281629	-0.611098	-0.680562	-0.0642842	-1.68569	-0.157163	-0.0133825	0.608473	3.23569
PDHA1	1.045	-0.521708	0.640292	-1.34272	0.810819	-0.929538	0.544496	0.177311	-0.397266	0.430643	1.26781	1.01844	-1.18098	-0.526304	-2.18456	0.784628	1.25661	0.250785	-0.482671	-0.495899	-0.233358	0.049192	-0.414617	1.79132	-0.779585	-1.20369	-0.477566	-0.668757	-0.878119	-1.02285	0.598492	0.168693	0.170261	-1.16282	1.79935	-2.46456	-0.0241441	0.489783	0.843558	1.67621	-0.326044	0.19872	-0.709734	-0.392451	-1.54648	1.80366	-1.65886	-0.584094	2.72865
SFXN1	-1.24169	-0.507634	0.434609	0.90078	0.416147	-0.593775	2.44198	-1.19732	0.336508	1.89383	0.190045	0.686452	-0.791886	1.40406	0.819706	-0.550647	-0.822756	0.801178	-0.19058	-0.875264	-0.2312	-1.48539	-0.034507	-1.23845	-0.153385	-0.45525	-1.05185	-1.8808	-0.809535	-1.32422	-0.71461	-0.0240729	0.314156	0.529571	0.720842	-0.408533	-1.18834	-0.333039	-0.247762	-0.428397	-0.640694	-0.764329	-1.0198	-0.0200012	-0.300655	0.623029	-0.712282	1.34581	0.927729
ZNF574	-0.897279	-0.745813	-0.448306	0.199864	-2.78072	-1.26982	-2.3955	0.289982	-8.64498	2.45084	1.10291	-2.80227	-0.146426	-1.94623	-4.96881	-0.954051	-0.997918	-2.77691	1.10618	-1.90528	0.469911	0.478609	-1.14101	-2.71289	-0.351044	-1.16105	-2.68589	-0.104207	-0.205386	-0.548719	-3.54733	-0.799354	-1.32831	1.61722	1.53797	-0.647509	-0.119045	-2.20947	-2.38446	1.87907	-0.811468	7.14876	-5.02697	-2.05566	-9.08202	1.82706	-2.01913	-0.938916	-4.45987
MINOS1	0.617919	0.0026139	0.192616	-0.285373	-1.41545	-0.625398	-0.129361	-0.718267	1.43395	-1.6222	-2.3126	-2.00525	-2.0353	-0.463626	-1.70635	-3.06663	-0.110342	-2.3562	-1.15162	-1.62942	0.493383	-2.60753	-0.254897	1.44587	1.61323	-0.100815	-0.469323	-1.44238	-0.187081	-0.925767	0.138873	-0.20936	-1.04184	-1.09409	0.661865	0.950738	0.0624534	-0.732044	0.72737	-1.92313	-1.99767	1.87104	0.743573	-0.708776	-2.76827	0.584706	0.830902	0.88433	-0.428971
BRCA2	-0.544255	1.21309	-0.41249	-0.271167	-0.109274	1.93332	-0.150616	-0.37837	-1.18411	-0.458916	0.757633	0.165906	-0.290762	0.549864	0.473906	0.0833113	0.315312	0.923995	0.0779873	0.127546	1.4406	-0.883715	0.23294	1.19804	-0.153188	-0.162039	-0.623839	-0.885815	-1.1172	0.687597	-0.298668	-3.07064	0.152151	0.292485	0.392351	-1.27398	-0.872397	0.169736	-1.81013	0.919807	-0.33576	-0.479777	0.379824	1.22192	0.227986	0.927709	0.89863	0.888169	-0.865821
CENPM	1.53944	1.54552	1.75325	2.65677	1.33071	1.84072	-1.46988	0.0552059	-0.763021	0.0671599	0.560171	1.4821	-3.65716	1.33454	2.24318	0.0390103	0.315305	0.249295	0.520497	0.0426173	1.15281	-0.467032	0.62196	1.22371	1.81026	-3.32893	0.816195	-2.0525	0.377491	-0.68478	0.672763	-0.398342	-0.253486	0.398804	-0.727239	-3.14954	2.61261	1.7179	1.94432	-1.1013	-0.0854102	-2.27077	2.52169	1.4095	1.71483	0.647325	0.695369	1.17367	-1.24896
HK2	-0.319947	-0.677808	0.107187	0.183542	1.58109	0.431405	0.628396	0.386052	-0.189292	-6.01587	1.94106	-0.165177	0.356472	0.188406	2.31967	-0.430228	2.51436	-0.866893	0.540576	2.51064	1.05746	-0.314426	0.425798	0.273959	-0.112136	0.743995	0.667129	1.28542	-0.145442	0.486057	0.284717	0.504852	1.14723	-0.497406	0.0630152	0.750719	0.396668	0.442668	0.539889	0.681888	0.267756	1.1266	0.962334	1.07221	1.32186	-2.5459	1.46372	2.86564	1.47643
WRN	1.23463	-0.652456	0.275085	0.818318	1.12046	-0.638353	0.651851	-0.225979	1.4094	0.598038	0.222486	0.907194	-0.330558	-0.0112981	1.43609	0.807274	1.85512	-1.40357	0.800349	1.84251	0.818597	0.624383	0.26197	1.95817	0.753778	-0.168158	1.23762	-0.116835	0.270768	0.110125	0.5463	0.614249	-0.0295023	-0.757406	-0.00566428	0.45305	0.400979	0.859576	0.318316	1.83633	-0.219983	-0.442443	0.374737	2.54737	0.0105693	2.92431	0.777072	1.46779	0.674949
C11orf82	0.190573	-2.12344	0.317447	-0.331048	0.351995	-1.13002	-0.123013	0.165546	0.169081	1.10345	0.583997	0.580356	-0.535453	1.74785	-1.5122	0.772852	1.34006	-0.307857	0.848605	-1.58171	0.326225	0.389685	1.29239	0.0827471	0.222469	-0.272301	-0.544493	1.20177	0.0476356	0.0293117	0.463771	-2.46347	1.18812	0.693683	0.413473	0.46273	-0.213291	0.291362	0.601639	0.240086	-0.631513	0.83187	0.955078	-1.30624	-0.0596722	1.27331	0.106177	0.0678012	0.814463
SEC22B	0.778686	2.30916	-0.202959	1.39494	0.0651267	1.95908	1.21734	-0.576358	1.77333	0.799042	2.26941	0.654213	1.33675	2.58318	0.703883	0.474111	0.352837	-2.67771	-0.0961601	0.916493	0.0246461	0.260912	0.0490397	1.85674	0.41802	-0.18959	0.132515	-1.6763	0.610384	-1.30961	0.777123	0.55958	0.756298	-0.999694	0.756518	-0.53856	1.63423	-0.0430976	-0.0545689	1.66349	0.21403	-0.175093	0.0657378	1.57009	-0.598333	1.51369	2.32607	1.60011	-0.148374
TIPIN	-1.34998	2.57004	0.463419	-1.55591	1.28671	0.89242	-0.532985	-0.196465	-0.671453	-0.114277	1.5359	0.651292	0.90949	0.00824424	0.0166756	1.15809	-1.99727	0.990946	1.18579	-2.29456	0.676546	1.64127	1.06054	0.195329	0.536904	0.878296	-1.52122	-4.41889	-1.14601	0.541592	-2.13266	-0.935762	0.818511	1.37578	0.651318	-1.13142	0.564392	-0.244595	-0.908098	1.7212	-0.70729	-1.43469	-0.0900037	0.99945	0.0420589	0.101463	0.449681	-0.672328	-0.560341
UBR4	1.62872	-1.1172	0.0861363	-1.90439	1.56007	-2.08482	1.95255	0.000421676	1.36475	0.460106	0.360016	1.51856	0.791932	-1.81329	1.074	-0.83651	2.50628	-4.45401	0.138257	-0.394469	1.45095	0.337225	0.121971	1.90522	0.635723	1.52786	1.33274	-2.59267	0.715864	1.19499	1.35444	1.97422	1.24149	-1.03337	-1.05837	-1.1764	1.01758	0.318091	0.110787	1.01456	0.545046	2.77189	0.689492	2.45141	-0.57345	-1.19593	0.810422	0.80947	4.99316
PTPN1	-0.0870169	1.45147	-1.61148	-2.28859	-1.22595	2.44695	-0.734677	0.0778851	2.13888	0.13237	-1.22538	3.18237	-4.93874	0.480394	1.72104	-0.804295	2.58116	-3.60864	-1.03811	-0.980724	1.29508	-2.54501	7.26866	2.30758	-0.324332	-1.22577	0.0243242	2.87443	-0.592074	-1.31202	2.3113	-1.86114	0.681489	-0.177788	-1.1604	3.27959	2.29085	1.25171	-0.944222	-0.0522778	-0.367799	2.93013	0.283449	1.99671	1.92148	-0.170151	2.22667	1.2483	-4.11651
PBRM1	0.101601	-1.37191	-0.1008	0.109224	0.256542	-2.208	0.16146	-0.323591	-0.588397	-2.15181	0.167746	-0.977088	0.0403469	0.0579096	2.10941	-0.0523113	-0.184093	-0.382774	-0.154039	-1.7426	-0.175734	0.460486	0.127079	-0.461056	0.409314	-0.839453	-0.125414	1.23715	0.204822	-0.18756	-0.764756	0.337078	-2.44879	-0.136919	-0.364659	-1.15664	0.86901	0.411458	0.938379	-0.495905	-0.415479	-0.563369	0.457203	0.401334	0.421911	-0.727932	-1.01663	1.98462	0.959642
CPSF7	0.748982	0.575458	0.235969	0.402699	0.243011	0.0859998	-0.474494	0.533598	-0.0314847	1.37553	0.855615	1.99504	-0.0248874	0.923915	0.790469	-0.283027	1.86079	-0.613715	0.870805	1.16573	1.85782	0.189339	0.489499	0.402364	-0.208549	-0.679828	-0.185303	-1.54312	0.406976	-1.05428	0.200157	-0.643402	1.48125	-0.34472	0.321935	0.517581	0.711337	0.483035	0.169233	1.4437	0.645927	1.81018	0.724421	-0.00425775	-1.07286	2.3835	-0.177302	0.917688	-0.642776
WRAP53	-0.0998969	2.11962	0.965259	-0.422052	-0.142144	0.895308	0.28543	0.651269	-0.415342	0.0186589	0.90631	0.656082	0.846362	0.151936	-1.11365	-2.28593	-1.45642	1.19286	-0.95814	-1.776	-0.114177	-0.635983	1.13076	0.418927	0.66014	-0.161119	-0.546622	0.138112	-0.679229	-0.419624	0.666513	-0.976234	0.782536	-1.1667	0.477929	0.691919	1.05299	0.249977	-0.61457	0.172441	0.63551	1.8778	-0.118293	0.758944	-0.23439	0.475345	-0.294684	0.794973	0.545813
AURKA	0.275854	0.662193	0.339592	1.0252	1.48876	0.689343	0.954021	0.0821154	-1.10018	0.576056	0.901554	1.8913	0.254353	2.51189	1.76012	1.05176	0.959831	1.45551	0.813897	-0.100073	0.8576	1.61136	0.962525	0.996063	1.10544	1.52706	1.61982	0.59308	0.809799	0.997626	-0.205219	1.658	1.44427	0.459375	-1.20128	-1.01608	1.27629	0.7395	0.360509	1.38739	0.99583	-0.300713	0.0095733	0.86627	-0.18712	1.00119	1.08456	1.15732	-0.531759
IVNS1ABP	1.25184	0.818755	1.2076	0.0161278	1.83036	-0.191315	-0.644555	-0.403119	-0.415776	0.96989	0.681945	0.853832	-0.0988032	-0.467721	0.68419	1.45844	0.97401	-0.988249	0.210286	-0.428892	-0.0316215	0.541577	-1.53658	0.77695	0.545509	-0.333139	0.329131	-1.37398	-0.899995	-1.01807	-0.132424	-1.67492	0.498234	-1.52223	0.241848	-1.64953	-0.49136	-0.578454	0.747404	1.25534	-0.172571	-1.50704	0.757731	1.68135	-0.909478	1.19246	-0.296598	1.08657	0.9397
FBXO5	0.240106	0.360609	0.0501038	-0.875926	1.73768	-0.310873	0.801671	0.508555	-0.410047	0.146821	1.36865	1.95496	0.626985	0.957772	1.10003	2.6164	1.47692	0.70993	0.264028	-0.145755	0.984496	2.4835	0.568913	1.95545	0.276775	0.851656	0.599121	1.85671	0.412199	0.995437	1.14248	0.502558	0.702858	-0.549244	-0.0590419	-0.125106	2.29821	0.365638	-0.0587542	1.4475	0.798797	0.387709	-0.174144	2.31812	-0.0703101	1.71931	1.2875	1.35554	0.650485
PPP1CC	1.43835	1.37945	0.681053	1.2457	1.05818	1.53106	0.384676	1.10899	0.515109	0.425677	1.08381	1.03002	-0.261994	1.39203	1.73236	0.564471	1.33485	-0.0669405	0.0775693	0.461713	0.594087	1.19501	0.574035	1.02442	-0.345158	-0.283868	1.00524	1.00161	-0.381853	-1.05345	0.459377	-0.250776	1.79166	0.29943	0.248973	-0.197475	0.552015	1.16729	0.436785	0.940109	-0.0584399	0.706152	-0.0385338	0.719636	0.932877	0.726862	0.857704	1.00751	-0.253355
RAD50	-2.20633	0.501748	0.666772	0.450089	0.25882	1.31093	-0.610253	0.0634654	-0.55602	-0.233075	-0.211112	1.81593	-0.739765	1.17127	-0.0213971	-2.18895	1.06267	-0.604756	-0.54877	-0.116516	-0.247882	-3.00872	-0.392058	-0.942827	0.618074	-2.2005	0.387675	0.407827	0.643696	-1.50277	0.206884	-0.091899	-0.066446	-1.00451	0.168389	-0.643794	1.05342	0.907841	-1.33879	0.217905	0.42334	-0.244526	-0.862674	-0.577111	1.20521	0.899773	0.324613	0.428167	-2.61255
STAG2	-2.13228	-0.319289	1.67314	0.0432496	-1.1907	0.64342	1.30759	0.842667	-0.284958	2.05385	0.999871	1.06768	-1.41094	0.466234	1.30189	-0.877762	1.50603	0.908221	0.503825	-0.131532	-2.57746	1.24891	-1.03139	2.41284	0.432288	0.0185199	0.0413331	0.929172	1.22545	0.134532	-0.0691846	0.0291872	-0.509815	-0.179023	-0.287253	-0.754	0.0678218	1.04038	1.26966	0.768006	0.659442	0.233857	0.356288	3.82617	0.325746	1.28397	0.78251	1.45543	1.08245
SRSF10	-0.447652	-0.18598	0.738898	0.741602	-2.78806	-1.96388	-2.71432	1.43863	0.640873	-0.310186	0.203262	-0.82504	-1.17182	-1.33129	-0.54272	0.616115	-0.464669	-0.652239	0.854409	-0.0530212	-0.818401	1.27841	-0.9487	-1.04515	0.308773	0.510717	-1.72851	-0.22775	-0.373715	0.426715	1.37105	1.82498	-1.38694	-2.0524	0.527182	2.74408	-0.398247	-0.6119	0.925715	-1.17035	1.11635	0.364459	1.10927	0.562633	0.928235	-1.54472	-0.35783	0.793053	-2.75149
ERH	1.89089	1.06557	1.23396	0.488091	0.780362	1.48029	0.241553	1.70493	-0.0418053	0.574448	-0.95269	2.13683	1.04717	-0.19038	1.44943	0.433955	0.967185	1.52104	-0.621655	0.323116	0.989181	0.506209	0.443001	1.52061	0.731247	-2.72254	0.0186283	0.352154	1.29943	0.201572	-0.278068	2.75446	0.666244	-1.03931	-1.43772	0.924188	1.3531	1.15874	2.51973	2.13376	0.0541442	-0.076433	0.97808	0.434982	0.413271	0.819122	1.0524	0.705363	-2.65401
ELAVL1	0.508096	2.67409	-0.210407	0.081342	0.472756	0.379994	-0.28395	1.06977	-0.779776	-3.25704	0.0134405	0.382596	-0.262262	-0.962276	-0.524553	-0.807073	-0.0527805	-1.66636	0.331095	0.177995	-1.0209	-0.848434	0.169007	-0.822883	-0.293723	-2.14945	0.652948	-0.78977	0.215015	-0.485063	0.50411	1.75816	1.72827	0.0181205	1.2971	-1.54654	-0.00832253	-0.0195544	0.112134	2.51524	0.0134429	1.16277	1.29319	-1.21396	-0.754212	1.53991	-0.447582	0.329429	-2.34067
FASTKD2	0.511193	-4.55098	-2.13978	-2.10111	-0.573	-3.79341	-0.805822	-1.69644	0.50875	0.546623	-2.98385	-3.36873	-0.0035303	-2.55514	-2.29524	-2.58533	-1.39206	-1.31716	-0.0996309	-1.13023	1.53459	0.947636	0.808419	-2.28148	0.223514	-0.47011	-0.887377	-1.191	0.0305516	-0.540641	0.559452	-0.690201	-1.24127	-0.69474	-3.999	2.25649	0.101203	-0.0503777	0.314203	-3.38979	0.0591873	1.08094	0.0561749	-0.324061	-0.108135	-0.844816	-0.686297	1.60387	0.959795
GLRX5	-0.72721	-0.659963	0.387848	0.0552785	2.60278	-1.44806	-0.518481	-0.772272	-0.756288	1.30951	-2.63905	-2.16012	1.16277	-0.85453	1.0959	-0.611307	0.108808	-0.463517	-0.774292	-0.667879	1.70004	0.840967	-0.567243	-1.71128	0.642187	-0.554046	0.858386	-0.413127	-0.376282	-0.46707	0.987842	0.118095	-0.29797	-1.26975	-0.129235	0.382192	1.68038	1.12291	-0.307318	-0.489465	0.789361	0.615751	0.12682	0.128095	-0.0963997	0.805099	1.67039	1.13312	0.64112
RBM17	2.11674	2.21236	1.7246	0.831941	1.12872	2.64032	-0.384991	1.90723	0.994114	-0.475687	0.848282	1.8191	0.355814	0.868199	0.23085	0.775071	1.35772	0.82539	-0.560325	1.87002	0.68259	-0.2953	-0.197417	0.321996	0.717569	-2.74065	1.87059	4.48066	0.871946	-1.35792	1.51848	1.98843	1.55117	0.742498	-0.828721	-1.10761	2.63904	0.859493	0.223168	0.906959	0.270005	0.462334	1.164	0.974506	0.771856	-0.103225	1.24373	0.989915	-0.113629
TRAIP	-0.786706	-0.407937	0.0348858	-2.8459	0.344887	-0.23562	0.945088	0.645159	-0.723023	0.173547	0.269478	-0.601644	-1.0604	-0.388388	-0.375202	0.112705	0.0915065	-0.211012	-0.34317	-0.599432	2.29732	-0.527237	0.181533	0.138518	0.386806	-1.00524	-1.72935	-0.415499	-0.478834	-0.456005	0.0562226	-1.87941	0.661287	-0.488131	0.590396	-0.787744	0.38634	0.406453	-0.40127	0.564281	-0.261088	0.143468	-1.04222	-0.778187	0.0803535	-0.613801	-1.20425	-0.161827	0.639223
KHSRP	1.03861	-2.20144	-0.931884	-0.765899	-1.99219	-4.68891	0.575609	-0.912311	1.62662	-1.96999	-0.193773	-3.2113	0.632233	-1.22537	-2.27089	0.6678	-3.33975	1.2643	0.557736	-2.6134	-2.93198	1.92546	-0.34542	-0.993725	0.155165	0.998858	-0.509127	-0.151394	-1.42359	1.00179	1.59165	-2.00057	-1.8566	-1.16895	-1.10862	-0.240067	0.123244	-0.108897	1.17144	-0.829654	-0.307967	1.73642	-0.0242244	-2.14883	1.55539	-0.371822	-1.16231	0.431627	0.85647
MEAF6	-1.04688	-3.58537	-0.756614	-1.89338	0.137444	-0.589613	0.879688	-1.16055	1.33609	-0.124507	1.08494	1.36723	-0.379033	-1.05417	-2.54688	-0.530771	0.0277401	-2.45761	-0.500129	-1.04133	1.55045	-1.41812	-0.0841066	1.09962	0.13185	-0.535618	-0.486779	-0.384711	-0.477054	-1.54494	2.39014	-0.343538	0.804392	1.83815	-1.46176	0.249246	2.04238	-0.815192	-0.202959	-0.403172	-1.15063	-0.876929	-0.630479	0.979146	0.197973	-0.836591	-0.315985	-2.36704	-1.3186
HCCS	1.79324	1.40495	0.342457	0.487707	-0.120814	0.704292	-0.0715478	-1.04452	1.07933	-4.16213	-5.18166	0.472845	-0.287172	-1.58199	-0.610202	0.176294	0.143315	-0.0419945	-0.662356	-0.981226	0.469832	-0.456258	-0.540606	-0.706251	1.91389	-0.50618	0.802443	-0.00741613	-0.165979	-0.13325	1.32881	0.0331959	-0.533308	0.0882827	-1.51487	-2.84312	0.46031	0.348594	-0.630875	-1.09959	-0.653766	0.396938	-0.162829	1.19184	0.386418	0.250725	0.646623	1.2443	2.14835
ATM	-0.323049	-1.61623	0.534308	0.320949	-0.613036	0.89388	1.33146	-0.227779	0.579586	0.466809	0.0748372	0.239287	-0.931976	-0.0734634	0.477149	-1.13346	0.281418	-2.86878	0.0872584	-0.221455	-0.552926	-0.00681865	0.151209	-0.191054	1.01315	0.416667	-1.52733	-0.340675	0.290619	0.278658	0.102517	-0.684969	-1.85438	0.865126	-0.791733	0.416705	0.455993	0.349679	0.726795	-0.130436	-0.670385	-0.484825	0.72996	-0.747228	0.885573	0.457418	0.498298	0.399552	-2.37365
DHX36	-0.901686	0.849222	-0.296781	-0.128741	0.237742	-0.530191	-1.28605	-0.0354163	-0.52357	-2.82365	-2.25419	-1.08955	0.283993	-0.368062	-0.264654	-0.438289	0.235898	0.382201	0.818933	1.97561	0.180496	-2.18766	0.851073	2.61257	-0.0730203	-1.18872	0.336659	-1.18476	0.359782	-0.213979	-0.39386	0.840196	1.25192	-0.997021	0.582718	-0.819249	0.965291	-0.240532	0.372426	0.503646	-0.864977	-2.82058	-0.325621	0.610449	0.589054	-1.61492	0.98651	-0.0717222	2.11941
RANBP3	-0.0305334	1.79891	0.283861	0.488037	-0.349949	-1.5071	-2.39129	1.98279	-1.38054	-0.248294	0.490088	0.571452	-0.24252	0.211981	-1.53024	1.22479	-0.301429	-2.09958	0.624822	-0.378639	0.31143	0.0864143	-0.23919	-0.243468	0.300354	0.0220469	0.162314	-1.05952	0.0586363	-0.887066	-0.102654	-1.60651	0.562189	-1.54893	0.541205	0.637373	-0.715988	1.09565	-0.0367451	1.39881	1.78063	-0.473892	0.487221	0.401837	-2.37911	-1.17618	0.120379	-0.5966	0.644428
RPA1	2.16278	0.769684	1.18383	0.287579	0.308234	0.790384	-0.400784	-0.136166	0.137498	0.25444	1.86521	1.45008	-2.17912	2.08669	1.66997	1.48645	0.470834	-0.445667	0.901111	-1.14726	0.271446	0.158507	1.07134	0.437289	1.21523	-0.681325	0.527581	-0.713387	-0.210964	-0.49487	0.781018	-1.473	-0.302955	-0.272827	0.10421	-1.59579	2.06438	0.220419	0.245854	1.30611	0.0719737	0.276153	0.770998	0.901285	0.622353	1.01838	0.147405	0.724314	-2.92995
SUPT16H	-0.124649	1.75896	1.09519	0.868628	2.03042	1.97385	-0.518471	-0.103138	-0.343882	-1.05886	1.67876	3.00032	-0.163928	-0.0821669	1.90273	0.366278	1.58346	1.5415	-0.347084	0.499475	1.17593	1.04274	1.02549	2.82718	-0.646954	-1.42733	1.32479	2.14265	0.56571	0.40185	0.660398	-0.0308406	1.16882	1.2587	-0.105155	-0.81295	2.7384	-0.514404	-0.845601	0.915077	-0.10051	-0.381206	0.700133	1.39905	-0.19033	0.357421	0.67432	0.329151	-0.616835
BORA	1.96465	1.63996	1.13566	1.96307	0.8558	2.20629	0.888579	0.652485	-1.09818	-0.908762	2.35536	2.09159	0.707802	-0.753035	0.397194	3.54114	0.770858	0.383124	-0.780064	1.0078	1.62338	0.561449	-0.348073	1.68749	1.34208	-0.842931	1.77553	0.568004	-0.696705	-1.14245	1.16906	-0.0591929	0.784223	1.5405	0.210805	-1.29666	3.5315	1.08993	0.796096	0.913938	1.20105	-1.05825	0.981402	1.48654	0.750466	-0.21611	2.5292	0.926545	-0.386135
MCTS1	0.781244	0.731201	0.071103	0.0890522	-1.06412	-6.52962	-1.81238	0.502583	-0.349367	1.09245	-0.107005	0.624947	-0.925281	0.498168	-2.13059	1.41918	0.259136	0.491951	0.706514	1.34195	-2.25157	-1.08777	-0.780665	0.0628032	-0.370885	0.0552285	-0.537188	-0.0853426	1.03426	-0.296712	0.00862571	-0.310789	-2.5166	1.34312	1.19858	1.99249	-0.0875692	0.748775	-0.0649572	-0.875867	-0.595389	1.22873	-0.222725	0.371324	0.607667	0.34189	-1.77796	0.795142	-1.80709
E2F8	-0.376075	-1.28314	-0.3485	0.0521057	-0.270382	-0.994361	-1.20846	-0.818191	-0.177965	1.07595	0.368649	-0.801807	-1.29645	1.00793	3.0064	-1.33887	0.253238	-1.78818	-0.728632	1.54258	-0.172455	-0.00081212	0.207029	0.37952	0.192852	-1.10414	-0.192552	-0.347222	1.2798	-1.41844	-0.214948	2.27311	1.07333	-1.9661	-0.65313	0.569394	-0.238901	0.700964	0.43568	0.769899	-0.524147	-0.0530938	0.837392	2.45777	-1.59655	0.533926	0.347581	0.925859	-1.10685
RBM42	-0.519774	1.78251	0.360657	-0.119839	1.50765	0.409692	-0.491639	0.865885	1.04247	1.41789	0.547781	2.41849	0.429933	0.947217	1.17388	-2.15126	-0.937497	0.97748	0.337532	-1.02	-0.226626	-0.125864	1.76483	1.09228	0.19446	-3.34673	-0.0742206	-0.394661	0.140184	0.0835225	1.28032	-2.29486	0.155726	-0.264967	-0.481622	-1.11209	1.14747	1.02933	-0.16232	0.712191	0.0637668	-0.35599	0.887629	-0.156834	1.56296	0.141356	-1.0461	1.8605	-0.247567
EPC2	1.39921	-0.949126	-0.269327	-1.46949	-0.137905	0.0711137	3.0247	-0.433301	2.07893	-0.56526	1.00795	-0.165909	0.47451	-1.57152	0.419478	0.570871	-0.472725	-2.60093	-0.185692	0.549722	-0.915112	-1.11961	-3.32945	-0.0652602	0.817919	1.937	-0.00993824	-0.884809	0.00535846	0.374203	0.511594	0.0791413	0.989218	1.95386	-3.11716	-0.243358	-0.0534941	-0.604452	0.192424	0.317473	0.266328	0.789546	0.574551	1.6562	0.452314	-0.458667	0.078544	-1.40973	-0.193426
NFE2L1	0.352426	0.657495	-0.0975727	0.648099	1.04885	-0.984152	-2.86692	-0.807145	0.444064	0.0959872	0.800023	1.78447	-0.765422	0.231412	0.856617	-0.592467	1.71164	-1.25884	1.16471	0.31524	-0.764582	1.28622	0.339298	-0.866628	-0.651106	-1.05954	0.700857	2.19187	0.574506	-0.538364	-0.138553	0.913873	-3.15274	-2.98781	-0.196804	0.869473	-1.65231	-0.274937	1.55355	0.407845	-2.70236	-0.614134	0.252286	0.13704	0.268631	0.237288	-0.880296	0.105846	-2.37934
LSM14A	0.876887	1.14987	0.382142	-0.297041	0.555846	1.20564	2.8838	-0.393009	-0.773586	-0.0870313	0.601366	0.754723	-0.681439	-0.229315	-0.535245	0.164803	1.54371	-0.336493	-0.914062	0.394906	-0.308069	0.404301	-0.657691	-0.234038	-0.374105	0.0660413	-0.456637	-1.52342	0.225273	-0.22058	-0.177226	0.260288	0.995747	0.143338	1.15845	-0.113152	0.0845142	0.21995	0.743646	1.21669	0.0827352	-0.856634	-0.296679	1.77101	0.0573516	0.332735	-1.2707	0.57479	1.92765
C19orf40	-0.712083	0.354519	-0.477369	-1.83665	-0.781096	0.245612	-0.757787	1.83452	0.296569	0.225759	0.432812	0.415389	1.03662	-0.291605	-0.988217	0.0800121	-1.1878	0.519608	0.634779	0.361582	-0.816715	0.303572	0.347571	-0.788294	-0.436813	-0.874424	-0.0622648	0.802976	1.01682	-0.515083	0.218966	2.19267	-0.958403	-0.179485	0.484484	-0.536535	-1.52698	0.865642	0.0455966	-0.0341529	0.40461	0.504949	-0.618527	0.269915	0.761725	-0.171952	-0.686745	-0.0109049	-0.505471
CCNC	1.25633	-0.561843	0.110168	-1.4466	-2.10537	-0.340518	2.20494	0.620969	-3.68312	1.52656	0.380177	-0.0431928	-0.743308	-4.4208	-1.14942	1.98443	1.40735	-2.98689	-0.273046	-0.790942	-0.329013	0.00385218	-3.27209	2.1449	-0.435475	0.720949	-0.306036	-0.17404	-1.45102	-0.990478	-0.206717	-0.320727	-0.0503688	-1.07181	3.11441	0.0849991	-0.291292	-1.20757	-0.146505	1.82121	0.0670654	-1.43555	0.815661	1.21831	-2.33711	0.527577	0.924356	-1.96714	0.767621
COQ2	-0.460479	0.744127	0.538081	0.71482	0.130785	0.202298	-0.347825	-0.553113	-0.262217	-1.09466	-2.79752	-0.96629	0.188921	0.672313	0.839285	0.0413258	0.931927	1.99303	-0.569094	-0.272701	0.624355	-1.337	-0.615269	-2.19159	0.0943491	-0.219946	0.475617	-1.28805	0.518118	-0.232444	1.04299	0.315935	-0.782266	0.693578	-1.01805	0.456573	1.81816	1.26387	-0.905442	-0.494722	0.226933	-0.436285	0.154514	-0.366458	0.271025	0.264369	-0.17477	1.63462	1.57236
HBS1L	0.0886267	3.73463	1.9294	0.402405	1.15995	1.05038	-1.69449	2.51607	1.68319	1.19924	1.76705	2.40008	0.0333229	0.828269	0.660924	0.356038	0.0487629	-1.13242	0.936956	0.522067	2.04048	1.64865	0.169519	0.200005	-0.335791	0.932216	0.658055	0.880999	0.718935	0.42465	0.640916	0.386219	-0.102226	0.0580628	0.308873	2.76817	0.452678	0.625302	8.86223	0.0898345	3.29272	1.19333	-0.431764	1.02636	1.62744	0.510807	0.245152	0.419306	-1.59154
NEDD8-MDP1	1.70086	-2.77634	0.362059	-0.0656741	3.55993	0.752259	3.64802	0.68389	2.7044	1.29881	0.546446	1.18471	-0.531725	2.89321	3.33863	-0.137008	2.29244	-1.23425	0.256781	1.91742	-1.49915	-1.05016	2.32905	4.00374	0.829239	-0.0918074	0.872478	1.49344	0.659223	0.262102	0.57536	-0.263024	3.64529	3.62605	0.557538	0.761477	1.87843	1.63361	0.475522	1.75478	-0.0178569	-0.457476	1.01726	3.38671	0.413627	2.13674	3.25029	2.16261	4.21585
POLA1	-1.13809	2.37741	1.20109	0.534658	1.33317	-0.589359	1.16297	0.183012	-0.359728	-0.932467	0.69874	2.69036	0.969055	-1.41142	1.6154	2.7496	0.95839	-1.29034	0.0957691	1.17437	0.770556	0.543703	0.373301	1.91859	-0.222407	0.740143	2.45727	2.06038	0.790803	0.0755973	0.035185	1.0671	2.499	-0.126389	0.483257	-0.429192	3.16118	0.452629	0.68597	1.08905	1.83457	-0.260691	1.95786	1.10741	0.464798	-0.43422	0.74957	0.766814	-0.834994
CCNA2	0.697287	-0.4249	-1.93211	-1.16945	0.647065	0.220084	1.12625	-1.29313	0.28927	1.49844	0.965992	0.147883	0.382452	-0.405244	3.58661	-0.360251	0.814434	-1.89593	-0.597003	-1.23795	-0.252125	-0.305394	-0.348327	1.31775	0.496934	-0.761642	-1.33623	0.343268	-0.484836	0.0791267	0.107255	-3.58279	0.869378	1.05955	-0.205911	-0.844498	-0.472917	0.260118	0.487002	0.783263	0.173996	-0.550918	0.025078	2.33171	0.451888	0.766443	0.0204546	0.456054	0.692275
FBXO42	-0.00221438	-3.44146	0.537831	1.36946	-1.36124	1.08601	2.59219	0.0986784	-0.250441	2.22361	-0.386947	0.854307	-0.480347	2.3961	-0.267898	-3.34298	-1.56472	-2.98279	0.225228	-2.01017	1.95988	-2.0265	-0.130297	-1.24958	1.28685	-1.24125	-1.5489	0.802889	-1.9179	-1.29879	-1.01271	-3.36481	-0.31011	1.5888	-1.64161	-1.04922	0.242345	-0.949621	0.492398	-0.707754	-0.236026	-0.261914	0.335433	-0.00504775	-2.3102	0.316499	-2.55759	-0.0329684	3.57666
IMPDH2	0.148295	1.46229	-0.610806	-0.089104	0.618807	-0.257224	0.702228	1.60468	0.0153226	-0.247195	-0.9302	1.34687	0.349322	0.358767	0.105384	1.25513	0.614199	0.76585	0.633912	1.61424	1.33396	0.665553	-0.481727	1.28473	-0.173801	-0.141042	-0.257199	0.813173	1.48635	-0.318927	-1.13127	1.00064	0.451724	1.85732	0.729375	-0.0306762	1.28353	0.411214	-0.0480852	0.91692	-0.341252	0.445026	0.51869	-0.0167056	1.19106	0.382377	0.00336344	-0.0852355	0.611977
ASF1A	2.24736	-3.695	0.979782	-0.442396	-2.97747	1.21035	1.00613	0.827153	-0.212619	1.59057	-0.253202	0.418233	-0.419486	-0.131996	0.183569	-0.296422	-1.1233	-2.8822	0.761827	0.303339	-2.6772	0.591095	0.756689	0.392156	-0.822257	-0.0140386	-0.654367	0.913201	0.327894	-0.852834	0.674962	-1.52559	-2.83284	-0.183312	1.70747	0.169905	-0.613807	-0.545863	-0.120608	-0.181691	-2.3986	-3.87961	0.498377	-0.891742	-1.8144	1.09116	-1.30992	-1.51457	0.25536
PITRM1	-0.945238	-0.61675	-0.136782	1.13788	0.515507	1.43748	-0.987683	-1.27859	-0.149242	1.21556	1.37681	1.04264	-0.798175	-0.280825	1.26867	0.347383	1.11386	1.42069	0.708015	-0.745271	1.42464	0.664946	0.885479	-1.84535	-0.164146	-0.881454	-0.437996	1.14671	0.174916	-0.687116	0.291355	-1.83163	1.14415	0.379771	-0.716767	0.569549	3.45616	0.25919	-2.02687	0.597913	-0.0236096	1.07089	0.539242	0.398998	2.52041	-0.590858	1.72588	0.861268	0.52033
CENPK	0.141659	0.433692	1.57839	0.89013	-0.323204	0.428324	-2.01637	0.257629	1.6643	0.518281	0.333685	0.425217	-1.45883	2.14166	-0.82314	-1.09715	-0.767951	-0.0759404	0.64079	-1.46884	0.384704	-0.977056	-1.4215	0.838666	1.0429	-1.81951	1.01245	-0.0939229	1.14753	-0.371656	-0.142074	0.535301	1.00207	-0.513909	-0.250876	-0.782379	-0.0110527	1.31207	1.13556	-0.00985617	0.772009	0.257461	0.0571306	0.614537	2.46182	1.01047	-0.31523	-0.924578	-1.47748
KPNB1	0.781902	0.460872	-0.297296	-0.340468	1.96969	1.50606	0.316975	0.85347	0.229445	1.09356	0.800854	2.58286	-2.91191	0.404456	0.422686	2.13766	1.61787	1.74673	-0.402012	-0.434064	-0.0380607	0.371631	0.272998	0.561271	-0.566518	1.13136	-0.250915	1.32891	0.938804	-1.15767	0.975916	0.668918	0.776651	0.89937	0.403984	-2.34758	1.08421	1.04497	0.468617	1.38708	-1.19701	-1.58331	0.0434003	0.919071	1.59762	-0.858692	1.67194	1.30759	-0.256969
SRPR	0.223207	1.25373	0.773698	0.220955	0.464769	1.74866	-0.364847	0.711174	-0.536765	1.28468	0.5712	1.08309	-0.648975	0.382038	1.15721	0.213562	2.06775	0.374285	0.296089	1.28923	-0.628636	-0.0930282	-0.190128	-0.327294	1.1482	0.270995	-0.308176	-0.350958	0.717518	0.128161	-0.20058	0.879765	1.4541	-1.13489	-0.835398	-1.87633	0.645373	-0.289812	0.493053	0.446536	-0.665209	-1.48604	0.617093	2.01701	-0.365079	1.49442	-0.600898	1.14017	0.838314
GPI	0.25786	-1.47258	-0.607202	0.414478	1.76731	-0.210574	0.265424	0.299254	-0.118383	-5.51131	2.09685	-0.00395702	0.360687	-0.00142774	1.7387	-1.35949	2.6228	0.209813	-0.106991	1.33651	1.88698	0.328025	1.12564	-0.812725	-0.500496	1.32887	0.570212	1.00399	0.382377	0.658696	-0.213884	0.765216	2.85261	-1.18534	0.656841	-0.00337183	-0.207085	0.227146	1.23885	1.30723	0.0781167	1.15719	0.200802	2.16714	0.566743	-2.71777	2.45647	2.69346	1.99939
DCTD	-0.255674	0.601019	0.359791	-1.27897	0.625815	-0.711692	0.939565	0.129523	-0.198646	0.658192	-0.801426	0.751796	1.20633	0.0402853	1.41407	0.415113	1.27408	-0.993904	-0.703242	1.01032	0.414846	0.159523	0.520009	-0.04304	-0.278247	1.31112	0.320715	-0.49394	0.247525	-0.987348	0.492654	0.916596	1.46554	0.172273	-0.42709	-1.34593	-1.20535	0.114242	0.239662	1.80784	-0.104032	0.378493	-0.0262634	0.88525	-1.3383	0.757116	0.319905	0.344826	1.41747
BRD8	-1.4161	-1.29403	-0.927871	-2.37871	-2.11175	-0.680026	-0.305916	0.977351	1.26187	-1.08534	-0.0498097	-1.77613	0.880654	-1.13029	-0.880272	0.0742679	-2.45455	-0.0386019	-0.523955	-1.86658	0.89459	0.473298	-1.52336	-0.664173	0.147455	1.30778	-1.43593	-1.65682	-1.55227	0.356006	0.396379	-2.04119	-0.285821	0.161383	-1.92358	-1.25485	-2.20453	-0.803521	-0.0754721	-1.57188	-1.05596	-4.70778	-1.69174	-1.48231	1.88396	-1.01565	1.20155	-2.10235	-0.696021
PET117	-1.61311	1.52147	1.07756	0.210582	-0.737969	-2.89724	-0.58693	-0.551544	-3.21842	1.2076	-3.48443	-0.671615	0.557677	0.316053	-0.846327	-0.0986292	0.456677	2.18311	-0.38744	-0.703785	0.314195	-0.996142	-0.99753	0.461327	-0.210479	-1.77515	-1.01323	-1.45687	-0.0695806	-1.26786	-1.02911	-0.215456	-1.63332	0.824833	-1.15149	-3.33452	0.417267	-0.127916	-0.0747445	-0.649975	0.764641	-1.62874	1.01725	-0.831776	1.29935	1.31398	-0.326665	0.521142	1.78365
PUM1	-0.135919	2.15085	0.873352	0.470925	-0.403978	-2.28319	0.177466	0.454133	-0.745378	-0.980186	0.515161	-0.0124278	0.763086	0.0244387	-1.72959	0.784511	-0.921749	1.91645	0.380662	-0.255983	0.565743	1.23412	-0.578153	0.867092	0.196264	0.269413	-0.053887	-1.24719	-0.272203	0.11791	-0.43376	0.104129	0.0785018	0.658885	-1.16379	0.0906426	0.700336	-0.648669	0.0053387	0.565419	-0.0786601	0.213422	-0.397938	0.947626	-1.28004	0.904244	1.21016	-1.30193	1.03205
TYMS	0.97302	0.936221	-0.34615	-1.95943	1.08136	1.6855	1.61979	0.383534	0.586083	2.00895	-0.20321	1.25066	-0.586881	-0.038543	1.37702	0.645423	2.28662	-0.970083	0.990077	1.23963	-0.25433	1.05492	0.803822	2.04156	1.18123	-1.73802	0.125524	-0.566851	-0.139724	-1.94916	0.837511	0.39797	0.648444	2.2683	0.0163855	0.71883	1.97003	0.719681	0.199395	1.80907	-0.39392	-1.14474	0.501309	2.12226	-0.022163	-0.144283	1.02228	1.18617	0.937426
PRPF39	-0.771588	0.913072	-0.812465	1.95302	1.51727	1.82896	-3.60316	1.18206	-0.142112	0.729203	-0.419124	-0.70116	-0.480225	-0.0382632	1.3361	0.439348	1.2357	-0.455211	0.05526	0.0668001	1.58901	-1.42541	1.13356	-1.15942	-0.576036	-0.636747	-1.27402	0.184621	0.503415	-0.970067	0.9211	-0.639217	-0.204234	0.043522	-0.610545	-0.37122	1.27326	0.655126	0.704264	-1.66982	1.329	3.34662	-2.75787	1.53009	-0.564548	-0.510935	2.29103	1.03701	-1.59324
BOD1L1	-1.81506	-0.374898	0.320086	-0.626105	0.39745	0.111773	0.814372	-1.8316	-1.13738	-2.06636	-1.68296	2.62612	-1.66208	2.4374	-2.33839	-3.39931	-2.73084	-2.56244	-0.479641	-2.15646	0.260468	-0.993246	0.193321	-0.0185401	0.618277	-4.20499	-1.92284	-2.06101	-1.7037	-2.52262	0.438638	-2.43521	-1.10327	-2.77312	1.53884	-0.114788	0.282979	0.605486	-1.9196	-0.32791	0.971959	-2.55439	-1.285	-1.02403	1.28464	1.68646	0.64151	0.38683	0.604254
DMAP1	1.18245	0.591382	-0.629566	-0.423898	-0.687124	1.73781	0.631592	2.08519	-0.0948714	-0.748673	1.3544	0.332552	2.37379	-0.0646261	-0.61223	-0.818158	-0.493159	-0.809935	0.188581	-0.379193	1.0938	-0.763049	-0.0341837	0.535118	0.849886	-0.699176	-0.460737	-0.882067	-0.245269	0.0474954	-0.130275	-0.499803	1.15058	0.52532	-4.36425	-1.38452	2.17988	0.792003	0.762166	-1.42946	-0.404893	0.922397	1.68635	1.54495	3.26298	0.826727	0.360532	-0.0610572	-0.429423
TMEM126B	-1.70076	-1.30123	-0.863279	0.829248	0.696929	-1.6183	0.888935	-1.91631	0.321839	1.45957	-4.56348	-2.07383	-1.00753	-0.966769	0.412757	-1.84391	0.899292	-0.118765	-1.08894	1.25419	0.373778	-0.671792	-1.17513	-0.750934	-0.983612	-1.47207	0.449801	-1.28074	-0.736886	-0.92959	-0.640446	-0.649354	-0.0749393	-0.180878	-1.95412	-0.0392463	-0.875444	1.75375	-0.529459	-1.37449	-0.894015	0.840588	-0.880171	2.11005	0.714243	1.18177	0.31045	0.761455	0.736281
WDR26	-0.709073	-0.453676	-0.373321	-0.0326084	-0.68037	-0.355165	0.841953	-0.226438	-1.07106	0.49081	-0.324074	0.207774	-0.625117	-0.606494	-0.910346	0.224734	-0.730193	-0.771796	-0.55177	0.117688	0.890712	-1.00873	-1.02432	-0.483989	-0.0234656	0.353576	-0.327686	-0.154439	-0.451402	-0.0534517	-0.202239	-0.145385	-1.65741	0.0364979	-1.13059	0.0872332	-0.481616	-0.96465	0.0374794	-0.0336378	-0.906478	-1.70089	0.189365	0.836859	-0.279145	0.138867	-1.60189	-0.349143	-0.193039
TAF9	-3.12363	2.66295	1.65575	0.170135	1.59333	1.78513	0.510628	0.646532	-1.42743	1.23047	1.11595	1.84726	-1.21974	2.43813	2.18546	-1.18905	2.02432	0.86886	-0.304101	-1.46646	0.985454	-0.237852	1.34819	0.974814	0.452777	-0.314521	-1.9944	0.00912388	-1.34877	-0.183685	0.928064	-4.41607	1.42897	-0.373511	-0.661915	-2.60111	2.097	0.630128	-0.284565	1.62798	-0.267197	-1.78685	0.198493	2.06662	1.18886	1.219	0.73196	0.662131	-0.880623
PSMC3IP	-2.01143	-0.468547	-1.20595	-0.541417	1.59772	-0.0238718	-0.0749891	0.839764	-0.750404	1.20688	-0.987413	1.38656	0.363622	-1.67333	-0.521592	-1.04279	0.1574	1.42777	0.0514133	-4.63934	-2.53702	-1.37791	-1.5468	1.37734	-0.377205	0.20376	-4.03217	-1.82791	-5.77442	-0.893757	0.0327077	-6.46839	-0.792051	-2.60956	-1.72756	0.776586	-1.50443	0.17771	-0.283445	0.736154	0.495729	0.117862	-0.531908	0.851669	1.11759	0.846049	0.275763	0.0687435	1.02303
FNIP1	0.939493	1.83283	0.380301	-0.267171	1.24297	0.661419	-1.77941	0.234342	-0.644174	-0.393224	0.32187	0.209465	-0.582871	0.624409	0.610461	0.883361	0.301517	-0.202729	1.15456	-0.125	-0.218425	-0.320627	0.855419	0.834296	0.0340087	0.655525	-0.227758	-0.388266	0.319619	0.718256	0.464296	-0.116874	0.835001	-0.538247	0.562239	-1.07874	0.279731	0.395855	1.15231	2.05242	-0.0917667	-1.37258	0.350875	0.912257	-1.14066	-0.254514	-0.0730875	0.804617	-0.457832
DNAJC24	0.594331	1.25048	0.454734	0.472976	-4.53797	-1.66616	0.797462	0.0858926	-3.46619	-6.21528	-0.913372	-1.43323	-0.205414	-1.22727	-4.43831	0.865	-3.71042	1.28956	0.259368	-3.63183	-1.64337	-1.06818	-1.23851	-5.04638	0.030347	-0.171495	-0.618246	-3.43581	0.219689	-0.402939	-2.43916	-0.626861	-3.56203	2.83788	-1.25802	3.32462	-1.55727	-1.38775	-0.927212	3.8477	-0.577298	-1.35241	-0.362642	-1.19788	-2.14753	-3.21362	-5.15341	-1.3063	0.650366
DPH2	-0.47912	1.9902	1.34511	-0.111629	-1.75161	-0.92373	2.01077	0.91184	-4.2059	-5.13199	0.0201161	0.407258	0.137522	0.304967	-3.84798	0.558766	-1.37712	0.667094	0.125112	-1.78822	-1.14851	-0.690793	-0.134078	-1.52463	-0.696723	0.0280203	0.219994	-2.6096	-0.571659	1.37293	-1.15821	0.563056	-1.5988	2.43224	0.046109	4.12238	0.867309	-0.826268	-2.07057	1.24222	0.115486	-0.231112	-0.268817	-1.01685	-1.42545	0.0248024	-2.4762	-0.085963	0.0450356
POLE	0.407763	2.66271	1.64133	-2.25682	2.6341	1.38272	0.657643	1.78406	-0.889963	0.613028	1.58576	2.08174	0.70338	-2.04519	1.27019	1.92148	2.03215	-0.0506724	1.08427	0.362243	1.13978	1.78182	0.0105336	1.5995	0.217049	-1.15254	0.31361	-0.247054	0.104098	0.605261	0.904139	0.729086	0.550062	2.01347	0.584667	-1.25084	2.45806	0.99565	-0.536073	1.08761	0.453356	-0.445562	0.890847	2.29777	0.488413	-0.291394	1.57586	0.862477	-0.692036
WEE1	-0.302832	1.11018	0.416036	0.416754	0.2936	0.23315	-1.39712	0.929654	-1.43847	0.879352	0.675849	0.0625675	-1.34977	0.418531	-0.741362	0.524515	0.850548	-0.251374	0.142622	1.18409	0.854283	0.973232	-0.365787	0.405056	1.59432	-1.74347	0.174377	-1.04937	0.173312	-2.19039	0.0327879	1.76231	0.0810509	-0.144123	0.339798	-1.22576	0.48844	0.166849	-0.402694	1.47285	-0.282674	-4.07927	-0.2195	3.34663	-0.61666	-0.269643	-1.38182	0.65462	-1.20828
ELP4	0.627183	2.42671	0.0172987	1.54355	-0.400409	0.141022	-1.12861	1.475	1.59518	0.312017	0.750604	2.50139	0.638567	0.38322	0.238771	0.360609	0.274437	0.983991	0.428882	1.23443	1.51263	0.0310655	-0.572193	0.384684	-1.5478	1.12816	-1.16139	-2.1035	0.826637	1.1329	1.13118	-0.0551492	-0.121164	-0.0994462	0.437542	5.73463	0.938434	0.222051	-0.398464	1.2361	-0.182435	2.31489	-0.851771	0.749027	1.76743	-0.556598	0.711789	-0.295775	-0.886607
KANSL1	0.0171421	0.313617	0.364858	-0.175279	0.605046	-0.561302	-0.760446	-0.590514	-0.794896	-0.260567	0.422632	-1.11668	-0.527962	1.14538	-0.108119	-4.91764	0.94353	-0.191191	-0.748971	0.615174	0.937719	-1.94589	0.723683	-0.410477	0.785808	-0.386533	0.517094	-3.33281	0.0586631	-1.64106	-0.334296	0.10513	1.36776	-0.827498	-1.1237	-0.393076	0.947415	1.39597	0.35735	-1.32752	1.71799	-0.414708	0.910946	0.204109	1.45787	-0.138953	0.830315	0.86334	-0.0929633
BRCA1	3.48897	1.44066	-0.191952	-4.16316	0.944836	2.25577	-0.589408	0.568082	-0.789074	-0.466453	2.31913	1.78271	-1.19518	4.14928	1.51931	0.654375	0.558661	1.16947	0.91258	-2.42776	1.65238	-2.09562	0.984871	1.48982	-0.00838741	0.326213	2.56026	-3.70233	-1.31327	0.111841	-0.644343	-3.86171	-0.243716	-4.68691	-0.271081	-1.70139	1.71254	0.849072	-3.42151	0.946707	0.567916	-1.30062	0.856606	0.660562	2.03562	1.53472	0.561688	0.240752	-2.16063
TCERG1	0.767293	1.08144	0.830418	-0.42663	2.53358	0.19235	-0.911191	1.28029	-0.718224	1.08722	1.03329	0.309191	0.441632	2.4516	2.36458	0.197193	3.60706	0.554061	0.389144	1.83074	2.83805	0.126852	-0.695635	1.60778	-0.17476	-3.72801	0.68017	0.146675	0.297534	-2.13105	0.281257	0.0851008	1.96373	-1.59201	-0.243486	1.26956	1.55195	-0.383132	0.102446	0.0308514	-0.31243	0.550843	1.65647	1.61692	0.0458373	2.40401	3.58454	0.701905	-0.999856
MRGBP	0.14643	-0.583171	-0.564974	-1.19095	-3.17013	-1.05128	0.331316	0.82295	1.91878	-0.68234	-0.570057	-2.15191	0.58582	0.222833	1.5647	-0.662475	0.16832	-0.0992134	-0.761663	0.748474	0.049226	1.24414	1.33971	0.200779	-0.202478	0.2491	-0.560657	1.54737	-0.276965	0.279399	0.193907	-2.17927	1.86118	-0.249014	-4.21025	-1.87829	0.477684	0.264081	-0.309786	-0.641987	0.0596548	-0.418649	0.622244	1.01833	1.16741	-0.697432	2.07822	-1.26189	1.65095
C20orf196	0.539043	-0.415945	0.315312	0.158416	0.73805	0.34108	-0.879282	0.753308	-0.552654	-0.681857	1.5781	0.266107	-0.6947	0.792234	1.56718	0.984261	0.145846	-0.466831	0.47296	-1.22145	0.150724	-0.110951	-0.144445	0.663445	0.620305	0.318593	0.510713	-0.0143615	-0.00327334	0.0828647	-0.34342	-1.44306	-1.32628	-0.194403	-0.0674249	-0.69611	0.674579	-0.160596	0.0775179	0.521718	-0.479328	0.0615215	1.03873	-0.40825	-0.580349	1.11964	0.0553289	0.0473014	-0.121273
COX6C	0.565831	-0.297408	0.20871	0.182721	0.776636	-0.233651	-0.00285457	-0.278184	-0.25549	0.601972	-2.98642	-0.0034323	0.288636	-0.804937	1.57687	-0.918932	0.245109	-1.16214	0.149166	0.41122	0.808625	-0.571614	-0.950742	-1.41754	0.564777	-1.1881	0.335891	0.245402	0.0322171	0.664308	0.701228	-1.06934	-0.0681643	0.271326	-2.3782	-0.181204	1.32535	1.06072	0.472735	-0.969374	-0.116463	0.127449	0.820108	0.757457	0.7688	0.943738	0.476134	1.23664	1.57841
PKMYT1	-0.0598165	2.33968	1.76272	-1.04388	2.66705	-0.934142	0.187382	1.09393	-0.212948	-0.675125	0.806179	1.40347	-1.90402	-1.00956	-0.718612	-0.637309	3.07429	1.41686	-0.335469	2.58318	-0.277313	0.66813	1.81851	1.17422	-0.32672	-3.37071	0.738554	0.570306	1.00626	-2.85175	0.550419	2.17846	0.963818	-0.247422	2.1885	-3.52018	0.416458	-0.683977	-0.584104	1.69967	-0.895911	-1.59606	-0.587657	0.929295	-0.93779	1.24767	1.13549	-0.964367	-1.27654
CUL1	0.0247809	0.507596	1.01521	1.43859	0.795013	3.31948	0.187439	0.29974	1.97806	-0.0968144	1.21702	1.03872	-1.97833	-1.31296	0.520652	-0.568113	1.53589	-2.82613	0.732245	-1.40262	0.30574	-0.511887	-0.521074	0.461446	0.362064	-4.4555	-0.111643	3.2767	1.33716	-2.7281	2.99115	0.637614	1.70134	1.96349	-0.896568	0.0842099	2.40663	0.90678	-0.106955	0.373416	1.18446	-1.15732	-0.275621	1.31098	-0.616768	0.570014	-0.441018	1.64919	-0.619325
TMEM209	0.328826	-1.21973	0.58787	-0.280281	1.17418	0.428272	-0.0550545	-1.45969	-0.971425	-0.432628	0.717204	0.190292	0.391747	-0.750589	1.60525	-0.178144	1.46675	0.0621826	0.0392819	-0.0440036	-0.16967	0.138772	0.365308	1.05726	-0.142904	0.330667	-0.182682	0.0434518	0.345492	-1.06211	-0.979217	-0.669256	-0.00348645	0.847727	0.574753	-0.0532556	0.441982	0.500195	-1.46399	-0.0418738	-0.290983	-0.674447	-0.331491	1.3767	0.191053	0.329586	-0.673483	0.35972	0.928281
TRRAP	-1.38914	1.35762	0.126463	-1.57209	-2.08845	-1.17129	-2.13267	0.963297	-1.46087	0.67411	0.274309	0.23372	2.29259	-0.643377	-0.538402	-0.566106	-0.611438	1.42871	0.023355	-0.0239417	0.560257	-1.39033	-1.478	-0.275346	0.594888	0.561088	-0.72924	1.56809	-0.400147	-0.743961	-1.01779	-1.46859	1.12911	0.832912	-0.395049	-2.59682	0.727968	0.0229116	-0.309487	0.364249	0.622302	-0.24284	0.712361	0.956296	1.75991	-1.42971	-0.0420627	-0.00391107	0.935233
NUP35	0.00882036	0.353261	1.01122	0.0847267	-0.671399	0.847652	-1.34423	-1.58669	0.601525	-0.115629	-0.914292	0.309704	-11.4348	0.256904	-0.342144	0.995981	-0.0304795	-1.87038	-0.46957	-0.375899	-1.28012	-0.233582	-0.285848	-1.24331	-0.569958	-0.633566	-0.232101	1.20376	-0.575026	-0.710417	0.485199	-0.813111	-1.2649	-1.14323	0.376392	-1.06251	0.758894	-0.126025	0.785195	-0.15398	0.368854	-2.18306	0.146083	0.985247	-0.128675	-1.18893	-0.0604892	0.249389	-0.0612991
CBLL1	0.331311	-3.08873	0.576078	-0.918345	0.668603	-2.64489	2.69229	-1.49185	-0.214021	2.68851	0.83438	-0.872195	-1.11641	0.634116	3.19497	-0.100738	1.96497	-0.208177	0.178999	0.68831	-0.813062	0.194489	0.0143603	4.95404	0.752977	-1.18364	0.891865	0.54706	-1.4038	-1.7537	0.664237	-2.03301	1.85712	0.862872	0.254027	1.09877	0.376749	0.104839	1.70082	0.977505	0.105511	0.399456	1.47834	-0.718645	-0.0128541	1.91225	-2.25092	2.94968	3.45096
RHOXF2	-0.0485738	-1.12494	0.174545	-0.0803354	-0.642062	1.157	2.24487	0.220311	-0.977851	0.0875415	0.0425411	0.0716093	-2.86787	-0.10244	-1.73018	0.334774	-0.920168	-1.24035	-0.0747466	-3.14863	0.921367	-0.887461	-0.0664669	-1.30913	-0.14851	0.234381	-1.16771	-0.945478	-1.81323	-0.213701	-0.841235	-3.36833	0.785673	0.852421	0.322171	0.0593604	-0.593668	-0.740682	-0.501579	-0.265931	-0.0327165	-0.711039	-0.0167673	-0.48524	-0.747611	1.46138	1.09868	0.226028	-0.521259
PIF1	-0.456503	0.129292	0.332866	-2.16127	-0.0605885	0.0797566	0.00902518	0.491846	0.211745	0.586237	0.515937	0.368155	0.10126	-1.05637	-0.80217	0.426227	0.066188	0.819873	0.455761	0.61749	-0.0728601	0.235287	-0.270776	-0.716145	0.0340535	-0.176724	0.156219	-0.621416	0.45452	-0.385983	0.319933	0.121244	1.51641	-0.765236	0.841827	-0.290911	-1.02491	-0.552551	0.375043	-0.213498	-1.24875	0.0625844	-0.0168181	1.31748	0.893801	-0.52985	-1.4563	-0.0299588	-0.101813
ACAD9	0.103706	0.261051	0.625764	1.29111	-0.209838	-0.832977	-0.331428	-1.27888	0.766845	1.12243	-3.63516	-1.01337	0.143464	0.196371	-0.317637	0.335762	-0.954492	-0.215605	0.704316	-0.518225	-0.333708	-0.814743	-1.06066	-0.704055	1.3365	-0.600549	0.272553	2.13024	-0.155414	-1.96025	0.167886	0.310381	1.39879	0.240794	-0.872661	-0.157811	1.76157	0.827917	-0.411919	-1.55634	0.447382	0.896157	-0.228257	-2.43252	-0.120632	0.558923	-0.384101	0.673014	0.847113
ENY2	-1.16733	-2.12779	-0.153265	0.221798	-0.273896	-1.2038	-1.46523	1.39595	0.208346	0.847084	0.204794	-0.315919	0.325164	2.3378	-0.0267955	0.377217	0.700623	0.799407	1.48458	0.685981	-2.44131	2.08028	1.17	2.22104	0.411807	0.609824	0.3503	2.24206	-0.429309	1.67586	0.670413	-0.91594	-2.23475	-1.59897	0.627789	0.0480928	-0.648647	-0.220631	0.418013	1.27896	-0.617158	0.558125	0.0571673	0.456273	1.21805	1.84087	-1.56017	1.95705	3.19184
USF1	0.575642	0.325129	-0.486382	0.792	-0.82777	0.538525	0.00981345	0.422768	-0.79982	-1.12915	0.924469	0.377747	-0.831112	-0.489781	0.918192	-1.95774	-0.132748	1.17239	-0.144401	-1.68928	2.18257	-0.305229	1.46166	0.638389	1.07956	1.20166	0.130667	0.0560513	0.821431	-0.672544	-0.987265	-1.09222	-0.454597	-0.0612664	1.18423	-1.03763	-0.147795	0.497277	0.585782	2.66036	0.0727656	0.982139	0.905374	0.800008	-1.32721	-0.295098	1.30652	0.698831	-0.569498
PPP2R1A	-0.634212	0.0488465	0.868166	0.134088	-0.412398	0.645052	0.690389	-1.70452	0.0175765	-0.684449	0.643325	-3.6225	-2.77819	-1.7555	-3.761	0.333949	-1.12689	-1.60368	-1.13737	0.496276	1.40965	-1.93148	-3.03788	-0.531077	-0.390521	-0.16303	-1.63505	-1.9294	-0.403538	0.107778	-0.379664	0.997156	-3.11351	-0.79779	-1.33346	0.802985	-1.1744	-0.978517	-0.798849	-0.483721	-1.04501	-5.4013	-3.96086	0.262117	-1.93877	-1.20253	-0.757826	-3.03576	-0.176262
MCM9	0.234059	0.755654	0.415092	0.151076	-0.230873	0.507083	0.464285	0.934844	0.19507	1.77812	0.862883	-0.525469	0.631719	-0.0120175	0.923186	-0.73347	1.19522	0.385269	-0.859153	-1.07453	-0.390428	0.911	-0.571708	-0.0369422	-1.10272	0.358627	-2.02034	-0.659257	-0.0572596	-0.521379	0.020443	-1.88824	1.92139	0.485595	0.216871	-1.30182	-0.409563	0.310831	1.46077	-0.725652	0.656464	0.992418	-0.965915	0.903039	0.24244	1.81391	1.59411	-0.0428524	0.191497
IER5	0.470462	-0.246343	-0.464076	-0.261832	0.473466	-0.677796	-0.223288	-0.434186	-0.549182	0.128234	-0.163476	-0.454375	-0.707155	0.0153867	0.23724	-0.63463	0.393013	-0.603492	-0.375159	0.0201193	0.185401	-0.0626976	-0.0560246	-0.476863	-0.734513	-0.218408	-0.0280841	-1.36694	-0.354206	-0.590356	-0.0672066	-0.229942	0.611914	-0.440833	-1.25572	0.389081	0.611517	-0.94667	0.633949	-0.667831	-0.744534	-0.0128196	0.0530926	0.309745	-0.684369	2.28844	0.250375	1.49046	0.536249
HECTD1	0.456628	-0.75902	0.549505	-0.330073	0.123919	0.10064	2.76231	0.79377	-0.117721	-0.837568	0.261425	-0.433946	-0.281036	-0.423898	-0.269949	0.760177	1.75688	-0.955142	0.150882	0.136149	1.03294	-0.373701	-0.690838	0.900755	0.103999	0.0249984	0.211489	-0.601412	0.25973	-0.457151	-0.940869	0.612899	0.342709	0.455007	-0.821327	-1.20245	1.39142	0.0617702	-0.0636548	-0.00537753	0.492674	-1.11662	0.206097	1.01158	-0.757261	-0.628493	-1.1386	0.154447	1.38576
CCNF	1.14333	-0.217643	1.17411	0.14216	2.36658	-0.323387	-0.767057	-0.528558	0.375916	-0.823556	-0.298456	-0.406291	-1.3127	-2.86198	-5.66164	0.289252	0.451787	0.147013	-0.536499	0.469547	0.82734	-0.145196	-0.528277	0.148645	-0.0963505	-0.0882098	-0.967431	0.411807	-0.603943	-0.155159	0.341816	-1.61519	0.769166	-1.51691	0.131839	1.51569	-0.535903	1.10618	-1.01601	0.269335	-0.430912	1.05798	-0.473106	3.29107	-1.26995	1.1656	1.3748	3.58317	-1.27747
LSM10	0.123035	-0.475725	-0.0439598	-2.05342	-0.386126	-1.64238	0.0648433	-0.0577236	-2.01729	-0.812462	0.756238	0.181007	1.54069	-0.903613	-0.27642	-3.98415	-0.258075	0.955954	-0.507238	-0.873014	0.430375	-2.56181	0.497673	-0.688684	-0.080589	-1.71446	0.598822	-0.414039	0.159053	-1.69161	-2.23938	0.0222174	-1.03169	2.09503	-2.52391	-2.31832	0.134105	-0.576506	1.61644	0.155097	0.190943	-1.45091	0.0168958	0.615572	-3.46558	-0.304609	-1.40248	-0.121688	0.0771025
ALKBH8	-0.336511	1.48118	0.148364	0.0460338	0.0343302	-1.90175	-3.53012	1.13183	1.15164	1.52091	1.40527	1.26449	0.0749847	0.129682	0.675185	-0.675922	1.20047	0.606775	0.229675	1.02673	0.876337	0.382921	-0.577817	0.417754	-0.608692	-0.365751	-0.611412	-0.534992	-0.676856	-0.219924	1.22863	0.853239	-0.561577	-3.57902	-1.04123	2.49855	0.0117841	0.402484	1.8873	2.06008	-1.05854	1.88909	0.963433	-0.646313	0.979617	1.00311	-0.762613	1.25232	-2.42016
[truncated: 255 more columns]
