# Supplementary material for: Large-scale mapping of environmental-genetic interactions illustrates the dynamic nature of cell-cycle and DNA repair regulation
Source: Mol Cell. Author manuscript; Available in PMC 2026 Apr 10. (PMC13068139; doi:10.1016/j.molcel.2026.01.025)
Supplement: MMC7 [file NIHMS2148368-supplement-MMC7.xlsx]

## Sheet: Sheet1
	H2AFX	NONO	CDC25A	CHTF18	SMC3	PRRC2A	LSM12	PAN3	TAF13	CSRP2BP	XPO4	ZC3H4	NDC1	DBF4	GINS4	H2AFZ	PRMT5	USP15	PIH1D1	RAD51C	PSMA1	SETD1A	ZBTB14	NRF1	DZIP3	PQBP1	RNF8	RSRC2	SFR1	TIMM17B	TAF11	RAD51B	MTOR	DENR	ACLY	DPH1	CASD1	MOB4	RNASEH2B	ROMO1	CKS2	BTAF1	MDC1	NCAPG	GTF2A2	DAP3	CWC15	IDI1	PRKDC
H2AFX	-0.0161005	0.342387	-0.974357	-1.05076	1.05742	-0.166568	1.11009	-0.192177	-0.737689	-0.912664	0.764449	-0.297949	-0.464889	0.804756	0.245273	-1.71148	0.358693	-0.623873	-0.817616	0.813167	1.54011	-0.843369	-0.496706	0.553173	0.778874	-0.238139	-0.129741	0.00243861	-0.903254	-0.654098	-1.30283	-2.34678	0.918891	0.53583	-0.530977	-0.720745	-0.19742	1.43005	-0.0388455	0.412513	1.54598	-0.250012	-0.237185	1.30829	-0.855363	0.921713	-1.20928	0.945299	-1.56492
NONO	0.342387	-1.79245	-1.00605	-0.303358	1.05575	0.317242	3.39405	-0.0939433	1.05651	1.29974	-0.845881	0.623136	-1.16276	-0.778851	1.7268	0.77774	1.84281	-1.19047	-0.80025	-0.427021	-0.580574	0.445422	1.53724	0.0873643	-0.105856	0.229955	0.227542	0.590015	-0.762583	0.656665	1.32223	-0.77401	2.56271	0.536927	0.527817	0.829524	0.0922819	-0.175243	-0.154615	-0.686309	0.787867	-0.398687	-0.158127	0.311256	0.713285	-1.32646	0.909938	0.0518021	0.879237
CDC25A	-0.974357	-1.00605	-0.1721	-1.24967	0.918928	-0.00587671	0.553491	0.680476	-0.0669369	1.55865	-0.286995	0.30132	0.561144	-0.52143	1.73927	1.09747	0.12518	-1.50269	0.141713	-3.1839	-0.0219339	-0.696863	1.05855	1.06303	-0.149427	0.525463	0.143783	0.759046	-1.22771	0.484323	-0.257486	-0.913989	0.733354	-0.155592	-0.590093	0.207236	-0.27933	0.027052	0.618727	-0.314791	0.776331	-0.134803	0.843127	1.78006	0.480536	-0.381768	0.527544	0.635897	-0.528919
CHTF18	-1.05076	-0.303358	-1.24967	3.14382	1.86644	-0.629683	0.621431	0.023415	0.0113255	0.664909	-0.280877	0.197435	0.478167	-2.24443	-0.542714	1.23803	-0.80023	-2.02543	-1.18072	-2.42436	-0.0341771	0.109524	0.497054	2.15227	0.397119	0.15259	-2.48495	0.929503	-0.265392	0.744338	0.63916	0.254477	1.59482	-0.0200883	-1.62896	0.418927	0.196442	0.578281	-0.0647963	0.108151	-0.18708	0.151069	0.220562	2.04997	-0.479659	0.874032	0.145063	-0.931641	-1.92479
SMC3	1.05742	1.05575	0.918928	1.86644	-1.90185	1.07944	-0.170281	0.379224	-0.477321	0.694444	1.60297	2.37747	0.0122895	1.02889	1.42702	1.07693	1.8637	0.893532	0.695134	0.898039	0.104821	2.01772	1.54958	2.68727	1.44037	0.31566	2.5144	1.51139	0.160151	0.657094	0.0103635	0.875145	1.92738	0.359663	-0.463902	0.377274	3.26379	1.22967	0.398431	1.28766	0.229268	0.252216	0.922962	2.15224	-0.0945246	-0.248957	0.736564	1.6163	-0.148722
PRRC2A	-0.166568	0.317242	-0.00587671	-0.629683	1.07944	1.32885	-1.19957	0.385301	0.719774	-1.69854	-0.0762746	0.229251	-0.524363	-0.448002	-0.740305	0.400665	0.213232	0.273565	-1.27535	0.705202	-0.590305	-0.0740358	-0.346264	0.663984	-0.162359	0.113864	-0.100328	-0.696834	0.742184	0.369103	0.130955	-0.307428	1.61904	-3.99896	-1.23012	-0.478453	-1.16868	-1.15046	-0.211878	1.64572	-1.91354	-0.710618	-0.144996	0.116391	1.25006	-0.229346	1.44968	0.553868	0.632976
LSM12	1.11009	3.39405	0.553491	0.621431	-0.170281	-1.19957	-0.399119	1.82707	-0.885032	-0.434694	0.53778	0.258382	0.334592	0.895571	-0.107058	1.4744	0.581654	-0.159367	0.243205	0.751154	1.53721	0.758422	0.174576	-0.00508764	0.043767	1.36958	-0.0148293	0.73314	-0.0860989	0.37847	-0.0719078	-0.296945	0.657044	-2.37304	-0.0124046	1.52579	0.551991	-0.418799	2.67483	0.49005	0.687002	1.79734	0.970596	-0.84189	0.960367	-0.152415	-1.03582	-0.139385	-0.994867
PAN3	-0.192177	-0.0939433	0.680476	0.023415	0.379224	0.385301	1.82707	-1.91607	0.509498	0.434801	-0.104434	0.326523	0.525074	0.969766	0.798009	1.07278	-0.234738	0.147174	0.242947	-0.418518	-0.293772	-1.26826	0.376077	0.278902	-0.443487	0.398785	-0.137697	1.17446	0.530673	-0.804122	1.10502	0.729939	2.06058	-0.474057	0.891442	0.194597	-0.763303	0.150941	0.741411	0.657447	-0.239842	-0.250638	0.0297608	0.379851	2.04124	-0.828916	-0.609393	1.01827	-0.948661
TAF13	-0.737689	1.05651	-0.0669369	0.0113255	-0.477321	0.719774	-0.885032	0.509498	1.69935	-0.119177	0.490848	-0.727457	0.0944437	0.17615	0.271308	-1.06405	0.752567	1.12368	-0.503028	-0.648584	0.744837	-1.25314	-0.342106	-0.677137	0.405248	0.573754	-0.324015	-1.36365	0.034173	-1.02117	-4.0812	-0.983487	0.341081	0.196942	0.122372	-1.79743	0.532962	0.0471865	0.272103	1.11465	-0.591596	5.07754	0.294756	0.779994	-4.9843	1.4054	1.13987	-0.0957283	-0.742092
CSRP2BP	-0.912664	1.29974	1.55865	0.664909	0.694444	-1.69854	-0.434694	0.434801	-0.119177	1.56358	-0.736212	1.15074	0.87816	-0.194799	0.076441	-0.267488	0.435551	1.68304	0.324791	-0.00674481	-0.480251	-0.320592	-0.373589	0.877624	0.374395	-0.7927	0.277477	-0.0408545	0.515217	-0.365845	-0.236725	0.791502	1.12515	1.81363	0.207715	-0.50105	1.91061	0.0523105	-0.311845	-0.398776	-0.319041	-1.72157	-0.180861	-1.28437	1.22179	-0.46816	-0.631425	1.65103	1.66674
XPO4	0.764449	-0.845881	-0.286995	-0.280877	1.60297	-0.0762746	0.53778	-0.104434	0.490848	-0.736212	-0.616796	0.619135	0.577941	0.919188	1.81856	-0.116773	1.28888	-0.571193	-0.336105	0.473604	0.0349088	-0.39197	0.6131	-0.359288	0.183999	-0.368458	0.410116	0.318865	-0.466452	-0.3844	0.96586	-0.461344	0.97288	0.450694	0.81584	0.442996	0.55453	0.96506	0.803626	1.1216	-0.270944	0.399729	0.143414	0.150282	-0.351369	-2.24022	0.588769	0.984147	0.788428
ZC3H4	-0.297949	0.623136	0.30132	0.197435	2.37747	0.229251	0.258382	0.326523	-0.727457	1.15074	0.619135	0.809659	-0.544113	0.29794	2.25905	0.259173	2.36026	1.19578	0.234416	-0.686416	1.82988	1.61163	1.73337	0.827028	0.826811	-0.0416264	0.378829	-0.998277	-0.0396716	-0.231804	0.57086	0.806992	1.59075	-0.315609	-0.811733	0.583068	0.968582	0.77363	0.175441	0.685822	0.489272	-1.2256	1.30152	1.79366	0.940355	-1.15456	1.58775	2.47029	-1.1712
NDC1	-0.464889	-1.16276	0.561144	0.478167	0.0122895	-0.524363	0.334592	0.525074	0.0944437	0.87816	0.577941	-0.544113	2.38499	-0.804127	0.135658	0.492009	0.317333	-0.166598	-0.598832	0.459368	-0.215866	-0.938496	-0.523718	-0.456117	0.949942	-0.873632	0.0854261	-0.301352	-0.501385	0.25958	-0.508666	0.555378	0.463041	-1.4734	0.402344	0.00170726	-0.297792	-0.666094	-0.0576668	-1.14364	0.744271	-1.65267	0.0137455	0.858089	0.0932269	2.36077	0.260558	-0.724563	-0.51869
DBF4	0.804756	-0.778851	-0.52143	-2.24443	1.02889	-0.448002	0.895571	0.969766	0.17615	-0.194799	0.919188	0.29794	-0.804127	0.339054	-0.512064	0.844726	-0.235769	0.39139	0.318644	-0.0710643	0.572862	0.313573	-0.413522	0.895773	0.418138	-0.907806	-0.569926	0.0331868	-0.311907	0.050902	0.375099	-0.589628	0.689256	0.234955	-1.03956	-0.333952	-0.439342	-0.269965	-0.271785	-0.488683	0.144748	0.400829	-0.309601	0.684364	0.641611	-0.631288	-0.290399	-1.05145	-1.39843
GINS4	0.245273	1.7268	1.73927	-0.542714	1.42702	-0.740305	-0.107058	0.798009	0.271308	0.076441	1.81856	2.25905	0.135658	-0.512064	-2.38238	0.387436	0.331209	1.27033	-0.253559	1.03157	1.00359	0.445139	1.0416	2.05636	0.67105	-0.355876	0.708575	1.38869	1.52253	0.225243	1.64901	0.856559	0.513319	-1.74198	0.417338	-0.795505	2.18921	0.885557	0.175171	-0.0351003	0.181002	1.09952	0.762667	0.991551	0.214331	-0.383132	1.02557	0.497201	0.090483
H2AFZ	-1.71148	0.77774	1.09747	1.23803	1.07693	0.400665	1.4744	1.07278	-1.06405	-0.267488	-0.116773	0.259173	0.492009	0.844726	0.387436	0.494373	0.264205	0.300697	0.317848	-0.309911	1.59921	-3.23776	1.39526	0.658414	0.0595053	-0.0190707	-0.899875	-0.0829652	0.168829	-0.661716	-0.523449	-0.320061	2.02517	1.5118	-0.511564	0.21155	0.539268	0.490965	-0.517952	-0.73848	0.116079	2.62762	0.0502289	1.27471	-0.0794747	0.58041	0.520696	0.253146	1.4749
PRMT5	0.358693	1.84281	0.12518	-0.80023	1.8637	0.213232	0.581654	-0.234738	0.752567	0.435551	1.28888	2.36026	0.317333	-0.235769	0.331209	0.264205	-1.39702	0.874492	-0.400048	-0.00185359	1.19165	0.37486	0.563514	1.82961	-0.168562	-2.37818	1.00649	0.143714	0.573278	-0.69495	0.805193	-0.865201	0.776627	0.26943	-0.606379	-0.046886	2.75953	0.822372	-0.178933	0.834647	0.244377	-0.335653	-0.0542853	0.972897	1.49726	1.01175	1.16245	0.656892	-0.955179
USP15	-0.623873	-1.19047	-1.50269	-2.02543	0.893532	0.273565	-0.159367	0.147174	1.12368	1.68304	-0.571193	1.19578	-0.166598	0.39139	1.27033	0.300697	0.874492	1.23629	-0.225105	0.212275	-0.196213	-1.74053	0.559106	0.817713	0.420267	0.280403	-0.153076	-0.062898	1.25214e-05	-0.324015	1.343	1.03198	1.82815	-1.12761	1.19736	0.852435	0.450099	-0.251864	0.715392	-0.96715	1.34536	-0.828629	0.0821575	-1.73766	-0.796953	-0.620516	0.676283	-1.14203	-0.913384
PIH1D1	-0.817616	-0.80025	0.141713	-1.18072	0.695134	-1.27535	0.243205	0.242947	-0.503028	0.324791	-0.336105	0.234416	-0.598832	0.318644	-0.253559	0.317848	-0.400048	-0.225105	-1.11598	-0.246176	-0.154135	-0.060814	-0.0618173	-0.265378	0.231416	0.104624	0.0846598	-0.583841	0.15734	-1.02397	-0.229046	0.780476	0.589329	0.802531	-0.442316	0.456079	0.0551179	0.360439	-0.0836512	0.400815	0.595211	-0.458891	0.359706	0.673826	-0.237624	-0.594937	1.02911	0.335365	-0.923597
RAD51C	0.813167	-0.427021	-3.1839	-2.42436	0.898039	0.705202	0.751154	-0.418518	-0.648584	-0.00674481	0.473604	-0.686416	0.459368	-0.0710643	1.03157	-0.309911	-0.00185359	0.212275	-0.246176	-1.9625	0.404875	-0.16152	-0.63711	1.28954	0.512896	-0.182852	-1.01683	0.367093	-3.85731	0.64732	0.0860764	-7.77063	0.406028	0.943579	-0.223842	0.581793	0.575068	0.203377	-2.04968	0.00768926	0.786614	-0.481851	1.84933	1.46263	0.930224	-1.5563	0.343938	0.584111	-1.59687
PSMA1	1.54011	-0.580574	-0.0219339	-0.0341771	0.104821	-0.590305	1.53721	-0.293772	0.744837	-0.480251	0.0349088	1.82988	-0.215866	0.572862	1.00359	1.59921	1.19165	-0.196213	-0.154135	0.404875	-1.71711	0.786841	0.174707	2.31094	-0.73332	0.219553	0.703404	-0.0188214	-2.05055	0.176424	0.961335	1.82036	2.46763	-0.891612	2.16545	-0.0492302	0.511498	0.169216	1.18827	1.71853	-1.41113	0.509058	-0.801753	1.63943	-1.35258	2.56066	2.75002	-0.145603	-0.615158
SETD1A	-0.843369	0.445422	-0.696863	0.109524	2.01772	-0.0740358	0.758422	-1.26826	-1.25314	-0.320592	-0.39197	1.61163	-0.938496	0.313573	0.445139	-3.23776	0.37486	-1.74053	-0.060814	-0.16152	0.786841	1.33166	0.396568	1.87597	0.679021	-0.189193	-0.744753	-0.112206	0.0170642	0.439072	-0.442851	-0.616401	1.26923	-0.778328	0.76835	-1.24088	0.648281	0.465518	-1.1733	0.0217696	0.00864278	-0.982137	-1.15607	1.50811	-0.878801	-0.721137	0.412451	-0.637125	1.87059
ZBTB14	-0.496706	1.53724	1.05855	0.497054	1.54958	-0.346264	0.174576	0.376077	-0.342106	-0.373589	0.6131	1.73337	-0.523718	-0.413522	1.0416	1.39526	0.563514	0.559106	-0.0618173	-0.63711	0.174707	0.396568	-1.55216	-1.17289	0.38424	-5.56889e-05	0.536781	0.159945	-0.449834	0.434717	0.709893	0.814911	0.913997	-0.099715	-1.51361	-0.0730304	1.10476	0.695619	-0.184824	1.01959	0.191673	-0.145394	0.142679	1.17529	-0.737069	-1.02214	0.325031	0.914914	0.840253
NRF1	0.553173	0.0873643	1.06303	2.15227	2.68727	0.663984	-0.00508764	0.278902	-0.677137	0.877624	-0.359288	0.827028	-0.456117	0.895773	2.05636	0.658414	1.82961	0.817713	-0.265378	1.28954	2.31094	1.87597	-1.17289	-5.73162	0.251255	0.179728	0.269472	-0.0462791	-0.376688	0.342515	1.21953	1.54948	1.05827	-0.450884	2.18442	0.281559	2.05961	0.25464	0.844989	0.976224	0.786434	1.41811	0.723097	0.0736534	-2.12187	-1.56378	1.46021	0.334293	-0.286536
DZIP3	0.778874	-0.105856	-0.149427	0.397119	1.44037	-0.162359	0.043767	-0.443487	0.405248	0.374395	0.183999	0.826811	0.949942	0.418138	0.67105	0.0595053	-0.168562	0.420267	0.231416	0.512896	-0.73332	0.679021	0.38424	0.251255	-0.00982457	0.625853	0.931583	-0.346458	0.423682	-0.867344	0.644149	-0.751237	1.45611	-0.725845	0.797609	-0.18408	-0.257591	-0.7442	0.274197	0.401496	-0.453848	-0.0992671	-0.755021	0.00273019	-0.411367	-0.382504	-1.922	1.37911	0.668602
PQBP1	-0.238139	0.229955	0.525463	0.15259	0.31566	0.113864	1.36958	0.398785	0.573754	-0.7927	-0.368458	-0.0416264	-0.873632	-0.907806	-0.355876	-0.0190707	-2.37818	0.280403	0.104624	-0.182852	0.219553	-0.189193	-5.56889e-05	0.179728	0.625853	-0.492749	0.207131	-0.88232	0.296099	-0.10516	0.288098	0.785149	-0.191252	-1.85419	-0.237824	-0.985858	0.280915	-0.605294	-1.05599	-0.203422	-0.953563	0.427538	-0.830639	-0.442693	-0.184344	0.366398	-0.597811	-4.00143	1.22084
RNF8	-0.129741	0.227542	0.143783	-2.48495	2.5144	-0.100328	-0.0148293	-0.137697	-0.324015	0.277477	0.410116	0.378829	0.0854261	-0.569926	0.708575	-0.899875	1.00649	-0.153076	0.0846598	-1.01683	0.703404	-0.744753	0.536781	0.269472	0.931583	0.207131	1.026	-0.0572993	-1.63622	-0.509792	0.206099	-2.41115	2.58067	-0.763234	-0.689014	-0.127934	-0.0583785	-0.251	0.0351186	0.675968	0.678857	-0.238203	0.345775	-0.115419	0.393273	0.935541	0.247766	0.512937	-1.45102
RSRC2	0.00243861	0.590015	0.759046	0.929503	1.51139	-0.696834	0.73314	1.17446	-1.36365	-0.0408545	0.318865	-0.998277	-0.301352	0.0331868	1.38869	-0.0829652	0.143714	-0.062898	-0.583841	0.367093	-0.0188214	-0.112206	0.159945	-0.0462791	-0.346458	-0.88232	-0.0572993	-7.5366	-0.153614	-0.562404	0.180067	-1.40109	1.47764	-0.710778	1.12488	-0.168688	0.312083	0.989673	-0.438054	1.50888	0.183746	-1.21511	0.626354	0.824062	-0.429873	2.12429	0.820062	1.93318	-2.5506
SFR1	-0.903254	-0.762583	-1.22771	-0.265392	0.160151	0.742184	-0.0860989	0.530673	0.034173	0.515217	-0.466452	-0.0396716	-0.501385	-0.311907	1.52253	0.168829	0.573278	1.25214e-05	0.15734	-3.85731	-2.05055	0.0170642	-0.449834	-0.376688	0.423682	0.296099	-1.63622	-0.153614	0.41182	1.01987	0.495945	-3.88404	-0.381955	0.429322	-0.329268	-0.256989	-0.365301	0.624935	-0.0455536	0.660575	0.338059	-0.439679	0.936911	0.301329	0.0670443	-0.450144	-0.16639	-0.349703	-0.26746
TIMM17B	-0.654098	0.656665	0.484323	0.744338	0.657094	0.369103	0.37847	-0.804122	-1.02117	-0.365845	-0.3844	-0.231804	0.25958	0.050902	0.225243	-0.661716	-0.69495	-0.324015	-1.02397	0.64732	0.176424	0.439072	0.434717	0.342515	-0.867344	-0.10516	-0.509792	-0.562404	1.01987	1.02308	-0.509664	0.506834	0.864667	-0.957243	0.513404	-0.0697782	-0.663078	-0.672015	-0.619373	-0.889542	-0.472711	-0.0315516	-0.146203	-0.327599	-0.0384817	0.452285	0.36188	-2.32219	1.11214
TAF11	-1.30283	1.32223	-0.257486	0.63916	0.0103635	0.130955	-0.0719078	1.10502	-4.0812	-0.236725	0.96586	0.57086	-0.508666	0.375099	1.64901	-0.523449	0.805193	1.343	-0.229046	0.0860764	0.961335	-0.442851	0.709893	1.21953	0.644149	0.288098	0.206099	0.180067	0.495945	-0.509664	1.1178	-0.194504	1.23404	-0.740091	1.75081	-0.0904825	0.219873	0.47458	0.85171	2.03655	0.314522	2.02284	-0.0640524	1.15986	-1.20749	0.81414	0.891645	0.992438	-0.304201
RAD51B	-2.34678	-0.77401	-0.913989	0.254477	0.875145	-0.307428	-0.296945	0.729939	-0.983487	0.791502	-0.461344	0.806992	0.555378	-0.589628	0.856559	-0.320061	-0.865201	1.03198	0.780476	-7.77063	1.82036	-0.616401	0.814911	1.54948	-0.751237	0.785149	-2.41115	-1.40109	-3.88404	0.506834	-0.194504	1.39907	-0.0377152	1.37055	-0.667133	-0.201284	-1.54686	-0.00225902	-0.307101	-0.322499	0.338032	-0.477635	-0.305155	2.08847	0.152998	-0.517909	-0.349565	0.171589	0.1975
MTOR	0.918891	2.56271	0.733354	1.59482	1.92738	1.61904	0.657044	2.06058	0.341081	1.12515	0.97288	1.59075	0.463041	0.689256	0.513319	2.02517	0.776627	1.82815	0.589329	0.406028	2.46763	1.26923	0.913997	1.05827	1.45611	-0.191252	2.58067	1.47764	-0.381955	0.864667	1.23404	-0.0377152	-0.453259	0.982688	0.894971	0.217886	3.21979	1.50555	0.577939	2.18833	1.76569	1.01437	2.5672	1.26365	-0.0695407	-0.540391	1.02772	1.99208	0.274906
DENR	0.53583	0.536927	-0.155592	-0.0200883	0.359663	-3.99896	-2.37304	-0.474057	0.196942	1.81363	0.450694	-0.315609	-1.4734	0.234955	-1.74198	1.5118	0.26943	-1.12761	0.802531	0.943579	-0.891612	-0.778328	-0.099715	-0.450884	-0.725845	-1.85419	-0.763234	-0.710778	0.429322	-0.957243	-0.740091	1.37055	0.982688	-1.85384	1.35994	2.44239	-0.0918935	-0.217988	0.659744	0.988741	-1.14038	1.48469	-0.0745604	-0.759968	0.16751	0.484109	-1.05454	1.57731	-2.16426
ACLY	-0.530977	0.527817	-0.590093	-1.62896	-0.463902	-1.23012	-0.0124046	0.891442	0.122372	0.207715	0.81584	-0.811733	0.402344	-1.03956	0.417338	-0.511564	-0.606379	1.19736	-0.442316	-0.223842	2.16545	0.76835	-1.51361	2.18442	0.797609	-0.237824	-0.689014	1.12488	-0.329268	0.513404	1.75081	-0.667133	0.894971	1.35994	-0.823402	-0.796206	-0.0810997	-0.300386	0.435585	0.323361	-1.41387	1.23838	0.626741	1.2066	0.0669468	-1.81579	-1.32895	3.34506	1.03817
DPH1	-0.720745	0.829524	0.207236	0.418927	0.377274	-0.478453	1.52579	0.194597	-1.79743	-0.50105	0.442996	0.583068	0.00170726	-0.333952	-0.795505	0.21155	-0.046886	0.852435	0.456079	0.581793	-0.0492302	-1.24088	-0.0730304	0.281559	-0.18408	-0.985858	-0.127934	-0.168688	-0.256989	-0.0697782	-0.0904825	-0.201284	0.217886	2.44239	-0.796206	0.306501	0.789073	0.148142	-0.215961	0.919975	0.36414	-0.642363	-0.00447866	0.340272	-1.5246	-0.664525	-1.85767	-0.598982	0.606656
CASD1	-0.19742	0.0922819	-0.27933	0.196442	3.26379	-1.16868	0.551991	-0.763303	0.532962	1.91061	0.55453	0.968582	-0.297792	-0.439342	2.18921	0.539268	2.75953	0.450099	0.0551179	0.575068	0.511498	0.648281	1.10476	2.05961	-0.257591	0.280915	-0.0583785	0.312083	-0.365301	-0.663078	0.219873	-1.54686	3.21979	-0.0918935	-0.0810997	0.789073	-0.991799	0.815452	0.419088	1.92742	-0.234318	-0.33946	-1.09922	3.33818	-0.0742714	0.729052	2.67086	1.11721	0.518854
MOB4	1.43005	-0.175243	0.027052	0.578281	1.22967	-1.15046	-0.418799	0.150941	0.0471865	0.0523105	0.96506	0.77363	-0.666094	-0.269965	0.885557	0.490965	0.822372	-0.251864	0.360439	0.203377	0.169216	0.465518	0.695619	0.25464	-0.7442	-0.605294	-0.251	0.989673	0.624935	-0.672015	0.47458	-0.00225902	1.50555	-0.217988	-0.300386	0.148142	0.815452	-2.50988	-0.071765	0.789641	-0.297395	0.14554	0.270401	0.0356786	-0.684048	0.29981	-0.0924096	0.329053	0.353786
RNASEH2B	-0.0388455	-0.154615	0.618727	-0.0647963	0.398431	-0.211878	2.67483	0.741411	0.272103	-0.311845	0.803626	0.175441	-0.0576668	-0.271785	0.175171	-0.517952	-0.178933	0.715392	-0.0836512	-2.04968	1.18827	-1.1733	-0.184824	0.844989	0.274197	-1.05599	0.0351186	-0.438054	-0.0455536	-0.619373	0.85171	-0.307101	0.577939	0.659744	0.435585	-0.215961	0.419088	-0.071765	-4.52623	-0.273758	-0.236917	-0.937906	-0.086819	-0.0659824	-0.185053	0.324645	-1.68612	1.10285	-0.321629
ROMO1	0.412513	-0.686309	-0.314791	0.108151	1.28766	1.64572	0.49005	0.657447	1.11465	-0.398776	1.1216	0.685822	-1.14364	-0.488683	-0.0351003	-0.73848	0.834647	-0.96715	0.400815	0.00768926	1.71853	0.0217696	1.01959	0.976224	0.401496	-0.203422	0.675968	1.50888	0.660575	-0.889542	2.03655	-0.322499	2.18833	0.988741	0.323361	0.919975	1.92742	0.789641	-0.273758	0.301288	0.0452991	1.44654	0.812525	-0.0280166	-0.0383526	-0.872911	1.61268	1.16578	-0.995792
CKS2	1.54598	0.787867	0.776331	-0.18708	0.229268	-1.91354	0.687002	-0.239842	-0.591596	-0.319041	-0.270944	0.489272	0.744271	0.144748	0.181002	0.116079	0.244377	1.34536	0.595211	0.786614	-1.41113	0.00864278	0.191673	0.786434	-0.453848	-0.953563	0.678857	0.183746	0.338059	-0.472711	0.314522	0.338032	1.76569	-1.14038	-1.41387	0.36414	-0.234318	-0.297395	-0.236917	0.0452991	1.97064	-0.145848	0.655016	1.81645	0.482246	0.72579	0.262005	0.811668	0.296863
BTAF1	-0.250012	-0.398687	-0.134803	0.151069	0.252216	-0.710618	1.79734	-0.250638	5.07754	-1.72157	0.399729	-1.2256	-1.65267	0.400829	1.09952	2.62762	-0.335653	-0.828629	-0.458891	-0.481851	0.509058	-0.982137	-0.145394	1.41811	-0.0992671	0.427538	-0.238203	-1.21511	-0.439679	-0.0315516	2.02284	-0.477635	1.01437	1.48469	1.23838	-0.642363	-0.33946	0.14554	-0.937906	1.44654	-0.145848	4.18565	0.465038	-0.359928	0.048749	1.2782	0.722212	-0.0505956	-0.126248
MDC1	-0.237185	-0.158127	0.843127	0.220562	0.922962	-0.144996	0.970596	0.0297608	0.294756	-0.180861	0.143414	1.30152	0.0137455	-0.309601	0.762667	0.0502289	-0.0542853	0.0821575	0.359706	1.84933	-0.801753	-1.15607	0.142679	0.723097	-0.755021	-0.830639	0.345775	0.626354	0.936911	-0.146203	-0.0640524	-0.305155	2.5672	-0.0745604	0.626741	-0.00447866	-1.09922	0.270401	-0.086819	0.812525	0.655016	0.465038	-0.229726	0.865502	0.317923	-0.0631978	0.308011	0.889038	0.430339
NCAPG	1.30829	0.311256	1.78006	2.04997	2.15224	0.116391	-0.84189	0.379851	0.779994	-1.28437	0.150282	1.79366	0.858089	0.684364	0.991551	1.27471	0.972897	-1.73766	0.673826	1.46263	1.63943	1.50811	1.17529	0.0736534	0.00273019	-0.442693	-0.115419	0.824062	0.301329	-0.327599	1.15986	2.08847	1.26365	-0.759968	1.2066	0.340272	3.33818	0.0356786	-0.0659824	-0.0280166	1.81645	-0.359928	0.865502	-2.37498	0.228791	0.244473	1.41435	1.29737	-0.941141
GTF2A2	-0.855363	0.713285	0.480536	-0.479659	-0.0945246	1.25006	0.960367	2.04124	-4.9843	1.22179	-0.351369	0.940355	0.0932269	0.641611	0.214331	-0.0794747	1.49726	-0.796953	-0.237624	0.930224	-1.35258	-0.878801	-0.737069	-2.12187	-0.411367	-0.184344	0.393273	-0.429873	0.0670443	-0.0384817	-1.20749	0.152998	-0.0695407	0.16751	0.0669468	-1.5246	-0.0742714	-0.684048	-0.185053	-0.0383526	0.482246	0.048749	0.317923	0.228791	-2.72354	-0.225717	0.118963	0.0286385	0.92298
DAP3	0.921713	-1.32646	-0.381768	0.874032	-0.248957	-0.229346	-0.152415	-0.828916	1.4054	-0.46816	-2.24022	-1.15456	2.36077	-0.631288	-0.383132	0.58041	1.01175	-0.620516	-0.594937	-1.5563	2.56066	-0.721137	-1.02214	-1.56378	-0.382504	0.366398	0.935541	2.12429	-0.450144	0.452285	0.81414	-0.517909	-0.540391	0.484109	-1.81579	-0.664525	0.729052	0.29981	0.324645	-0.872911	0.72579	1.2782	-0.0631978	0.244473	-0.225717	2.3628	0.139646	0.310519	1.24536
CWC15	-1.20928	0.909938	0.527544	0.145063	0.736564	1.44968	-1.03582	-0.609393	1.13987	-0.631425	0.588769	1.58775	0.260558	-0.290399	1.02557	0.520696	1.16245	0.676283	1.02911	0.343938	2.75002	0.412451	0.325031	1.46021	-1.922	-0.597811	0.247766	0.820062	-0.16639	0.36188	0.891645	-0.349565	1.02772	-1.05454	-1.32895	-1.85767	2.67086	-0.0924096	-1.68612	1.61268	0.262005	0.722212	0.308011	1.41435	0.118963	0.139646	-1.45218	0.232105	-0.79927
IDI1	0.945299	0.0518021	0.635897	-0.931641	1.6163	0.553868	-0.139385	1.01827	-0.0957283	1.65103	0.984147	2.47029	-0.724563	-1.05145	0.497201	0.253146	0.656892	-1.14203	0.335365	0.584111	-0.145603	-0.637125	0.914914	0.334293	1.37911	-4.00143	0.512937	1.93318	-0.349703	-2.32219	0.992438	0.171589	1.99208	1.57731	3.34506	-0.598982	1.11721	0.329053	1.10285	1.16578	0.811668	-0.0505956	0.889038	1.29737	0.0286385	0.310519	0.232105	-2.03457	0.823844
PRKDC	-1.56492	0.879237	-0.528919	-1.92479	-0.148722	0.632976	-0.994867	-0.948661	-0.742092	1.66674	0.788428	-1.1712	-0.51869	-1.39843	0.090483	1.4749	-0.955179	-0.913384	-0.923597	-1.59687	-0.615158	1.87059	0.840253	-0.286536	0.668602	1.22084	-1.45102	-2.5506	-0.26746	1.11214	-0.304201	0.1975	0.274906	-2.16426	1.03817	0.606656	0.518854	0.353786	-0.321629	-0.995792	0.296863	-0.126248	0.430339	-0.941141	0.92298	1.24536	-0.79927	0.823844	1.84124
SCAF8	-0.0712523	-2.10029	-0.321437	0.237382	1.28798	-0.9813	-1.12189	1.00262	0.169528	1.06042	-0.202625	0.118738	-0.409356	-0.419171	1.01874	0.0720416	-1.36929	0.155405	-0.0780052	-2.01032	-0.619483	-0.316742	-1.08586	-2.32029	0.0164923	0.545211	0.285574	2.23831	-0.415566	1.1012	0.0377651	-0.136389	1.32866	-0.417606	0.188867	0.604482	-0.432885	-0.0469315	0.444775	1.09451	0.282527	0.12321	0.162896	-0.452657	-0.979135	-1.26102	-1.7892	-2.01955	0.933703
THRAP3	-0.376632	-0.665631	-1.83557	-0.66686	0.139327	-1.38327	1.64926	-0.415383	0.0801551	-1.31946	-0.88387	-1.4215	-0.514174	-0.778624	-0.558698	0.18919	-2.0571	-0.17346	-0.0646993	0.330434	-0.899306	-0.148868	0.334915	-0.874541	0.248675	-2.69041	-1.48622	1.62215	-0.62151	-2.22336	0.522438	0.840083	1.67864	0.108551	0.613865	0.157645	-0.677483	0.241704	0.0631043	-1.05863	-0.452194	0.271191	-1.30028	0.227947	0.404381	-4.28672	0.264124	-0.438206	1.89254
ZAR1L	0.354836	1.0848	-0.270336	-0.645827	-0.175714	-0.910805	0.27803	0.104856	-0.341512	0.101739	0.805981	-0.502885	0.473587	-0.119985	0.823652	1.0367	0.296772	0.244198	-0.0117093	0.689413	0.261232	-0.59749	0.27551	0.335905	1.88182	0.0858797	0.132178	0.386953	-0.530948	0.25132	0.0123043	-0.393129	0.985545	-0.618564	-0.692099	-0.0820237	-0.0797115	-0.223571	-0.486051	-0.225446	0.12914	-0.38882	-1.34294	0.495775	-0.0292341	1.09499	-0.514995	0.515565	0.260467
METAP2	-0.320253	0.832168	1.3655	-0.167287	0.129425	1.26618	1.02825	0.17474	0.342196	-0.150297	0.908352	-0.255141	-0.0946011	0.67087	-0.291453	0.253379	0.83974	-0.292653	-1.3102	-0.238784	-0.00801095	0.721502	0.530252	0.304975	1.46129	-0.34933	0.51859	-2.09591	1.00413	-0.545913	0.973751	0.934532	0.611983	1.69063	2.50732	-0.421073	1.14272	0.497724	-0.147173	0.369381	0.138925	-0.979861	0.654519	0.953065	-0.368333	-0.32566	1.189	0.706437	0.564717
RNF25	1.07055	-0.50219	-0.814483	-1.33286	0.466133	-0.511344	3.84257	0.068696	0.0600482	-0.159466	-0.603	0.580579	0.112409	-0.0414979	0.150767	0.0514725	-0.0274357	-0.945447	0.188504	-0.892514	0.185222	-0.423313	0.736961	1.12385	-0.0332176	0.633992	0.374661	0.0205427	0.120273	0.0692528	1.04808	-0.375058	0.760573	1.30698	-0.857791	0.245142	-0.0656677	0.548528	-0.160847	-0.170744	-0.940792	-0.376468	-0.0146894	0.655394	-1.58993	-0.208767	-0.16054	0.263645	0.94615
UVSSA	0.599557	0.805257	0.216247	-0.275478	0.919797	-0.444935	-0.934382	-0.798307	-0.407171	-0.0230217	-0.516192	0.553271	0.180427	-0.0961449	-1.39498	-0.762262	-0.326194	0.116023	-0.248257	2.208	-0.756296	-1.13379	-1.2989	-0.105317	0.582528	-1.03279	0.492608	-1.31795	-1.02155	-0.212502	0.179	0.440774	0.72133	0.140134	-0.234142	0.405305	-0.316593	-0.901988	0.608058	-0.543921	0.0021504	0.600871	-0.940851	-1.20825	-0.281878	-1.13753	-0.446815	-0.641766	-0.600881
PARS2	0.0248478	0.900544	-0.0906434	0.794623	1.09346	0.282096	0.376506	-1.84689	-0.390414	0.537244	-1.33556	1.3982	0.241017	0.178346	-0.435606	1.29864	1.00418	1.60978	-0.126377	-0.588965	1.75549	0.935374	0.637624	-0.0223384	-0.053447	-0.638884	-0.113655	0.538897	-0.128357	0.330786	-0.97508	-0.23475	1.32648	0.31447	1.10637	0.363955	2.18209	0.0494053	0.317845	-0.568234	0.778387	0.221687	1.0467	0.416126	0.455274	1.72254	0.0425311	-0.262685	1.47607
RBBP4	-0.172127	0.282141	-0.177467	0.234112	0.270781	0.695451	-1.11248	0.819511	0.27531	-0.781718	-0.0395856	0.355663	-1.80413	0.84528	0.862317	0.106823	0.830822	-1.76621	-0.0395535	-2.25942	0.607822	-1.96571	-0.541402	0.767638	-0.620659	-1.10144	1.87017	-1.12481	-0.949031	0.688392	0.272754	1.18228	0.4849	-1.62253	0.423008	-0.324507	0.437458	0.0970633	0.593448	0.353994	-0.314525	-0.274526	-1.88181	1.27852	-0.0594135	0.760974	-0.209864	-0.20082	-1.28736
ZNF263	-0.245905	0.247793	0.735267	-0.350689	1.16103	0.397355	0.19922	-0.57976	1.17823	0.367864	0.524316	0.990898	0.570446	0.164517	0.768697	0.452701	0.193896	0.656829	-0.43574	-0.603647	0.888475	-0.0979728	-0.481865	0.47109	0.0246624	-0.566532	-0.162774	-1.33916	-0.528115	-0.0134828	1.10469	-0.482466	0.291185	0.932326	0.774743	-0.885852	-0.191459	0.151573	-0.586125	-0.0853596	0.521791	-0.748512	-0.680689	0.353274	1.11816	-0.390397	-0.834361	0.158786	0.15516
KIAA1429	-1.82879	1.05708	0.187034	1.13396	0.56308	-1.25601	-2.54476	1.09148	1.04385	2.09354	0.606393	1.32647	-0.968246	0.608769	0.924644	-0.2501	0.886085	0.0493496	-0.590314	0.844361	-1.59859	-0.640592	1.04313	1.89708	0.439896	0.153312	1.43672	1.17672	0.775125	-0.968551	0.428038	0.874572	3.24585	-2.6515	1.43022	1.856	0.176906	0.609969	1.08918	1.50901	0.354035	2.30643	0.0282863	0.771668	2.63226	-0.195625	-1.93429	2.71302	0.0480465
CYB5B	-0.542531	-2.20698	0.490013	-3.55068	-3.90036	4.41424	0.575891	-1.30817	3.75999	2.53048	2.82604	-1.46731	0.945747	0.14048	-1.9453	-1.55066	-0.542062	-0.810657	0.378081	-1.19677	-0.20978	5.11083	-1.09072	0.370905	0.0895804	-2.83401	-0.718815	1.83123	0.248081	-3.01765	4.45514	-0.947068	-0.152332	6.24376	5.37706	-0.828154	-1.12372	-0.0754487	-2.56094	1.34332	-0.313632	3.11666	-0.359989	-0.590499	1.6727	1.77492	-0.640498	2.81203	0.986934
PXMP2	0.542777	-0.169487	0.356804	-1.96575	0.697659	-0.117202	-0.515247	0.451775	-0.0623767	0.469845	-0.630823	-0.227431	-0.389731	0.272436	1.03343	0.244294	-0.277728	0.233391	0.41241	0.0521671	-0.201034	-0.417496	0.628421	0.576333	0.0972778	-0.392617	-0.239093	-0.325938	0.468397	0.238557	0.546052	0.476733	1.5588	-0.412577	0.552697	0.177087	0.163777	-0.210823	0.553902	0.37088	-0.207969	-0.41223	-0.0268353	-0.563863	-0.0774128	-0.483523	-0.146365	0.420047	-0.0675054
THAP11	0.767591	1.22657	0.698396	-0.0642359	0.0636897	-0.52579	-1.33679	-0.0286525	-0.716608	-0.0357758	-0.823396	-0.13912	-1.10861	-0.52783	0.0600681	0.0646959	0.581631	-0.249737	-0.117686	-0.538353	-0.302495	-0.411336	-0.844833	-0.430391	-0.151625	-0.586801	-0.256246	-0.577563	-0.0264729	-0.776654	0.141559	0.250681	0.432434	-0.2583	0.440396	0.240419	0.115867	0.608301	0.897885	0.490274	0.344153	-1.1432	-0.512198	1.08705	-0.301985	-1.29574	0.22231	1.26238	-0.634848
MCAT	-0.509527	0.723154	0.678473	0.194659	1.39728	-0.131567	0.316183	-0.24336	-0.511804	0.137935	-1.40543	0.579013	1.66112	-0.043541	0.563397	0.479118	1.07664	0.998934	0.628582	-0.704271	-0.600255	0.828682	0.664152	-0.29063	1.24904	1.2054	0.182229	1.09378	0.876708	-0.0544762	0.022343	-0.161369	1.73915	0.876952	-0.695629	-0.967374	1.0799	0.711151	0.996711	-0.836791	-0.423483	-0.049548	1.28253	0.75679	0.205351	0.742353	-1.69029	1.78798	0.743011
DCUN1D1	0.767194	-0.175549	0.212966	-0.490677	2.42206	0.245569	1.69108	0.847567	0.812585	0.390805	-0.168016	0.841457	-1.08492	1.77539	1.90122	1.28635	0.924864	-1.36951	-0.0564599	0.353051	1.2137	0.168657	0.997822	1.41575	-0.0248938	0.121256	0.825758	0.404988	-0.66431	0.0363761	1.24787	-0.335767	2.00684	0.17972	-2.45238	1.06187	0.33039	0.851776	1.19504	0.816652	-0.0613634	-0.528405	0.592481	1.30656	0.232826	0.274213	-1.10223	1.22783	0.614489
IPO5	-0.67488	-1.00224	0.365246	0.936499	0.239183	0.616237	1.80308	0.566748	-0.451576	1.28176	-0.363432	1.26811	-0.636759	-0.307804	1.3855	0.279681	0.185217	0.756599	-0.933292	0.306104	1.05147	0.860228	1.4264	0.742332	1.29442	-0.915822	0.408752	1.19459	0.323289	-0.204448	0.081352	0.418849	0.201117	1.66585	0.628187	0.603844	1.32469	0.892639	0.915052	-0.599319	0.812501	-0.357316	0.415864	0.772094	1.03162	0.8119	0.481756	1.04697	0.792225
SHC1	0.332958	-0.103093	0.496018	0.739886	1.84356	0.958564	0.671631	-0.73181	-0.790354	1.04043	-1.65593	1.06801	0.216209	0.0215815	1.6845	-1.02214	1.67888	0.145268	-0.71417	3.03537	0.979821	0.347341	1.28068	1.04658	0.882634	0.211368	0.29721	1.13521	0.122892	-0.424406	-0.740901	0.121756	0.952505	-1.14556	0.819437	1.07136	0.746265	0.464354	0.153577	1.2742	-0.117634	-0.615558	-0.169966	0.633806	1.02442	1.01849	0.049286	-0.0922416	-0.445413
RAD51D	0.364151	0.126178	-0.420039	-0.214445	1.53487	0.479306	0.368676	0.0955434	-0.747766	0.271155	-0.229463	0.972599	-0.0315722	-0.451234	1.65994	-1.8021	0.722903	0.701821	0.207985	-4.13581	1.2401	-0.129323	-0.162123	1.20055	0.832983	-0.738809	-0.972199	0.714372	-2.04609	-0.0179949	0.808138	-6.93639	1.07261	-0.113469	-0.536931	0.27391	0.0609244	0.331668	0.503486	0.16906	-0.0594545	0.41501	-0.0182716	1.04007	0.744501	0.964477	0.471674	1.25703	0.0110691
TRNAU1AP	0.16063	0.680736	0.176839	0.986229	1.72117	0.348579	-3.30991	0.329233	-0.782507	0.809931	0.548806	0.647507	0.00587954	-0.811615	1.5232	0.547513	0.075634	0.900995	0.252135	0.899063	0.54412	-2.64397	0.451958	0.135083	0.343972	-1.18355	0.273713	-0.355544	-0.162601	-0.160989	-0.398432	0.205017	1.32084	-2.01124	2.58688	-0.904744	0.914056	0.445372	0.987801	-1.10866	-0.631847	1.44161	-0.879176	2.72498	-0.343405	0.113731	1.90441	0.307112	-1.46205
PBX2	-0.867184	0.270503	-0.00336947	0.195978	-3.595	-0.359853	-1.20033	1.09167	2.63757	-1.3426	1.30268	-3.07813	0.766563	-1.11537	-2.0886	-0.263849	-1.89146	0.382486	0.513196	-3.1726	-2.4927	-1.75247	-1.1374	-1.90178	-0.443068	0.266243	-0.771151	-1.02299	-0.266614	-0.00560959	1.63759	0.689233	-1.28803	1.03214	-1.66823	-0.88687	-2.56719	-1.13311	0.568053	-0.994003	0.357953	-0.497424	0.13963	-1.69569	-0.850313	-2.96829	-4.44233	-2.47016	-0.199474
RBM26	0.176037	-0.176821	0.615942	0.855978	-0.957198	-0.289415	2.03858	0.419607	-0.503051	0.568212	-0.871087	-0.962877	0.353672	-1.18821	1.00186	-0.341688	0.00464067	-0.0995136	-0.331559	0.849476	-0.742945	-1.81243	-0.728309	0.183527	0.911883	-0.715239	-1.01495	0.841602	-1.00921	-1.17243	-1.08994	-0.14469	0.427026	-0.571552	0.436625	-0.491867	-1.12027	0.229163	-0.442063	0.490662	-0.726967	1.23528	-0.0293496	1.1582	-0.755051	-0.333709	-0.611962	-2.44918	0.327252
TK1	0.780738	0.679814	0.125865	0.805034	1.54744	-1.07499	0.889711	-0.212308	0.183679	0.593132	0.804642	1.04625	1.37875	0.192923	0.97822	0.7108	1.55747	0.466103	-0.363177	0.928521	1.39679	0.28636	0.746893	1.85061	0.353293	0.410438	0.0686461	0.101113	0.0315556	0.0657064	-0.564342	-0.304385	1.71254	0.730746	1.13351	-0.430287	1.62614	0.948613	-0.267132	0.983757	-0.130577	-0.115447	-0.722288	2.15453	-0.214918	0.747895	1.05058	1.19601	1.68275
ERAL1	0.116952	-2.11209	-0.835099	-0.534666	-1.0059	-1.11441	0.507476	-2.03772	1.65319	1.24705	-2.42314	-1.731	0.775754	-1.50063	-0.925141	-2.01101	0.670599	0.107843	-0.289775	-1.20425	-0.0480414	-0.80545	-0.738857	-2.13182	-0.158035	-0.938802	0.318206	0.127114	-0.986253	-0.558251	1.18209	-0.458369	-0.878979	0.434169	-1.19112	-0.696704	-0.0350939	0.848591	0.175351	-3.62375	0.148618	-1.06555	0.175013	-0.297872	1.62293	0.616495	-1.41455	1.07945	1.62842
HIST2H3A	-1.23859	-3.11798	-0.0104721	-0.0608937	1.82957	-0.272938	1.50976	-0.0355932	0.875694	-1.60371	0.103669	-1.28552	-0.433097	0.964645	1.31658	1.65831	0.770606	-1.63984	-1.3269	-1.24678	0.865829	-0.428434	0.982687	0.497015	0.0807592	0.470381	-0.267315	0.814177	-0.733025	-0.93345	0.891654	0.469671	1.09143	0.988717	0.726045	0.456479	1.13885	0.315868	-0.237463	0.0536845	-0.509683	-0.852185	-0.811735	1.40146	-0.997226	-0.973724	0.447037	1.2601	2.11172
NDUFA9	0.329288	0.243851	-0.576419	0.842425	0.623615	-0.863584	-0.0981239	-0.261407	0.263954	1.5256	-1.81486	-0.416286	0.356246	-0.990889	-0.242659	0.600654	0.209156	0.784687	0.700013	-0.943733	1.30586	-0.421238	-1.31916	-0.809116	-1.13008	0.959559	-0.68534	0.084525	0.577903	-0.135978	1.32315	-0.523442	-0.0161261	0.588267	0.132636	-0.228204	-0.375041	-0.031203	0.193069	-1.39015	-0.240976	-0.551707	0.714928	-0.261512	1.00035	0.987116	0.403469	0.646161	1.40448
FANCB	-0.564957	0.151188	0.271996	0.548163	1.16716	-0.346292	-0.148102	0.337641	0.103611	-0.0351958	-0.650461	0.794536	1.25474	-0.0827765	-0.122168	1.50191	0.227771	0.400474	0.651703	0.719387	-0.391753	0.281356	-0.197024	0.511134	0.4631	0.565619	-0.449067	0.0939825	-0.148852	0.923623	-0.100382	0.219002	0.0070536	0.393664	-0.24743	-0.374138	1.15555	0.131855	0.0438433	0.0204558	0.759251	-0.444703	0.341604	1.04365	-0.0883159	0.0997516	-0.449021	0.894797	-0.248899
SMARCA5	0.423248	-0.357557	0.631912	-0.645157	3.31052	0.0878734	2.42018	0.403033	-0.516148	-3.20033	0.0822365	0.18556	1.10873	-0.152804	-0.849736	-0.243653	2.50326	-1.30002	-1.10634	-0.284704	1.31658	-0.0257812	1.69413	0.730261	0.379452	-0.794887	-0.0878498	0.276426	1.03287	0.270177	0.646161	-0.595707	1.55123	-0.000293713	0.294246	-2.09523	0.661182	1.00634	-0.538217	1.36365	-1.01751	0.326473	0.818924	0.871395	-1.32773	1.17667	2.16113	0.194682	2.01243
C16orf80	-0.661757	0.0556195	-0.606835	0.0524612	1.54622	-1.04861	-1.40889	0.296995	0.402472	0.93836	-0.535198	-0.244486	0.824489	-0.925471	1.07646	-0.321331	0.635194	0.252095	0.195592	-0.321121	0.0561917	-1.16428	0.474112	0.909733	-0.0919845	1.3227	-0.179905	0.485219	0.17139	1.28964	0.481838	0.294362	0.519924	-0.414511	-0.780167	-0.27559	0.157661	-0.0418451	-0.109719	-0.077172	0.0271745	0.883537	-0.0280696	-0.0124899	0.0459219	-0.435661	0.110683	1.27917	-1.06206
IGF2BP1	0.489381	0.333633	0.568578	-1.05321	1.95909	0.125761	0.397892	-0.361089	-0.0218427	-0.170132	0.10053	1.22196	0.412222	0.145002	1.1341	-1.54258	-0.379662	0.600533	-0.984608	-0.0984737	0.974069	0.361508	1.82847	1.37148	-0.681645	0.308744	-0.601173	0.0107347	0.367457	-0.545686	0.280972	0.239188	1.56964	0.221836	1.57806	0.185188	0.589508	0.137502	-0.804273	1.1579	0.0369399	1.62332	-0.364625	0.0124794	0.39254	1.07636	0.123136	0.579225	0.26059
KTI12	-0.769937	0.774385	0.544433	0.894455	-1.25733	-1.11655	-2.07586	-0.214914	0.389282	0.767089	-0.0962577	0.911042	0.650202	0.489937	0.144141	-0.895965	1.71196	0.783516	-0.533573	0.379943	-0.0815862	-0.212015	0.0136017	0.660573	0.0142802	-0.252329	-0.414997	-0.314336	0.876082	-0.716802	0.193891	-0.897088	0.637758	-1.67941	-1.53517	0.690943	0.313332	0.141308	-0.209941	0.34415	0.404125	0.216422	0.273643	-1.21153	0.702819	0.986471	-0.582104	1.32708	-1.81271
MOSPD2	-0.116061	0.352227	-0.0172288	-0.245701	0.585103	0.151356	-0.468437	0.386848	0.485091	-0.441718	-0.593983	-0.241604	0.162776	-0.408187	-0.233889	0.64548	0.497601	-0.299491	-0.189506	0.663733	0.713121	-0.422077	-0.0591976	0.664569	0.271476	0.202999	-0.0174752	-0.939785	0.00364571	-0.00241709	0.510523	-0.0378462	0.574585	-0.666552	1.1569	0.43105	-0.284056	0.0117692	0.163769	0.49082	0.277853	-0.332469	-0.119529	0.689807	-0.365283	0.758802	-0.728367	-0.0142582	-0.770359
OPA1	-0.0898095	-0.391801	0.479869	0.613493	0.314092	2.62289	0.741726	0.326341	-1.23176	-1.14483	-0.292095	-0.431211	-0.813978	1.29882	-0.259617	-0.255914	1.3085	-1.22884	-0.756022	-0.551391	1.99783	-0.576837	0.188887	-0.701047	-0.205162	-0.13353	0.327288	-0.146874	-1.46488	-0.689223	-0.662691	-0.225555	2.08551	-0.246364	-0.389733	1.09353	1.87452	1.07716	0.0173427	-2.74497	-0.373991	0.886188	1.36999	-0.0797568	1.34526	-3.01217	0.467283	1.1058	2.07917
RBM7	0.803499	1.96311	0.519451	0.647692	-1.33484	-0.617381	-3.21595	2.59954	-0.726085	1.11019	0.806662	0.781758	1.68233	0.752563	0.160503	0.738179	0.0668446	1.07377	1.08403	0.254139	-0.542813	0.460737	0.48801	-1.25562	0.813858	-0.233322	1.13782	-0.0211242	1.57024	0.607315	0.591008	0.838963	0.590054	-3.31104	-0.56862	0.433657	-0.451853	-0.0497211	1.3361	0.853094	1.25534	0.735958	0.331802	-0.356805	0.366962	1.1798	-2.16528	-0.307639	-1.24354
KLF16	0.205523	0.175124	-0.124683	-0.154401	0.918592	-0.486903	1.7868	-0.923078	-0.559507	1.20904	-0.42791	0.776453	0.0440598	-0.0509658	0.646772	-0.234884	-0.110067	0.416991	-0.0503488	-0.313597	-0.314285	-0.713929	0.00580837	1.5155	-0.245726	-0.78912	-0.172704	-0.168994	0.0594438	-1.14958	0.474838	-0.00132066	-1.30241	0.741738	-1.46182	-0.634699	0.117777	-0.617862	-0.103918	1.05437	-0.597743	-1.22478	-0.626418	-0.290821	-1.20323	0.212276	-0.412531	-1.3543	1.89383
MSH6	-0.604977	0.795807	1.39158	0.380821	1.2156	0.23388	0.649892	-0.529279	0.575479	0.769963	0.532015	0.615184	0.150217	-0.825391	0.535541	0.578524	0.841511	0.630015	-0.795981	-0.0198484	-0.218996	0.287435	0.608465	1.36688	0.797951	-0.389591	0.107643	0.270214	-0.353345	-0.181317	0.786694	1.01396	0.78684	0.358749	-0.760017	0.309299	0.154557	-0.00995534	-0.0560963	0.886011	0.559149	0.100941	-0.413158	1.58193	-1.14153	0.0618517	1.22021	1.45411	0.515555
SWI5	-0.478004	-0.0606911	-1.80536	-0.0477012	2.13899	-0.181606	0.823402	-0.418924	-0.924662	0.376206	0.228316	0.462681	0.312308	0.306859	1.71921	0.12032	0.526274	-0.558028	-0.55034	-4.16798	0.556068	0.0976148	0.885495	1.63624	0.382673	-0.678088	-1.77869	0.0584933	-0.346352	0.096347	-0.62777	-3.68749	1.66168	0.554855	0.0565086	1.06976	-1.04118	0.530711	0.256519	0.301811	-0.388394	-0.92704	0.613519	1.73627	-0.0110756	0.380797	1.31759	0.773648	-0.211422
non-targeting	0.0623043	0.150612	0.130457	0.0637246	0.0399654	0.0679948	-0.0841938	0.214087	-0.0192763	0.0277584	0.0764346	0.124686	0.0846559	0.0601661	0.0479769	0.135593	-0.00991004	0.0951902	0.15043	-0.0186147	0.071019	0.0751287	0.0334963	-0.0264445	0.144083	0.100586	0.122624	0.108603	0.117729	0.0517278	0.110276	0.0793574	-0.214486	0.0226912	0.0931456	0.00638548	0.130299	0.0923534	0.0890505	-0.0392881	0.0851763	0.0190266	0.0385004	0.0912008	0.0266391	-0.000586364	-0.0423619	0.0450824	0.0868789
MRE11A	-2.30441	1.1924	-0.224332	0.664232	1.00499	2.1534	0.191689	0.417377	-0.136872	0.765281	0.422701	1.53072	0.770221	0.109369	0.897272	-0.093764	0.595673	0.473619	-0.152557	-0.839114	0.842481	-0.557984	0.512729	0.960403	0.615306	0.1462	1.65904	0.344295	0.220155	0.313359	0.667563	-0.245038	1.14864	-0.104427	0.961684	1.12201	1.24578	1.34862	-0.699767	1.10585	0.0518105	0.371461	-0.487066	1.08887	1.55917	0.505739	0.606522	0.847628	-3.38225
RFC2	0.292749	-0.230224	0.185384	-0.491599	1.12794	0.944938	0.780379	-1.08281	-0.645436	0.338528	0.451054	0.72022	-0.00340033	0.0124895	0.869981	0.306507	0.47315	-0.670927	-0.0627121	-0.295087	-0.282011	-0.868174	0.00730774	2.24988	0.233987	0.0969027	-1.04237	-0.722794	-0.312629	0.340254	-0.103725	-0.946608	1.39082	0.594206	-1.42765	-0.349094	0.402217	-0.470129	0.622084	0.55378	0.685363	0.48374	0.257832	-0.452702	0.50878	0.801388	-0.0234838	1.67623	0.0286806
FZR1	0.929732	-0.607194	0.412739	0.184613	0.646598	1.20705	-0.42653	-0.0588963	-0.672447	0.459699	-0.339979	1.3597	0.136436	-0.0557022	0.525045	0.615193	0.566683	0.276147	0.576129	-0.160813	-0.199612	-0.202865	1.22072	1.06376	0.54166	0.290538	0.310884	-0.56712	0.525272	0.338499	0.463299	0.0492789	0.379069	0.402238	-0.257359	-0.0829408	0.31972	0.536671	-0.257284	0.379685	0.934221	0.398528	0.768668	0.226161	1.42589	-1.43754	-1.00087	0.526822	-1.07334
NFU1	0.173294	-0.557679	0.101326	-0.0385395	-0.142832	0.210941	-0.637585	-0.149338	0.676902	1.21465	-2.48158	0.155025	0.927105	-0.388028	0.52473	-0.428351	0.510897	0.675914	0.59881	-1.44445	1.24082	-1.04932	-0.332947	-1.05151	1.20277	0.491945	-0.708747	0.391425	-0.175457	1.18909	0.896455	0.0358624	0.373467	-0.449681	-1.61988	-0.279609	1.17041	-0.127857	-0.358546	-1.29185	0.596873	0.423016	0.243972	-0.63017	0.668282	0.188398	-0.174045	1.5358	1.15745
TXNDC17	0.170756	0.447664	0.10933	0.227291	1.06674	-0.40806	-0.444609	0.0944719	0.0729442	0.886437	0.52937	-0.015586	-1.12776	-0.46492	0.423873	-0.108008	0.0561594	-0.14338	0.556679	0.865941	1.61675	-0.378191	-0.651807	-0.627973	1.00317	0.614028	0.34944	-0.1085	0.392536	0.293566	0.430331	0.3356	0.13062	0.688825	0.0680145	-0.0667333	0.0598398	-0.253766	-0.125987	0.0290284	-0.160134	-0.0417502	-0.327119	-1.25348	-0.0656692	-0.286973	-1.09344	0.850747	-0.305244
DTYMK	0.722221	0.743595	0.946532	-0.656916	1.9629	1.29345	0.224117	1.31329	-0.54719	0.269092	0.615546	2.25888	-0.661724	0.291228	1.17944	1.49044	1.02009	0.136265	-1.03198	0.887889	-0.359888	-1.07409	0.348599	1.90053	-0.104298	-0.806002	0.304349	1.59337	0.52792	-1.34773	1.09308	1.28888	1.31624	0.068876	1.18705	-0.161004	2.03792	0.122597	-0.519532	2.57764	0.241537	-0.834301	0.673888	1.44673	-0.519683	-0.183712	-0.55681	0.755114	0.705632
FUBP1	0.558859	-1.08559	-0.642794	0.118581	-1.05164	-0.307708	-0.928064	0.414193	-0.582639	0.232255	-0.527965	-0.26889	-0.162956	-0.645338	1.80399	-0.610149	-0.391975	0.314594	-0.0879149	-1.00884	0.585834	1.16405	0.86567	-1.14344	0.200672	0.293857	0.145735	-0.517556	-1.20501	-1.37726	0.13495	-0.794328	1.19036	-1.20632	-0.516337	0.136435	0.712761	-0.213062	0.557046	-0.923513	0.400375	-0.131042	0.0157589	1.61985	1.59547	-1.68138	0.126256	-1.44334	0.987513
CHAF1A	-0.995226	-0.150081	0.151108	-0.461729	0.155754	-0.394412	-0.474191	0.684595	1.25669	0.446856	0.481573	0.396146	0.346612	-0.0143105	1.26165	-0.793907	0.53119	1.74741	-0.997553	1.00961	0.664701	0.648331	0.240739	0.0994912	-1.08238	-0.0494393	0.130239	-0.222812	0.686984	-0.361699	1.5915	0.517986	0.689787	-1.36917	0.666152	-0.0403641	1.80924	-0.192569	1.24428	0.945532	0.179914	-0.130815	-0.405138	0.186601	0.384931	-0.596392	-0.0969436	-0.357982	-0.131314
NUDT5	-0.966482	0.0334161	0.451458	-0.714539	-1.03338	0.624789	-0.263096	0.647124	1.21578	0.606059	-0.589362	-0.362436	0.247412	-0.101605	-0.227164	0.816396	0.207099	-0.219431	-0.46405	0.226872	-1.07773	0.650365	-1.53771	-0.717806	0.851144	0.00632816	0.101338	-0.789346	0.0940978	0.789287	0.224663	0.917779	-0.0619386	1.94227	-0.112496	0.247173	-0.081921	-0.650989	0.0110961	0.164964	-0.45194	-0.480084	0.447764	-1.05173	-0.0479311	0.110366	-0.786365	0.00439846	-0.284213
UBAP2L	-0.123207	-0.0689616	0.189736	-0.901012	-0.733226	-2.24593	-1.07904	0.681633	-0.0358249	-1.5899	0.15642	-2.32174	0.242763	-1.6702	-0.803808	-0.913822	-0.888402	-0.933042	-1.17783	-0.285031	-0.135148	-3.99706	-1.85848	-2.87929	-1.01821	-1.05476	-0.0876113	-1.98574	0.798231	0.985334	0.838978	1.56679	0.246516	-1.6683	0.784996	-0.996692	-0.890437	-1.36267	-0.135134	-1.52549	0.609512	-0.156099	-0.765671	-0.108468	0.0189074	-1.32078	-0.17289	-1.67281	-0.798529
LUC7L3	-0.171221	0.857631	0.189055	0.110801	1.22992	0.620562	-0.18542	1.03745	-0.543048	-0.93074	1.30906	0.813507	-2.02785	-1.74008	1.62971	1.11686	-0.413492	-0.264903	0.280686	0.428356	1.22658	-2.71005	0.454699	0.24152	-0.0659158	-1.10183	-0.261199	0.0519625	1.45532	-2.07556	0.521447	-1.06897	0.482831	-2.05796	0.697761	-0.743179	1.82565	0.203388	0.0519377	1.45549	0.673922	-0.762187	-0.6901	-0.203674	-0.0687286	-0.504274	-1.32649	-1.82121	1.5089
MAX	0.38579	0.643466	0.609252	0.451421	2.08271	-0.167279	-1.06587	1.04942	0.537039	-0.245586	0.947281	1.03552	-0.293126	0.85604	0.66728	0.133634	0.701621	1.08569	0.313606	-0.630792	-0.137749	1.11122	0.1954	0.881092	0.230695	-0.496565	0.595515	0.0505034	-0.157001	-0.295952	0.451339	0.451604	0.624867	-0.308209	-1.69201	-0.470085	1.06687	0.833497	-0.0494578	1.11151	-0.563554	-0.320724	-0.0842398	1.52919	0.358434	-0.787222	0.598998	0.420103	0.550895
MED23	-1.03029	-0.993383	0.0643983	-0.594351	-0.982555	-2.18675	-0.159857	2.52568	-0.328573	-2.74733	0.319505	-1.18385	0.12381	-1.25432	0.0431731	0.494372	-0.253756	1.66105	-1.18373	-0.27428	0.975659	-1.96248	-0.923045	-0.521725	-0.310978	-0.577528	-1.49471	0.517765	3.32971	-3.1208	-1.75536	-0.0780397	0.222042	-1.375	-0.52525	-0.964472	-0.959902	0.504577	-0.0953841	-0.0858089	-0.875108	-3.15939	0.265986	-0.44541	-4.09518	-0.645455	1.28257	-1.10174	1.5249
RAD21	0.253767	-0.323499	1.42939	0.6285	-0.950755	1.65594	-1.19986	-0.325045	0.537302	2.088	-0.0871115	0.811285	-2.65235	0.866901	2.14213	-1.29972	1.588	-0.0840406	0.0640285	0.282516	-0.422184	0.899176	0.386484	1.6463	0.249346	-0.11971	-0.255501	1.04976	0.925251	-0.887824	0.412931	0.481879	1.69398	-0.396113	-1.63174	-0.657177	1.39157	0.209868	-0.497565	0.366654	-0.207244	-1.80389	0.336508	2.01584	-0.0174341	0.425736	0.238169	2.90348	-0.167462
DROSHA	-0.667559	1.09665	1.12291	1.53505	0.927835	2.18562	-0.310083	1.28023	-0.264307	1.27995	1.62304	2.13956	1.86132	0.0771138	1.55979	-1.93034	1.63722	1.22474	-0.551847	0.932079	2.37101	-1.35508	0.816219	1.83404	-0.546319	-1.44266	0.856647	0.413938	-0.283419	-0.20285	-0.402677	0.408235	1.14479	-1.23809	1.90093	-0.919858	2.62493	0.963457	0.622219	1.3807	-0.277891	0.143972	0.550014	0.976357	0.402821	1.15005	0.923888	0.981025	-0.179037
PALB2	0.0268881	0.532936	0.730282	-0.8995	1.84998	1.11389	0.371281	1.73566	0.295004	-0.89994	0.967632	1.0632	-1.00516	0.187948	0.863456	-0.68899	0.642148	0.403471	1.12015	0.687197	-0.241884	-0.845897	0.763996	1.22208	-0.093398	0.132746	-0.701262	-0.188294	-1.41623	0.43017	0.0493944	-2.2711	1.16195	0.683664	1.32048	-0.133874	-1.08282	0.917778	-1.47598	0.591544	0.771622	-0.717377	-0.0365837	-0.0742215	0.258246	-0.776479	-0.1226	0.663262	-0.687138
HNRNPU	0.249774	-0.10027	0.160688	1.73647	0.623759	0.0413424	-1.11393	0.00202458	-1.16059	-0.32451	0.870244	0.229799	-0.613593	-1.30155	-0.550141	0.808112	0.260041	0.0500929	-0.98011	-0.335464	-0.735827	0.132021	0.0461419	0.652687	0.213725	-0.120824	-0.360358	1.29755	-0.0731794	0.482692	0.666581	0.291531	0.714131	0.14629	-1.58548	-0.317175	-0.20983	-0.614468	-0.245728	0.275946	0.0804976	-0.965236	-0.642589	0.295864	-0.839093	-0.0741497	0.507648	-0.51733	-0.99364
NARS2	0.624697	1.56093	-0.00543763	1.24197	0.677987	-0.978959	0.146244	0.251093	0.402066	1.25911	-0.108715	1.18115	0.905209	0.134653	0.769903	-1.31619	0.423778	-0.699169	0.55734	0.613327	-0.28797	-2.11491	0.902398	-0.604373	1.22188	-2.58804	0.545967	1.0177	-0.0871109	-2.4388	1.37864	0.963449	2.10846	-1.82117	-1.36184	-0.728181	0.272251	0.631096	0.572692	-1.26882	-0.102306	0.666556	-0.221139	0.194432	0.789627	1.21594	0.725494	0.729323	1.00138
RBM12	0.826732	-0.815866	0.889761	-0.351294	0.778515	-0.756123	0.534205	1.62884	0.380344	-0.722218	0.665882	0.67609	0.602976	-0.202205	0.819237	0.889266	-0.361503	-0.498051	0.459135	1.90445	2.63446	-1.91612	-0.154237	-0.724089	-0.305832	-1.75125	-0.248919	0.937936	0.255804	-1.4785	0.177597	0.376374	2.19863	-1.07307	1.82467	0.31026	1.07867	1.35145	-0.55172	0.161782	1.02838	-0.364643	0.542217	0.413406	-0.0430029	0.464452	1.73274	-3.02251	3.26703
ADSS	0.532691	0.101037	0.481002	-0.752475	2.40184	-0.0898658	0.85096	-1.16616	0.6458	1.04287	0.527603	0.937121	-2.04392	-0.40978	1.75764	1.13894	1.49679	0.500473	0.0472645	-1.82611	-0.133123	0.339924	1.10164	2.10734	-0.167487	-1.15239	0.678401	-0.589429	-0.220927	-0.700617	1.98014	-1.52085	2.1481	-0.57395	-0.82344	-0.741448	1.55135	0.52288	0.081452	1.55704	-0.660549	0.745833	1.38757	1.73997	0.338067	1.04652	1.05567	1.36571	0.928477
ACTR6	0.55963	1.63192	1.57083	1.49067	0.797169	1.07778	-0.750991	1.15344	-0.774878	-1.4743	1.25661	0.475631	0.224046	-0.262814	0.306863	-2.90129	1.41111	0.305988	-0.165514	0.287366	0.518726	-2.43314	0.794031	0.505902	0.584391	0.531053	0.515322	-0.899425	0.93752	1.11096	-0.232184	1.18587	0.693718	0.499524	1.36968	0.580373	1.16707	1.13831	-0.85797	0.601792	0.31768	0.715283	0.0991637	0.0973464	1.63257	0.941906	0.110711	0.83177	-1.28744
COPS3	0.16394	0.759969	2.06092	-2.46174	1.93438	1.25196	0.266398	0.561674	0.980247	-0.975576	1.43524	1.15006	-0.484987	0.712737	0.974141	-0.159547	0.981323	-0.0553904	0.851567	0.626596	0.998316	1.53823	1.41555	1.73021	0.976803	0.788186	1.32493	1.00986	0.444681	0.779857	0.79024	0.784539	1.41833	-0.79434	1.36366	0.645302	1.98709	0.871132	-0.693905	0.192288	0.593257	-0.257213	0.506436	0.319892	0.806538	-0.516092	1.24646	1.53002	-3.04911
PPP2R2A	0.38443	0.763635	0.303154	0.120891	-1.21196	0.233221	-0.00912868	-0.231406	-0.861567	-1.26861	-1.0808	-1.68327	-0.965661	-0.251674	-3.19839	-0.584008	-1.01465	-0.306472	0.514016	0.168155	-0.147806	-3.2202	-2.2907	-2.38834	0.312179	-1.31107	-0.818723	-2.4282	1.0759	-1.02465	-0.42046	0.583009	0.163585	-1.66971	-1.10097	-0.85471	-1.46858	-1.13014	0.942692	0.563192	-0.982891	-2.44058	-2.10624	-0.0600539	-3.00457	-0.496251	-1.77854	-1.80375	1.02197
TBX1	-1.11743	1.04917	-0.265821	0.56205	1.94052	0.233135	0.54252	0.962788	0.265999	1.24307	-0.637122	-0.513843	-0.508217	0.342738	1.03718	-1.06996	0.529291	-2.94233	0.109055	0.660375	-0.203446	-1.63405	1.02853	1.5699	-0.466365	-0.0761966	-0.213312	-0.364417	-0.212434	0.144394	0.510782	0.398336	3.20996	1.38212	0.804105	-0.33717	0.539732	-0.0740055	0.351173	0.345205	-0.16459	-0.466736	-0.0513808	0.0395783	-1.09644	-0.33259	0.80579	1.05009	1.46249
TFB1M	0.299288	-2.13305	-0.357453	-0.534308	0.0183219	-1.38274	0.551913	-2.2827	1.21673	1.25553	-3.04797	-1.0527	1.43619	-1.07805	-0.538326	-0.71632	0.609015	-0.0495812	0.0732516	-1.8871	1.01596	-0.756138	-0.600435	-2.19103	-0.0647678	0.547341	-0.289174	1.14163	-1.2194	-0.867888	1.07926	-0.630293	-0.0812003	-0.408747	-1.13999	0.271487	-0.277182	0.202223	0.090939	-2.90152	-0.262552	-1.07655	-0.231701	-0.394846	-0.298957	2.23217	-0.120643	0.392963	1.10452
BLM	-0.688474	1.83074	1.36565	0.256047	0.788876	-0.0149728	-1.43619	0.432108	-1.08716	-0.570056	0.00969241	0.481955	0.118753	0.426186	0.5015	0.778777	0.259295	0.214922	0.759711	3.38044	1.0252	-0.134028	-1.0132	0.834725	-0.292535	-0.661737	1.38347	0.0949549	3.53499	-1.31623	-0.113613	4.01103	0.603516	-0.438761	0.421169	-0.784069	1.65806	-0.083126	0.711637	-0.180406	-0.224932	-1.19734	-0.0851944	0.564029	-0.473381	-0.571806	0.283918	0.0553698	-0.8608
ETAA1	-0.50478	0.155042	0.364832	-0.49055	-0.339986	0.715233	-0.564639	0.128765	0.275352	-0.579681	-0.173638	-0.558058	-0.208814	-0.151127	-1.92466	0.747677	-0.183688	0.0797167	-0.553853	2.56688	0.954123	-0.155559	0.189967	-0.574204	0.0242309	-0.301555	-0.373592	-0.10779	-0.344311	0.206279	0.162482	0.376558	-0.154877	-0.566318	0.420726	-0.253865	-1.54226	0.171899	-0.227232	-0.00544708	-0.60146	0.435036	0.210576	-0.140348	-0.464727	-0.395368	-2.30956	-0.376206	-1.14357
HNRNPK	-0.727705	3.52285	1.34443	0.711121	0.0119414	-0.757187	-4.26799	0.932599	1.68295	1.52581	0.48729	-1.95179	0.172553	0.621018	1.1779	1.32421	0.306542	-0.179463	-0.0985595	0.596455	-0.632956	0.570214	0.0552686	-0.175388	-0.0820477	0.87184	0.0339912	-1.73196	0.484924	-0.511691	1.07471	0.410767	0.489225	-3.20625	-0.363578	1.84594	0.0157282	0.820591	3.26282	2.33611	0.165442	-1.12034	-0.250583	-0.783365	1.58875	1.44839	-1.02851	-0.490303	-3.03397
GFM1	0.898978	1.21114	0.715947	-0.106551	0.848858	0.227101	0.263762	-1.35164	0.468694	0.889405	0.956451	0.891394	0.926586	0.371108	0.121976	1.28405	1.25502	1.37436	0.634376	-0.00453028	1.95723	1.1519	0.0604822	0.751493	0.705377	0.589664	0.150607	0.648696	0.0460549	0.29699	1.13291	0.362031	0.776451	-0.0114584	-0.440023	0.690157	2.42982	0.82132	0.0531564	-0.542675	0.333138	-0.00149088	0.542855	1.13417	0.646321	-0.917774	1.24323	0.930574	-0.954827
NEDD8	0.123425	-1.81525	0.141638	-2.65935	2.6476	1.06262	2.78916	1.31828	2.71271	0.398479	0.705728	2.25507	-0.529148	0.56091	1.9013	1.0678	0.564745	-0.656629	0.170905	0.531131	0.230223	-2.46855	0.826558	1.83852	-0.707819	-0.32841	0.818143	1.96209	1.12721	0.466748	2.58081	0.637024	1.17303	2.81427	-2.86571	0.267958	1.91513	0.497079	-0.6887	-0.147757	0.216472	1.12994	0.545316	1.36525	1.59112	-0.569114	0.967617	0.431639	2.48117
MYBL2	1.19218	2.24341	1.79491	1.58846	1.51452	-1.25128	0.430994	-0.553051	-0.99956	0.095465	1.1508	1.745	1.31962	0.544868	1.45457	1.19681	1.08636	-0.107382	1.3942	1.35346	0.884499	0.230928	-0.19479	1.69183	0.184728	-1.153	1.33663	-1.01103	0.819288	-1.10203	1.59598	0.915868	1.82803	1.5859	1.14321	-0.273932	1.32373	0.826848	-0.672247	0.630912	1.42921	-1.04385	0.881558	0.0375152	0.859989	-0.560604	0.775003	0.46088	0.29143
SAMHD1	0.801161	-1.18958	0.157319	0.520703	0.731515	-1.51355	0.924338	-0.966717	0.0766259	0.741083	-0.516232	0.325594	-0.572246	0.277009	0.396702	-0.0298914	-0.207936	-0.337407	0.56658	0.412596	-1.03086	-0.207554	1.04163	1.34311	0.0679364	0.655019	0.083905	0.821491	0.22666	-0.0267306	-0.243436	0.87946	0.609744	-0.493833	-0.832739	0.533724	-0.0244481	0.593032	0.4794	-0.20332	0.0867776	-0.619295	0.578436	1.3699	0.333956	-0.0991189	-0.500776	0.923996	0.72807
RFC5	-0.388366	1.7676	0.840172	-1.68016	1.58592	0.846148	-0.419087	0.351013	-0.532313	0.112773	1.21726	2.83941	-0.155271	-0.0811563	1.16308	-0.977964	1.27847	-0.251017	-0.107395	-1.22564	0.906005	-0.194622	0.0956589	2.1209	0.640325	-0.213347	0.355747	0.895097	0.689397	-0.429056	0.782503	-1.84013	1.39828	0.511055	0.494109	-0.0993381	2.30103	-0.19726	0.599703	0.219389	0.96641	-0.820529	0.140019	1.638	1.05507	-0.419472	1.53197	0.856228	-0.598898
CDK1	0.998959	1.57071	0.703781	1.67465	2.02629	0.849102	-1.18813	0.4158	0.641864	-0.535947	0.617316	2.09686	-0.722354	0.838905	0.944433	1.03748	1.06992	-0.74778	0.646521	-0.225923	1.22985	1.43506	0.479482	1.4735	-0.643047	-0.27048	0.83576	-0.145811	1.08722	-0.468594	1.51232	-0.700132	1.43115	1.15541	0.193718	0.226599	2.78524	0.918996	0.430434	0.301109	0.606702	-0.034002	-0.168618	1.05421	-1.2915	-0.130219	1.62212	0.310385	-1.25444
SHMT2	-0.332159	-0.150637	-0.458097	0.139705	0.855832	0.575921	0.569253	-0.88077	0.552247	0.695419	-0.286363	1.55184	-0.0519117	0.302225	0.198916	0.316135	-0.542126	0.558763	0.225141	-0.222616	0.568915	-0.589503	-0.130666	-0.64835	0.536808	-0.555902	0.514378	-0.593903	1.32372	-1.55196	0.58018	-0.276129	-0.381236	0.429862	0.248548	-0.126685	0.219554	0.128427	-0.889326	0.797426	0.766642	0.597063	-0.208732	-0.571393	0.15351	-0.200174	-1.16616	0.680167	0.072011
HSD17B12	-1.02124	3.69494	-0.317797	-0.971658	-0.329072	-0.31424	-0.940327	-0.701827	-0.826073	-0.137657	-0.288485	0.50218	-0.00225836	-2.14703	-1.51312	-3.01664	-1.15755	0.409041	-1.04399	-2.0029	0.971003	-3.29566	-0.483802	-0.641487	-0.37942	-2.19073	-2.26069	-2.36071	-1.89281	-1.73161	1.34559	-0.888232	-0.193317	3.60793	1.66346	-2.19337	-1.57013	-0.778561	-0.835017	-0.310418	0.566075	-0.531611	-1.21167	-0.953721	3.17628	-1.72136	-0.855714	0.30424	0.226218
EP400	0.636849	0.794405	0.875013	0.685106	0.926848	0.0941465	0.360874	1.11576	-0.571074	-0.0947282	1.20824	0.681793	-0.341817	-0.393974	1.35564	1.19632	-0.252414	0.456318	0.635815	0.666571	0.644022	2.84485	0.90223	1.05594	0.3548	-0.164423	1.38468	1.13786	0.793808	-0.398668	0.933507	0.105458	0.580783	0.317936	-4.3425	-0.97765	3.28933	1.21466	-0.0239608	0.269913	1.33105	0.925264	0.614107	0.650825	1.15989	-1.08237	0.983871	0.838631	-0.286342
NRBP1	-0.467233	0.583274	-0.453293	-0.124362	-1.03472	0.351231	-0.15634	0.296119	-2.62534	-0.813785	-0.290368	-1.35496	0.225811	-1.33955	-1.86837	0.339964	-0.821922	1.57495	-0.365736	-2.73024	-0.594402	-0.639631	-0.564626	-2.72854	-0.910245	0.27576	-1.00283	-2.10693	-1.98597	0.459576	-1.45832	-0.909985	-0.845186	-2.23551	-0.00818843	-0.92949	-0.70604	-0.00100833	-1.11658	-1.37406	-0.320774	-1.93018	-0.373054	-1.12549	-1.76856	-3.01063	-1.56162	0.837377	2.10392
DDX23	0.578081	1.20006	0.48597	0.24596	2.02464	0.219128	0.0898155	0.692444	0.221862	0.35333	0.809119	2.00986	-0.439858	0.219106	1.50789	1.65891	1.21602	0.852695	-0.652671	1.16136	1.44707	0.823315	0.304888	1.35547	-0.169656	0.292421	0.127764	0.275255	1.32549	0.840795	0.556041	1.39822	0.830356	1.3053	-0.452832	-0.192517	3.49964	1.39229	-0.30441	1.70226	0.349654	-0.896523	0.87583	1.03742	0.063307	-0.683443	0.800396	0.528689	-1.22265
RAD18	1.9803	-0.52843	1.00074	-1.18316	0.343526	-0.326352	-0.681702	-0.114459	0.70903	-0.318985	0.0132663	0.441685	0.212381	0.140733	-0.268491	0.69677	-0.617446	0.581233	-0.258422	0.506689	0.682927	-0.298412	-0.11716	0.172225	-0.026668	-0.230577	-1.75639	0.275329	0.752627	-1.1641	1.33693	0.180347	1.16753	-0.917639	-1.35791	-0.512505	0.052853	0.794414	0.686643	0.108272	-0.132436	-0.527383	-0.383963	-0.021418	1.16537	-1.15932	-1.06393	-0.866482	-0.432027
RIF1	-0.949579	-0.309317	1.15171	0.496675	0.886952	-0.93685	-1.1902	0.267099	-0.262509	1.76405	0.803109	0.284478	-1.67637	1.30253	1.19224	-0.0919833	0.436619	-0.606877	-1.04605	0.197455	-0.183796	0.594011	1.3516	-0.280469	0.303307	-0.152947	0.451893	0.401957	-0.332447	0.60754	0.342298	1.10757	1.33343	-1.47691	-2.17396	0.640389	-0.0203816	0.182884	-0.232153	0.876619	-0.455809	-0.290205	-0.892807	-0.314937	-0.788617	1.03333	0.83853	-0.675898	1.36115
SAP130	0.0770643	0.0246939	-0.0450094	-0.154264	1.58655	0.387663	-0.421468	-1.18667	0.181893	-0.24533	-0.209644	0.793918	-0.382732	0.352099	0.804091	0.569044	0.931775	-0.10082	-0.555629	1.40897	0.391203	0.134711	0.105356	0.25891	-0.647003	0.305438	-0.449868	0.829529	-0.868519	-0.380699	0.513251	0.0145389	0.375709	-0.344566	0.143615	-0.0559916	-0.287679	-0.440121	0.705363	1.24677	0.313923	0.528939	0.796609	0.634436	-0.940376	0.641525	-0.911714	1.09548	-0.565769
CAND1	0.625343	-0.707192	-0.676219	-1.26253	1.61137	0.805292	1.76515	0.770483	0.977524	0.699262	-0.247425	-0.437218	-0.646166	0.250178	0.438397	0.296464	-0.471656	-1.21935	0.254568	0.33389	-0.545569	-0.445981	0.825242	1.15945	0.117958	0.158528	0.28284	-0.124741	-0.541547	0.367662	0.490667	-0.0603051	-0.153917	1.21302	2.08091	0.251454	-0.443825	-0.558322	-0.463097	-0.280661	-0.475329	-0.552307	-0.337009	0.834875	0.0623593	0.46493	0.847455	1.8158	0.979015
MLF1IP	-0.3611	0.272437	0.436082	0.14169	1.35554	0.264464	0.700329	-0.227916	0.0230551	0.24363	-0.422596	-0.961167	0.108126	0.515543	0.259364	0.327159	0.912822	-0.51782	0.845586	0.122261	0.676319	-0.148584	-0.217028	0.555405	0.728468	-0.574923	-0.435251	0.630863	-0.34781	0.821273	0.940487	-0.0733678	1.47228	-0.696449	1.53957	0.272563	-0.0723913	0.0849835	-0.0781826	0.596282	0.152686	0.0520401	0.00247558	0.736352	-0.599238	0.347686	-0.785782	0.0572197	0.496136
NUTM1	1.35393	2.59226	0.421165	0.623785	0.369941	2.1506	0.0631369	1.05478	-0.762592	0.819808	1.46738	2.36793	0.865879	0.464115	1.35173	1.27311	0.99465	1.1592	0.856498	0.87487	2.00637	0.713528	0.480021	1.29873	0.497292	-0.562968	1.24203	0.67492	1.34094	-0.737569	0.759877	0.604671	0.680321	1.38353	-1.16982	-0.269539	3.25313	0.490571	0.4466	1.48064	0.122797	2.11868	0.80319	0.346026	1.11599	-0.0777526	0.747982	0.404808	0.0325977
C19orf70	-0.472406	-2.21367	-0.193546	-2.44323	-0.665596	-4.89902	2.00521	-0.447934	2.55936	-3.93996	-1.93287	-0.620552	-1.77926	-0.843806	-1.58645	-0.87893	1.77666	-0.0528828	1.31009	-2.56568	1.07795	-1.68203	-1.55838	4.15496	0.0379158	-0.0494208	0.268769	0.287498	-1.169	-0.182673	1.43521	-0.924584	-0.689188	1.13371	0.457522	-1.57283	-1.34058	-0.413252	-0.419275	-2.73345	-0.887725	3.90525	-1.05212	-1.11932	-4.13398	4.5375	-0.665002	-1.33645	0.5116
RAD17	-2.17181	1.23417	1.15958	-1.71582	0.845921	1.41601	-0.531898	1.14292	0.228723	0.699084	1.17614	1.1827	-0.933881	0.675091	-0.151154	-0.258893	0.910695	-0.0856022	0.905761	-3.92656	-0.193624	-1.61636	0.518001	-0.0960691	0.38643	-0.388603	-3.24607	-1.39897	-1.33372	0.553749	0.0757399	-3.69367	0.0443326	-2.31117	0.570259	-0.920076	0.112606	-0.506736	0.139206	0.501005	0.401052	-0.302366	-0.942255	1.26801	0.602138	-0.463273	0.236958	-0.813826	-1.53647
CCDC6	-0.569464	0.120223	0.283377	1.95896	-0.195483	1.30681	-0.263584	0.37994	-1.12216	0.0461865	0.202259	-0.172776	0.0716742	0.246501	0.83368	-0.83119	-0.0651629	-0.633539	0.491125	-0.0612166	0.347906	-0.881114	0.0528927	-0.598714	-0.0321857	-1.6494	-1.26132	-0.215531	-0.292821	-1.38301	0.0914921	-2.53212	1.67233	1.67466	-0.532398	-0.00567934	0.261678	0.220549	0.283082	-0.47726	-0.96414	0.283828	0.645435	-0.8151	-0.372315	-0.387289	-0.544684	0.41465	1.43729
GCN1L1	-0.787298	0.862684	0.77891	0.573078	-0.172862	0.637653	1.25547	-0.706061	-1.32796	-0.566974	0.491998	-1.35061	0.353627	-1.04388	-1.30075	-1.05052	-0.497396	0.396341	-0.681541	0.672603	0.655247	-0.0630063	-1.02932	-4.04944	-0.17757	-1.28133	-1.30936	-0.194315	0.651888	-1.5159	-1.02342	0.520087	0.221404	-0.0908108	0.775967	-1.03651	-0.336931	0.0929893	-0.888185	0.30081	-0.207323	0.943211	-0.728544	-0.756327	-0.928087	-1.07207	-0.233849	-0.437099	-0.757802
EDF1	-0.372532	-0.588268	0.235315	-0.192412	0.825283	0.0596696	4.18158	0.120734	-0.301011	0.72621	-0.635265	-0.0788679	-1.65546	0.419065	1.75571	-0.143733	1.32325	-0.413481	-0.913955	-0.852938	-1.11602	-1.19574	0.0231634	1.3612	0.122517	-1.22866	-0.283269	0.739372	-0.51323	-0.679326	0.0892092	1.17318	1.87029	0.323042	-0.806707	0.750111	-0.759355	0.0747024	-1.60416	-1.03327	-0.761919	1.01363	-0.126986	1.10772	-0.177914	-0.756409	0.380604	1.49795	0.565442
TP53BP1	0.0886317	0.0723018	0.633627	0.168985	1.05655	0.515703	0.240998	0.259542	-0.321723	-0.114596	-0.132727	-0.1602	0.588705	-0.629383	0.176138	1.04392	0.417731	-0.757954	0.444219	0.761552	-0.436506	0.522754	-0.0697674	0.74091	0.79654	0.122794	1.31342	0.0699202	-0.628688	0.175308	-0.049314	0.424606	1.96859	0.104081	0.815736	0.343364	0.521241	0.608105	0.14348	0.0322836	-0.576114	-0.123441	0.0325597	0.432496	0.527409	-0.260691	0.134162	0.729009	-0.525592
ATP5I	0.108961	0.880609	1.16058	1.41189	2.05439	0.990848	-0.0216616	0.554987	0.798373	2.29261	-0.637362	0.166489	0.829384	0.124373	1.39351	0.763264	0.744473	0.78979	0.474928	-0.387678	1.62831	1.77288	0.825332	0.272249	0.81616	-0.285955	1.90701	1.19031	-0.271271	2.15805	2.14352	0.0975604	-0.746973	2.45944	-1.36345	0.16828	3.51294	1.59234	0.863356	-1.15635	0.743429	1.81865	0.731484	0.108636	0.70367	2.82626	1.56554	1.58344	-0.59442
CDK2	0.101682	0.452166	-0.784125	-1.41812	-0.806522	-1.72929	-0.568074	0.478628	0.331813	0.632174	0.0108969	-0.222614	0.0536266	0.431178	0.26675	0.0987627	-0.972386	-0.806338	0.316187	-0.462602	-0.168533	-2.23693	0.570778	-1.07134	-0.652502	0.158936	-0.477415	-0.494746	-0.271841	-0.706137	-0.783474	-0.469023	-0.444705	-1.12036	-1.06568	-0.367679	-0.773078	0.259177	-0.22187	-0.802287	-0.707385	-1.29027	0.0542848	-1.97293	-0.747941	-1.98847	-2.09796	0.123291	1.19095
GRSF1	0.216632	-0.272357	-0.517752	-0.405672	-0.256012	-1.09889	0.508213	-1.40739	1.08834	2.27656	-3.1208	-1.48642	0.815236	-0.501058	-0.680194	-0.346959	-0.242433	-0.420196	0.387573	-1.7175	1.10123	0.0908746	-0.847963	-0.899521	1.04987	1.22397	0.275421	0.272383	0.271681	1.38834	1.70037	0.179012	-0.586845	1.1751	-2.31958	-0.0384415	0.241704	0.571491	0.582332	-2.98458	-0.126309	0.0412477	0.191333	-0.714633	0.329651	-0.435311	-0.59759	-0.134705	1.00094
ATXN7L3	-0.67895	-0.516127	-0.0733734	-0.228955	0.718161	-1.01781	-1.32675	-0.0235305	-0.453506	1.32199	0.307461	-0.300593	0.0232098	0.342112	2.14591	0.377389	1.0793	-0.155159	-0.0486047	0.522945	-1.22025	1.74368	1.61572	3.09033	0.380494	0.881626	-0.133702	0.94084	0.631146	0.439284	0.151523	-0.0807871	1.76313	-0.998702	0.420745	1.28659	0.669117	0.965022	0.542614	0.137693	0.891584	-0.0814038	0.566841	1.25732	0.748234	1.61649	-0.54252	2.04895	1.40384
DAZAP1	0.655022	0.275964	-0.0431998	-0.779161	1.97365	-0.205105	1.68263	-0.191459	-0.196623	1.44344	0.165684	0.286166	0.931916	0.319321	2.39501	0.50274	-0.0600948	-0.564398	-0.711628	2.26066	-0.588573	-1.14697	0.941231	2.39127	0.773982	-0.999983	0.110134	0.580683	0.522647	-0.912728	1.53738	-0.246226	1.30644	-0.0688181	-0.550613	0.0484669	0.92378	-0.190343	-0.321281	0.874411	0.678848	-0.166962	-0.0962844	1.83197	-0.329394	0.817984	1.01357	0.782523	2.34904
GAB2	0.775619	1.61819	1.09688	1.28781	0.963832	0.235341	0.245969	1.73544	-0.0242726	-0.336631	1.01245	1.82825	-0.651681	0.683456	1.27895	2.06352	1.25935	1.43133	0.284201	0.569588	0.796021	2.80545	1.07667	0.00612151	0.416016	0.35924	1.11063	0.0220426	0.413979	-0.279275	0.830803	1.57412	1.46119	0.392824	1.17183	-0.180489	1.7749	0.658362	0.0686945	1.98206	0.516676	0.331405	0.0894312	1.06446	0.492646	0.347349	1.53573	0.48342	-0.787328
ALAD	0.510517	-0.11326	0.193938	-0.451991	0.767808	0.0784901	0.460294	-0.712241	0.526958	0.932657	-2.96489	0.576206	0.457557	-0.57137	-0.603935	-0.820156	-0.425619	-0.0874305	1.7766	-0.564192	0.144102	-1.25357	-0.559255	0.297668	0.11907	0.265077	-0.0740776	1.23963	0.0181705	0.313571	0.742549	0.199381	0.123877	1.2939	-0.229833	-0.142269	1.05424	-0.64248	0.0319681	-0.0823076	-0.246103	-0.632197	-0.0409288	-0.144651	0.11261	0.271419	-1.46861	-2.83919	0.917598
C14orf2	0.599585	0.834341	1.02373	0.358908	1.15634	0.206677	0.750046	-0.559571	-0.520718	0.268872	-0.217177	0.500973	-0.0390043	-0.19108	0.171927	-0.26564	1.02276	1.28356	1.62973	-0.422814	0.777771	0.804986	0.435818	0.34868	1.1092	0.264194	0.209873	1.11974	-0.223524	0.810754	-0.0445055	1.05735	0.731846	1.4723	0.196347	0.218344	1.35225	0.790038	0.00771689	-0.240135	0.32116	0.276977	0.326178	0.00625777	-0.715779	0.516394	0.359823	0.141699	0.0670534
MKLN1	-0.364507	-0.0647446	-0.0446841	-0.284603	0.811919	-0.401054	0.764148	0.024436	0.282594	0.642408	-0.215371	0.768131	-0.0675995	0.90463	0.388728	0.285029	0.652431	-1.34997	-1.01066	0.0826893	-0.488651	0.22609	0.722571	0.976773	0.705104	0.0866947	-0.107436	0.0568902	0.118403	0.169003	1.62056	-0.242494	0.967419	1.30263	0.215341	0.127034	0.0069011	0.265147	0.397457	0.475722	-0.71513	-0.720413	0.212323	0.455495	0.529492	-0.435496	0.312642	0.514452	-0.183496
TIMMDC1	2.81712	0.332221	0.328498	1.99391	0.498219	-2.44999	-0.839942	0.26149	0.259987	-0.0545007	-2.16198	0.0231389	0.237488	-0.527013	0.326657	1.17047	0.699712	1.29997	0.953705	-0.409794	-0.194945	-1.60019	-0.62657	-0.412689	-1.49674	-0.86244	0.108748	-0.608789	0.0398756	0.252285	1.08607	2.19839	0.34074	-0.72943	-0.339067	-0.20133	1.29284	0.537704	-1.04376	-0.165532	0.702348	1.18468	0.379053	-0.988798	0.614793	0.497117	0.0379389	0.299161	-0.605969
UBA3	-0.572353	-2.77034	-0.927222	-2.71774	3.09763	2.13253	4.03504	-0.101336	2.39423	0.871606	0.122048	1.10079	0.445202	0.562162	1.76513	-1.49234	2.24443	-2.27876	0.121007	0.501977	1.47561	-2.20069	1.17992	2.47704	-0.666087	-0.914186	0.206344	-0.410104	-1.36596	-0.780368	1.27862	1.2479	1.71881	4.30416	-1.72005	0.486907	0.784395	0.206411	0.366103	-0.210908	-0.105902	-2.20531	0.837431	3.22702	1.51284	0.733834	3.11301	-0.0606173	3.21883
XRCC2	-1.96197	0.320684	-1.70787	-0.603806	1.78397	0.208565	-0.350088	0.491332	-0.785956	1.40517	0.31881	0.825642	0.304785	0.433817	0.951156	0.299938	-0.0775512	0.528482	0.275212	-3.22949	-0.0101669	0.050399	-0.135289	0.599714	0.533617	0.906145	-2.22965	0.0447632	-3.88761	1.11985	0.785698	-8.69404	0.222215	1.57377	0.701254	-0.134586	-0.692731	0.789638	-0.448315	0.730605	1.40354	0.301233	0.774385	0.837409	-0.445678	0.101004	1.34891	1.337	-0.253457
FANCD2	0.159473	-1.34673	-0.739843	-1.46299	-0.711919	0.225369	-0.178293	-0.0861371	-1.23546	-0.237993	0.296157	-0.0277168	-0.853242	-0.545719	0.0868416	-0.00473867	0.0914257	-0.18495	-0.194613	-0.908923	1.06627	0.113844	0.606659	0.685183	-0.0701911	0.616462	-0.291198	-0.785234	0.175942	0.184111	-0.335522	0.0705579	1.39044	0.00050269	-1.71777	0.133853	0.494617	0.0242469	0.238479	-0.7292	1.51995	-0.336298	-0.0545615	1.54547	-0.389266	-0.771475	-0.717941	0.779884	-0.0255332
OBFC1	1.02869	-0.302829	-2.3476	-5.47376	2.62032	1.25026	-0.953344	-0.127801	-0.263954	-0.210349	-0.175066	0.878373	0.989393	-0.227503	0.575161	0.0344333	-0.148341	-1.8026	1.30564	-3.87065	-0.504561	1.09064	0.31591	-0.0532446	0.74348	1.64406	-0.0192477	0.823836	-3.1878	2.21907	0.81854	-1.87408	1.74118	1.26353	-1.15626	0.469531	0.863293	-0.673419	-0.367656	-0.0984318	0.490209	0.0841149	1.22259	0.872199	1.33724	-0.890455	0.0418351	-0.162152	-1.54547
TOPBP1	-0.607309	1.36488	1.79498	-1.99229	1.59391	0.706074	-0.834452	0.956975	-1.43354	-0.454907	1.99575	0.0144064	0.504245	-1.00857	-0.625243	-0.160747	0.742976	0.83903	0.426292	-2.6632	1.06186	-0.591981	0.343633	1.85143	0.254381	-1.05272	-1.78738	1.66282	-0.283417	-0.196174	-0.392198	-1.79279	1.61933	-3.65189	-1.10382	-0.0196432	1.30725	0.238719	-0.051027	0.528524	-0.34456	1.47063	-0.534124	0.612295	0.323771	0.851478	1.78289	0.248888	-1.54886
CCNB1	0.683284	-0.579478	-1.0576	-0.719301	1.16143	1.31533	0.10948	-1.38096	0.841794	1.83317	1.1678	1.31058	1.10452	0.702577	1.49301	0.475301	1.04198	-1.72822	-0.871812	-1.66896	1.64487	1.21956	0.504717	1.71621	-0.0132472	-0.990797	-1.54726	1.95166	-1.14636	-0.492881	1.47469	-0.548456	2.7942	2.1055	2.84119	-0.0473516	0.958233	0.0844985	-0.372119	1.51486	-0.274704	0.646762	-1.52589	1.37565	0.811395	1.68715	1.76158	1.38541	-0.455486
NDUFA8	-0.0919907	0.617636	0.248062	0.87947	0.706137	-2.18078	0.845677	-1.1073	1.78598	1.79994	-3.56236	-1.51911	0.357681	-0.220018	-0.762385	0.501531	-0.283747	0.758842	0.44612	-0.600849	1.37861	-0.782544	-1.88485	-1.18333	-0.362979	2.25502	-0.303482	1.74806	0.616153	1.10973	1.46234	-0.294568	0.074854	2.0312	-2.11988	-1.11269	0.505109	0.12041	0.0460367	-2.52076	0.530724	-1.64544	-0.529382	-0.215557	-1.00646	0.863258	-0.025184	1.33365	1.64578
VARS2	-0.211378	-0.57492	-0.0123641	-1.30331	0.243645	-1.00612	0.439045	1.00863	0.191902	0.861634	-1.76992	3.35731	0.804107	-0.722706	0.193452	-2.0261	-0.641185	0.767026	-1.284	-0.981359	-0.652597	-3.5815	-0.104454	-2.67233	1.07058	-0.934946	0.397747	-1.38674	0.224121	-1.9021	0.609371	0.973668	0.338256	-2.05524	-1.12847	-0.824459	-0.314721	-0.263516	0.417864	-1.83754	0.705947	-0.414602	0.989562	-0.163295	-0.934877	2.53586	0.276384	0.39781	0.402497
PARPBP	-1.11784	-0.282864	-0.613283	-0.943514	-0.208511	-0.294056	-0.357324	-0.182576	0.061867	0.762638	-0.500017	0.292943	-0.0891569	0.959964	0.920109	-0.260798	-0.28895	-0.381626	0.00638187	-0.594277	-0.513688	-0.475618	0.341034	0.477716	1.00608	-0.0637496	0.0436953	-0.310526	-0.533783	-0.16926	-0.787316	0.786325	-0.210961	-1.31274	-2.80645	-0.0866739	-1.17096	-0.746744	-0.174919	-0.106069	0.0426275	-0.489764	-0.0665301	-0.389313	-0.220886	0.738591	-0.70131	0.387724	-0.504599
MTRF1L	1.12433	-1.35744	-0.359297	0.430672	1.14369	-0.786252	0.759355	-2.86326	0.611607	1.04986	-2.71462	-2.76625	0.491321	0.388797	0.141439	-1.02956	0.120841	-1.76799	-0.81355	0.152295	1.66168	-0.276483	-0.730627	-1.28511	0.460195	0.148871	0.165849	-0.563058	-0.734065	1.335	0.0268399	0.674004	0.241321	-1.38884	-2.34434	-0.139497	-0.00240896	0.391711	-0.925534	-2.25066	0.273512	0.732006	-1.05773	-0.49856	0.259453	-0.280958	-0.0466579	-0.347462	0.757715
TIMELESS	-0.124217	0.964204	-0.418222	-1.5188	1.3038	0.995123	-0.547232	0.0599674	-0.0277627	-0.319587	0.934637	0.475863	0.680928	-1.02616	0.362202	1.36453	0.0795302	1.52768	0.159366	-1.03893	0.586609	0.946727	0.715172	0.647858	0.726993	-0.954715	-0.578337	-1.23498	-1.8442	-0.877525	0.755127	-0.265345	0.787274	1.51886	0.00424185	0.192829	0.0854689	-0.0242483	0.973511	-0.193638	1.08602	-0.671613	0.174267	0.615123	0.525325	-0.152014	0.461462	0.166515	-0.782714
XRCC5	0.0765068	1.85393	2.84797	1.69282	-0.646175	1.01475	0.00935001	1.39348	-0.0962176	0.704271	0.615573	1.6856	1.01957	0.101049	0.747119	1.72	-0.328957	1.26979	1.09877	0.136893	0.264018	0.831546	1.45293	0.292309	0.28618	1.77994	0.831569	0.688735	0.976005	2.77457	0.993305	0.478019	-0.119425	-0.919803	-1.53041	0.445498	1.85822	0.970357	-0.104005	-0.0840497	0.856597	0.343015	0.978168	1.45476	0.241977	-2.00122	-0.383697	0.00989969	-3.20905
ENO1	-0.483075	0.689947	0.214904	0.437886	0.819281	-0.263786	1.18307	0.269175	0.798693	-3.75136	2.90685	1.38325	0.435034	-0.451545	-1.03748	0.742561	0.329796	0.562107	-0.899565	-0.0577759	1.13391	-0.0910938	-0.323192	0.924	0.0376114	-0.567451	0.341861	0.248127	-0.675982	0.839791	0.123056	-0.281783	0.70191	-0.921245	-0.715981	-0.748061	-0.117285	0.0518764	-0.60053	-0.293198	0.106545	-0.981571	0.270207	0.153741	0.113623	-5.18865	-0.088776	0.631056	2.0509
GIGYF2	0.00610803	0.839588	-0.356065	1.28808	1.57351	-1.80927	-2.19572	0.764019	0.684795	2.1859	1.23181	0.767932	-0.49075	0.350961	2.15417	0.568256	1.60381	0.335448	0.589587	1.90853	-0.606614	0.778827	1.37765	2.74451	-0.0897414	1.14203	-0.579128	2.78819	0.715027	1.10482	0.247723	0.551494	2.94374	-4.04999	-0.698429	0.957651	1.01249	0.579119	0.747303	0.685255	-0.180521	1.07066	-0.339494	0.350402	1.93392	0.407674	0.296517	1.31496	-2.93604
MTERFD1	0.41548	-0.0293949	0.523274	0.483404	0.835958	0.617917	-0.13564	-0.99823	-0.156398	0.283626	-0.549697	0.965665	0.825598	-1.4665	0.140608	2.02413	0.518671	1.03442	0.248064	-1.49514	0.541726	-0.0291913	0.918804	-0.155141	0.787062	0.959658	1.015	1.33771	0.315028	0.00349123	0.921649	0.512867	0.591435	-0.071466	-0.0270322	0.211512	2.41251	0.845038	-0.280878	-0.332159	0.873534	1.59424	0.867224	-0.122109	0.131512	1.27316	0.476872	0.237552	0.484593
ZC3H13	-0.933548	0.0632003	0.713306	0.547773	1.56567	-1.45707	-1.5404	1.01598	0.055853	2.96928	0.598845	0.472386	-0.601038	1.13318	2.24224	0.786455	-0.131743	-0.525998	-0.452384	1.21934	-0.558367	-1.11573	1.21873	1.01182	0.0389788	-0.409986	1.5126	0.261452	0.412503	-0.67663	0.44521	-0.124541	1.4926	-2.34764	0.0122526	0.503247	0.695121	0.71168	1.26087	0.647682	-0.652117	-0.0227245	0.903551	-1.4528	1.6494	-0.599577	-2.30239	3.09178	0.516334
CTU2	0.922069	2.00193	0.76835	0.577768	0.335726	0.260242	-3.32998	1.11795	0.939771	0.748498	0.795764	0.622476	0.453697	0.314855	1.23988	0.67681	1.38818	1.63519	0.86239	0.151809	0.346924	0.426328	0.165348	0.641054	0.512679	0.547143	0.17288	-0.863458	-0.337413	0.571786	0.180728	-0.692073	0.231446	-1.88429	0.740181	0.80703	0.442172	0.172492	0.591662	1.05753	0.0589207	-0.163729	0.459752	-0.472482	-0.4535	0.973798	0.516954	1.48134	-2.17172
MTHFD1L	-0.356822	1.70794	0.474936	1.52725	2.2391	-0.146615	1.7053	-0.749145	0.858597	1.65187	0.629563	0.641481	-0.42943	0.678827	1.06872	1.16653	0.255979	1.29953	-0.471663	-0.219889	0.352325	-0.659322	0.483607	1.48217	0.436846	-0.70152	0.235092	-1.11114	0.283608	-0.530019	1.9032	0.195057	0.947532	2.08987	-0.152732	-0.224461	0.789647	0.349557	-0.432767	1.23292	0.577757	-0.847958	-0.696684	0.790635	0.145463	0.412037	-1.23122	1.13728	0.259115
CTNNBL1	-0.0881053	1.71916	0.288238	-0.477072	2.67003	-1.88992	0.52522	0.622782	2.10864	0.803176	0.352628	0.416156	0.749926	1.36191	0.825346	-0.00503737	1.68417	1.4884	0.674785	2.10876	-0.110616	1.65722	0.771598	0.919219	1.37793	-3.42774	0.241134	5.18045	0.833526	-0.925301	2.4727	1.19898	2.06153	-1.02569	0.53361	-0.0483808	-0.507093	-0.231554	-1.08394	1.93187	-0.675068	1.33118	0.819358	0.194111	1.02261	-0.0518598	1.56413	-0.0615016	1.03011
DSCC1	-0.232421	-0.897168	-1.28704	1.39824	1.05688	-1.37669	-0.00202518	-0.164958	-0.263802	0.133288	-0.480547	0.3652	-0.192408	-0.781296	-0.193448	-0.473009	-0.328897	-0.140496	-0.179396	-0.981142	0.112064	-0.865794	-0.741903	-0.0207241	0.0638963	0.934067	-1.03058	0.437418	-0.533634	0.155871	0.337	0.268945	0.488274	-0.545182	0.0579837	0.279092	0.0129378	0.386596	-0.646425	0.193297	-0.750597	-0.113725	-0.230739	0.851894	0.355684	-1.02272	-0.445574	-0.467805	-0.582117
GTF3C1	-1.1489	1.85526	1.79636	1.01937	1.78448	0.927093	0.0226206	1.73829	-1.01319	0.838002	0.220885	1.41971	0.193976	-0.337827	0.932602	-0.180053	0.180469	0.927883	0.519072	-0.532177	1.00656	1.41582	0.451675	1.19803	0.874205	-0.797459	1.81543	-0.831622	0.347965	0.00713829	-0.476414	0.82328	0.986781	1.71988	-0.44176	0.00201764	2.07484	1.25816	0.595507	1.12451	-0.428787	-0.51164	0.132563	0.381263	1.11484	2.12425	0.3332	0.920222	-2.08614
PRCP	0.309505	-0.532556	0.110543	-0.963022	2.45501	0.0017039	0.491405	0.549983	0.414055	0.899944	0.167917	1.33696	-0.00725953	0.0408671	-0.3238	0.0166668	0.298267	0.369423	-0.482538	-1.49911	2.02517	-0.687956	-0.231204	1.09251	0.124061	-0.708799	-0.0330217	1.49138	0.0230889	-0.67263	-0.191225	-0.270821	0.528869	0.134094	-0.634498	-0.344817	-1.17392	-0.236337	-0.423263	0.162565	0.419488	-0.399089	-0.916685	-0.397959	-0.80096	-0.528774	-0.194171	0.119218	0.181004
SMG5	-0.752637	-1.01561	-0.100667	0.144224	0.848498	-0.574181	0.734284	-0.0999069	0.718865	1.22878	-0.466551	-1.34057	0.23151	-0.16721	1.1617	-1.69948	1.42317	-1.05878	0.199975	1.29463	-0.912174	-0.108306	0.595577	1.10808	-0.0260672	-1.74897	1.34499	-0.858095	0.713926	-2.11802	0.357982	0.307641	0.850608	-1.24646	-0.187	0.158734	0.450441	0.182258	-0.368098	-0.658171	0.532622	-0.834501	0.416428	-0.0972632	0.703231	0.74537	1.32432	1.44982	1.65024
SNRNP70	1.04438	0.758809	1.28367	-0.0558008	0.706656	0.585041	0.534582	1.13736	0.544106	1.56741	0.491019	3.08394	0.402227	-0.0394419	1.20139	2.05857	1.34443	1.70907	0.498415	1.25839	1.17338	0.922244	1.16865	0.643566	0.557702	-0.342967	2.09501	0.809869	0.560887	1.32377	2.28922	0.163948	2.00433	-0.0410693	-1.35837	-0.0514297	2.72315	0.44183	0.219241	1.06335	1.31926	-0.04848	0.783572	0.973052	0.416933	1.13996	2.32487	0.779529	0.833381
SLC7A1	0.227175	1.13891	0.929499	1.15126	0.135879	0.0434097	-0.053792	-0.1498	-0.585429	-0.336391	1.29353	0.731701	-1.15957	0.262836	-0.201902	0.916725	0.559177	0.529276	0.419852	-0.117065	0.552767	-0.0566897	-0.456871	0.426531	0.752075	-0.433727	0.0294306	0.0718877	0.345883	0.0682011	-0.564194	0.119825	0.317702	0.685958	1.25511	0.117078	1.66817	0.766052	0.38294	1.30295	-0.421719	-0.755691	0.0925854	-0.207513	-1.74379	0.925043	-0.00513733	0.726259	-2.52088
WDHD1	-1.81315	-1.54378	-1.1185	-15.3012	2.13475	-0.187251	0.0712771	-0.957068	-0.40908	0.0376801	0.558861	0.826404	1.36375	-3.74287	1.32026	0.397991	-0.387136	-3.77903	0.177911	-0.502957	0.783293	-1.29077	1.3602	1.47094	-0.395175	0.489607	-3.46964	1.96209	-0.661519	0.964171	-0.404384	0.465323	0.179575	-4.48584	-0.6834	0.130228	0.593853	-0.407886	-2.32725	0.161989	0.271478	-0.355297	-0.994744	3.3742	-1.33443	-0.895199	1.05926	-0.163255	-2.82169
PRPS1	1.54733	1.79493	0.891859	-0.0967133	0.663566	-0.691202	-1.62442	0.75925	0.795049	0.531943	-2.96145	-0.622306	-1.0267	-0.689318	0.650439	-0.699884	0.203148	0.0912837	-0.522019	-0.644646	0.59435	-0.830468	-1.05576	1.18465	-1.01887	0.804608	-0.265489	0.932788	-1.38129	0.963672	0.461681	0.482792	1.49011	-2.02228	-4.19431	-0.99696	-0.0130036	0.0687194	0.0547877	1.49541	-0.962132	-1.75127	0.734901	1.96526	-0.162379	0.00275686	-0.199367	1.60046	0.272253
NBN	-0.966644	0.493494	0.0945061	-0.113013	1.01573	1.63074	-0.855453	0.448025	0.0228607	0.448687	-0.420154	0.311881	0.313189	0.00732459	0.383105	1.30402	0.548996	0.205753	-0.62575	-0.427425	-0.666644	0.117446	-0.175889	0.0458332	0.34034	-0.211906	-0.305047	-0.329197	0.0358988	-1.01471	-0.17835	-0.359304	1.07597	-0.379414	-0.87451	-0.123719	-0.371389	0.289587	-0.251731	0.0758086	-0.0965502	-0.646964	-0.400707	0.865233	0.266738	-0.687809	0.458983	1.64289	-3.50459
FAM35A	-1.05018	0.452583	0.529319	-0.231619	1.69621	-0.137672	-0.0633197	0.0119848	0.0443645	1.15458	0.641319	0.492072	0.455984	0.00386383	0.709219	0.666404	1.0276	0.290406	-0.205649	-0.783146	0.96172	0.0900317	0.598764	1.79631	-0.193221	1.0955	0.391582	-0.767863	-0.424874	0.4917	1.17088	-0.381746	1.44969	0.293698	0.534665	-0.34996	0.912885	0.867503	-0.175269	0.565676	0.421361	-0.968194	-0.196255	1.57821	-0.167889	0.115882	0.531332	0.667621	-0.774638
COG3	0.579987	2.21839	2.10226	0.292784	1.91633	1.14884	-0.000743708	-0.353256	-0.515266	-0.145798	0.46034	0.428175	0.160359	-0.173646	1.09903	-0.469254	0.897995	0.15881	0.336175	0.55167	2.07187	0.162927	0.780186	2.39369	0.132471	-0.434	0.948126	-1.72061	-0.162051	-0.161239	0.781089	0.735836	1.82354	0.243658	-0.449929	-1.53124	2.48493	1.00694	0.438183	1.37554	-0.0259157	-0.346088	1.14396	1.40677	1.57561	0.159651	0.473649	1.11464	-0.424008
REV3L	-0.616211	0.520506	-0.497887	0.228763	0.659713	-0.337837	-0.0797731	-1.29803	-0.635792	0.274253	0.258105	-0.322082	-0.260879	-0.154767	0.713912	0.0710201	0.595467	-1.01717	-0.228653	0.59935	-0.5936	-0.506106	0.332704	0.429621	-0.425152	0.418358	-0.868083	0.332522	-1.22521	-0.567566	0.277153	-0.361183	1.38962	-0.339594	-0.122757	0.343558	0.0237588	0.496086	0.448466	0.92464	-0.0389463	-0.128966	0.0491237	0.233584	-0.937255	-0.38143	-0.354176	-0.186166	0.624047
SRSF6	-0.102536	0.296206	0.270052	-0.397823	1.33833	-0.817494	-0.331775	0.316028	0.0894434	0.906506	-0.260784	-0.403252	-0.778093	-0.608623	0.277519	-0.528776	-0.420673	0.958809	0.702864	-1.05337	0.911265	-0.459317	0.622134	-0.631813	0.773236	0.471594	-0.743271	-0.136284	-0.21307	-0.0183586	0.848296	0.113155	0.0187306	0.392953	-1.23882	0.00267269	0.261783	0.142384	0.33348	0.376453	-0.545773	-0.292482	0.962829	1.18264	-1.42521	1.3344	0.650097	0.657195	0.256637
PDSS2	-0.846727	0.319849	0.493957	0.752384	0.40273	-2.61229	-0.0128123	-0.444998	1.47068	1.15818	-2.98176	0.0504099	-0.22106	0.532033	0.211358	-1.71505	-0.580699	0.35652	-1.2907	-0.0776592	-1.227	-1.22477	0.281106	-0.513232	-0.0804936	1.46578	-0.476795	-0.111887	-0.611859	0.811146	0.417533	-0.697848	0.350047	0.257006	-3.29954	0.116047	0.317615	-0.111771	-1.01792	-0.711857	0.122549	0.49397	-1.41638	-0.499211	-0.628158	-0.660576	-0.752195	2.14642	1.01595
CDC25B	0.309417	0.585046	-2.50539	-0.544171	0.787483	0.283199	1.00474	1.06358	-0.465129	-0.007606	0.791434	0.121102	1.10519	-0.146682	0.305004	-0.259446	0.419774	0.834876	-0.100587	-0.154727	1.06911	0.220825	0.41652	-0.487652	0.291962	0.805355	0.569456	-0.352936	0.374595	0.964861	0.0393755	-1.51297	0.138746	-0.041412	0.319039	0.160473	0.511702	0.513556	0.444778	0.171715	0.515376	-0.267676	1.058	0.64117	0.572171	-0.0793992	-1.39805	0.327327	-0.478816
BARD1	1.70584	0.193242	-0.276671	-2.349	0.565637	1.18459	1.03962	0.00859796	0.244031	-0.0103586	0.545237	1.06216	-1.60661	0.888209	1.06373	1.20477	0.681989	1.22619	-0.265477	-0.649643	0.580302	0.0199441	0.675615	1.67942	0.608664	-0.505731	1.66628	0.693099	-2.37222	0.112626	0.540155	-3.2312	1.47998	-2.51614	-0.949855	0.249214	-1.35171	-0.260243	-0.989717	1.11746	-0.266851	-0.281346	0.592329	1.61019	0.682286	-0.693311	0.789487	1.05407	-0.984567
CTC1	0.874807	0.344891	-0.790953	-2.68772	1.30262	0.63266	0.157559	0.516672	-0.51233	-0.197507	0.929006	1.19975	1.19544	-0.328853	0.640675	0.0165745	0.495895	-1.19901	-0.189003	-2.16939	1.25852	1.62993	0.849129	0.245864	0.544958	1.72411	-0.8785	1.15962	-0.015581	1.15124	-0.390262	-1.7001	0.705679	1.55355	-0.799442	0.277864	0.281343	0.133898	-0.087997	0.0294111	0.123702	-0.866349	0.746651	0.501598	1.14444	-0.537308	0.837332	0.291328	-1.49833
USP22	-0.805735	-1.39778	-0.0401555	0.878332	-0.416572	0.358346	-0.0287191	1.35529	-0.15837	-0.0584658	-0.551914	-0.637599	0.082649	0.832021	-0.880507	-0.810435	0.978724	0.768643	-0.012725	-0.479937	-0.035307	-1.21105	0.775112	-0.597403	-0.812369	1.05232	-0.351292	-0.11451	0.294201	0.386213	0.342508	-0.526151	0.861024	1.43821	0.610208	0.805578	0.71275	0.108952	-0.10339	-0.177228	-0.310564	-0.265584	0.85458	-0.235034	1.38794	0.656724	-0.00557705	0.9755	1.11301
BOLA3	0.412235	-0.147668	0.451323	0.342699	1.4864	-0.369901	0.482693	-0.378708	0.172007	1.77557	-1.40212	-0.437561	1.46836	0.37142	0.905101	-0.480578	0.958424	-0.147021	0.412086	-0.407017	0.962987	0.142085	0.728158	1.12113	1.12753	1.21975	0.405956	0.967072	0.181909	-0.0841463	0.297357	0.157409	0.992023	0.0693509	-0.113105	0.367661	0.649544	1.23457	0.441514	-0.781947	0.00461036	0.0853266	-0.0150744	0.310191	-0.454669	0.375694	0.63203	1.77605	1.54071
ARID2	-0.42979	0.221482	0.16511	0.308096	3.63721	-0.214703	0.75546	0.321434	-0.60279	-1.54364	-0.73072	1.17869	0.381582	0.0712993	1.81981	-1.03732	0.0918867	0.526861	-0.645169	-2.27786	1.47942	0.558044	0.546846	0.842076	-0.0462754	-0.19494	-0.134543	0.0802726	-0.55905	-0.200143	0.544122	0.322802	0.97943	2.3912	-1.83535	-0.4716	-0.463788	1.01278	-0.796456	-1.27403	0.176945	-0.27732	0.0283764	0.893574	1.20486	-2.58823	0.570434	2.76562	2.85903
STAT5B	0.936854	2.72874	0.406749	0.328244	0.745844	0.118156	-0.213565	0.794431	-0.883673	-1.30243	1.30393	0.512289	-0.853991	-1.22763	-1.22539	-0.0816285	0.147436	-0.118006	0.178656	-2.32796	-0.61809	-0.350385	0.385025	-1.16816	0.428231	1.67927	0.227392	-0.0121785	-0.969563	0.745909	-1.17138	0.524047	0.861268	-0.0496887	-0.502836	-0.44823	0.0652735	-0.810354	0.0385699	0.453056	-0.489085	-0.901154	-0.749235	-0.649436	-2.44017	-0.816587	-0.0187797	0.0412994	2.47241
BPTF	-0.604158	-0.0933237	0.676443	-0.547854	1.40267	1.78271	1.95633	-2.08997	-0.832502	-0.523797	0.234069	0.185405	-0.511375	0.264642	-0.322964	-0.447713	0.715156	-0.521977	-0.424796	0.168599	0.417403	0.270468	-0.0861936	1.30987	0.331953	-0.597081	0.416017	1.08153	0.718988	-0.53259	0.440758	0.0530726	0.75852	0.913098	-0.352816	-0.82044	1.60361	-0.0210654	0.940532	0.87435	-0.372512	-0.0736964	0.0622531	-0.474877	-2.07496	-0.35621	0.827194	-0.905295	0.670087
UPF2	-1.34179	-1.83904	-1.02658	-1.08401	1.67311	-0.315308	2.70166	-0.424826	2.81381	0.269338	-0.0657008	0.309415	0.29465	-0.262391	1.69798	-0.586865	1.47677	-1.4728	-0.158062	-0.469956	2.24962	-0.909398	1.14078	0.989355	0.160661	-1.18773	1.52526	0.631449	0.700117	-0.432811	2.16873	1.3559	3.39592	-0.934044	0.449469	1.09251	0.726753	1.34568	-0.741365	-0.375433	0.0166614	-0.088707	0.656326	-0.97192	0.752186	-1.81681	2.84708	2.22731	0.526423
ICT1	-0.228377	-1.52493	-1.76568	-0.881498	0.442611	-1.4856	0.553356	-0.773344	1.18219	1.14715	-2.06063	-1.59073	0.748833	-0.809649	-1.34663	0.049616	0.436269	-0.515495	-0.50508	-1.42373	0.0140549	-0.0595807	-1.06548	-1.92237	0.495397	0.960177	0.213088	0.924567	-0.124187	-0.528984	0.468647	-0.149688	1.08798	0.673474	-0.912516	0.0574813	0.000712258	0.0115944	0.154624	-2.24473	-0.277677	-0.613018	0.685553	-1.17776	-0.708471	1.24415	0.713856	0.171406	0.894118
VPS29	-0.343105	-1.92937	-0.263871	-1.24493	-3.1097	0.63389	-1.45625	-0.672958	-1.63223	-1.29959	0.274393	-5.7389	-4.20837	-0.991153	-2.83999	1.54739	-1.07726	-1.36211	-1.83543	-2.33047	-3.93577	-2.42285	-2.73462	-4.60915	-0.902093	1.18485	-1.84105	-3.61032	-0.529451	1.43304	-2.39522	0.278016	-0.123019	-3.32436	1.92514	-1.83466	-4.45155	-1.83647	-1.34784	-0.75074	-1.05932	-5.18405	-0.909673	-1.02081	-2.8127	-1.37466	-3.38395	-5.84105	-3.30127
KIAA1524	-1.10002	0.399529	0.857862	-1.68463	1.18991	-0.801795	0.0714548	-0.0254845	-0.285638	0.779258	-0.414763	0.509971	0.444329	0.681489	0.792448	0.600061	0.0359703	-0.0622992	-1.23515	-3.21711	0.367056	-0.34846	-0.0184969	0.0225124	0.173381	1.07339	-1.14017	0.236213	-1.42191	-0.0826269	0.475115	-2.09197	1.71994	-1.27159	1.08051	0.684287	0.109212	0.600738	0.879686	-0.122129	0.54281	-0.0779193	0.298344	0.377042	-1.08466	-0.573017	-0.145326	-0.443566	-1.03424
METTL17	1.05983	-0.991587	-0.00253721	0.515899	0.180347	-1.18716	0.889865	-1.33421	0.80696	0.974456	-1.15867	-1.58272	1.24969	0.233289	-0.521732	-0.500226	-0.252284	0.78675	0.177064	-1.51036	1.00345	-1.00547	0.0437605	-2.3007	0.0467029	0.374079	-0.464391	0.0567487	0.857265	0.235111	0.381132	-0.294453	-0.183349	0.23367	-1.58173	-0.32071	0.306866	0.396377	-0.914312	-3.83128	0.0905066	-0.881599	0.622579	-0.938706	-0.866805	-1.55391	-0.0811696	0.0186468	1.61127
ANKRD52	-0.00737564	1.90962	0.749429	0.666618	-0.9958	0.0324689	-1.99015	1.05317	0.525328	-0.997687	0.101534	-0.309645	0.659191	0.557936	-0.140477	-0.0458516	-0.410646	1.3159	-0.368649	0.987828	-1.25408	-1.51219	-0.282101	-0.0686183	0.297892	-1.13082	0.0834197	0.406168	0.443801	-1.09286	-0.106799	0.471496	1.02824	-1.09581	0.455343	0.295034	-0.660884	0.110936	-0.305531	1.08847	0.0314628	1.41958	-0.201282	1.53517	0.746548	1.14864	-1.86156	2.93525	1.14086
SEC31B	0.0750005	0.478882	0.464141	1.18105	0.871219	-0.2856	0.208169	-1.83427	0.998712	1.17845	-3.30741	-0.344456	0.284172	0.0854947	0.0779797	-0.698618	-0.543459	1.59889	-0.329798	0.580954	-0.511811	-1.06076	-1.08845	-2.3528	0.925009	-0.139127	0.424379	0.517967	0.492698	0.808336	1.88051	0.483271	0.331424	1.1659	-1.74014	-0.817673	0.650205	0.584416	0.485326	-1.74085	-0.449407	0.259902	-0.667527	-1.27084	0.542692	-0.202677	-0.364397	1.38	1.25792
SUCLG1	0.0600036	0.28606	-0.653994	-0.0495584	-0.138604	-0.662478	-0.312186	0.219994	-0.586702	0.37284	-2.4679	-0.141586	-0.867001	-0.0806668	1.19437	-1.31515	0.297998	-0.312156	-0.0679155	-0.932253	-0.0311155	-0.0755626	-0.344727	-2.04319	0.642209	-10.7098	-0.351602	-0.684601	0.344655	-7.51504	-0.274359	-0.98345	1.9135	-1.56706	-1.78334	0.120687	-1.07916	-0.909718	-0.297986	-0.826239	0.872021	0.0118639	-0.0172239	-0.267195	-0.443757	1.18318	-0.152877	-1.21379	-2.01653
TAF3	0.536257	0.152483	0.563067	0.024967	-0.000419121	0.111189	-0.633567	0.891961	-0.565801	-0.723858	0.552974	1.15604	-0.787987	0.109254	1.24863	0.877011	0.969927	-0.560046	0.735141	0.0203432	0.155734	1.07187	-0.190443	-0.190725	0.5371	0.443201	0.26617	-0.783839	0.252747	0.666446	1.29745	-0.013897	0.331774	0.160043	-0.235912	-1.0305	0.682	1.58282	-0.118241	1.44218	-0.621528	0.856966	1.16414	0.9658	-2.31035	0.0708185	0.809072	1.91557	0.483398
HCN4	0.548532	1.08951	0.525895	0.810633	0.95617	0.480156	0.951601	0.16044	0.0393363	0.41832	0.228742	0.605527	-0.176817	-0.352055	0.622691	0.507414	2.19447	0.00700151	0.60142	-0.418864	1.98844	-0.649012	0.456799	1.6545	0.246247	0.957661	0.719482	0.15279	-0.38137	0.492255	-0.0237086	-0.508468	1.49093	0.24362	0.951057	0.206125	0.805625	0.00782725	0.264082	0.275674	0.855563	-0.411621	0.294437	0.43108	-0.521177	0.571579	1.82485	0.341083	-0.477507
USP37	-1.03409	-0.0683873	2.04799	-8.19571	0.51378	1.91951	0.787936	0.652468	-0.3747	-0.544199	1.48489	0.985277	-0.773864	1.49892	0.566037	-0.223475	-0.536932	-0.282659	0.168031	-0.626553	-0.673205	2.97491	1.03125	1.24574	0.919678	-0.291381	0.624202	1.30858	-0.915301	-0.166558	-0.848587	-0.520127	1.11725	-0.0615457	-0.840187	0.241553	1.96833	-1.00323	0.0496287	0.925811	0.948031	-1.86543	1.17607	1.33607	0.986119	0.613367	0.412545	-0.599739	-1.14725
R3HDM1	0.085593	0.760203	-0.666308	0.0835043	1.42218	-0.221932	0.101268	0.356533	-1.13078	0.738601	-0.868759	1.09899	-0.498118	0.458427	1.3373	-0.100224	0.572896	0.198858	-0.530385	0.523863	0.234204	-0.376478	0.555855	0.23207	0.381411	-0.256524	-0.553346	0.361011	-0.114367	-0.439973	-0.549098	-0.167847	-0.144926	0.503136	0.355697	0.24857	0.805852	-0.111378	0.201926	0.865286	-0.756385	0.226228	-0.317547	0.400535	-0.00960259	-0.0703802	-0.504029	0.884794	-0.246902
LEO1	0.0560193	-0.727601	-0.307966	-3.03641	-1.73653	-0.179285	-2.8716	1.56674	2.4472	1.61879	-0.891774	-2.54645	-4.87471	-2.50005	-1.91856	-0.148124	-1.83157	-2.92986	-0.509818	-2.07546	-0.715364	-7.04927	-1.494	-2.0085	-0.363842	-0.117666	-1.75842	-1.65236	-0.243723	-2.18114	0.554839	-1.96219	-0.542962	-3.55075	-1.17616	0.83438	-2.7699	-0.678733	-1.7189	-0.816601	-0.621344	-3.26884	-2.03772	-0.504279	-0.142047	1.10112	-2.15077	-1.02591	-0.0853429
FLCN	0.467992	1.77901	1.44265	0.311775	1.45743	0.612158	-1.20162	0.475438	0.237686	0.466236	0.0068172	0.718842	0.0442178	0.832914	0.593835	-0.210509	0.668032	1.13119	0.570882	-0.45315	0.157306	-0.391845	0.879541	0.823466	0.11102	0.350719	0.0110436	1.03081	0.948352	0.09581	-0.106697	0.579276	0.467021	-0.0462874	-0.190682	-0.0901508	1.20306	0.995126	-0.0858594	0.215294	0.60735	0.0781224	0.303233	0.877288	0.908361	0.520303	-0.305483	0.0994003	0.546925
MAPKAP1	-0.035679	1.26051	0.0654628	-1.03096	-0.322456	-0.833283	-0.860438	0.55494	0.0518869	-2.4398	1.19434	0.615445	0.123914	-0.714672	-1.04097	-0.425531	-0.577027	0.826987	0.093724	-1.66499	-0.353941	-1.65566	-1.61718	-1.04135	-0.621087	0.325144	-0.979246	-1.34449	-0.438144	-0.507315	-0.105174	0.175673	0.472942	-1.38963	-0.489672	-0.51529	0.0150429	-0.229618	-0.247872	0.43607	0.217535	-1.51751	-0.433518	-0.560837	-0.911387	-1.46288	-1.2845	-0.820387	0.367788
PDHA1	0.743774	1.01049	-0.145038	-0.358992	1.59919	-0.145144	0.880601	0.219266	-0.276703	0.738974	1.12576	0.345722	-0.174094	0.701835	0.13313	-0.0841799	0.754866	0.087337	-0.706347	-1.52292	-0.591214	0.0474738	0.160025	0.356179	0.762567	-0.128759	-0.121504	0.536469	0.0893844	1.0497	0.904267	-0.425795	0.921064	0.178419	1.74421	-0.532697	0.926972	0.365876	-0.247551	0.268861	-0.862783	-0.524891	0.361654	-0.713636	-0.809829	0.145591	-0.265509	-0.375003	0.844727
SFXN1	-0.93741	0.460352	-0.548317	0.599767	0.636903	-0.321867	1.47764	-0.28728	1.30378	1.41594	1.08102	-0.0539616	0.0483826	0.547645	-0.419484	-0.758807	-1.17994	0.0552272	-0.632653	-0.259585	-1.03389	-1.7393	0.23966	-0.419979	0.147419	-0.707899	-0.702023	-0.624242	-0.346316	-0.63892	0.621423	-0.192513	1.4488	1.54522	-0.97704	0.573966	-1.50267	0.503988	-0.777411	0.0710067	-0.707021	-1.00446	0.401865	-0.585396	0.817057	-0.50073	-1.56746	0.986679	0.898226
ZNF574	-1.27106	0.198394	0.171505	0.895698	-0.933876	1.1178	-1.18409	1.22932	-4.97453	0.894374	1.39702	-1.59539	-1.26945	0.0412829	-1.02301	0.265224	-0.986671	0.594802	0.643047	0.245649	1.66929	1.24213	-0.167716	-3.8192	0.248067	-0.76133	-1.96095	-0.11029	0.29964	-0.133787	-4.19492	-1.00575	0.263788	1.41652	3.28031	-1.28982	0.257336	-0.458585	-0.42339	1.48176	-0.598898	8.53853	-3.07054	-0.665425	-9.83736	1.03717	-1.25312	-0.414648	-2.87992
MINOS1	-0.883392	-1.33475	-2.0331	-1.5853	-0.0311994	-0.722457	-0.605346	-0.357463	1.41827	-1.44233	-1.58916	-1.42258	-0.71294	-0.802673	-0.397242	-1.72413	1.1987	0.0772859	-0.624527	-0.897633	0.883976	-2.54133	-0.0616466	1.2248	0.570051	0.62003	-0.497692	-0.944164	-0.401468	0.049669	0.910232	-0.56855	-0.0945276	-0.604219	-1.2394	-0.316668	-0.551176	-0.0427348	-0.57114	-3.46609	-0.694722	0.94682	0.0128388	0.467321	-2.11482	3.61801	0.500442	-0.263467	-1.94676
BRCA2	-0.101472	0.558767	-0.38841	-1.36576	1.08527	0.426874	-0.0237867	0.481621	-0.899554	1.12826	0.0126229	1.62941	-0.631966	0.14297	1.05985	0.193911	0.670651	0.626308	-0.137569	1.20878	0.476767	-0.612982	1.19009	0.475213	0.542997	0.78132	-0.225173	-0.755714	-1.27334	-0.866885	-0.347295	-1.84431	0.268634	0.194815	0.896858	-0.711345	-0.447211	-0.289857	-1.08292	0.101649	0.683638	-0.396782	0.573853	0.321264	-0.446753	-1.1804	0.670699	0.758801	-0.679701
CENPM	0.995001	2.73524	1.32386	1.3339	1.4334	2.19029	-0.387573	1.32517	-1.09783	-0.204192	-0.22705	1.13822	-2.35098	0.651318	0.975849	1.01602	-0.446718	-0.407811	0.786322	0.832143	0.0932142	0.00899011	-0.231044	0.129064	0.523507	-3.74421	2.30915	-0.702142	1.76608	-0.52774	1.06236	0.255769	2.37845	0.581274	0.76949	-0.10721	2.67575	1.17165	0.559863	0.463956	1.38403	-1.63622	1.79063	-1.18422	1.22469	0.90126	0.574069	1.14767	-1.43638
HK2	0.469987	-0.531976	-0.483938	0.735849	1.90254	-0.111168	0.932405	0.119515	0.112922	-4.5451	0.745891	-0.150594	0.666843	1.00556	1.76074	-0.0509629	1.35073	-0.488233	-0.0482276	1.19775	1.27551	-0.0257465	0.821053	0.354935	0.0261021	0.470993	0.0175372	-0.0727979	-0.339102	0.650672	-0.151544	-0.0840064	2.22313	-0.271283	0.202108	1.1428	0.264733	1.12043	0.435864	0.749481	0.487235	1.01372	0.672859	0.668345	0.883917	-4.3584	1.18193	2.25667	0.554657
WRN	0.174796	0.0607627	0.492735	0.288521	1.3316	-0.629929	0.977969	0.285061	-0.0635257	0.934739	-0.279664	0.906738	-0.122554	-0.0503352	1.44144	0.549924	1.23559	0.105367	0.34546	1.06302	1.51336	0.701539	1.00775	1.41357	0.610637	0.129597	0.417284	0.678235	0.499953	-0.536281	0.638397	0.352671	2.04319	0.441996	0.497688	0.305792	0.105199	-0.526089	0.24782	0.843599	-0.126483	-0.0883573	-0.0717219	0.724783	-0.123406	0.848407	1.91143	1.20791	0.728349
C11orf82	0.845285	-0.14647	0.390427	-0.368825	0.758217	-1.56049	0.884177	-1.00066	0.489823	-0.361975	-0.177951	0.984441	0.339913	0.743472	-0.075016	0.84567	0.366277	-0.226468	-0.630053	-2.04098	0.491847	-0.351562	0.508575	0.620485	0.665526	-0.0593832	-0.306507	0.777054	-0.488562	-0.797304	-0.0890747	-1.66502	0.755951	-0.344674	-2.81491	0.170798	-0.581296	0.336257	-0.229521	0.291521	1.0091	0.237152	0.165043	0.603993	0.316391	-0.529125	-1.14127	0.610958	0.284695
SEC22B	0.683733	3.4323	0.806916	-0.764494	0.787331	1.75464	-0.22198	-0.329877	0.92755	0.875832	0.74372	0.56067	-0.503499	0.381531	0.376588	-0.608895	0.938193	-1.41799	0.269059	0.0720587	1.34724	0.411252	-0.392038	1.42191	0.0881694	0.0373169	0.979029	-1.17604	0.647856	0.348241	1.75042	0.598834	0.226545	0.344522	2.9303	-0.967005	0.69264	-0.0116682	-1.19741	1.42618	0.0805537	-0.305851	0.837832	1.16026	0.181819	0.802818	1.53113	1.13557	0.814958
TIPIN	0.68708	2.85834	1.21996	-1.64133	1.55132	0.38742	-0.334873	0.194351	-1.23528	0.0136551	1.79001	0.505084	0.439725	-0.815689	-0.0438963	2.25705	-0.55601	2.10928	0.454222	-0.736791	1.29718	1.25466	0.00418906	0.368533	0.803013	-0.140907	-1.13452	-1.9603	-0.133295	0.587896	-1.37904	0.616695	1.41309	1.30886	1.83391	0.548513	0.815175	-0.195806	-0.859471	0.487812	0.580963	-0.244505	0.333243	1.56861	-0.818794	0.0845099	0.107228	-0.915522	-1.10488
UBR4	-0.66384	0.0197178	-0.276025	-1.29202	1.88596	-2.61768	0.711796	-0.128082	1.36148	-0.208928	0.159461	0.891311	0.328234	-0.930576	0.83204	-0.205321	2.26252	-4.05852	-0.164081	-0.937324	1.97725	-1.03285	0.870783	2.18175	0.410254	0.814092	0.26711	-1.27856	-0.528783	0.429707	1.23434	1.11209	0.570685	-0.645782	0.118997	-0.695491	0.587324	-0.213323	0.237326	-0.491715	0.165175	0.017122	-0.0715565	0.299658	-0.021486	0.403588	0.996525	0.818552	2.28352
PTPN1	0.213479	2.67579	-0.517907	-0.94473	-1.22187	1.83289	-1.2416	1.71888	1.05254	2.68452	0.143278	2.31359	-4.42726	1.20634	1.60353	0.692899	1.51888	-4.10849	0.521022	-0.621324	0.839093	-2.58125	5.47773	2.2859	0.916328	-1.22961	0.532341	1.41546	0.134638	-0.891844	2.22555	-0.399686	0.26544	-0.260003	0.247986	1.43819	1.99963	0.415134	-1.32254	-0.291781	0.429527	3.85325	0.520753	1.29639	1.07269	1.55797	1.71197	1.49564	-3.4398
PBRM1	-0.311519	0.548196	-0.957894	0.307841	0.454149	-1.14798	-0.141394	-0.105469	0.344278	-1.11539	0.162835	0.122193	0.263096	-0.135443	1.20314	-0.957109	-0.80478	0.149128	0.768807	-0.960475	-0.00903531	-0.22989	-0.329651	-0.289759	-0.485936	-0.833058	-0.0273975	-0.451326	-0.39187	-1.07704	-0.0170303	0.203489	-2.8579	-0.158166	-0.761567	-0.600365	0.601997	0.160208	0.261837	-0.468763	-0.155419	0.0691279	0.0262496	0.43063	-0.281624	-2.86051	-1.60514	2.3024	1.11557
CPSF7	0.140451	0.183056	0.670807	-0.580534	1.56577	-0.496494	-0.922591	0.668507	0.0890885	1.47415	0.285717	0.765621	-0.681408	-0.451611	0.809443	-1.11758	1.07661	-0.0457544	-0.380747	0.726407	0.44596	-0.430685	0.360088	0.430972	0.476773	-0.34741	-0.40888	-0.700414	0.284934	-0.340685	0.570369	-0.383169	1.70942	-0.867161	0.458284	0.583285	0.516732	0.562283	0.454158	0.37819	-0.8414	0.540084	-0.808193	1.42832	-1.49876	0.717931	0.324995	1.44454	-0.987369
WRAP53	0.570492	1.95962	-0.0908711	-0.075976	0.790718	0.744636	-0.00843691	0.746256	0.234392	0.14384	-0.585292	0.578901	0.970597	0.418374	0.90045	-1.32925	-1.08788	0.636075	-0.548737	-0.637023	1.2619	-0.820298	1.00415	0.410758	1.22569	-2.15307	-0.0909716	0.268731	1.24479	-2.06202	1.32643	0.292291	1.25454	-0.912761	0.531987	0.433795	0.934712	0.93274	-0.0976295	0.372226	0.871029	0.785394	-0.71864	0.741731	-0.78614	-0.488784	-0.466774	0.873173	0.970832
AURKA	0.746997	-0.1516	0.389294	0.608025	1.64942	0.195448	0.130199	0.900865	-0.405073	-0.398661	0.0188871	0.320904	0.00528801	-0.039266	1.69359	0.0851703	0.550311	0.858473	0.15914	1.17963	0.994221	0.124506	0.867977	1.31044	-0.0430414	-0.103157	0.683564	-0.0481611	1.5746	-0.647083	0.0231169	0.659388	1.35743	0.179363	-0.168955	0.0225925	1.82354	0.719025	-0.072113	1.52804	-0.330802	-0.15927	-0.591696	1.42625	-0.391195	1.40117	1.70687	0.694545	-0.950115
IVNS1ABP	-0.988897	0.0729989	-0.0711989	-0.7998	1.457	-0.263447	0.124859	-0.806069	0.143783	0.348562	0.116733	0.838374	-0.0267259	-0.360609	1.12969	1.03164	-0.134941	0.12955	-0.542851	0.544184	0.997305	-0.0810867	-0.835987	1.41102	0.145279	-0.380619	0.567927	0.130591	0.226186	-0.175504	0.689554	-0.596178	1.6668	-1.66832	0.514466	0.35913	-0.0474983	-0.306673	0.469383	0.738945	0.581772	-0.066013	-1.09706	0.344149	-0.0917081	-1.02958	0.512944	-0.726913	-0.00326505
FBXO5	-0.618039	1.40874	0.370652	-0.830175	1.78326	0.9234	0.946812	0.587924	0.410595	-0.964474	1.27596	2.35461	-0.396322	-0.653098	0.195002	1.07303	1.14079	0.0776736	0.805346	0.328843	1.25598	2.51452	-0.0992361	2.13887	0.273011	-0.126769	0.490955	0.249248	0.811735	-0.00669565	1.01496	0.315979	1.87992	0.79994	-1.57771	0.41495	2.51194	0.433793	0.841889	1.43032	-0.269075	-1.27301	1.62467	1.56807	-0.258716	-0.709965	0.592654	1.40286	0.659793
PPP1CC	-0.675684	0.960121	0.0732223	0.51544	1.16931	0.190864	0.927335	0.272302	0.875546	0.0141216	0.148042	1.91428	-0.696474	-0.0542408	0.728446	0.955787	0.723564	0.232119	0.270173	1.40505	0.404902	0.740515	0.305506	1.63148	-0.11878	-1.00089	0.436692	1.03172	-0.42966	-0.430845	1.08938	0.191842	0.127221	-0.236429	-0.470001	0.432833	0.985043	0.780613	0.158432	0.830505	-0.0925629	1.12365	-1.06026	1.06525	-0.964756	0.222057	0.825332	0.352439	-0.725325
RAD50	-1.83564	0.265512	-0.140535	-0.304331	0.560177	1.54124	0.288297	0.340853	-0.243605	0.682468	-0.0759424	1.43501	0.475207	0.741392	0.536172	-2.34814	0.131503	-0.447431	0.584791	-1.09604	1.03017	-2.6387	0.827982	-0.893617	-0.740182	-2.01452	-0.449256	0.305543	-0.410286	-2.06482	0.795905	-0.964967	0.932731	-1.47528	0.778385	0.11861	0.828778	0.0575109	-1.69512	-0.212526	0.112418	-0.0708352	-0.687128	0.0598725	0.687339	-1.20097	-1.60249	0.084018	-4.4282
STAG2	0.273806	-0.0201776	0.736157	0.268506	-0.634657	1.51015	0.754084	0.710278	-1.42541	2.50313	0.444239	1.93255	-1.68103	1.40293	2.30072	-0.345153	1.47284	1.69502	0.228881	0.518696	-0.274266	0.678947	0.661747	3.16115	-0.0998399	-0.26043	0.860775	0.509147	0.159172	-0.75406	-0.734025	-0.60581	1.32416	-0.714669	-0.911133	-0.259401	0.933418	0.769161	0.386875	1.32888	0.948305	-0.0548663	0.176582	3.35128	-0.0402573	2.10037	1.00686	2.83061	1.4079
SRSF10	0.229319	-0.893279	0.872488	0.196565	-1.06471	-3.25907	-4.57012	1.85746	1.44703	0.17198	-0.390707	-0.422018	-1.88559	-0.435204	0.929489	0.648878	-0.486158	-0.800923	0.826666	0.862398	0.393238	0.677343	-0.650185	-1.85878	0.354595	-0.768755	-1.53011	-0.627143	0.640231	0.0181102	-0.285777	0.00401321	-0.00476892	-3.76187	1.00271	1.40602	-0.197484	-0.931006	1.6615	-0.719995	0.256174	0.812048	-0.264422	0.858655	0.137833	-3.06521	-1.13648	1.10193	-1.65712
ERH	-2.84212	1.35942	0.290077	1.14242	0.707434	0.714905	-0.545461	-1.16736	1.02121	0.30623	-0.450086	1.90843	-1.74851	-0.276309	1.23666	-0.63419	0.416022	0.157367	-0.843681	1.45103	1.04356	-2.20952	0.480279	0.517778	0.328108	-2.34284	-0.131883	0.58222	-0.682397	-2.00461	0.65636	-0.0337118	0.394131	-1.49512	-1.05141	-0.457976	0.706539	1.03223	0.586596	-0.0723033	0.218499	0.781988	0.351848	0.146789	1.60147	0.195727	1.75152	0.223642	-0.786517
ELAVL1	-0.000846938	1.88394	0.468314	-0.0485437	1.85838	0.737326	-0.344228	-0.304916	-1.15069	-2.1016	-0.630283	-0.378929	-0.652843	-1.49474	-1.10199	-0.528676	-0.222305	-0.360393	0.653464	-0.20645	0.68615	-2.55089	-0.240548	-0.735239	-0.96284	-0.944449	-1.01233	0.348068	0.182112	-0.423884	-0.393624	0.808022	0.767025	0.653908	1.37228	0.105038	0.23394	-0.0773185	-0.290353	2.12592	-0.291529	0.101842	-0.599123	-2.3015	-0.276804	-0.0842561	-0.724327	0.107184	-2.07021
FASTKD2	0.446642	-1.52662	-0.800572	-0.584456	-0.177903	-0.942527	0.156831	-0.697824	0.665564	-0.079992	-1.29876	-2.46115	-0.409443	-1.66062	-0.183174	-0.118886	0.340608	0.170548	-0.716843	-1.0846	-0.828973	-0.151206	0.122247	-0.768045	0.375431	-0.26746	-0.599298	0.521813	-1.26416	-0.401029	0.0438997	0.313994	0.113155	0.12797	-1.17509	0.441299	0.559688	0.141552	-0.448958	-3.0817	0.207886	0.393461	0.483496	-0.754126	0.690533	-0.231027	-0.0358364	1.02896	-0.0653836
GLRX5	0.0265337	-0.88959	0.172241	0.126777	1.73139	-0.372114	0.208637	-0.876559	0.479224	1.36273	-2.51685	-1.70864	1.45116	-0.406653	0.594502	-0.589051	0.16813	-0.283487	-0.518767	-0.652407	0.728849	0.0392628	-0.47476	-1.50485	0.0729501	-1.30082	-0.334885	0.091123	-0.470597	-0.708711	0.849806	-0.141331	0.780336	-0.52906	-1.06361	0.107423	0.742119	0.949984	-0.0360611	-2.32462	-0.554452	0.0863733	-0.289669	-0.132028	0.2044	0.754954	0.7588	1.17722	1.39381
RBM17	0.240657	1.34318	1.47093	0.0561911	1.60232	0.706387	-0.549036	0.870563	0.609398	-0.557516	0.87244	1.54233	-0.144212	-0.0668435	-0.194698	0.541558	1.09489	1.52734	0.938279	1.10959	0.23837	-0.0850922	0.12087	-0.148534	1.00394	-0.772904	0.938413	3.52695	0.470553	0.016229	1.78209	0.732398	1.66487	1.30301	-0.174183	0.486109	2.1653	0.128291	0.294068	0.343616	0.259834	-0.0655234	1.25306	0.031574	-0.28041	-0.966393	0.705	0.150138	-0.793805
TRAIP	0.666851	-0.159096	-0.47849	-2.94015	0.0806596	0.0675246	-0.84832	-0.185369	0.425596	0.832103	0.48284	0.297886	0.261186	-0.151455	-0.87942	-0.141875	-0.0176356	-0.644723	-0.736831	0.193613	0.363062	-0.326085	-0.296384	0.711957	-0.556857	-0.314029	-1.26062	0.189604	-0.235954	-0.639979	-0.115846	-0.907642	0.666888	0.163379	0.529255	-0.477394	0.106276	-0.427944	-0.133197	0.00169119	-0.415809	-0.447945	-1.64203	-1.48213	-0.145164	-0.787635	-0.757181	0.624832	-0.205761
KHSRP	-0.427623	-1.67244	-1.26922	0.372152	0.0800373	-3.06316	0.22925	0.143138	0.463469	-1.19743	-0.900856	-2.53898	-0.326552	-0.275864	-0.0818942	-0.53545	-1.20699	0.383926	-0.0119252	-1.55	-1.08527	1.28962	-1.14579	-0.832582	0.329278	-0.892282	-0.802993	-0.507916	0.407717	-0.169635	0.722252	-0.220448	0.550579	-0.911038	-0.735609	0.313668	-0.294783	0.91744	0.62581	-0.347638	-0.0809496	0.564555	-0.0825312	1.53684	2.06011	-2.20938	-0.76853	-0.173501	0.793494
MEAF6	0.58142	-1.26514	-1.91439	0.269236	0.0509836	-0.700209	0.204957	0.788142	1.03423	-0.52335	0.310584	1.29179	-1.18729	0.127723	-1.01238	-0.234513	1.69546	-1.2684	1.06096	-1.06062	0.961368	-0.306835	-0.717545	0.142429	0.800098	0.202842	0.756892	-0.793483	0.0875132	-0.979199	1.25487	1.42768	0.708363	1.09777	-2.22232	0.105068	1.86729	-0.988775	-0.0325307	0.0758782	1.14079	-0.131082	1.1203	0.59071	-0.171765	-0.142928	1.42913	-1.98941	-1.61561
HCCS	-1.55068	1.23555	-0.00274168	0.911741	0.483229	-2.11329	-0.398619	-1.23124	1.0184	-4.89682	-1.8914	-0.192142	0.616905	-0.0261711	-0.817958	-1.52639	0.139814	0.878915	-0.0610537	-0.236361	0.971554	-0.784768	0.0725945	0.0683794	-0.638565	-0.309221	-0.101737	0.799136	-1.12073	1.02313	0.884011	0.336409	0.392542	1.45194	1.1206	-1.39917	-0.179801	-0.645668	-0.49408	-1.15538	-1.49599	-0.64	0.125281	0.203302	-0.0198686	0.301976	0.880581	0.813536	2.1337
ATM	-0.36866	-1.0155	-0.0161156	-0.291908	0.38404	0.44155	0.999576	-0.799699	0.254858	0.43985	-0.152652	1.23026	-1.04033	-0.191086	0.854199	-0.214607	0.248153	-1.75861	-0.429954	-0.134725	-0.623159	-0.0960647	0.716897	0.478988	0.150855	0.0688063	-0.215167	-0.167696	0.368252	-0.771391	0.56756	-0.587249	1.8833	-0.377633	-0.746006	0.18602	0.367926	-0.649085	-0.332382	-0.155986	0.385337	-0.865007	0.232362	0.196265	-0.333043	-0.232975	0.575651	0.0197627	-3.39804
DHX36	1.27704	0.897893	0.340022	-0.611094	2.0044	-0.0626544	-2.01346	1.78742	-1.04081	-0.276915	0.24923	-0.637568	-0.00169447	0.0872147	0.845607	-0.40829	-0.416754	-0.59215	-0.0310744	1.78783	0.311463	-1.44648	1.34321	1.14848	0.241447	-1.78067	0.514585	-0.424957	0.605894	-0.219195	-1.39464	0.414704	0.70329	-1.51802	2.05964	-0.236112	0.746178	-0.0566129	-0.184801	1.15938	0.306604	-2.10543	-0.440813	2.08993	0.803253	-1.25661	0.823552	0.136537	1.52115
RANBP3	-0.648218	1.77941	-0.346578	0.053654	0.748073	-0.470338	-0.883821	1.24625	-0.0560798	-1.88077	1.07148	0.216515	-0.509309	0.262348	-1.11602	1.30673	-0.0838964	-1.38529	0.214096	-1.47196	-0.11983	0.4343	-0.576786	-0.814815	-0.972793	-0.24125	-0.417329	0.529591	-0.812014	0.17412	-1.03828	-0.37165	-0.475852	-0.0241824	0.0919819	-0.612294	1.00324	-0.0175306	0.558081	0.0606241	-0.480091	-0.752469	-0.380935	-0.38373	-0.625085	-0.687944	-0.78674	0.165431	0.588407
RPA1	1.89025	2.11599	1.80353	1.53302	1.35586	1.49459	0.0349304	1.4579	-0.091186	0.202169	1.40871	2.77734	-1.97653	1.31064	1.17989	1.35497	0.285692	1.36564	0.849169	0.199151	0.766759	1.44891	1.18413	1.27514	-0.128499	0.120901	0.949962	-0.171109	0.519262	0.559296	0.726091	0.602846	0.58687	-0.00844237	-0.207616	0.122521	2.31663	0.472376	-0.0646407	0.943753	1.08399	0.213672	-0.00435715	0.561607	1.28773	-0.0531203	0.487985	0.358112	-3.12638
SUPT16H	0.0853701	1.42473	0.725683	0.925971	2.08726	1.30459	-1.2813	0.76854	-0.813835	0.468421	0.738855	3.40037	-0.448756	0.0179229	2.06995	0.181111	1.38405	-0.753899	-0.14575	0.573857	1.35281	1.16077	0.452128	2.49715	0.169935	-0.127735	1.98931	2.24524	0.13701	-0.452605	1.1843	0.70162	0.894344	0.78017	-3.207	-0.33622	2.88785	0.527719	0.0830268	1.08949	0.974227	-0.35599	-0.807002	1.20077	-0.350007	0.758324	1.21093	-0.0977849	-0.610895
BORA	0.475724	1.10331	1.01164	0.272885	1.44708	0.262071	-0.66164	-0.429171	-0.448031	0.475453	0.952515	1.93246	-0.761681	-0.681061	0.794745	2.55547	0.93152	-0.170638	0.645044	-0.24454	1.44341	-0.211684	0.377581	1.49701	0.0956127	-0.512439	0.249069	1.18476	0.350703	-0.635407	0.225765	0.555991	0.952568	1.19511	1.03458	-0.727413	2.44211	0.269099	0.793743	1.22824	0.504038	0.18828	-0.207106	0.372927	0.0968794	1.66228	0.859492	0.893895	-1.47085
MCTS1	-0.0613784	0.794393	0.522967	0.664369	0.788862	-5.27913	-1.25646	0.410356	-1.02345	-0.203864	-0.465289	0.701895	0.0822756	0.849306	-2.112	2.00904	0.138078	-0.393046	0.570977	1.02849	-1.72612	-0.686637	-0.105171	-1.46999	0.867927	-0.512791	0.861801	0.33294	1.1056	0.576277	0.364155	0.167874	0.636931	0.862986	0.519369	1.45816	0.134645	0.646707	0.426749	0.505844	0.283532	0.324309	-0.483017	0.574299	0.0473696	0.286069	-0.670697	1.2306	-1.60675
E2F8	0.605318	0.233243	-0.637103	0.197536	0.709518	-0.460869	-0.852145	0.465168	-0.0233587	0.596811	-0.136027	0.689783	-0.336121	0.764562	2.64747	-0.511786	0.89417	-0.720491	-0.335097	1.39532	-0.172787	-0.472436	0.854209	-0.163226	-0.18339	0.577254	0.800632	0.296599	0.674504	-0.384415	0.74666	1.09031	1.77545	-0.833575	1.88357	0.347074	-0.192757	0.637081	0.956326	-0.975095	0.346702	-0.318879	-0.230774	1.04647	0.186929	-1.35742	-0.42442	0.759739	0.00916465
RBM42	0.771721	2.80397	0.368283	-0.105216	1.37673	0.970243	-0.0273071	0.771087	0.500027	1.07952	0.283933	2.52074	1.25882	1.6221	0.514986	-1.29329	-1.87627	1.14204	-0.504396	-1.23084	-0.416319	-0.949963	1.30863	0.994332	0.0461831	-2.79541	0.618096	0.000275265	0.563183	-2.72842	1.73156	-1.76332	0.553845	0.391731	-0.53297	-0.908362	0.786076	1.16529	-0.723567	1.09358	1.09296	-0.852178	1.02688	0.46575	1.73628	-0.306356	-0.161579	2.49295	0.257257
EPC2	1.30949	0.0625887	-0.0744628	-0.986793	0.242524	-0.564034	1.60326	-0.344742	0.537568	0.276179	-0.13349	-0.00471174	1.51051	-0.516799	0.847377	0.0335159	-0.330151	-0.142416	-0.398071	0.0352329	-0.124166	-1.39491	-1.53318	0.302617	0.360449	-0.494141	-0.272365	0.541656	0.629173	0.323503	1.63441	-0.245252	1.93078	1.34935	-2.86339	-0.802905	0.522182	-0.217493	0.548568	0.0323781	0.670618	0.820912	-0.086456	0.604758	-0.462772	-2.84438	0.21422	-1.6472	-0.656957
NFE2L1	-0.510913	0.446097	-0.362182	0.709014	1.44149	0.377161	-2.30574	2.13071	-0.0142459	1.19211	0.236144	0.934148	0.910357	-1.0313	1.41588	0.0148175	0.518557	0.399105	-1.00026	-0.653061	-0.0979496	0.0488979	-0.65951	0.515906	0.0223398	-0.385964	0.205003	0.814036	-0.604647	-0.545998	-0.512357	0.330156	0.209714	-2.6784	-3.22342	0.596125	-0.869143	-0.402454	0.784369	-0.154968	1.48369	-0.744947	-0.297837	-1.49081	0.369888	-1.06615	-0.331835	0.370553	-2.47486
LSM14A	0.91339	1.12309	0.518121	0.434486	1.10423	-0.175096	1.99917	-0.360978	0.210023	0.369399	0.0622073	0.959201	0.557556	0.325117	0.511818	0.428343	0.990134	-0.54689	-0.341571	-0.344766	0.234883	-0.633736	0.362058	1.15526	-0.20118	-0.493098	-0.343074	0.087478	0.0532528	-0.419121	1.08069	0.196755	1.61577	0.273555	-1.01854	0.153292	0.299535	0.407486	0.193757	0.211116	-0.180628	-0.454045	-0.0483609	0.0846165	0.294773	-0.0279127	0.252324	0.130744	1.53002
C19orf40	-0.545684	-0.965996	-0.121143	-0.809293	0.377862	-0.646683	-0.974216	-1.24007	-0.338424	-1.13769	0.298051	0.916587	-0.406181	0.494616	-0.333345	0.0420264	-0.548406	-0.0702692	-0.111365	2.36851	0.282585	-0.86712	0.0209709	-1.57441	-1.09343	-0.391277	-1.49591	-0.454	0.174378	-2.1154	0.738893	0.554008	-0.189852	-0.685952	-0.483453	-0.662703	-1.46258	-0.225015	-2.12489	-0.516268	-0.217548	0.280284	-0.327087	0.59181	-0.426297	0.446078	-0.152696	0.0770664	-0.520722
CCNC	0.984292	0.28119	0.350262	-1.84988	-1.56616	-0.688812	1.18136	1.10842	-1.91348	1.24955	1.08639	-0.50741	-0.175754	-4.5596	-0.214103	1.36809	0.405161	-1.04372	-0.549005	-4.05323	-0.141741	-0.735451	-2.60561	-0.264573	-0.655503	-0.373597	-0.295438	0.335123	-0.39909	-0.325554	-0.836655	0.669672	0.260115	-1.67928	3.32565	0.332388	-0.159679	-0.553757	-0.124798	1.46353	0.376003	-0.99113	1.09645	1.24427	-4.01693	-0.0118279	2.48379	-0.518572	-0.0947011
COQ2	0.872974	-0.172718	0.798856	0.852931	0.203776	-0.82279	-0.525255	-0.206512	-0.116657	0.421832	-3.79681	-1.01683	0.533416	-0.297539	0.128866	0.382185	0.704124	1.47725	-0.181323	-1.78957	1.18	0.137283	0.176157	-1.1265	-0.069509	0.196401	-0.704678	0.159243	0.947987	0.839649	1.00423	-0.155137	0.464334	0.273479	-2.07018	-0.811783	0.674967	0.946556	-1.50686	-0.910754	-0.0821544	-1.16964	-0.0753188	0.209346	0.0357012	-0.542933	-0.363859	0.387889	1.10115
HBS1L	0.053334	2.46877	0.0256888	1.19991	0.773358	0.426694	-0.76471	0.330494	0.319102	0.249956	0.397163	1.67755	0.129452	-1.00372	-0.0373092	0.406886	-0.363257	-0.70959	0.330147	-0.00468635	2.42123	1.37584	-0.0608071	0.722872	0.148238	2.2644	1.04461	-0.147631	-0.946277	2.11742	0.343524	-0.643917	0.717662	-1.44589	-0.768614	1.75017	0.701564	-0.349548	9.79224	1.31153	0.826376	2.09141	0.97502	0.836555	0.678878	0.63031	0.384863	0.687071	-2.81888
NEDD8-MDP1	1.26751	-1.6896	-0.202741	-0.317033	3.90662	0.694495	3.44492	0.311327	1.69663	1.73561	0.187766	1.25843	-0.535683	0.84065	2.79208	-0.291298	1.78498	-0.370294	-0.0058202	1.19714	1.02626	0.231108	1.8593	2.42878	1.16309	0.177731	1.05048	1.06167	0.338052	0.965221	1.31388	0.00360041	4.24012	3.35282	-0.642112	0.73355	0.781083	0.607003	-0.15557	2.00367	0.379373	-0.514364	1.41088	1.77701	0.477263	1.19053	3.26297	1.43091	2.28017
POLA1	-0.564922	0.494883	-0.151423	-0.776212	1.53811	-0.0879022	0.514541	-1.22363	-1.00386	0.751354	0.844194	1.75225	-1.70176	-0.532191	1.2907	1.16269	0.992635	-0.973409	0.244499	-0.674436	0.80723	0.334013	0.756196	1.74421	-0.424092	-1.62219	0.955041	2.20763	-0.623855	-0.353096	0.30382	0.015365	1.33373	0.593866	1.35144	-0.440713	2.19417	-0.167757	-0.199502	1.57965	0.570255	0.904852	0.0524717	1.65262	-0.864897	-0.696734	1.7488	0.900423	-0.291582
CCNA2	-0.103109	-0.382551	-1.37294	-0.322758	2.00999	-0.405594	0.559863	0.143604	0.740157	0.97093	-0.104723	-0.00537722	0.577252	-0.617187	1.98279	0.674122	0.605123	-1.47195	-0.173231	-0.771251	-0.264841	-0.161353	0.95488	1.42792	0.00456457	-0.0343025	-0.34629	0.946735	0.312428	0.0691718	0.789065	-0.863297	1.57619	0.972073	0.58735	-0.219705	0.79756	-0.242474	0.334224	0.597109	0.111544	0.0689794	-0.0932151	0.653462	0.608794	-0.19579	0.675316	0.686656	-0.40323
FBXO42	-0.85196	-0.0877008	0.62752	1.13743	-0.172646	0.667855	1.74155	0.0643316	0.0136861	0.969817	0.171887	-0.419986	-0.754656	1.08887	-0.400677	-1.05027	-1.56722	-1.13659	-0.151195	-0.748103	-0.514045	-2.33258	-0.594625	0.203509	-0.0735241	-1.2941	-0.487899	-0.170842	-0.115358	-0.335085	-0.227702	-1.28508	0.486071	1.84986	-1.54579	-0.363849	-0.393412	-0.568924	-0.525023	0.00710658	-0.37672	0.391532	-0.377158	0.672302	-2.22938	-0.670606	-1.3658	-0.0411553	2.29377
IMPDH2	-0.161854	3.0745	1.04466	1.62243	0.0823827	1.3317	0.308841	1.36725	-0.198372	-0.0382677	0.441796	1.49396	0.837497	0.194964	0.802786	1.30554	0.486564	0.371505	0.752085	1.16825	2.57657	1.1136	-0.00310098	1.35096	0.638143	-0.334622	0.849196	0.850022	0.548803	-0.0414102	0.624506	0.580229	0.498439	4.01946	-0.53057	0.181257	3.06805	-0.627878	-0.54737	2.3281	2.34977	1.67352	1.14301	0.318538	0.437307	0.293018	1.21361	0.923847	0.744033
ASF1A	-0.583187	-0.575055	-0.191663	0.721294	-1.7139	1.08199	-0.256786	0.397033	0.269823	0.349287	-0.421471	0.520236	-0.133392	0.351718	-0.460577	0.442417	-0.081218	-0.0186623	-0.548921	0.748494	-1.55672	0.669272	-0.230244	0.362881	0.0667429	-0.555078	0.343483	0.221979	-0.906318	0.124863	0.508298	-0.530951	-1.0509	-0.634553	0.84442	0.971249	-0.579635	-0.468885	0.769043	-0.0410309	-0.194585	-1.25314	0.419097	-0.727373	-0.652915	0.283648	0.551577	-0.353357	-0.212487
PITRM1	0.469703	-0.159285	0.32193	0.492303	0.153887	-1.0048	-0.18482	-1.13014	0.418171	0.526877	-0.268335	1.23308	1.20418	-0.327074	0.945744	1.16049	1.33595	1.28824	0.00838461	-1.10091	2.94298	-0.333119	2.3767	-1.14837	0.55624	-2.60452	-0.299638	1.22113	-1.22995	-1.31017	0.614822	-0.370917	0.83341	2.46316	0.500184	0.951378	1.27473	0.48252	0.0559596	0.640687	0.383904	1.12509	0.0464506	-0.839686	1.42462	-1.96518	1.49274	0.422462	0.999415
CENPK	0.197068	-0.249353	-0.320482	0.934989	-0.451032	0.95404	-1.48442	-1.5615	0.49186	0.647275	0.201144	-0.704161	-2.25889	0.135631	-0.220608	0.48386	-0.662711	-1.55792	0.44668	0.659625	-0.238106	-1.99418	-0.141087	-0.785536	0.385929	0.390845	-0.130453	-0.472068	0.45509	-0.42411	-0.276817	0.769062	-0.463109	-0.0385308	0.230964	-1.76042	0.699766	-0.241629	0.378022	0.633678	-0.392365	0.414842	-0.104918	-0.0595393	1.16897	-1.01058	-0.243385	0.1404	-0.978719
KPNB1	-0.284831	1.97873	0.4859	0.364207	1.46494	0.950208	-0.675812	-1.45541	0.278983	1.42069	0.333379	1.84777	-4.23529	-0.889308	0.431379	-0.433298	0.153197	1.52047	0.776059	0.115901	0.412188	1.27597	0.61363	0.566294	-0.593076	-1.44161	-0.230527	-0.94726	-1.1379	-0.305338	1.9861	-0.0103143	0.0769945	-0.617583	0.662644	-2.06357	1.21581	0.0235748	-0.0794189	0.48798	0.253926	-1.79866	0.779339	1.29561	-0.231041	0.813002	-0.220629	0.419012	-0.377801
SRPR	0.0290364	1.40578	0.79589	0.265095	1.17379	0.0485611	0.395317	0.289819	-0.367449	0.482957	0.708325	1.30221	-0.0764286	0.648189	0.842375	-1.12169	0.654783	0.638504	0.0504197	1.2965	0.662147	-0.440865	-0.107375	-0.279569	0.799997	-0.293859	-0.156462	0.518026	-0.011574	-0.202896	-0.233795	1.09216	0.617045	-1.00803	-0.0981842	-0.219433	1.01692	0.454025	-0.545284	0.646159	0.697832	-1.17387	0.473851	0.309438	0.213785	-0.559139	0.829302	0.654825	0.821649
GPI	-1.37352	0.0721636	-0.743096	1.44892	2.33871	-0.396825	1.69796	0.603159	0.518896	-5.85441	1.58396	0.16803	1.20568	0.0422984	1.86936	-0.0819976	2.67467	-0.119156	-0.860416	0.115023	1.95493	0.519021	1.25699	0.261054	-0.380951	1.37181	-0.946524	0.857705	0.924728	-0.22672	0.0897813	0.260073	3.8555	-0.533043	-1.05316	1.14136	-1.17671	0.978755	0.558693	0.328801	-0.685994	0.581125	1.11324	1.06774	0.637661	-6.49696	1.68608	3.01227	1.53519
DCTD	0.467282	0.22891	-0.508041	0.250992	1.33464	-0.787236	0.176377	0.0736353	0.3413	-0.45765	0.675102	0.466273	-0.0168312	0.282655	0.494552	0.269749	0.724834	0.270256	-0.322282	0.702766	0.846185	-0.136402	0.711759	0.313371	0.870398	0.596049	0.564622	0.167675	-0.239312	-0.412218	1.15043	0.559098	1.01904	0.674217	-0.191463	0.0594184	-0.0368854	0.331951	-0.935825	0.632061	-1.3248	1.0658	0.549428	0.203736	-0.087976	0.182698	0.626928	0.215671	0.178077
BRD8	-0.335872	-0.685011	-0.182797	-0.615919	-0.720144	0.754323	-0.389722	0.170157	0.853772	-1.56852	0.32483	-2.71648	1.99725	0.27669	-0.630705	1.85181	-1.91355	0.308084	-0.917248	-0.358577	0.264247	2.72089	-0.263315	0.895201	0.985628	0.552201	-0.674411	1.33993	-1.49571	0.106969	0.711983	-0.408813	0.149761	0.781696	-2.50242	-0.462591	0.120902	0.46	-1.02853	-0.891555	-0.578333	-5.28128	-0.771443	-0.340166	1.11914	-4.13448	0.842874	-1.99321	2.00028
PET117	0.13758	1.23143	0.939993	-0.248727	0.60132	-3.35186	0.0372042	0.366537	-2.17156	-2.57027	-1.99801	-0.12435	0.497241	-0.487334	-0.540527	-0.908689	1.14068	1.68558	-0.166143	-0.385717	-0.0834623	-0.668914	-1.27631	0.360253	0.599687	-0.859492	-0.548268	-1.58612	0.204423	0.0212849	-1.33359	0.00452871	-0.278121	1.01992	-1.05954	-1.77284	-0.0650593	-0.640831	-0.899919	0.51231	-0.649156	-2.59782	-0.56249	-0.664558	1.03438	0.909241	0.479973	0.113476	2.36668
PUM1	0.112471	0.765304	0.939332	0.811252	0.505986	-1.09916	0.876191	1.12126	-0.21419	-0.718484	0.11705	-0.583754	-0.00244755	-0.60214	-0.0897031	0.35246	0.0679389	0.850378	-0.650605	-0.283829	-0.0838991	0.249529	-0.125107	0.123016	-0.889862	0.170175	-0.366059	0.325615	0.338918	0.237774	-0.177464	0.333627	0.324712	1.54494	-2.62263	-0.250442	1.02338	-0.334582	-0.237356	0.0134977	-0.00804812	-1.02062	0.483332	-0.394512	-2.01665	0.589139	-0.411449	-2.18712	1.4043
TYMS	0.331898	1.64988	1.11603	-0.879016	1.71146	0.338905	2.5045	0.186146	0.122598	1.76531	1.04678	1.39958	-0.298269	-1.31396	0.679863	1.32168	1.27715	-1.05921	0.416468	1.22928	-0.188517	-0.0460292	1.27388	2.36211	0.607422	-0.437192	-0.611639	0.752798	0.324664	-0.497009	1.41952	1.28952	1.54026	1.11254	2.02472	0.736842	1.21457	-0.00534874	-0.655593	2.24828	0.727706	-1.241	1.14376	3.41288	-1.11286	0.279823	1.10511	1.4711	1.75846
PRPF39	-1.29116	0.587564	0.0730181	-0.101195	1.30193	0.635148	-2.00186	-0.22924	0.258316	1.71557	-0.0499041	-0.312179	0.312541	-0.748849	0.0543825	-0.761937	0.429104	-0.200207	0.538313	0.971917	0.857821	-1.88415	0.662368	-0.736253	-0.174186	0.691583	0.379517	-0.176867	-0.757829	0.629848	-0.0723043	-0.600464	3.004	-0.427799	1.14023	0.141035	0.480708	0.184113	0.3562	-0.617514	-0.658773	0.34022	-0.450462	1.57796	-0.868029	0.338104	1.64909	-0.0877722	-3.0777
BOD1L1	-1.00925	1.60703	-0.649596	0.118227	0.265121	0.0190326	0.126653	-0.0930256	-1.05556	-1.88108	0.128076	2.13931	-0.616153	0.283182	-1.2806	-1.25608	-0.929609	-0.402249	-0.0625084	-0.0239826	-0.964981	-1.00124	0.40841	0.603601	0.935615	-3.60352	-1.83581	-0.61963	-0.627109	-2.48328	0.416068	-1.01865	-0.780643	-2.32927	2.62367	-0.477779	0.0861027	0.621195	-0.122153	-0.0503249	0.954145	-1.93253	-0.252862	0.382353	-0.31706	-1.18937	-0.298716	-0.866187	0.564816
DMAP1	0.475912	1.09373	-0.0375202	0.00607088	0.164163	0.945866	-0.317271	2.34644	-0.0866294	-1.58136	0.69363	-0.0434101	1.00687	0.0281271	0.386001	-0.356693	-0.718612	-0.0451749	0.839898	0.75839	0.779316	0.439131	-0.390107	0.714638	0.474653	-0.808984	-0.0730642	-0.673045	-0.597656	-1.94877	-0.10822	-0.780882	0.866608	-0.00458668	-5.91969	-0.73798	1.06072	0.0711958	-0.415163	-1.24894	0.589974	0.795711	0.762906	1.52533	2.60283	-2.84287	0.372034	-0.785309	-0.641132
TMEM126B	-1.00146	0.994753	1.15036	1.53182	0.888009	-0.0818386	-0.879969	0.456026	0.950205	1.94421	-1.10209	-0.354713	-0.241971	0.189927	0.123561	-0.322116	1.41693	1.074	-1.80614	0.971322	2.15253	-0.583287	0.128647	0.357453	-0.288126	-0.367522	-0.551039	0.805744	-1.15782	0.672302	0.969917	0.701559	0.536391	0.275598	-0.746825	-0.516132	-0.222034	1.03701	1.21689	-0.907697	1.37975	-1.43077	-0.981219	0.277232	-0.810822	-1.41879	1.73529	0.0299965	1.39135
WDR26	0.0140462	0.0743953	-0.294157	-0.580846	-0.225353	-0.121499	0.179057	0.332575	-1.00212	-0.218691	0.206662	0.0582327	-1.0689	-1.10423	-0.89881	-0.33665	-0.735298	0.548023	-0.004194	0.04268	0.769043	-1.04964	-0.318464	-0.549723	-0.439999	0.324735	-0.124991	0.410227	-0.156877	-0.178869	-0.431239	0.174248	-0.00903571	0.67217	-0.157971	-0.30895	-0.354238	-0.274264	-0.198954	0.160289	-0.374426	-1.44825	-0.313009	-1.23531	-0.548288	-1.2486	-0.591834	-0.753743	-0.599516
TAF9	-1.99108	2.07505	0.519386	-0.268216	1.32099	1.70862	-0.502406	0.672669	-0.944046	1.28517	0.549869	1.52487	-1.15851	1.02888	0.846587	-1.25629	1.37919	1.35188	-0.0620969	-1.7692	0.482301	-1.00443	0.848143	1.22028	0.223385	-0.167602	-1.46213	-1.23469	-0.527096	-0.204576	0.0332246	-1.86985	1.71806	-1.9299	0.593541	-0.567599	1.60652	0.23813	-0.303222	0.621833	0.740987	-0.433121	0.523321	0.959759	1.14975	0.336012	0.741048	-0.211974	-1.45734
PSMC3IP	-0.512525	0.223795	-0.921574	0.0398183	0.963138	-0.465773	0.0401776	0.898597	-0.240072	0.689543	0.734565	0.30013	0.938308	-0.0493136	0.659224	0.221139	0.593108	0.718981	0.220619	-3.28793	-0.311729	-0.566043	0.283969	0.409767	0.862708	0.321308	-2.04699	-0.0211215	-3.20464	0.59606	0.27857	-5.09012	1.81268	-1.53105	-0.676779	0.341091	-0.233113	-0.279025	0.0701241	0.727309	1.11559	-0.552572	0.154611	0.420838	-0.0653253	-0.0776982	-0.312592	0.0130013	1.04253
FNIP1	-0.00841339	1.18506	0.597146	1.21983	2.36448	0.259572	-1.00714	0.635009	0.828623	0.553746	-0.214702	1.09321	0.0696001	0.412978	0.60894	0.125839	1.21814	0.30197	-0.133214	-0.0737388	0.186999	-0.395066	0.275645	1.09259	0.216867	-0.0505194	-0.862901	0.336866	-0.647915	0.453015	0.0594922	0.292167	-0.0100045	-0.413045	-0.231769	0.428206	-0.250325	0.909471	0.725099	1.19706	0.0319911	-0.503625	0.171127	1.09135	-0.792087	0.660759	0.211267	0.691249	-1.23279
DNAJC24	-0.299503	0.514792	-0.38359	0.376067	-1.71654	-1.37718	0.252957	-0.0251933	-0.958996	-3.71895	-0.851532	-2.55313	0.22853	-0.56471	-3.2317	0.191429	-2.69941	1.09268	-0.972844	-1.32008	-1.18999	-1.03094	-1.1554	-1.76961	0.120694	0.018682	-1.08475	-2.48765	-0.295144	0.077374	-1.43808	-0.121222	0.51587	1.75929	-2.22375	1.12489	-0.654072	-0.571575	-0.780189	1.47907	-0.843353	-0.887835	0.259824	-1.07352	-0.936638	-0.58123	-1.97741	-1.23519	0.938007
DPH2	-0.62084	1.50066	1.1792	-0.297544	0.258757	-1.13765	0.68404	0.00902252	-0.165745	-2.22575	-1.0214	-0.72816	-0.0646513	-0.351891	-1.14651	-0.457635	-0.346794	1.22678	-0.658008	0.428244	0.918501	-1.33664	-0.0171324	0.414316	1.1098	-0.890829	0.355765	0.0821198	-1.80415	-0.0739205	-0.333745	-0.702094	0.612674	1.37065	-3.1193	0.831504	1.05045	0.439938	0.057572	1.36707	0.653769	-0.676795	-0.0127499	-0.00557794	-0.354815	-0.29847	-0.0089828	-0.715924	1.63073
POLE	0.990143	2.04438	1.87369	-4.27246	1.98344	1.20478	-0.959528	0.868537	-1.1282	0.191329	1.22477	1.74883	0.0998461	-0.556435	1.65691	1.37945	1.48226	-0.277802	0.401515	-0.0130681	1.26033	1.23108	0.408565	1.38842	0.650197	-0.558392	0.278694	-1.04881	-0.0890331	-0.482922	0.942172	-0.219756	1.27651	1.83082	-0.946174	-0.170752	2.68456	0.869579	-0.776507	1.49626	1.12164	-0.609834	0.316035	1.30744	-0.199722	-0.0805353	1.03139	0.260361	-1.50085
WEE1	-1.0255	0.957042	-0.0227167	0.140161	2.21323	0.451727	-1.63861	-0.0415224	-0.743622	-0.975361	0.55054	0.0988895	-0.949524	-0.0448689	-0.905702	1.03208	0.347908	0.294527	-1.18004	3.01511	0.866188	0.459122	0.349163	1.62623	-0.218536	-1.4431	-0.132388	-0.811874	0.215843	-1.85971	0.414138	1.2429	2.95687	-1.07885	-0.642236	-1.0232	1.18255	0.123449	-0.210728	0.999282	-1.13315	-3.99126	0.140344	0.334201	-0.955378	0.326243	1.3506	0.53497	-1.48682
ELP4	-0.765932	0.673997	-1.60446	0.719593	0.21179	0.797933	-0.655218	0.0929247	1.44744	1.38087	-0.401709	1.16696	0.731563	-0.104998	0.404272	-0.196246	1.20868	0.510463	-0.905007	0.187479	2.38117	1.02175	0.15465	0.729937	-1.86014	1.14879	-1.09365	-1.5136	-1.48085	0.800307	0.260688	-0.88346	-0.854013	0.184557	-1.65972	2.15661	1.10718	-0.321844	-0.837118	0.397293	0.238689	1.39332	0.249132	0.546555	1.07493	-0.480836	0.282411	0.0280826	-0.775115
KANSL1	-0.244422	0.51633	1.30531	-0.0583761	0.52319	1.02557	-1.48351	-0.577062	0.0942376	0.047843	0.5452	0.549605	-0.482221	0.614358	0.325956	-2.78499	0.56688	0.808688	-0.283267	-0.221728	-1.27469	-1.43748	1.17924	-0.51444	0.388249	-0.103705	0.0903377	-0.90994	0.86696	-0.799301	0.318255	-0.163861	1.22546	-1.02079	-0.797135	-0.00991641	0.452777	0.808593	0.422675	-0.802731	0.912369	-0.481567	0.634929	0.504029	0.194626	-0.656014	-0.526143	-0.316077	-0.0192242
BRCA1	1.51987	0.802346	0.425702	-7.08009	0.886274	0.503948	0.346528	-0.00529437	-0.153573	0.05971	0.440821	1.35467	-0.887038	0.921827	0.49904	0.356264	-1.14211	0.635659	0.248783	0.513944	1.2182	-0.563011	0.910829	0.435012	0.760033	0.193051	2.15824	-0.62299	-0.46731	0.0533531	-0.041953	-2.43263	0.772747	-3.46364	1.55496	-0.619129	-0.0858385	0.430418	-1.99495	0.67701	0.737489	-1.13192	1.68911	0.975515	0.487729	0.153221	-0.201623	0.567927	-1.87563
TCERG1	0.153925	1.65988	1.20696	0.80542	1.76389	0.697729	-0.882151	0.757087	0.659848	1.26216	2.50539	0.344331	0.691115	0.304702	1.43201	0.228991	2.34447	1.13445	0.333211	2.07105	3.38578	-0.00691882	0.447896	1.59363	-0.0853998	-1.6459	0.247102	0.235243	0.160595	-0.521812	0.70178	1.51148	1.82387	0.215814	1.28301	0.229978	2.00619	0.911141	0.539328	1.18271	-0.4655	0.499814	0.544607	1.15426	1.0334	1.57139	4.03686	-0.134881	-1.45596
MRGBP	0.440466	-0.56928	-0.437512	-1.03649	-1.75209	-0.861892	1.24613	1.45574	0.688574	0.370289	0.347369	-0.9673	0.565374	0.15934	2.30448	0.619521	0.907096	-0.611114	-0.213451	1.00521	0.0194709	2.08668	1.24719	1.27089	0.0783662	-0.178132	0.254138	1.05573	-0.0415848	-0.647286	1.18653	-0.216651	3.38723	-0.103586	-3.95603	-0.45717	0.736493	0.398161	-0.818238	-0.638499	0.263823	-0.934682	0.550669	2.07082	0.3513	-1.0674	2.5204	-2.5777	2.25445
C20orf196	0.065241	-0.12721	-0.517288	-0.61644	0.723828	0.196942	-0.731503	-0.652527	0.0456219	0.502849	-0.146803	-0.0727589	-0.323605	-0.765781	0.495448	-0.331322	0.795511	-0.674891	0.0416866	-0.913447	-0.348211	-0.628782	-0.239808	0.220719	0.166333	0.358269	0.481049	0.675975	-0.628498	-0.917043	-0.858228	-1.23528	1.02678	-0.484328	-0.207075	-0.163831	-0.472981	-0.3875	0.220364	-0.0746391	-0.495114	-0.0668407	-0.194306	-0.656893	-0.228366	-0.117431	-0.418278	0.883407	-0.0603169
COX6C	0.0513444	-0.461594	0.186819	-0.297461	1.27365	-0.596763	0.221368	0.138308	0.971645	1.05729	-2.03832	-0.653928	0.597864	-0.647269	0.612714	-0.657561	0.105605	-0.164993	-0.154648	-0.396711	1.04386	-1.08546	-0.838709	-0.121476	1.14949	0.16665	0.80669	0.988746	-0.055929	0.253007	-0.0202428	-0.317942	-0.616042	0.160045	-0.135247	0.211117	0.962305	0.346994	-0.58927	-0.51297	-0.771434	0.134684	-0.962616	0.161076	-0.129567	0.891166	0.317816	0.825605	1.45009
PKMYT1	0.114768	2.0796	1.51365	0.080432	3.19128	-0.909831	-0.294574	0.805925	0.184388	-0.313125	1.19773	1.49723	-0.565704	-0.331215	-0.982992	-0.118705	0.606032	2.34708	-0.106106	3.10943	1.48063	-0.431061	0.987643	1.07407	0.325999	-3.54952	0.86095	0.313143	0.669263	-1.50773	1.78284	1.95826	1.95275	-1.33285	0.684306	-0.624843	0.751794	-0.212569	-1.15327	2.23981	-0.117489	-2.70841	-0.271341	0.344917	-0.706437	-0.291321	1.35903	-1.57672	-1.63797
CUL1	0.0512216	-0.245411	1.09213	-0.0272775	1.40743	2.31633	-0.259784	0.404748	1.29597	1.25215	1.16539	0.322699	-0.167597	-0.897554	-0.245267	0.54071	0.349828	-2.59554	-0.0887858	-2.7939	-0.504708	-0.862064	-0.385701	0.42044	1.06301	-4.06102	-0.0229146	1.82134	-0.192715	-2.41936	3.05792	0.202892	1.20605	1.88775	0.0394642	-0.226773	1.6579	1.07885	-0.091833	-0.614018	-0.160219	-0.0969397	1.98395	0.873245	-0.83231	0.577016	0.149325	0.231994	-0.43369
TMEM209	-0.444376	0.980147	0.807297	-0.160339	1.23575	-0.0279042	-0.367854	0.150635	-0.402032	0.803031	0.182751	1.5269	-1.1076	-0.0500424	0.740685	-0.488741	1.63252	1.00017	0.56071	0.792131	-0.236952	0.112928	1.04846	0.773804	1.06145	0.912863	1.05984	0.134885	-0.206323	1.65301	0.728619	-0.00746421	0.386019	0.316947	-1.99457	0.46252	1.28169	1.29158	-0.242789	0.350999	0.185178	-1.2691	0.158445	1.15377	-0.900417	0.282949	0.0732196	1.19455	0.531088
TRRAP	-0.785233	0.0153866	-0.150437	-0.397543	-0.759805	-0.984053	-0.248855	0.0896402	-2.16936	-2.89728	0.317409	-1.43574	0.56338	0.209965	-0.373394	0.0285637	-0.409571	0.963397	0.0132605	-0.566637	1.19985	-1.39091	-0.984721	0.0235408	-1.35156	-1.45141	0.0853479	-0.809858	0.879371	0.0457195	-1.31666	1.107	0.671981	1.14155	-2.48669	-1.09101	0.721388	-0.233978	0.199676	-0.549017	-0.699849	0.867736	0.269989	0.00931927	0.895587	-1.67736	1.25607	-0.215162	0.353507
NUP35	0.339593	0.488884	-0.224331	-0.485989	0.916955	-0.432602	-1.18849	-0.396124	0.852189	0.624861	-0.880717	-0.233397	-15.69	-0.464912	0.562399	0.967418	-1.02618	-0.742613	-0.608099	0.839449	0.169165	-1.88433	0.258284	-0.500339	0.0843293	-0.66091	0.960235	0.54989	0.73278	-0.973751	1.1001	-1.07145	-0.344506	-1.33009	-1.43492	-0.271696	0.892949	-0.00392066	-0.0502911	-0.760372	0.246653	-0.857826	-0.163738	1.92101	0.595465	-0.837043	-0.955732	0.778653	-0.281604
CBLL1	0.246935	-1.47078	0.0633783	-0.535795	2.25156	-0.516697	2.75552	-0.00179053	0.212846	2.03768	0.0197717	1.26417	-0.365952	1.33713	2.74368	1.10416	1.17073	-0.974211	-0.46307	0.921249	-0.0636821	0.902032	0.559361	4.29155	0.361717	-0.451366	1.10475	0.306935	0.436462	-0.646041	-0.0600267	-0.886988	2.00711	0.158337	-0.257395	0.990538	-0.140323	0.550467	1.43772	0.710051	-0.178218	-0.48404	0.304184	0.385422	0.631765	-0.0968107	-0.626719	2.79618	2.2231
RHOXF2	-0.366444	0.60783	-0.0676237	-0.415863	-0.0443818	-1.40182	1.20594	-0.0671694	0.603723	-0.741575	-0.813333	0.423735	-0.81189	0.57598	-0.733862	0.10518	-0.19405	-0.868489	-0.485117	-2.085	0.826667	-1.00059	0.32074	0.147502	0.443386	0.339625	-0.382577	-0.863402	0.207044	-1.34886	0.181175	-1.5343	-0.274398	1.23821	1.47283	0.189402	-0.853869	-0.567336	0.0487152	-0.126962	-0.128183	0.33102	-1.00413	0.903601	-0.800713	-1.45924	-1.0458	0.532378	-1.50459
PIF1	0.419329	-0.686393	-0.139179	-1.4397	0.501473	0.672559	-0.191024	-0.307843	0.593781	0.390315	-0.333733	0.203374	-0.0125279	0.404151	-1.07464	0.0303013	0.599911	0.44082	-0.117709	0.635705	-0.266235	-0.226158	0.745809	-0.213745	0.312094	0.5323	-0.421953	-0.139582	-0.0499839	0.232993	-0.281278	-0.374118	0.826855	-0.0951472	-0.394581	0.103777	-0.34056	0.216869	-0.0246532	0.335671	0.140469	-0.166945	-0.543367	-0.404398	0.712198	-1.14771	-1.00301	-0.395869	-0.445147
ACAD9	-0.422174	-1.01594	-0.542049	-0.24524	0.244638	-1.68964	-0.165085	-1.88404	-0.196261	1.46025	-3.61061	-0.958414	-0.144131	-0.359122	-0.350348	0.321451	0.180101	-0.164689	-0.245369	-1.24575	0.875888	-0.333226	-0.621431	-0.219793	0.29418	0.0582032	-0.322623	-2.58431	-0.822038	-0.264168	0.191321	-0.263475	-0.312465	0.368515	0.639913	0.395528	-0.628763	0.744146	-0.950793	-2.65319	-0.563741	-0.488243	-0.105882	-0.270272	-0.953494	0.814792	-0.00547152	0.560827	0.579593
ENY2	0.989862	-0.280278	-0.400191	-0.1916	0.414248	-0.262582	-1.18605	0.478457	0.820909	1.30277	-1.04057	0.265795	0.0881659	0.17736	0.427335	0.918803	1.12421	-0.214435	1.43485	1.00733	0.146996	1.65184	0.852659	1.8044	0.574124	-0.377561	-0.441714	0.165657	0.257763	-0.159211	0.807002	-1.31566	1.88636	-1.31822	0.258652	0.618969	0.311759	0.582144	-0.483264	-0.617907	-0.0381961	0.326009	-0.550568	1.83858	2.92515	1.18876	0.215116	1.82346	1.57375
USF1	-0.741496	0.0901332	-0.990831	0.690552	0.448606	0.742735	-0.366287	0.446019	-0.266625	-1.39904	0.0567921	0.282003	-0.651711	0.839097	0.565746	-0.394824	0.241885	0.255094	-0.331633	-0.86441	1.61836	-0.116763	1.12469	-0.316296	1.01535	-0.537997	-0.492733	-0.426109	0.51993	0.461457	0.911595	0.406167	1.03755	-1.21427	1.483	-0.010899	-0.55682	0.339233	1.88555	-0.110767	-0.0809091	1.24316	1.13271	0.644483	0.0950995	-0.965551	0.813724	1.21056	0.173377
PPP2R1A	0.717508	-0.421716	1.08432	-0.047774	-1.10341	0.0764069	-0.183443	0.0413908	1.21901	0.329616	0.929529	-2.3777	-0.920131	-0.819405	-1.42725	0.23979	-0.682214	-0.452066	0.4242	1.99523	-0.353579	-0.211597	-2.48066	-1.96965	-0.0158919	0.379081	-0.136854	-0.448469	0.181273	-0.0017699	-0.147701	0.895521	0.0522307	-0.1819	-0.640073	0.125703	-0.511338	-0.264751	-0.022945	1.24697	0.277889	-4.73033	-0.844703	-0.521805	-2.79466	-1.23477	-0.695782	-4.26002	1.11215
MCM9	-0.133477	1.32146	-0.0320009	0.600349	0.522886	0.0356981	1.07698	-0.0173214	0.493051	-1.01268	-0.114913	1.67803	1.19925	0.237741	0.639104	0.546542	0.575367	1.92658	-0.926565	-2.1219	0.577608	0.744243	0.284845	0.884727	-0.475179	0.2651	1.45284	-0.78264	-0.432799	0.150995	0.729039	-1.66662	0.442731	0.824117	1.07243	-0.165596	0.438344	-0.450932	-0.254779	0.695353	0.758886	-0.481797	-0.0401888	1.55788	0.0406774	0.498391	0.447709	0.210838	-0.940453
IER5	0.072548	-0.31477	0.333716	0.507947	1.66598	-0.276242	0.294561	0.443109	0.171056	0.954267	0.501318	-0.169511	0.1175	0.518418	0.961391	-0.361418	0.367273	0.320499	-0.0452816	-0.0310039	-1.11873	-0.518719	0.348493	0.620058	0.607785	0.541057	0.0357637	0.431589	0.431347	0.151952	0.774223	-0.89076	1.99134	-0.212855	-0.569777	0.529685	-0.0824899	0.187132	0.753008	0.621052	0.230056	0.209524	-0.324938	1.23338	-0.546328	0.308188	-1.14322	0.810393	0.456242
HECTD1	-0.910338	-0.883766	-0.0555869	-0.304771	0.606319	-1.20772	2.09412	0.833435	0.535553	-0.96213	0.953327	0.216899	0.207605	-0.433128	-0.157265	0.659998	0.579497	-0.994332	0.134808	-1.12117	0.0348078	-0.473719	-0.390288	-0.445089	0.2187	-0.784503	-0.410756	0.300004	-0.615182	0.568717	-0.859363	0.217172	0.873095	0.553202	-1.07804	0.251081	1.05761	-0.089906	-0.0608554	-0.251958	0.134374	-0.945575	0.615399	0.427562	-1.58237	-1.30006	-1.0552	-0.0905111	0.513397
CCNF	0.55676	0.945175	0.349613	-0.521478	0.917943	1.36859	-0.379121	0.612928	1.33775	-0.0850228	0.417811	-0.663567	-0.249376	-0.569294	-3.91754	0.890688	0.731737	0.655662	0.362229	2.20695	0.262097	-0.431968	-0.179547	1.18942	-0.0676849	0.0404467	-0.278342	1.03379	-0.0478757	-0.527585	0.00185356	-0.377982	1.82	-0.937365	-1.30806	0.405255	0.220332	1.10704	-0.190632	0.0454933	0.861497	0.185454	-0.20555	1.90808	0.241263	0.576004	-0.822935	2.02079	0.0180652
LSM10	-0.555651	0.541486	0.596871	-2.37717	0.771955	-2.30826	0.841109	1.38539	-2.19087	0.493278	-0.437812	0.116383	0.205914	-1.65405	0.429261	-2.08641	0.0474501	0.244602	-1.36957	0.341213	-0.33308	-1.83756	0.160866	0.473219	-0.251792	-0.865862	-0.383072	0.0512323	0.208881	-0.774302	-0.764369	-1.23006	0.0449691	2.50516	-1.08894	-1.32435	-0.385715	0.0676465	0.831427	0.708766	-0.103847	-1.00777	0.3138	0.219286	-5.277	0.267954	1.00873	0.121523	-0.0506139
ALKBH8	-0.0593894	0.727539	-0.183957	-0.91065	0.579179	-0.305261	-3.63417	0.757975	0.434807	0.494528	0.249694	0.538935	0.0199144	0.350646	0.432046	0.434165	1.23355	1.28086	-0.361982	-1.32639	-1.22648	-0.749301	0.0550189	0.274449	-0.0484418	-0.927144	-0.890065	-1.44889	-0.142251	-0.659372	0.19744	-0.965576	-0.0222433	-3.41648	-0.778156	0.685123	0.617815	0.181779	1.44253	0.29306	0.0363531	-0.956559	0.069259	0.245776	0.637375	-0.536039	0.00689269	-0.104467	-3.21008
[truncated: 255 more columns]
