# Supplementary material for: Large-scale mapping of environmental-genetic interactions illustrates the dynamic nature of cell-cycle and DNA repair regulation
Source: Mol Cell. Author manuscript; Available in PMC 2026 Apr 10. (PMC13068139; doi:10.1016/j.molcel.2026.01.025)
Supplement: MMC5 [file NIHMS2148368-supplement-MMC5.xlsx]

## Sheet: Sheet1
	H2AFX	NONO	CDC25A	CHTF18	SMC3	PRRC2A	LSM12	PAN3	TAF13	CSRP2BP	XPO4	ZC3H4	NDC1	DBF4	GINS4	H2AFZ	PRMT5	USP15	PIH1D1	RAD51C	PSMA1	SETD1A	ZBTB14	NRF1	DZIP3	PQBP1	RNF8	RSRC2	SFR1	TIMM17B	TAF11	RAD51B	MTOR	DENR	ACLY	DPH1	CASD1	MOB4	RNASEH2B	ROMO1	CKS2	BTAF1	MDC1	NCAPG	GTF2A2	DAP3	CWC15	IDI1	PRKDC
H2AFX	2.48428	-0.3483	1.39786	-0.593589	0.069374	0.90857	2.15667	-0.206248	1.73007	2.01869	1.00121	1.4221	0.216426	-0.127041	0.99958	0.554747	0.732314	0.679157	0.455327	1.65586	1.92101	0.366599	0.288549	1.65784	0.521681	2.76298	1.27436	-0.164067	0.895517	1.05165	1.50688	0.602887	1.64787	0.357896	0.283273	-0.0226625	1.48685	0.376004	0.953657	1.64813	0.432996	0.061635	1.29915	0.257521	2.16191	0.504293	1.23709	0.810645	-0.483086
NONO	-0.3483	-4.43964	1.02735	1.62676	0.12134	0.793698	1.76451	0.623072	0.309695	1.43241	-0.484807	-2.13514	-0.680691	1.71604	1.93166	-0.715911	1.58385	-2.69044	-0.240015	-0.539096	-4.00514	0.540626	1.28721	-0.387598	0.0237529	-0.42158	0.689109	-1.85389	-0.473252	-0.510071	-0.905537	-1.01429	-0.131098	-0.815144	-2.01667	1.50857	-0.473738	0.665993	0.426335	-1.06521	0.0761644	-2.01717	1.4745	-1.00526	1.38235	-3.10231	0.871812	1.18268	1.39506
CDC25A	1.39786	1.02735	6.13665	-0.119604	-1.54837	-0.432477	-4.6691	0.556998	-4.21865	-2.26509	2.49998	1.61953	-0.182398	-0.328796	-1.46864	0.44087	-1.92431	-0.994262	0.699859	-3.74047	-10.3331	-2.11852	0.396053	-6.726	-0.107699	2.74186	-0.61511	-0.812302	-1.44878	1.46832	-0.0990267	-2.28541	-7.92819	0.875605	0.0888537	0.632539	-1.13598	0.758741	-0.915055	-4.84203	1.02186	-0.701745	-0.732203	0.850092	-2.89516	-5.32484	-1.94611	-1.08262	0.559943
CHTF18	-0.593589	1.62676	-0.119604	3.07876	0.289756	0.409237	3.54352	0.978798	0.476744	-0.490701	0.749239	2.85686	0.485868	-2.40742	-0.872676	1.68518	0.396375	-3.16691	1.85317	-1.38425	2.75842	1.23463	0.492011	4.21855	0.483573	0.729124	-0.674583	5.49109	0.46826	0.394298	-1.32366	1.50115	4.60172	-1.10293	-0.675127	0.718293	0.389527	-0.0661874	-0.00050879	1.96857	0.0585352	0.726599	0.480324	1.2275	-2.34641	4.51088	1.39408	0.888455	-2.94322
SMC3	0.069374	0.12134	-1.54837	0.289756	1.03653	-0.421577	-1.91208	-1.31907	0.170734	-2.23708	-1.08347	-0.286109	0.330629	-1.09022	0.807991	0.185422	1.93846	-0.931437	-0.0700912	-0.179715	4.29074	1.05623	-2.61807	5.09648	0.107416	-0.878714	0.883008	3.22116	-0.110994	-0.750565	-1.01037	0.432219	2.17678	0.847544	-2.47639	0.647527	-0.253953	1.33903	0.292634	0.108095	-0.901926	1.04438	0.0716596	1.59465	0.11384	1.65684	0.454928	1.32234	0.787758
PRRC2A	0.90857	0.793698	-0.432477	0.409237	-0.421577	2.70586	-0.733309	-1.23974	1.92335	-3.03009	-0.615975	-1.11874	1.19925	-0.138824	0.139636	0.15326	1.63557	1.15885	-0.657077	1.02767	1.63673	0.741105	0.205553	3.45512	0.640032	-0.115586	1.87063	1.78072	-0.0714092	0.220051	0.805491	-0.311005	1.83546	-0.174387	-1.2843	2.16617	0.889401	0.66909	0.7312	1.19408	-1.24931	-1.3051	0.652847	0.794791	-0.262728	0.271194	-0.121037	0.453047	0.554529
LSM12	2.15667	1.76451	-4.6691	3.54352	-1.91208	-0.733309	-3.53376	0.619827	-1.49154	-1.64551	-1.87951	-4.50442	1.80555	-1.60526	-3.02528	1.52055	-1.40339	-0.799966	0.999182	0.13031	-1.95465	0.868935	-2.05587	-2.40305	1.10931	0.160063	1.43037	-0.427301	-0.0389647	1.16779	-1.28698	1.25496	-3.39957	0.455461	-2.29525	2.04007	0.676698	-0.265189	1.6859	-0.585811	2.04672	0.205823	0.128158	-0.0724204	-0.0749057	-1.92705	-1.12938	0.272805	0.0516589
PAN3	-0.206248	0.623072	0.556998	0.978798	-1.31907	-1.23974	0.619827	-2.04308	-0.117067	-2.0117	-0.420402	-0.331065	0.294477	-0.705884	0.0895766	0.548602	-0.638169	-0.695787	-0.43234	0.160819	-0.721177	-0.677089	-0.117752	-0.466313	-0.172164	-0.922806	-0.415211	0.699234	-0.790598	-0.703802	-0.406409	-0.177267	0.707834	-1.47156	0.602223	-1.24485	-0.186546	0.705588	0.375037	-0.65811	0.530504	0.141884	-0.178382	-0.292861	-0.950275	-1.93926	-2.65975	-0.0390741	-1.11968
TAF13	1.73007	0.309695	-4.21865	0.476744	0.170734	1.92335	-1.49154	-0.117067	-4.05394	-3.72223	-1.13479	-2.43485	1.27657	-3.7213	-1.2393	2.91314	0.86154	-0.973316	0.409115	0.384897	-1.26711	2.08771	-3.26009	1.23543	1.42499	-0.551502	1.97178	-0.724845	0.102473	-0.00342392	-10.4179	-0.606357	-4.71723	1.44602	-0.491523	-1.44769	1.22086	0.566792	1.72277	-0.500304	-0.137144	2.20297	2.83758	0.0104104	-9.92124	-0.31621	1.65	1.82004	2.58348
CSRP2BP	2.01869	1.43241	-2.26509	-0.490701	-2.23708	-3.03009	-1.64551	-2.0117	-3.72223	1.30651	-5.46709	-2.04652	0.614236	-1.5648	-1.10882	3.54922	1.26872	0.489729	-1.60297	0.388245	-0.395555	2.76461	-3.63274	0.74458	0.126766	-2.04828	-0.0244877	-0.745701	1.21241	-0.855498	-3.22177	0.472691	-1.40356	-0.73505	-2.3419	0.224514	0.716837	-0.381478	1.74764	-0.60892	0.801987	-4.22015	-0.209281	-2.9554	-0.911482	-1.09988	0.791188	1.1743	3.31764
XPO4	1.00121	-0.484807	2.49998	0.749239	-1.08347	-0.615975	-1.87951	-0.420402	-1.13479	-5.46709	-3.70171	-2.06475	0.109832	-0.720752	-1.22996	-0.267487	-0.841704	-1.21801	-0.052971	-0.513902	-2.68535	-0.16844	-0.797043	-3.06747	-0.141963	0.513358	0.369551	-0.29288	-0.76949	0.367183	-0.407301	-0.376436	-3.39164	-1.35841	-1.04748	0.0933874	-1.78856	-0.738576	0.334827	-1.84217	0.0539209	-2.38822	0.419849	-0.680184	-1.57192	-6.25802	-0.393977	1.61555	1.66327
ZC3H4	1.4221	-2.13514	1.61953	2.85686	-0.286109	-1.11874	-4.50442	-0.331065	-2.43485	-2.04652	-2.06475	-4.25766	1.32597	1.86984	0.505774	0.397204	0.770229	-2.33479	-0.0545088	-2.83398	-2.58995	3.75959	-3.01638	-0.767792	0.804692	-2.36105	0.680315	-3.66534	-0.0797343	-0.811101	-1.02408	-0.180106	-3.42373	0.794104	-3.75747	1.73275	-1.11574	0.480634	0.192279	-3.31811	0.91072	-4.92889	1.17031	-1.05033	-2.74335	-5.49373	-0.636254	4.04894	-0.772309
NDC1	0.216426	-0.680691	-0.182398	0.485868	0.330629	1.19925	1.80555	0.294477	1.27657	0.614236	0.109832	1.32597	4.67381	1.00419	0.922648	-0.640558	1.0878	0.86083	1.11092	-1.01888	3.25277	1.67122	-0.758717	1.44171	0.775834	0.239855	0.963308	1.04218	-0.222653	0.407188	0.119694	-0.408151	1.48801	0.224344	0.0104129	0.56841	0.572433	0.126336	0.619505	0.774679	-0.554568	-0.946806	1.05855	1.51214	2.16873	1.53266	1.13806	1.00694	-0.468909
DBF4	-0.127041	1.71604	-0.328796	-2.40742	-1.09022	-0.138824	-1.60526	-0.705884	-3.7213	-1.5648	-0.720752	1.86984	1.00419	0.535174	2.02953	0.715182	2.27203	-0.023199	-0.357824	-0.919987	1.36355	1.28939	-1.41697	2.89898	-0.523503	1.31407	0.293801	4.35055	-0.730051	0.553535	-3.4837	0.0355661	0.60338	-3.10552	-1.74369	-0.00627073	-0.157815	0.0174636	0.937051	0.905242	0.0368249	-0.34418	-0.90388	0.482899	-1.85763	-0.408892	1.11729	1.67934	-0.282879
GINS4	0.99958	1.93166	-1.46864	-0.872676	0.807991	0.139636	-3.02528	0.0895766	-1.2393	-1.10882	-1.22996	0.505774	0.922648	2.02953	-0.774248	1.47996	1.94313	0.356536	0.0978417	0.0518508	3.23248	1.34663	-0.884674	3.52472	0.622824	-0.856527	0.949538	2.31829	0.801025	1.22053	-1.20549	0.352267	2.14892	-1.28057	-2.68452	1.69243	1.52889	1.33226	-0.147549	0.671683	-0.250927	0.344661	1.17153	0.155233	-0.397175	-0.00281691	1.29345	1.67476	0.179716
H2AFZ	0.554747	-0.715911	0.44087	1.68518	0.185422	0.15326	1.52055	0.548602	2.91314	3.54922	-0.267487	0.397204	-0.640558	0.715182	1.47996	2.65365	-0.600325	-0.50016	-0.640898	-0.355744	1.02018	0.296924	1.9016	1.35808	0.0904382	0.14517	0.726893	-1.64887	-1.95848	-0.199445	2.23312	-1.29849	1.47061	0.681995	0.225763	0.32129	0.7335	0.650274	0.924463	-0.573315	0.0510164	0.739613	0.250129	1.09277	2.79085	1.59354	0.658365	1.42415	1.16154
PRMT5	0.732314	1.58385	-1.92431	0.396375	1.93846	1.63557	-1.40339	-0.638169	0.86154	1.26872	-0.841704	0.770229	1.0878	2.27203	1.94313	-0.600325	-0.531748	1.6864	-0.264293	1.11137	3.081	2.05156	-0.647103	3.78708	1.02154	-1.6714	1.11271	1.51287	0.274561	-0.665356	-0.877728	-0.409736	2.85127	-0.173872	-1.57812	1.04959	1.36075	1.28546	1.43766	0.670787	0.873817	-2.12485	0.956175	1.28509	2.37642	1.27657	2.11955	1.27434	0.283688
USP15	0.679157	-2.69044	-0.994262	-3.16691	-0.931437	1.15885	-0.799966	-0.695787	-0.973316	0.489729	-1.21801	-2.33479	0.86083	-0.023199	0.356536	-0.50016	1.6864	-2.18036	-1.09789	-1.30034	-1.33444	-0.468791	-1.07246	-0.389339	-0.221243	1.44406	-0.308362	1.89666	0.404581	0.762755	-1.34682	0.627236	-0.116574	-0.479795	-0.785977	0.521625	0.0183202	0.360404	0.706596	-2.528	0.0240237	-2.79387	0.0276737	0.327537	-4.79816	-2.51751	0.484108	-1.36852	-2.0137
PIH1D1	0.455327	-0.240015	0.699859	1.85317	-0.0700912	-0.657077	0.999182	-0.43234	0.409115	-1.60297	-0.052971	-0.0545088	1.11092	-0.357824	0.0978417	-0.640898	-0.264293	-1.09789	-0.0833589	-0.68593	0.542801	0.269629	-0.771006	0.89523	0.165154	-1.2851	0.698034	1.01296	-0.553372	0.661799	-0.682135	-0.482028	0.350478	0.61454	-0.863086	-0.759726	0.5761	-0.184873	0.514194	0.510769	-1.66155	-0.433895	1.06059	0.519552	-0.576643	0.529096	1.29363	-0.165101	0.202409
RAD51C	1.65586	-0.539096	-3.74047	-1.38425	-0.179715	1.02767	0.13031	0.160819	0.384897	0.388245	-0.513902	-2.83398	-1.01888	-0.919987	0.0518508	-0.355744	1.11137	-1.30034	-0.68593	1.4685	1.52019	-0.992117	-1.72505	3.77445	-0.323354	-1.01447	0.677181	1.12677	-1.75897	-1.37706	-0.175944	-0.780526	0.577375	0.908823	-0.657874	-0.896329	-1.51805	-0.268478	-0.582274	-1.95653	0.262438	0.180934	0.304593	0.213775	0.841011	-1.77284	0.740809	0.563242	0.397285
PSMA1	1.92101	-4.00514	-10.3331	2.75842	4.29074	1.63673	-1.95465	-0.721177	-1.26711	-0.395555	-2.68535	-2.58995	3.25277	1.36355	3.23248	1.02018	3.081	-1.33444	0.542801	1.52019	-0.0615399	2.98367	-3.20795	4.30296	0.386163	-0.335278	3.85596	0.792954	1.50992	0.982853	-3.00018	0.817599	0.427254	0.53383	-3.54349	2.12545	3.32963	1.49831	1.4251	1.82768	0.170481	-1.70679	1.96213	2.80359	-1.80983	0.611505	2.21553	4.04241	3.20797
SETD1A	0.366599	0.540626	-2.11852	1.23463	1.05623	0.741105	0.868935	-0.677089	2.08771	2.76461	-0.16844	3.75959	1.67122	1.28939	1.34663	0.296924	2.05156	-0.468791	0.269629	-0.992117	2.98367	3.64771	0.70666	2.54576	0.742145	0.957766	1.13548	2.72984	0.641378	1.57565	0.614584	0.161563	3.4961	0.74774	-1.21874	-0.162073	1.35107	0.691648	0.989782	0.688171	0.456147	-0.812153	0.464516	2.63755	3.00393	1.34728	1.33407	1.28555	1.11432
ZBTB14	0.288549	1.28721	0.396053	0.492011	-2.61807	0.205553	-2.05587	-0.117752	-3.26009	-3.63274	-0.797043	-3.01638	-0.758717	-1.41697	-0.884674	1.9016	-0.647103	-1.07246	-0.771006	-1.72505	-3.20795	0.70666	-4.74342	-2.27726	-0.501006	-0.938765	-0.369598	-1.05926	-0.793883	0.226731	-3.74669	-0.803899	-2.57163	-0.643528	-2.60649	0.516102	-1.32147	0.290226	0.8049	-0.69767	1.14326	-2.94899	0.210823	-3.49828	-4.49962	-2.63369	-1.42567	0.617937	2.43666
NRF1	1.65784	-0.387598	-6.726	4.21855	5.09648	3.45512	-2.40305	-0.466313	1.23543	0.74458	-3.06747	-0.767792	1.44171	2.89898	3.52472	1.35808	3.78708	-0.389339	0.89523	3.77445	4.30296	2.54576	-2.27726	-6.43985	1.37769	-1.01251	2.29105	0.572408	0.943234	0.152103	1.37328	1.1275	0.676974	2.11468	-3.18661	1.13481	3.03567	1.21759	1.24899	1.21348	0.643897	2.05684	2.19	3.00433	-1.36296	-1.76864	1.93071	2.43725	3.68114
DZIP3	0.521681	0.0237529	-0.107699	0.483573	0.107416	0.640032	1.10931	-0.172164	1.42499	0.126766	-0.141963	0.804692	0.775834	-0.523503	0.622824	0.0904382	1.02154	-0.221243	0.165154	-0.323354	0.386163	0.742145	-0.501006	1.37769	2.09511	-0.501277	0.50285	0.390016	0.290207	0.601953	0.398267	-0.905213	1.31171	0.165615	-0.438267	0.0910311	-0.423388	0.853599	0.184732	-0.630963	0.211235	0.387416	-0.344729	-0.0240239	1.05104	0.73569	-0.477773	0.853467	1.65991
PQBP1	2.76298	-0.42158	2.74186	0.729124	-0.878714	-0.115586	0.160063	-0.922806	-0.551502	-2.04828	0.513358	-2.36105	0.239855	1.31407	-0.856527	0.14517	-1.6714	1.44406	-1.2851	-1.01447	-0.335278	0.957766	-0.938765	-1.01251	-0.501277	2.75802	0.809135	2.05985	0.117726	2.17439	-0.650955	-0.66841	-0.0131201	-0.115493	0.807452	-0.118655	0.112974	-0.00519358	0.177743	0.0290233	-0.816892	-0.735205	-0.258204	2.33663	-0.931727	-0.615371	-0.0254427	-2.26465	-0.164401
RNF8	1.27436	0.689109	-0.61511	-0.674583	0.883008	1.87063	1.43037	-0.415211	1.97178	-0.0244877	0.369551	0.680315	0.963308	0.293801	0.949538	0.726893	1.11271	-0.308362	0.698034	0.677181	3.85596	1.13548	-0.369598	2.29105	0.50285	0.809135	4.45088	1.3877	-0.265272	1.00991	1.48258	-0.116321	3.17523	0.776529	0.014867	0.466894	0.663621	1.06105	0.0698258	1.38963	-0.193585	0.00871796	1.2878	-0.68491	1.28819	1.42518	0.929139	1.45763	-1.65905
RSRC2	-0.164067	-1.85389	-0.812302	5.49109	3.22116	1.78072	-0.427301	0.699234	-0.724845	-0.745701	-0.29288	-3.66534	1.04218	4.35055	2.31829	-1.64887	1.51287	1.89666	1.01296	1.12677	0.792954	2.72984	-1.05926	0.572408	0.390016	2.05985	1.3877	-7.44463	-0.800459	1.62419	-0.10384	0.192672	-0.756821	1.22464	0.616107	-1.675	-0.0279956	0.869221	1.45253	1.89112	0.611721	-2.02513	1.45648	-0.753524	3.52722	0.415518	1.05607	2.11323	0.356878
SFR1	0.895517	-0.473252	-1.44878	0.46826	-0.110994	-0.0714092	-0.0389647	-0.790598	0.102473	1.21241	-0.76949	-0.0797343	-0.222653	-0.730051	0.801025	-1.95848	0.274561	0.404581	-0.553372	-1.75897	1.50992	0.641378	-0.793883	0.943234	0.290207	0.117726	-0.265272	-0.800459	1.372	-0.810372	-0.211487	0.128159	0.951707	-0.282077	-0.929454	0.503427	-0.12169	0.37934	-0.703233	-1.15669	-0.118517	0.163621	-0.546137	1.43965	0.401622	-0.674545	1.2545	1.98639	-0.458637
TIMM17B	1.05165	-0.510071	1.46832	0.394298	-0.750565	0.220051	1.16779	-0.703802	-0.00342392	-0.855498	0.367183	-0.811101	0.407188	0.553535	1.22053	-0.199445	-0.665356	0.762755	0.661799	-1.37706	0.982853	1.57565	0.226731	0.152103	0.601953	2.17439	1.00991	1.62419	-0.810372	2.04975	-0.334427	0.804572	0.629487	-0.592856	-0.202232	1.10186	0.132749	1.1244	0.148615	0.322523	0.205257	0.302071	-0.167957	1.30536	-1.12781	1.51449	0.414908	-0.266534	-0.421924
TAF11	1.50688	-0.905537	-0.0990267	-1.32366	-1.01037	0.805491	-1.28698	-0.406409	-10.4179	-3.22177	-0.407301	-1.02408	0.119694	-3.4837	-1.20549	2.23312	-0.877728	-1.34682	-0.682135	-0.175944	-3.00018	0.614584	-3.74669	1.37328	0.398267	-0.650955	1.48258	-0.10384	-0.211487	-0.334427	-6.91134	-1.03013	-3.14559	1.06918	-1.22402	-2.52201	-0.593639	-0.179961	1.1103	-1.96041	-0.375647	0.944456	-0.156059	-1.46889	-4.69404	-1.87239	-0.240116	1.11823	2.02557
RAD51B	0.602887	-1.01429	-2.28541	1.50115	0.432219	-0.311005	1.25496	-0.177267	-0.606357	0.472691	-0.376436	-0.180106	-0.408151	0.0355661	0.352267	-1.29849	-0.409736	0.627236	-0.482028	-0.780526	0.817599	0.161563	-0.803899	1.1275	-0.905213	-0.66841	-0.116321	0.192672	0.128159	0.804572	-1.03013	0.805146	0.0913861	-0.310991	-0.602881	1.01301	-1.2333	0.152343	-0.345793	-0.503866	-0.125888	-0.739463	0.134937	1.60296	-0.312445	-0.710106	1.79949	-0.0264112	-0.515141
MTOR	1.64787	-0.131098	-7.92819	4.60172	2.17678	1.83546	-3.39957	0.707834	-4.71723	-1.40356	-3.39164	-3.42373	1.48801	0.60338	2.14892	1.47061	2.85127	-0.116574	0.350478	0.577375	0.427254	3.4961	-2.57163	0.676974	1.31171	-0.0131201	3.17523	-0.756821	0.951707	0.629487	-3.14559	0.0913861	-0.923032	1.36471	-1.99703	1.32011	1.88172	0.868391	1.81584	0.919805	2.23551	0.420488	1.63139	-1.03587	-1.76141	-1.51599	0.546958	3.03962	1.15975
DENR	0.357896	-0.815144	0.875605	-1.10293	0.847544	-0.174387	0.455461	-1.47156	1.44602	-0.73505	-1.35841	0.794104	0.224344	-3.10552	-1.28057	0.681995	-0.173872	-0.479795	0.61454	0.908823	0.53383	0.74774	-0.643528	2.11468	0.165615	-0.115493	0.776529	1.22464	-0.282077	-0.592856	1.06918	-0.310991	1.36471	2.80042	-1.21862	1.29756	0.0667228	-0.019764	0.134542	2.68861	-0.245163	1.07615	0.627668	0.215751	-0.384981	1.42442	-0.978003	0.0580437	-1.60661
ACLY	0.283273	-2.01667	0.0888537	-0.675127	-2.47639	-1.2843	-2.29525	0.602223	-0.491523	-2.3419	-1.04748	-3.75747	0.0104129	-1.74369	-2.68452	0.225763	-1.57812	-0.785977	-0.863086	-0.657874	-3.54349	-1.21874	-2.60649	-3.18661	-0.438267	0.807452	0.014867	0.616107	-0.929454	-0.202232	-1.22402	-0.602881	-1.99703	-1.21862	-5.25403	-0.373242	-1.13615	-0.311078	0.712895	-2.77129	0.12781	-2.04567	0.4378	0.458022	-3.70524	-3.65633	-2.11493	6.34271	-0.103468
DPH1	-0.0226625	1.50857	0.632539	0.718293	0.647527	2.16617	2.04007	-1.24485	-1.44769	0.224514	0.0933874	1.73275	0.56841	-0.00627073	1.69243	0.32129	1.04959	0.521625	-0.759726	-0.896329	2.12545	-0.162073	0.516102	1.13481	0.0910311	-0.118655	0.466894	-1.675	0.503427	1.10186	-2.52201	1.01301	1.32011	1.29756	-0.373242	2.84483	1.11885	-0.034524	0.944775	2.56719	0.504784	-0.371159	1.08117	-0.591807	-0.348553	2.40927	0.654847	0.853467	0.33554
CASD1	1.48685	-0.473738	-1.13598	0.389527	-0.253953	0.889401	0.676698	-0.186546	1.22086	0.716837	-1.78856	-1.11574	0.572433	-0.157815	1.52889	0.7335	1.36075	0.0183202	0.5761	-1.51805	3.32963	1.35107	-1.32147	3.03567	-0.423388	0.112974	0.663621	-0.0279956	-0.12169	0.132749	-0.593639	-1.2333	1.88172	0.0667228	-1.13615	1.11885	0.644221	1.13801	0.874246	1.1538	-0.239857	-0.417511	0.79524	0.213361	-0.264385	1.87601	1.23666	-0.159906	0.524717
MOB4	0.376004	0.665993	0.758741	-0.0661874	1.33903	0.66909	-0.265189	0.705588	0.566792	-0.381478	-0.738576	0.480634	0.126336	0.0174636	1.33226	0.650274	1.28546	0.360404	-0.184873	-0.268478	1.49831	0.691648	0.290226	1.21759	0.853599	-0.00519358	1.06105	0.869221	0.37934	1.1244	-0.179961	0.152343	0.868391	-0.019764	-0.311078	-0.034524	1.13801	0.188238	1.2083	0.762099	0.101013	0.884359	-0.0628478	0.947903	0.411704	1.26116	0.322812	-0.140278	0.218302
RNASEH2B	0.953657	0.426335	-0.915055	-0.00050879	0.292634	0.7312	1.6859	0.375037	1.72277	1.74764	0.334827	0.192279	0.619505	0.937051	-0.147549	0.924463	1.43766	0.706596	0.514194	-0.582274	1.4251	0.989782	0.8049	1.24899	0.184732	0.177743	0.0698258	1.45253	-0.703233	0.148615	1.1103	-0.345793	1.81584	0.134542	0.712895	0.944775	0.874246	1.2083	-0.325477	0.550045	-0.286358	1.04044	0.115468	0.552742	0.749453	1.61581	0.906923	0.61546	-0.770362
ROMO1	1.64813	-1.06521	-4.84203	1.96857	0.108095	1.19408	-0.585811	-0.65811	-0.500304	-0.60892	-1.84217	-3.31811	0.774679	0.905242	0.671683	-0.573315	0.670787	-2.528	0.510769	-1.95653	1.82768	0.688171	-0.69767	1.21348	-0.630963	0.0290233	1.38963	1.89112	-1.15669	0.322523	-1.96041	-0.503866	0.919805	2.68861	-2.77129	2.56719	1.1538	0.762099	0.550045	1.11795	2.63732	0.922837	0.579317	0.466935	-0.612397	-3.41697	-0.217275	2.01437	1.87521
CKS2	0.432996	0.0761644	1.02186	0.0585352	-0.901926	-1.24931	2.04672	0.530504	-0.137144	0.801987	0.0539209	0.91072	-0.554568	0.0368249	-0.250927	0.0510164	0.873817	0.0240237	-1.66155	0.262438	0.170481	0.456147	1.14326	0.643897	0.211235	-0.816892	-0.193585	0.611721	-0.118517	0.205257	-0.375647	-0.125888	2.23551	-0.245163	0.12781	0.504784	-0.239857	0.101013	-0.286358	2.63732	0.876668	0.311031	-0.124807	-0.404367	-0.298795	1.65022	0.00418034	0.357423	0.287322
BTAF1	0.061635	-2.01717	-0.701745	0.726599	1.04438	-1.3051	0.205823	0.141884	2.20297	-4.22015	-2.38822	-4.92889	-0.946806	-0.34418	0.344661	0.739613	-2.12485	-2.79387	-0.433895	0.180934	-1.70679	-0.812153	-2.94899	2.05684	0.387416	-0.735205	0.00871796	-2.02513	0.163621	0.302071	0.944456	-0.739463	0.420488	1.07615	-2.04567	-0.371159	-0.417511	0.884359	1.04044	0.922837	0.311031	-2.06711	-1.13376	3.73441	-2.09026	-0.480445	0.716933	2.94791	0.553281
MDC1	1.29915	1.4745	-0.732203	0.480324	0.0716596	0.652847	0.128158	-0.178382	2.83758	-0.209281	0.419849	1.17031	1.05855	-0.90388	1.17153	0.250129	0.956175	0.0276737	1.06059	0.304593	1.96213	0.464516	0.210823	2.19	-0.344729	-0.258204	1.2878	1.45648	-0.546137	-0.167957	-0.156059	0.134937	1.63139	0.627668	0.4378	1.08117	0.79524	-0.0628478	0.115468	0.579317	-0.124807	-1.13376	2.25463	1.49903	2.37112	1.56059	-1.03836	0.599442	1.20024
NCAPG	0.257521	-1.00526	0.850092	1.2275	1.59465	0.794791	-0.0724204	-0.292861	0.0104104	-2.9554	-0.680184	-1.05033	1.51214	0.482899	0.155233	1.09277	1.28509	0.327537	0.519552	0.213775	2.80359	2.63755	-3.49828	3.00433	-0.0240239	2.33663	-0.68491	-0.753524	1.43965	1.30536	-1.46889	1.60296	-1.03587	0.215751	0.458022	-0.591807	0.213361	0.947903	0.552742	0.466935	-0.404367	3.73441	1.49903	-0.361389	-2.39162	0.998689	2.16876	2.53215	1.19378
GTF2A2	2.16191	1.38235	-2.89516	-2.34641	0.11384	-0.262728	-0.0749057	-0.950275	-9.92124	-0.911482	-1.57192	-2.74335	2.16873	-1.85763	-0.397175	2.79085	2.37642	-4.79816	-0.576643	0.841011	-1.80983	3.00393	-4.49962	-1.36296	1.05104	-0.931727	1.28819	3.52722	0.401622	-1.12781	-4.69404	-0.312445	-1.76141	-0.384981	-3.70524	-0.348553	-0.264385	0.411704	0.749453	-0.612397	-0.298795	-2.09026	2.37112	-2.39162	-10.9682	-3.46042	0.143418	1.623	2.04849
DAP3	0.504293	-3.10231	-5.32484	4.51088	1.65684	0.271194	-1.92705	-1.93926	-0.31621	-1.09988	-6.25802	-5.49373	1.53266	-0.408892	-0.00281691	1.59354	1.27657	-2.51751	0.529096	-1.77284	0.611505	1.34728	-2.63369	-1.76864	0.73569	-0.615371	1.42518	0.415518	-0.674545	1.51449	-1.87239	-0.710106	-1.51599	1.42442	-3.65633	2.40927	1.87601	1.26116	1.61581	-3.41697	1.65022	-0.480445	1.56059	0.998689	-3.46042	-0.593513	0.564232	4.62042	1.55385
CWC15	1.23709	0.871812	-1.94611	1.39408	0.454928	-0.121037	-1.12938	-2.65975	1.65	0.791188	-0.393977	-0.636254	1.13806	1.11729	1.29345	0.658365	2.11955	0.484108	1.29363	0.740809	2.21553	1.33407	-1.42567	1.93071	-0.477773	-0.0254427	0.929139	1.05607	1.2545	0.414908	-0.240116	1.79949	0.546958	-0.978003	-2.11493	0.654847	1.23666	0.322812	0.906923	-0.217275	0.00418034	0.716933	-1.03836	2.16876	0.143418	0.564232	-2.59174	1.13148	1.00743
IDI1	0.810645	1.18268	-1.08262	0.888455	1.32234	0.453047	0.272805	-0.0390741	1.82004	1.1743	1.61555	4.04894	1.00694	1.67934	1.67476	1.42415	1.27434	-1.36852	-0.165101	0.563242	4.04241	1.28555	0.617937	2.43725	0.853467	-2.26465	1.45763	2.11323	1.98639	-0.266534	1.11823	-0.0264112	3.03962	0.0580437	6.34271	0.853467	-0.159906	-0.140278	0.61546	2.01437	0.357423	2.94791	0.599442	2.53215	1.623	4.62042	1.13148	1.13448	0.361175
PRKDC	-0.483086	1.39506	0.559943	-2.94322	0.787758	0.554529	0.0516589	-1.11968	2.58348	3.31764	1.66327	-0.772309	-0.468909	-0.282879	0.179716	1.16154	0.283688	-2.0137	0.202409	0.397285	3.20797	1.11432	2.43666	3.68114	1.65991	-0.164401	-1.65905	0.356878	-0.458637	-0.421924	2.02557	-0.515141	1.15975	-1.60661	-0.103468	0.33554	0.524717	0.218302	-0.770362	1.87521	0.287322	0.553281	1.20024	1.19378	2.04849	1.55385	1.00743	0.361175	3.99109
SCAF8	1.61749	-0.571747	0.633283	2.56327	-0.433572	0.491833	-1.93684	-0.121649	-0.437852	-0.531042	-0.759917	-0.765471	2.52555	0.838939	-1.98329	-0.520853	-0.566441	-0.052162	0.475837	-1.8107	-6.804	2.04445	-2.20579	-4.19086	0.458942	-0.772098	0.298827	-1.22041	0.567288	0.157101	-1.25288	-0.622151	-1.09408	-0.288442	-0.322928	1.68162	-0.543437	0.406581	0.599791	-1.04594	0.479843	-0.274486	1.43431	-1.35675	-2.46343	-3.84388	-1.72919	-2.03567	1.26889
THRAP3	-0.017442	0.577609	1.85436	-0.892088	-0.0179371	-0.603694	2.54387	0.305629	0.908275	2.7582	1.1963	0.813432	-0.659094	0.619906	-0.0136809	0.211869	-0.805175	0.285287	0.297897	-0.123079	2.21538	-0.344447	2.11154	0.504126	-0.0337476	-0.485619	0.180104	2.54822	0.504279	0.886755	0.178523	0.71179	0.87189	-0.284501	0.452052	-0.645864	-0.271384	0.53153	-0.277197	-0.935271	1.02751	1.59489	-1.10707	0.102323	0.837906	1.27254	-1.44457	-0.195788	1.59059
ZAR1L	0.393746	0.780889	-0.478735	0.398282	0.579725	0.627293	0.470499	-0.0538691	2.33217	2.11373	-0.34162	1.06426	-0.534267	1.32468	0.249002	0.411951	1.78842	1.22012	-0.446069	0.871187	1.3881	-1.64112	-0.386935	0.0510692	-0.647683	0.578221	2.0874	1.11186	-0.408259	0.555974	0.641605	0.522825	-0.146932	-0.440536	-0.314354	0.723332	-0.65146	-0.429623	-0.589717	0.964424	0.775578	2.14643	0.754447	-0.159363	0.30888	2.04713	1.35899	0.288261	0.60455
METAP2	0.0237054	1.26627	-0.00326321	-0.663895	0.418964	0.997511	0.884957	0.613605	3.44379	-1.17479	0.567916	0.792419	1.07188	2.01885	1.49628	-0.105014	0.492942	-0.200443	0.19961	-0.234321	2.81859	-0.141575	0.551883	1.89137	1.77189	0.0668516	1.08051	-0.467212	-0.817328	-0.68931	0.540513	-1.27492	1.49505	-0.00155484	-0.537681	0.649235	0.934177	1.32785	0.160825	0.694377	1.19512	-1.48571	-0.00467892	0.291069	1.19	1.72275	0.247644	0.883574	-1.19643
RNF25	0.380584	0.330198	0.428958	0.0508934	-0.133904	0.805267	3.12669	0.929268	1.18108	1.27486	0.850684	-0.0088803	0.565391	0.77538	0.472541	0.191685	0.605768	0.130621	0.712604	0.816339	0.550325	1.07563	-0.181893	1.89631	0.753635	0.0511208	1.28917	0.581002	-0.0208556	0.240965	-1.17847	-0.297969	0.810109	0.615661	0.586557	0.9364	-0.554199	0.75835	1.73074	0.225061	-0.0183135	-0.0815848	0.859859	-0.656641	0.225174	0.911581	1.621	0.366737	-0.0582555
UVSSA	0.42446	-0.29938	0.305246	-1.68667	0.0478749	-0.344095	-1.32378	-1.50628	-1.07298	-1.06788	-0.849051	0.022045	0.358264	0.648679	-1.53943	-0.713404	0.66661	0.445997	-0.130504	-0.745543	-0.542053	0.9528	-1.41166	0.389741	-0.53665	-0.39386	1.03199	0.687226	-1.07895	0.189757	-1.05255	-0.308348	-0.0502456	-0.180075	-1.03547	0.971453	0.220574	0.132828	-0.32027	0.564505	0.292312	-0.548309	-0.643688	-0.466079	-0.303421	-0.683718	-0.857732	0.58195	1.01863
PARS2	0.28154	-0.922444	-5.45479	1.70065	-0.0377268	0.13763	-0.995285	-2.03988	-1.93881	0.103577	-5.1034	-3.29622	1.03181	-1.17763	1.21067	0.804003	0.991674	-0.514025	0.674585	1.3223	1.50148	1.17854	-2.21187	0.16485	0.343543	-0.364665	0.618201	0.249125	-0.653586	0.513472	-3.4282	-0.0219749	-0.619337	0.768478	-2.85953	0.773605	1.62394	0.251616	0.332923	-1.34398	0.705112	1.14006	0.489431	1.46749	-1.22892	1.77989	1.74197	2.93539	0.444604
RBBP4	1.60901	-1.13966	-4.46017	2.74365	1.34611	-0.865452	-5.02374	-0.119282	-3.96089	-0.966599	-2.75438	-2.88823	-3.50432	-0.79028	-2.63365	-0.90599	-0.394334	-2.30085	-0.473507	-2.04175	-5.98158	1.83933	-2.96475	-3.06028	1.05891	-1.52264	3.68601	-2.12571	0.517348	-0.973067	-5.01389	-0.477398	-3.13661	1.70187	-4.12225	-2.19809	0.815866	0.76078	1.36786	-0.918577	1.68952	-7.71891	2.22682	2.56681	-1.86129	-0.59004	-1.73343	2.29838	3.17652
ZNF263	0.967875	0.345021	1.5681	0.0633567	0.0840378	1.13194	-1.00276	-0.0480257	1.04375	1.63926	-0.0694539	0.724114	1.23096	1.38974	0.0243536	-0.015843	0.268413	1.69265	-1.15962	0.113668	0.358623	-0.0793462	1.01943	1.75401	0.429265	0.164747	1.2605	-0.0954981	0.245075	0.701464	0.315733	-0.334288	0.929451	0.146977	-0.793558	-0.292399	0.173676	0.406416	0.585022	1.16741	-0.0980322	-0.406718	1.32225	-0.089038	1.99077	0.615931	-0.476948	0.0759178	-0.878643
KIAA1429	0.590153	0.54044	-0.123315	1.14143	1.65276	0.471785	0.735743	0.685713	2.21316	1.75032	0.554647	2.48919	0.942922	0.649222	1.83189	0.409935	1.92218	1.01138	0.27847	0.96936	3.06932	1.30118	1.01895	2.98625	-0.0204399	0.00225359	1.3376	-0.251641	1.05191	1.36504	0.18522	0.0266727	3.13417	0.587987	-1.31265	0.563213	0.833028	0.82699	1.27704	-0.177406	0.0789646	0.113524	0.455536	1.60849	3.60112	1.25875	1.03516	0.202461	0.293181
CYB5B	1.29487	-1.2299	-2.82948	-0.191365	-1.13914	0.869189	0.784061	-1.09719	1.31018	2.04988	-0.0302225	-0.77451	0.314789	0.428611	-0.716188	0.0118763	0.261444	0.428042	-0.795122	-0.61156	-0.434363	-0.118651	-0.965284	-0.0411796	0.200896	0.484722	1.04327	-0.437284	-0.210074	-1.09379	0.275845	0.17078	0.694955	0.106621	0.58746	0.300959	0.547784	0.432189	0.142996	1.42704	-0.0659762	-0.519589	0.811517	0.276457	0.0975932	0.680281	0.531975	2.28615	0.083809
PXMP2	1.01152	1.71279	-0.461854	-1.991	-0.539278	0.397643	-2.19716	0.967435	0.493582	-0.480159	0.471134	1.58568	0.54359	-0.32221	1.50465	0.569798	1.97306	-1.00507	0.485464	0.343379	2.38701	0.839655	-1.83613	2.17025	0.581347	-1.51093	0.475004	-1.28626	-0.00646012	-0.281362	-0.369232	0.27172	1.77711	0.117967	1.91473	-1.04539	0.334939	-0.240525	-1.1705	0.295749	0.708354	0.797712	0.520787	1.37132	0.384347	2.04138	0.3706	0.120742	0.728225
THAP11	0.393489	0.351327	0.212563	0.685773	0.968296	1.32429	0.232836	-0.28256	1.58766	1.22387	-0.387329	0.469243	0.0237214	0.793242	1.68056	0.10877	0.564699	0.737765	-0.700454	-0.752897	0.670981	0.423154	-0.989288	1.27947	0.293232	-1.2864	0.971349	0.0955479	-0.306724	-0.96794	-1.23246	-1.83161	1.18626	0.744206	0.47886	0.165468	0.488779	0.375724	1.43645	0.746551	0.617714	0.123468	1.20803	1.31312	1.6578	0.733256	0.662232	2.10391	-0.28556
MCAT	0.833528	-1.05967	-2.52981	1.69169	0.806585	0.411147	-0.487202	-0.557671	-0.458191	1.02053	-2.25467	-2.42237	1.1206	-0.0675217	-0.455577	1.03477	1.21282	0.648489	0.441919	0.281704	0.445724	1.44719	-0.912805	1.10037	0.86215	0.364249	0.203475	0.626487	-0.496675	0.631588	-1.31598	-0.242193	0.979212	0.778122	-1.63463	-0.439806	1.27426	1.0099	1.23329	-0.82608	0.00645688	1.33944	0.698635	1.73497	0.11447	-0.17727	0.111225	1.43589	1.77362
DCUN1D1	1.24018	-0.868737	2.67102	-0.628997	-1.20298	-0.825586	-0.874198	0.164014	-0.545468	-1.17231	-0.40008	-0.11358	0.31128	-0.699345	-1.8995	-1.13028	-0.885459	-0.92894	0.0522621	-0.838717	-2.74333	0.643671	-0.23005	-2.29746	-0.467988	-1.04915	-0.0132682	-0.201766	-0.647214	0.0644102	-0.605353	-0.622928	-1.86614	-0.762478	-0.935677	0.150761	-1.20261	0.536479	0.503274	-1.87899	0.785815	-2.0278	0.526362	-0.487957	-1.08089	-1.97704	-1.74951	0.303505	0.985222
IPO5	0.666356	0.801096	2.08037	0.143655	-1.06168	-0.704261	0.568152	0.464659	0.00994074	-0.576359	0.801936	-0.0700413	0.531288	1.93006	0.303866	-0.0726927	0.669431	0.69959	0.213456	0.406439	-1.47548	2.08469	0.829894	0.626588	-0.163228	-2.70723	1.11752	-0.083228	0.778761	-1.17766	0.502652	0.0121762	-0.992188	-2.21428	-0.680606	1.20562	-0.767055	-1.20807	0.0614562	-0.930209	0.891343	-0.400114	0.286977	-0.749	0.590087	0.401611	0.911376	0.212911	1.45641
SHC1	0.2926	-1.13761	2.445	-0.78837	0.355816	-0.972802	2.02351	-0.533106	2.61042	0.311543	-0.069739	0.449119	-0.493201	-0.36199	1.20743	-0.444293	1.67008	-1.89919	-0.546336	-0.476484	1.03245	0.449298	0.728031	2.70527	0.770578	-0.952756	0.712137	1.8244	0.160817	-0.429736	0.940499	0.556567	2.11299	-1.5461	0.982179	-0.679756	0.620249	-0.321824	-1.49255	1.841	-0.845578	-1.01898	-0.622817	2.41324	0.975969	2.56443	0.194287	0.267536	-1.348
RAD51D	-0.04455	0.189921	-0.885609	0.684642	0.770755	-0.188662	1.16781	0.017467	0.523039	0.530811	-0.770586	-0.105559	-0.160292	-0.316801	1.0205	-0.953135	0.645671	0.453299	-0.950503	0.0281539	1.87222	0.694094	-0.515106	2.20523	-0.0748956	-2.07809	0.0899277	0.75387	-0.62861	-0.489999	0.492755	-2.09036	1.10926	0.673301	-2.09072	0.127898	0.374779	0.458629	0.152309	-0.920084	0.320638	-0.058429	0.578221	-0.562285	0.558367	1.14882	0.904657	0.741045	1.22313
TRNAU1AP	0.317297	-1.61567	-2.28163	0.53988	1.57814	-1.03501	-2.79331	0.00111092	-0.120119	0.37063	-0.379544	-0.384036	0.215756	1.29321	2.15925	0.828969	0.67235	-0.0594874	0.126946	-0.342624	1.61474	0.490369	-0.714837	1.54411	-0.262572	2.20164	1.13422	0.281994	0.221164	2.80452	-1.52159	-0.232454	1.62077	0.0470053	-0.630309	0.335063	1.45309	0.200512	-0.173392	-1.34475	-0.111651	2.05332	-0.140569	2.00607	-0.475962	0.941069	1.68217	0.281871	0.229296
PBX2	2.34347	-2.00061	-2.3042	2.08484	-3.93579	1.22983	-2.0003	-0.374724	-0.556109	-4.303	-0.532953	-3.00139	0.186057	0.39614	-2.89243	-0.0208279	-0.244668	-3.52745	-0.156724	-1.0653	-4.86233	0.49888	-1.00191	-4.36597	-0.750275	0.449117	1.49304	0.633024	0.244887	-0.592891	-0.608209	-1.28309	-3.05317	1.69549	-2.27437	0.0789847	0.360403	0.545341	2.00636	-1.91545	0.842855	-1.3326	2.15439	-1.18148	-2.3131	-7.12929	-2.5019	-0.222907	-0.813052
RBM26	0.667675	-0.519936	0.242257	1.82331	-0.80924	0.265558	2.92163	0.601108	1.32909	0.853161	0.394227	0.0868546	-0.0262328	2.0005	0.636899	-0.542812	-0.0831768	0.634941	-0.284232	0.542606	-0.240313	-0.0946807	1.3271	0.660394	0.316418	0.245024	1.11222	-2.35739	-0.492821	0.975626	0.998547	0.55424	1.01815	0.616613	1.48885	0.316708	0.0278254	0.661121	0.265151	0.585989	-0.677337	-0.702211	1.06347	1.28557	1.31151	2.1233	0.301021	0.553986	-0.410686
TK1	0.606522	0.495856	2.55342	-0.884044	-0.40071	-0.495376	1.74339	0.609264	1.05351	0.52901	0.974696	1.48209	0.898414	0.566264	1.64986	-0.233418	-0.12699	0.54873	-0.125941	-0.0745308	2.5584	0.462556	0.675755	2.23126	0.0291232	-0.337302	0.770373	1.27877	0.469323	0.599692	0.698563	0.565063	1.40778	-1.26848	1.83213	-0.0923008	-0.475474	-0.146035	0.133366	-0.251436	-0.150323	-0.372973	0.269706	0.333077	1.73719	1.23128	1.01696	-0.526108	1.37307
ERAL1	0.361356	-2.379	-5.19155	2.21229	-0.346647	0.435632	-1.35023	-1.8295	0.0753852	0.191688	-5.43232	-5.2121	1.42461	-1.76524	-1.35976	0.306622	-0.24702	-0.841128	-0.344891	-0.191984	0.478397	0.0850466	-2.58681	-2.59319	0.681735	0.500914	0.587397	0.863698	-1.05412	0.223388	-1.36397	-0.579085	-0.0998268	1.09623	-2.49593	1.08068	0.102453	0.7826	1.29801	-2.47293	0.621854	-0.877466	0.219363	0.692007	-0.917345	-0.367709	0.210094	2.47475	1.89049
HIST2H3A	1.22289	-2.74259	-1.2569	-2.24637	0.665058	0.236811	2.05656	-1.41388	0.734999	-0.52142	-2.19028	-4.8415	0.624558	0.589519	-0.244225	1.7653	0.48063	-4.51215	0.650661	-0.164695	-1.77046	0.984968	-0.962304	1.51961	0.433443	-1.65362	1.09938	2.66419	0.835564	-0.0989993	-0.206497	0.134643	-0.532667	-1.47634	-1.53635	0.767208	-0.358761	-0.0129274	-0.596675	-0.290079	0.546187	-6.49655	0.112531	0.227724	-5.32329	-0.164433	0.104984	0.399192	2.06568
NDUFA9	0.819722	-1.14626	-2.7834	4.86925	0.436685	0.751479	-4.89542	-1.27528	-1.71979	-1.33434	-7.25638	-4.80889	-0.0860696	-0.927355	-1.4179	2.36436	-0.701956	-0.471695	0.226856	-1.40005	0.153745	0.0423673	-4.39288	-1.99472	0.110012	-1.28324	1.60288	-1.00378	-1.30655	-0.0457594	-2.14057	0.959479	-3.62943	2.95463	-3.70508	1.38444	0.638883	0.00576168	2.29905	-3.38067	1.47158	-1.2777	1.57167	-0.867734	-2.50314	-2.47562	-2.03362	4.54207	0.606152
FANCB	2.23593	-0.72559	1.05727	4.45344	-0.97469	0.838518	-4.10512	-0.573609	-1.02304	-2.59837	-4.02702	-3.97268	-0.0372434	-0.389816	0.612982	1.6516	-1.28337	-2.32081	0.281726	0.0165857	-2.92198	0.107491	-2.86156	-2.06038	1.32739	0.0428656	2.27348	-1.97748	-0.998413	0.942896	-1.56473	1.93522	-4.32212	-0.104995	-2.72073	0.413981	-0.843713	0.194229	0.91696	-2.56721	1.54462	-3.66834	0.953721	-1.15119	-1.68583	-0.777538	1.15756	3.15234	1.66775
SMARCA5	0.267062	-1.4766	0.774737	-1.78986	2.45144	-1.54123	-1.27463	-0.19734	-0.4906	-6.21321	-0.738768	-3.46401	2.11404	2.72363	-2.62897	-0.798325	2.32727	-4.1505	0.408167	-3.96824	-3.59481	1.42213	-2.25408	0.05389	-0.0642705	-1.51287	0.91971	-0.132826	-0.191027	-2.2804	-0.550257	-1.37551	-2.72691	-0.0473868	-4.03154	-1.22762	-0.615466	1.79674	-0.212921	-0.459005	1.82676	-0.0796961	0.368462	-1.38751	-5.09533	-1.76431	-2.19362	1.24899	3.73264
C16orf80	0.590916	0.538063	0.118411	2.83942	0.775934	0.941378	1.26112	0.511011	3.44364	2.79926	-0.186644	2.32518	-0.154669	2.36939	2.0846	-0.981359	0.206219	0.977611	-0.476884	0.680444	2.39284	0.921037	0.632818	2.08113	0.10579	2.2731	1.40758	-1.24897	0.381339	2.1854	3.5574	1.15693	1.25606	0.915949	0.900489	0.424682	1.38476	1.18202	0.655095	0.467842	0.228767	2.59985	0.662833	-0.313402	2.61065	0.70204	0.400499	-0.685596	1.22092
IGF2BP1	0.927024	-0.174297	-0.106245	0.950237	0.621873	0.0174507	0.16838	-0.419797	1.02806	1.30521	0.264425	-1.33782	0.201826	0.0684277	1.19208	1.09276	0.388542	0.629693	0.00824029	0.957344	1.19545	1.20722	0.856304	1.57972	0.1125	-0.213805	1.32372	1.57787	-0.547107	0.717476	-0.0707988	0.058206	2.21087	-0.85472	0.518292	0.0465934	-0.249236	1.31215	0.492303	0.986134	-0.692295	0.592907	0.740278	-0.117997	-0.566914	0.648641	0.838692	-0.351707	0.745816
KTI12	1.52115	-0.0412074	-2.59696	1.78575	-0.615517	-0.18825	-6.83419	0.700253	0.832383	1.30654	-0.983828	-1.1116	2.35593	1.80056	-0.00904858	-0.120726	1.78805	-0.497807	0.377121	1.46985	-3.63999	1.92545	-1.38354	-1.47875	0.368919	0.26142	1.63252	-0.607557	0.26981	-0.89655	0.152062	0.249665	-2.17007	-1.83262	-3.36411	2.56576	1.17057	1.83711	1.20316	-0.851364	0.891133	-0.206061	-0.0838216	1.70344	-0.514476	-0.442465	-0.375041	0.379658	1.44659
MOSPD2	1.52607	0.444689	0.986436	3.82711	-0.231544	-0.772817	-1.98099	0.0741545	-0.00971605	-1.55618	-0.917573	-0.658785	-0.174305	1.38723	0.103212	-0.933594	-1.03109	-0.887913	0.663291	1.66834	-0.13609	-0.367893	-0.348879	-1.30022	1.14481	-0.412423	0.691712	-2.28353	-0.342536	-0.981421	-0.44084	0.446344	-1.47466	-2.68275	-1.30207	0.98518	0.558488	1.04759	0.131502	0.041425	0.272758	-2.57875	-0.209296	-0.280527	-0.516094	-0.689957	0.672219	1.07392	1.34058
OPA1	2.46884	-2.32803	-3.85702	2.88138	-0.90867	2.32806	-1.06284	-0.378658	-4.77077	-0.858961	-2.43519	-6.34391	0.92641	0.162182	-0.472969	0.284365	1.29051	-5.06205	-0.983675	-1.75617	2.72816	1.6013	-3.23903	-1.17811	0.970784	0.37662	1.44386	0.586623	-2.36187	0.176715	-4.28961	-0.564874	2.7238	1.43319	-4.55193	1.99872	1.28352	0.28323	0.0111596	-6.60177	2.50419	-1.96942	2.64672	0.964151	-1.71675	-2.21022	-0.137128	4.78038	1.4898
RBM7	0.196765	-0.573443	-2.60796	0.247815	-0.0690881	0.34239	-4.78461	-0.0729143	-0.982239	-0.681591	-1.13568	-0.961304	1.39492	-0.86213	-0.1409	0.547716	-0.256965	0.111459	0.603373	0.223598	-0.765058	1.44321	-2.20863	-0.995471	0.393886	-0.0375626	0.619201	0.33434	0.722499	-0.47772	-1.23705	0.643581	-0.467234	-1.07195	-0.0628887	2.03439	0.0543722	-0.508622	0.390637	0.917831	0.0225508	-2.00683	-0.729133	0.359918	-0.152655	-0.321196	-1.5836	1.29863	0.140195
KLF16	2.14083	0.970484	1.95997	-0.823809	-3.24715	-0.823412	0.972202	0.948974	-2.02291	0.459906	-0.503075	-1.95352	0.8783	0.852659	-1.48185	-0.248669	-2.19678	-0.326359	0.342797	-0.485605	-4.48336	0.586471	-2.26465	-2.08096	0.155455	-1.39246	0.347567	-0.1645	-0.152312	-1.01632	-1.51254	-0.360339	-2.52644	-2.22475	0.305289	0.100967	-1.56745	0.397533	-0.151435	0.31133	0.959233	-2.07276	1.46165	-2.20989	-2.72966	-1.67322	-2.75681	-1.23845	1.95722
MSH6	0.456933	-0.132165	-0.796793	0.55538	0.914986	0.18166	0.841389	-0.114421	0.120379	-1.5984	-0.425141	0.09505	0.0267244	0.747442	0.896114	-0.676413	1.04235	-0.612589	0.0211469	-0.149588	0.726984	0.723872	-1.32027	1.39446	0.289099	-0.0752192	-0.0135995	-0.0143858	-0.287311	-0.447882	-0.529698	-0.338281	1.24937	-0.776348	0.255909	0.260269	-0.77784	0.0293121	-0.624209	-0.130874	0.0919445	-0.669269	-0.000204221	1.62993	-0.0984446	-0.330857	0.555699	1.9513	0.631238
SWI5	0.299231	-0.263952	-1.5311	-0.617165	0.402294	1.30787	-0.636034	-1.04396	-0.675536	-0.418379	-0.603629	-0.705781	-0.537307	0.306261	0.646286	-0.787314	0.14667	-0.289603	0.166636	0.865707	1.13694	0.174794	-1.28598	1.87599	-0.841631	-0.0269347	0.578735	-0.800509	0.784745	-0.403641	0.488925	-0.494933	1.25276	1.0391	-1.30769	-0.0612332	-1.11465	0.258848	-0.222713	-1.18667	0.905789	-1.2708	0.0851541	1.005	-0.21306	0.0431754	1.06473	0.0105109	0.382534
non-targeting	0.129026	0.0742011	0.0124899	0.0406083	0.00972402	0.183359	0.0615149	0.072349	0.0414267	0.086753	0.0218612	0.0552583	0.0576237	0.0580395	-0.0358082	0.0622231	-0.0268019	0.0755726	0.0366595	0.0773173	0.0130142	0.0371489	0.0654995	-0.0118231	0.145132	0.0137356	0.0725851	0.0817763	0.0255509	-0.00524907	0.0539867	-0.0391783	0.0177149	-0.0254251	0.0673646	0.064693	0.0747387	0.0707106	0.0677481	0.0661527	0.105035	0.087358	0.0431868	-0.0566087	0.0498271	0.0241349	-0.0328002	-3.99114e-05	0.0470828
MRE11A	0.177462	0.56171	-0.677045	-1.29692	1.35869	0.72082	0.904867	-0.849722	0.596053	1.99225	0.0937588	1.61365	0.0214419	1.36451	2.05757	-0.448379	2.07159	0.851248	-0.0388591	-1.37182	4.57579	0.081234	1.54183	2.3707	-0.0984146	1.31827	-0.0428529	-0.163505	-0.22761	0.109464	-0.0533505	-0.608693	2.2723	-1.66954	-0.324533	0.816983	0.276438	-0.120584	0.218035	1.5832	0.450859	1.8548	-0.164834	1.54086	3.62354	2.81276	0.116264	-0.0308931	-0.390614
RFC2	-0.359494	0.950823	-0.925489	-0.700997	2.28281	-0.0627499	-0.0037108	-0.642166	-1.07117	0.104837	-0.644073	-0.609116	1.12153	-0.0249387	0.846384	0.348472	1.22167	-1.79461	-0.233092	-1.07814	2.14471	0.603082	-0.40634	2.202	0.116861	-0.305403	0.0984451	2.13012	-0.416879	-0.2734	-1.20637	-1.89816	1.31202	0.420726	-2.05024	0.395137	0.468229	0.449557	0.986099	0.419501	0.329194	-1.92274	-0.12566	2.89923	-0.782255	0.751209	1.04553	1.02708	0.43496
FZR1	0.481251	0.941652	-0.0976611	0.835681	0.495188	0.0848495	-0.117812	0.33454	-0.794629	0.211528	1.59702	2.92416	-2.04471	1.62315	0.866556	-0.278382	-0.610512	-0.118804	-0.119117	-0.30011	-1.17343	-0.359302	1.29502	1.16485	0.205833	-0.495984	0.381632	-1.49754	0.774406	0.0483228	-0.424623	-0.699545	1.91746	0.0385185	-1.07383	-0.298346	-0.144838	-0.164094	-0.380557	-0.130153	0.899106	3.25594	0.293458	1.03573	-1.17522	-0.304761	0.168843	0.70172	-0.245226
NFU1	0.218698	-1.94334	-2.54101	1.85626	-0.446265	-0.417238	-2.126	-1.69593	-0.0461497	-0.382228	-6.97805	-3.29115	0.58506	-0.934979	-0.341722	0.606291	0.354875	-0.261826	0.193967	-0.874257	-0.694681	0.162036	-2.21348	-1.54285	0.271145	0.640189	1.04411	-0.498512	-0.000145727	1.0839	-1.20729	-0.286832	-1.04914	-0.167996	-3.243	0.451498	0.165021	-0.291216	0.938648	-2.65546	0.0470016	0.72078	0.29684	-0.706692	-1.34059	-1.50232	0.742837	1.33915	2.22492
TXNDC17	0.393909	-0.171395	-0.398544	0.0402878	0.591475	-0.0099246	-0.368114	0.0818834	1.07482	0.825964	0.0495593	-1.46862	-0.0735823	1.69162	1.78442	-0.729271	-0.525292	-0.158235	0.877744	1.31595	0.348022	-0.817572	0.292199	0.184737	1.42723	-0.859164	1.26459	1.19274	1.24493	0.401415	0.232171	-0.0180526	0.328214	0.202206	-0.333939	0.699482	0.175905	0.803561	-0.526351	-2.40309	0.261761	0.269513	0.103687	2.21493	0.603746	-1.25907	0.347054	0.322603	0.181209
DTYMK	-0.104125	0.391239	-0.763766	-0.276904	0.84461	0.757257	-1.95253	-0.552894	0.457775	0.373259	-1.82102	0.267648	-0.0701205	-0.409764	1.61683	0.365264	1.62733	-0.0940416	0.242451	-0.0451285	3.24775	0.871415	-0.238292	3.1642	0.109475	-1.70346	0.725059	0.187283	-0.812875	-0.0584316	-2.49247	-1.60177	2.1651	-0.784283	-1.85435	-0.524034	0.364085	-0.090236	-0.565619	0.750633	0.507494	0.494143	-0.00308178	2.66685	-0.245793	1.07228	0.711866	1.43069	0.710493
FUBP1	1.36453	-1.76204	-0.0329459	0.780953	-1.65021	0.109476	-3.04138	-0.0304248	0.65097	-0.687675	-0.784925	-2.7187	0.386359	0.67342	-0.265789	-0.445503	-1.73818	0.277915	-0.51023	-0.27434	-3.26025	-1.19125	-0.853721	-2.41182	-0.309588	-0.430935	0.427974	-1.07491	-0.664328	-0.440633	0.94756	-1.0776	-1.42047	-0.74189	-0.501772	1.19032	-1.5269	0.77007	0.41619	-0.0485953	-0.32996	-1.15367	0.234027	1.84979	0.0327255	-1.74345	-0.342775	-0.104273	3.28701
CHAF1A	1.71305	0.422549	-5.54674	0.00575996	1.43578	1.43927	-3.42469	-1.69621	1.29177	-0.0402267	-2.32064	-2.56305	1.85687	0.854383	1.48279	-0.100723	2.83459	-1.77326	1.11571	0.881496	2.29466	2.54162	-2.52712	0.940832	1.30693	-1.8047	2.86788	1.74314	0.606347	-0.267691	1.1906	1.29979	-0.333404	0.250407	-4.075	2.45534	2.34807	1.36019	0.954556	0.302173	1.22826	-0.682621	2.55099	0.283845	-0.544131	-1.34776	0.0899376	2.03313	1.76802
NUDT5	0.631407	0.391106	0.278853	1.61031	-0.637763	-0.729301	0.494324	-0.615992	-0.510237	1.40128	0.349838	-0.310603	-0.10486	0.300259	-0.933914	-0.854522	-0.511393	-0.491297	-0.954223	-0.67904	-0.124028	-0.994012	-0.245261	-0.631875	-0.358932	-1.69628	-0.200321	-1.81987	-0.61671	-0.611001	-1.1984	-0.57753	-0.597905	-0.822165	-1.52339	1.0462	-0.0112757	0.826611	-0.456	0.184761	-0.332726	0.689286	-0.325916	-1.64906	-0.873893	-0.770721	0.392906	0.0925066	1.00367
UBAP2L	-0.476419	-0.868362	-0.801662	-1.53772	-1.41713	0.0874237	-3.30337	-1.37692	-2.84395	-4.28549	-1.21918	-5.29458	1.91362	-2.12694	-1.27379	1.55115	-1.2676	-1.50501	-0.0899952	-1.41047	-1.26296	-3.09353	-4.6195	-3.61771	-0.673033	-1.61298	-0.334045	1.49154	-0.296028	-1.38193	-2.07599	-0.126495	-2.81132	-2.83887	-1.63822	-0.733241	-0.279546	0.787952	-1.34198	-1.56961	-1.10712	-2.59763	-1.67424	0.192966	-4.05399	-3.64291	-0.716281	0.088402	0.441662
LUC7L3	0.810376	-0.551809	-1.19164	2.42779	2.07946	0.0544492	-0.00349943	-1.16262	2.40538	-0.54561	-0.329894	0.82585	-0.848737	1.64373	2.13628	0.956249	1.07303	0.95774	-0.29954	0.835073	1.49651	0.334994	1.21371	1.32852	-0.128091	-0.843287	0.861299	1.3124	0.700071	-1.61184	-1.0645	-0.366769	1.00203	-0.766682	-0.434687	1.48392	0.258176	1.15747	1.02355	0.967896	-0.327962	0.235662	1.62685	2.29771	0.690599	1.36116	0.188461	0.768782	2.00933
MAX	2.2536	-0.524167	-3.53647	2.64697	2.29947	0.543221	-3.47895	0.154528	-1.65391	-2.07624	-1.5422	-1.53525	2.09822	-0.569441	-0.597008	-0.330281	-0.405445	-0.425106	-0.659207	-0.693335	0.269147	1.76134	-3.36257	-0.602946	1.38242	-0.282292	1.96848	1.28117	0.307783	0.437235	-2.8407	-0.548065	-3.32409	2.0908	-4.98582	-1.62395	1.09481	0.754332	1.13397	-1.91512	1.02904	-0.383146	1.16426	2.46716	-1.35576	-3.69516	-0.207478	3.521	4.67554
MED23	0.736676	0.164418	-3.09696	-1.20809	-0.401947	1.21179	-2.66326	0.378159	-1.63904	-1.96408	0.48366	-2.82481	0.276037	1.49118	1.77924	2.18118	0.994516	-2.55105	-0.520148	-0.0882954	-1.21983	0.879565	-3.01023	0.257716	1.77617	-0.871915	4.1003	-0.00988815	-1.20882	1.04308	-2.56231	-0.868956	-5.65281	2.25663	-3.35784	1.69543	2.08036	0.381517	0.0939874	-0.483914	0.164454	-3.57481	1.87551	2.0912	-3.68594	-3.9805	-2.82117	0.892352	2.42819
RAD21	0.622004	-0.308073	-0.465831	-0.921119	0.769093	-0.639303	-1.67928	-0.293041	0.690531	-0.856798	0.912572	0.850991	1.45175	-0.980002	0.179872	1.95822	1.67291	-0.368143	0.7484	-0.197453	0.786265	1.37916	-0.759767	4.00529	1.49334	0.273122	0.924131	1.68901	0.192781	0.849003	-0.318036	0.134033	1.25251	1.41099	-0.950666	-0.000117231	0.895918	-1.46219	1.76681	0.886323	-0.0266907	0.556695	0.885754	3.19975	0.729744	2.01507	1.91352	1.4953	1.61268
DROSHA	-0.0447957	-0.402884	-1.44212	-0.806715	0.855389	0.496991	-1.40595	0.070643	1.51701	2.62822	0.0162966	0.334083	0.397938	1.01069	0.723671	-0.319225	0.449286	0.57262	-0.20736	0.6659	3.41016	-0.278749	-1.34726	2.43164	0.208138	0.920546	-0.156179	-1.59295	2.04189	-0.235699	1.81043	-0.0724885	0.486123	-0.603196	-0.752803	-0.472518	-0.38605	-0.0572552	-0.765157	1.88925	0.0440038	3.11695	1.22346	0.893146	3.39918	2.59751	2.05944	-0.253198	0.806177
PALB2	0.584176	0.450217	1.30013	-0.875101	1.30308	-0.26174	1.06966	-0.0798987	1.43089	1.63304	0.31172	0.552033	0.623102	0.468613	1.15568	0.260207	0.371337	1.91964	-0.229101	0.601099	3.13443	0.659822	0.210354	2.53857	0.257935	1.0603	1.33042	-1.98815	0.587525	1.11447	-1.19679	0.434612	2.24334	0.193513	0.498859	-0.223383	0.765548	0.226061	-0.627778	0.986429	1.36593	0.180302	1.44727	1.29026	0.518556	1.68932	0.79972	0.600224	-1.15767
HNRNPU	1.02272	-1.4614	-2.92942	1.97302	2.79042	-0.0406934	-3.8169	-0.341718	-3.21526	-0.0409565	-1.57535	-1.19331	1.93059	4.02706	0.310972	-0.568422	1.52138	-2.32284	0.355128	-1.82352	-3.8895	0.27404	-2.33461	0.119198	0.595856	-1.3842	1.05038	-1.90245	-0.712637	-0.568169	-3.08279	-0.0697061	-2.45083	-1.18595	-1.85974	0.813089	-0.865714	0.863048	2.75149	0.374946	0.752661	-3.44726	0.0984655	-0.538119	-2.32801	-1.56215	-0.324603	-2.6603	1.34562
NARS2	1.54253	-0.960472	-2.42561	0.791254	0.0810183	-1.0173	-0.796256	-2.30733	0.625108	-1.11044	-3.15697	-2.50057	2.37817	-0.419506	0.421267	0.428236	-0.000796772	-1.867	-0.435382	-0.407589	2.35656	0.106636	-2.39192	0.666129	0.22082	-0.470036	0.662184	0.51257	-1.17298	0.30239	-0.370027	-0.924841	-0.826388	-0.845849	-2.6766	-0.864225	1.23729	1.81276	1.10129	-0.938843	1.34298	0.383939	1.06795	0.0828243	-1.0057	-0.170799	2.10655	2.75108	1.37315
RBM12	1.5307	-3.23451	-3.55526	3.11657	2.12896	0.68257	-1.07832	-1.10467	-1.96163	-1.81066	-2.83734	-1.90525	2.06629	-0.426055	1.03023	1.87387	-0.334122	-2.33437	0.867015	0.564564	-1.66	0.218125	-3.54538	-2.29633	1.11825	-3.38256	1.2651	0.430143	-0.0093756	-0.967639	-1.76965	0.307903	0.447471	-0.487722	-3.52119	0.882803	0.777937	1.51169	-0.0580312	-3.14336	0.754069	-3.49599	1.50558	0.693946	-3.24695	-2.42071	0.842926	-0.496166	4.28567
ADSS	0.702658	1.2536	0.674427	-1.35908	1.98705	0.743917	2.03507	-2.00991	2.35567	2.08454	-0.364768	1.31206	-0.628319	0.558596	0.782248	1.73549	2.09247	0.761281	0.451785	0.428219	2.88957	1.65799	1.22608	3.692	1.36542	0.211098	2.42829	1.52756	1.61579	-0.25525	2.39677	-0.57843	3.79105	-0.243156	-1.26561	1.87966	0.588994	0.406382	0.215088	1.28456	-0.703247	1.57	0.628576	2.0283	2.36904	2.12881	1.19505	3.28668	0.40845
ACTR6	-0.932269	-0.0965825	2.47695	0.648068	1.53318	0.0675158	-2.20102	-1.11459	0.943805	3.6414	1.07351	0.753648	-0.450176	0.344433	0.670333	-1.80377	-0.409962	1.22365	-2.4258	-0.760743	3.04386	-1.6547	1.01343	1.76957	-0.342058	-1.76852	-0.913583	-1.26175	-0.243766	-0.814778	1.21193	-0.603676	0.306334	-0.414934	-1.79474	-0.874519	0.959929	0.575842	0.0486531	0.815344	0.11522	-0.111326	-0.830263	-0.316339	4.54175	0.947285	0.866276	-0.0307433	-0.217108
COPS3	-0.881923	-0.834796	2.16074	0.591572	1.36077	1.59031	-0.871643	-0.107172	2.11784	2.32186	0.174853	-0.686181	-1.05567	-0.446854	2.38215	-0.23785	2.88943	2.01954	0.921968	0.860122	3.4641	1.07622	1.07823	2.90168	0.114871	-1.51714	-0.0618768	1.1832	0.405756	0.313754	1.69618	0.353178	2.78124	-0.644569	-0.320108	-1.20669	1.63611	-0.00975612	0.585446	0.12546	-0.309931	-0.354298	1.11959	1.95144	2.13778	2.30906	1.51329	-0.325325	-1.18098
PPP2R2A	0.655161	0.147554	-1.36163	1.23191	-1.81031	2.01973	1.38645	-0.288716	-1.28996	-0.730217	0.977591	-1.84978	0.257816	-0.00893425	-0.101289	-0.113525	0.711798	-1.38835	0.154812	0.0735063	0.639531	-0.806721	-2.62699	-0.237513	-0.350877	-0.908045	0.320767	-0.999614	-0.0252611	-0.740128	0.456776	0.494856	-0.375097	2.04632	-0.0479029	-1.02506	0.279153	-0.168802	0.739927	-0.559453	0.166323	-2.33319	-0.249431	0.713163	-0.402762	-0.94974	-0.284047	-0.404453	-0.282629
TBX1	0.993178	-1.31062	0.440897	0.618008	0.540076	-0.278734	-0.73812	-1.1152	0.367811	-0.242672	-1.16653	-2.29388	0.0666499	1.20312	1.23617	0.049846	0.111542	-3.17705	-0.869406	-1.19075	-1.95576	1.0154	-1.39155	1.79969	-0.687996	-0.783888	0.771769	0.260009	-0.440784	0.347531	-0.718131	-0.840148	-0.0951091	-0.73961	-1.05928	-2.13337e-07	0.319615	0.5445	0.154067	-1.76086	0.555494	-1.47594	0.127797	0.0582802	-2.07342	-1.38232	0.141268	2.3478	1.68304
TFB1M	0.543331	-2.53562	-5.59079	2.0352	-0.413829	0.441015	-1.07465	-3.4449	-0.320946	0.449467	-6.65325	-6.0652	1.21037	-0.0640153	-0.826702	1.14206	0.2582	-1.26954	-0.221438	-1.56759	1.06444	-0.106675	-3.54864	-4.45223	0.35896	-0.290534	0.741896	-0.23017	-1.2041	0.265172	-2.32512	0.191513	0.418712	0.507176	-3.08993	1.95115	0.167536	0.145262	0.599192	-2.64805	0.912325	-0.0257875	0.38501	-0.0376014	-2.20446	1.01979	1.32784	2.33427	-0.261339
BLM	1.50234	0.603207	-1.85943	0.743833	0.871601	-0.513365	-0.630798	-0.457355	-0.567222	-0.869938	-0.31944	-0.21311	0.989292	3.17163	1.32969	0.453502	1.20819	-0.508913	0.868128	2.08398	2.38624	0.368683	-0.773776	1.63507	0.223372	-0.344943	1.32883	1.4252	1.81205	0.176446	0.766492	2.97171	-0.739688	0.336652	0.419889	-0.364789	-0.229179	0.688676	-0.776218	0.924756	0.677894	-0.913576	1.5186	1.0629	-2.16866	1.38992	0.537785	0.22136	1.37794
ETAA1	0.552348	0.339922	3.09644	-1.5281	-0.991483	0.272317	3.12252	-0.0933328	3.10544	-0.144694	-0.561835	-0.690834	-0.269735	-3.66775	-2.04737	1.77299	-0.319304	0.555634	0.918358	1.98198	-0.127232	0.788273	-0.147153	-0.27208	-0.607101	-0.0229998	2.21094	3.05622	0.259801	0.11363	2.75006	1.53385	1.07725	1.60964	2.13919	-0.704024	0.0412049	0.505214	-0.727784	1.19238	-0.159046	0.458114	0.766064	0.594368	-2.66375	1.96156	0.309773	-0.211022	-1.82696
HNRNPK	-1.07931	-1.26047	-1.75844	0.264279	0.275853	-0.93335	-4.66565	-0.835432	5.11543	4.00849	-0.760207	-0.0101402	1.81126	-1.10793	1.23114	-0.0143401	0.944118	-0.446473	-0.82783	-1.20397	0.193285	0.932967	-2.49462	0.551536	0.00624436	-1.22069	1.96085	-1.65449	-0.0458963	1.90327	3.27951	-0.670843	1.19242	0.828877	-0.138043	2.92838	1.65228	0.551743	1.66539	1.76669	-0.592758	-4.80026	-0.350818	-2.14974	3.81088	2.23042	0.347863	0.501945	2.94751
GFM1	2.41712	-1.28661	-6.0577	3.97509	1.82152	1.86819	-1.98245	-2.34732	-0.693648	-1.25975	-4.92755	-5.10676	1.81061	-1.36064	0.323726	2.30836	2.65215	-0.794176	0.1699	-0.817422	2.51686	1.42873	-2.38369	1.23149	1.7333	0.885586	1.71497	1.04502	-0.128989	0.316809	-1.06967	0.707738	-1.18876	0.875174	-3.30295	1.84238	2.55936	1.41608	0.436931	-4.7317	1.00383	-0.151872	2.94178	1.8645	-0.667041	-4.44326	1.11313	4.69581	2.17942
NEDD8	1.35542	-2.41867	-4.62298	-0.096381	2.10773	3.88372	2.16784	0.846187	2.09772	2.64989	-0.993836	-0.277484	1.09236	1.56781	0.326149	0.220358	2.23916	-3.25925	0.673285	1.6201	0.603702	0.587153	0.939154	2.68493	1.05434	-0.232596	2.33311	1.45641	0.738431	1.01627	0.745139	0.711196	1.60791	3.9349	-4.29121	-0.866657	1.75283	1.42853	0.940045	-0.563327	1.45115	-1.88169	2.26222	2.51366	-0.192489	-0.442996	0.486242	1.92798	4.85332
MYBL2	1.79909	0.760473	-1.03821	1.86961	2.03461	-1.44528	-3.41286	-0.133995	-1.09919	-4.73503	-2.07406	-3.15243	1.13025	1.68723	0.665841	-0.0609436	0.770846	-0.303196	-0.303821	-0.0234726	0.596552	3.70093	-1.61689	0.975868	0.361216	-2.64394	1.68766	-2.67416	-0.0279253	0.216553	-2.2446	0.731291	0.336515	2.10461	-0.754252	0.999623	0.687454	0.66226	0.155315	-2.16763	0.0304539	-4.43492	1.48411	0.62606	0.225252	-2.62581	-0.368982	2.81386	2.26369
SAMHD1	0.732314	-0.590154	0.567461	2.16999	0.319768	0.542361	-0.838478	-0.868007	0.85019	0.966335	0.176153	-0.682795	1.03383	1.52341	0.361126	-0.635632	1.55716	0.197342	1.26557	0.90296	-1.71505	1.05978	-1.45881	-0.453474	0.0936774	1.483	2.19944	0.15289	1.01654	0.195927	0.907158	-1.10739	-0.357086	1.58241	-0.288139	0.775167	-1.42136	-0.230254	1.40729	0.222037	0.528615	-0.501746	0.870458	-0.977816	0.863087	0.188287	-0.499804	2.10203	0.609542
RFC5	-0.00741343	3.09067	2.05227	1.95561	1.62513	0.777496	0.608986	1.84414	0.566996	0.945683	0.152777	3.88001	0.0866128	1.61552	1.59718	2.02368	1.8105	2.0105	1.52913	-0.826735	4.32841	0.209389	0.665914	5.51125	0.6327	1.49271	-0.65226	1.99697	-0.232078	1.22486	0.601751	1.82805	1.59091	0.392113	1.05405	-0.949419	3.04784	0.825288	-0.0785837	-0.355661	0.305302	2.61131	1.50612	1.65088	1.50375	1.94506	0.410373	1.80662	0.0256463
CDK1	2.03598	-0.523937	-7.7111	4.08654	4.03199	2.7702	-1.21852	-1.22551	-0.439976	0.576777	-1.52552	-1.6434	0.845774	4.29368	4.57811	1.51558	3.52733	-2.22528	0.266433	0.83079	1.03398	3.73421	-2.49397	2.16878	1.28421	0.231323	4.01364	0.109028	0.910498	1.89269	-0.599422	0.561982	-0.752742	4.42863	-4.14891	1.80198	3.71767	2.47244	3.11676	-0.00746323	1.98071	-2.24276	2.8311	3.91243	-0.64671	0.430056	2.20072	3.38479	4.74157
SHMT2	0.586347	-0.00688026	-2.20683	-0.448395	0.484053	0.900327	1.53194	-0.330315	1.45001	3.63269	-1.00808	0.671876	0.4009	0.653933	0.365979	0.0313887	0.253985	0.668299	-0.0499421	0.387431	1.91102	0.329186	0.737307	1.53263	0.0633349	0.315778	0.967267	0.122145	-0.344724	0.570719	-0.343362	-0.563676	1.35415	-1.02669	-0.706904	0.41707	0.918946	0.690306	0.774603	1.92548	-0.692541	1.41069	0.660074	1.79025	1.05827	1.76743	1.99818	1.4356	-0.476631
HSD17B12	2.02113	0.733554	-9.16033	2.96133	-0.58935	0.720999	-4.81027	-0.569489	-4.97755	-4.83568	-3.18326	-5.98835	2.16902	-1.01477	-3.19716	0.976595	-0.60616	-2.05879	-1.04767	-1.77483	-3.09518	0.714634	-5.70141	-3.65953	0.00117301	0.29875	1.36967	-3.37174	-0.47064	0.516296	-3.69261	-1.16691	-2.35482	2.38857	1.13119	1.16338	0.0158427	0.712973	1.54904	-1.332	1.93633	-3.24767	0.611317	-1.59044	-1.35483	-4.93386	-1.61927	1.27822	2.84942
EP400	3.0697	-2.81572	-1.30426	1.72918	-0.538202	0.611267	-4.87349	-0.792658	-3.36126	-3.32434	-1.86131	-5.74463	2.40928	-1.12315	-2.10371	0.590298	-2.15486	-3.28193	0.282335	-0.397419	-3.26263	3.2087	-4.77796	-1.66502	1.27262	0.418206	2.21071	-0.585748	0.485435	1.12084	-3.39824	-0.386462	-4.46936	4.19567	-6.99024	1.33282	1.15005	1.01052	1.68608	-3.49408	1.72695	-2.80657	1.51671	0.941719	-2.0795	-9.09478	-0.454639	1.38263	3.66189
NRBP1	0.0657731	-2.22102	-5.11536	2.04091	-0.532911	2.19583	-4.12255	-1.21675	-6.82131	-7.15229	-2.86644	-6.66256	1.36115	-2.74475	-4.04665	2.41471	-1.62222	-0.74049	0.293224	-7.38533	-1.26397	-0.202169	-5.5598	-4.52982	-1.66866	-0.356883	-1.11248	-2.59719	-2.56828	0.286173	-4.35641	-3.533	-4.97991	-0.434188	-2.80181	1.08011	0.385077	1.72952	-0.175249	-4.60743	0.773157	-3.8792	0.655992	-4.17664	-4.94905	-10.5959	-2.112	4.40337	0.877961
DDX23	0.47771	-0.533167	-2.97617	1.81122	2.24232	0.446634	-2.6501	-1.61873	-0.0377036	-1.26197	-0.920321	-2.00302	0.452709	0.481832	1.66498	0.128015	2.14018	0.607276	-0.561406	0.621594	1.98789	1.13392	-2.03642	2.35011	0.241614	1.1672	0.451384	0.703863	-0.640211	1.91706	-0.799566	0.00547676	0.82846	-0.798109	-1.15344	0.510376	0.611404	-0.035436	-0.542315	-0.644227	0.677977	-1.93378	0.153877	0.673264	0.0525397	-2.39075	0.738119	0.323471	0.546342
RAD18	0.163045	0.342626	1.41216	-0.133343	0.152854	0.253272	-0.677766	-0.37757	0.0547396	-0.169085	0.223422	-0.0389173	0.222425	0.672927	-0.963641	-0.238019	-0.784897	-1.38246	-0.120054	-0.126332	-2.04274	-1.12373	-0.0984178	-1.08816	1.25292	-0.6377	-1.24279	0.714038	-0.211721	-0.71026	-0.331765	0.699303	-1.12546	-2.14014	-0.411726	-0.601295	0.048038	0.161737	0.0169504	-0.0895948	0.199907	-0.019213	-0.518885	0.159792	-0.154808	-0.441684	1.4841	1.6025	-0.221734
RIF1	1.68216	0.115682	0.40233	1.90219	1.04896	1.35629	-4.94066	-0.420003	-2.3026	2.24032	-0.350682	0.0993745	2.9835	4.31161	-0.776857	-2.53439	1.11426	0.863867	-0.115767	0.220964	-0.690932	2.06232	-2.05509	-1.9891	1.3039	0.108398	0.929042	-3.16689	0.197278	1.07185	-1.37469	0.224715	-0.843283	2.33586	-1.50076	-0.44357	1.03206	0.640709	3.03102	-0.969742	0.823307	-2.3388	1.91626	-0.705605	1.6154	-0.127584	-0.59913	0.350063	6.03183
SAP130	1.26741	1.27277	0.252813	-0.46095	1.25674	0.77759	-1.12231	1.26886	0.655823	1.10395	0.162943	2.08699	1.21001	0.294824	1.85272	2.20097	-0.455788	0.680268	0.644844	1.39025	1.77098	2.29976	0.171025	1.58294	0.58832	-0.303119	0.0791677	0.639561	1.48451	0.855048	0.772748	0.19641	-0.716813	1.07553	1.11304	0.357417	1.63723	-0.185523	0.860582	0.836698	0.374645	2.80545	1.53668	1.71041	0.190013	0.835888	2.14353	1.54511	0.0603799
CAND1	-0.0592391	-1.72529	0.0936902	0.70939	0.455458	0.379246	0.152311	-0.428984	4.13809	0.379991	0.430465	-1.37867	0.124921	0.538103	-0.0855181	-0.507261	0.00563878	-0.667717	-0.13922	-0.624144	0.478534	-0.649325	0.598705	1.38426	0.352693	0.412784	0.970056	-0.750371	0.318522	0.748034	2.17586	-0.64333	2.28032	0.0278031	-0.830939	-0.351283	0.508222	0.201626	1.62195	-0.587347	-0.34225	-1.836	0.910732	1.24044	1.76435	0.846337	-0.153327	0.792219	1.46917
MLF1IP	0.301327	0.170138	0.0378047	0.169519	0.384823	0.705155	1.62954	-0.0207443	1.48913	0.150156	1.28822	-0.0304266	-0.515828	-1.27457	0.834331	0.751426	-0.105105	0.749177	0.132929	0.193509	2.19624	-0.00150368	-0.981144	1.24219	-0.032531	-0.876237	0.160178	-0.839391	-1.25398	0.296422	0.618851	0.258866	1.85062	-0.677058	-0.237508	-0.880877	0.0165591	0.242604	0.669847	1.7111	0.935005	0.181953	-0.572563	1.01514	0.0765639	1.42983	-0.537461	0.771525	-0.420047
NUTM1	0.399897	2.27434	-0.113211	0.620042	0.273039	1.5858	-0.471106	0.680339	0.447473	1.90747	0.513625	1.69075	0.367911	0.605629	1.07851	-0.131137	0.141331	0.890362	0.0551236	-0.253149	3.50969	0.472594	0.251604	3.50694	0.318202	-0.115918	-0.256126	2.28258	-0.389578	1.24633	1.88085	0.33524	1.64162	0.13105	-0.800179	0.122762	0.368594	-0.528636	0.210176	0.931696	0.321469	2.6462	0.512136	2.03993	2.36501	1.98281	1.15167	0.66828	-0.221769
C19orf70	1.1621	-2.30778	-5.52934	2.52573	1.61316	0.371584	-1.30116	-1.707	1.26584	-4.66861	-3.77963	-5.68628	1.16148	-0.778467	0.310457	0.247138	1.36607	-2.61611	1.01299	-1.7331	-0.365127	0.416976	-4.18817	0.334156	0.18642	-0.381914	0.645332	-0.392257	-0.925312	0.409489	0.209692	-0.274066	-3.48966	1.14674	-3.24649	2.03393	1.15781	0.237124	1.78526	-2.65622	1.20397	1.78152	0.45365	-0.754957	-5.40598	-0.292977	-0.205727	1.23941	1.94647
RAD17	0.328584	1.71075	2.7412	0.0141171	0.711109	-0.0973533	1.63894	-1.11911	0.787853	0.764405	1.93414	1.77839	-0.752112	-0.358839	0.22242	1.77039	0.173098	0.328315	0.355758	-2.76613	3.57928	-0.867405	2.18408	-0.052642	0.939952	0.131604	0.270467	-0.476147	0.818665	1.11592	0.707055	-1.28337	0.904554	-1.31118	1.4222	-0.611261	1.18717	-0.437821	-0.997065	2.14835	0.520971	-3.07486	-0.792769	0.576887	0.330868	1.48977	0.277593	-1.58868	-1.91108
CCDC6	1.11242	-0.31774	0.173438	1.97318	1.89978	3.75831	1.63948	0.132954	0.76714	3.75536	1.55606	-0.102881	1.02318	1.16882	-0.986487	-1.80129	1.5145	2.03993	-0.169353	0.63586	1.50372	1.44555	0.85948	-0.279748	0.890841	-0.391444	2.32123	-1.17304	-0.957874	0.0377575	1.30754	-0.00504769	2.41163	0.715153	-0.324759	-0.98309	0.322569	1.23101	0.497459	0.451622	-0.143418	-0.0567371	0.242788	0.880712	3.57246	2.20534	0.427695	-0.171837	0.0913239
GCN1L1	2.94782	-0.728038	-0.0761077	-1.21917	-0.462563	0.967786	1.36249	-0.874722	-5.10318	-4.80064	0.0417224	-5.15635	1.81467	-1.72745	0.110424	3.56171	-0.582595	-1.83752	0.397593	-0.990951	0.359368	-0.941987	-4.34238	-4.22273	0.617294	-0.913171	1.14651	-1.2924	-0.581917	-0.832387	-4.76786	-0.164633	-3.24616	3.34095	-1.87649	2.8249	0.00278546	0.848825	0.0583791	-1.82792	1.37229	-3.34204	-0.198404	-1.04794	-4.44369	-4.27167	-0.894824	-1.01467	-0.524798
EDF1	0.996324	-0.0529258	1.74671	0.357167	1.38936	-0.97041	3.59806	-0.868696	0.47608	-0.314366	0.121843	-0.401421	-0.772394	-0.511081	-0.881457	0.589915	0.551031	-0.789835	-0.46039	-0.267605	-0.0809193	0.948496	-0.890157	0.39303	0.0322435	-0.0307273	0.0862324	0.908938	0.225975	-0.12563	0.224588	-0.156848	-0.217666	0.100089	-0.287684	3.81896	0.278681	0.978914	0.16213	-0.969435	-0.601677	-0.203127	-0.00494522	-0.538659	-0.697859	-1.40394	0.863613	0.758564	0.761018
TP53BP1	0.430121	-0.52278	-0.694264	0.169828	0.715399	-0.462595	-0.739442	-0.994333	0.77478	0.307403	-1.19884	0.236807	0.708157	-1.03893	-0.685154	0.283075	1.01553	-1.6056	1.46554	1.65307	0.422722	-0.303263	-0.543612	0.394044	0.0821232	0.0370857	1.2893	1.22719	-1.66414	0.411471	1.38878	0.104181	1.60173	0.465245	-1.07028	0.140799	0.0319148	0.190337	-0.43393	-0.491926	0.0691895	0.837295	0.479023	-1.11539	0.801247	-0.608647	-0.435767	0.23535	-0.908455
ATP5I	0.627079	-1.5587	-4.88494	2.83773	2.14842	1.57322	-3.0182	-1.85434	1.05487	2.86015	-4.41842	-5.85063	1.44759	-0.637981	0.592616	0.912769	1.85034	-1.37636	-0.121007	-0.629602	1.80836	2.18364	-3.26901	1.40396	0.788908	-1.40468	1.49688	0.860655	0.778634	0.290195	-1.07938	0.525304	0.102219	2.12547	-4.16266	2.22518	1.34137	1.12167	1.42266	-1.59721	0.520019	1.36112	1.87442	0.40252	-1.50867	1.66513	-0.334602	3.27375	2.30544
CDK2	0.780589	1.62629	0.85924	-5.00869	1.25944	-1.51021	-2.82602	-0.955699	-1.16786	-2.03186	-1.64109	0.116761	0.609197	-5.71682	-3.39007	2.58835	0.145842	0.405145	0.349939	-0.454723	1.11442	0.0889025	-2.2213	1.37287	-0.562989	-0.564666	-0.361694	3.95875	1.64598	-1.5835	-1.88813	-1.04544	-1.48804	-0.508642	1.22949	0.548497	0.822331	0.257895	1.01524	-2.06829	-1.2324	0.179184	-1.70067	-1.50348	-3.13509	-1.97408	-1.69909	1.02995	0.361448
GRSF1	2.08805	-3.17039	-2.62223	3.35165	-0.951765	-0.550308	-3.00309	-2.40307	0.263948	-0.604167	-7.2979	-6.72501	1.21627	-1.51948	-1.96224	1.47854	-0.33904	-1.26723	-0.05924	-3.68706	-0.710661	1.00621	-3.1854	-1.84554	-0.0639367	-0.198489	0.774056	-0.462434	-2.4184	0.696746	-1.45079	-1.2235	-1.2737	2.32216	-4.79032	2.15353	0.792435	0.864677	1.55333	-5.98788	1.96312	-0.106113	1.24584	-0.543938	-2.71352	-4.50682	-0.0567218	5.69675	1.21274
ATXN7L3	0.273324	-0.164433	-0.423966	0.726797	-0.199263	-0.513626	0.478101	-0.399924	1.45438	-0.41797	0.0637696	1.03599	-0.297542	0.474345	1.01835	-1.09417	0.349293	0.110072	-0.623359	-0.0715414	0.967105	0.520207	1.61905	1.87253	-0.0295741	-1.00952	0.0262316	1.07675	-0.94686	0.307202	0.397415	-0.096542	1.06811	-0.967341	-0.376974	-0.654223	0.326349	1.57338	0.360178	0.863739	-0.00175569	2.04879	0.335592	1.25215	2.59236	1.29618	1.49676	0.506453	1.09568
DAZAP1	-0.445378	-0.79986	0.649309	-0.902466	1.14895	0.20223	2.58972	0.245814	2.47336	1.12544	-1.2441	1.13066	0.251351	-1.24917	1.74848	-0.0888617	-0.0404684	-0.064665	-0.336153	1.40939	1.81107	0.0540123	1.15215	2.70949	1.17351	1.69629	1.36159	0.347199	0.108718	0.513673	0.545966	-0.187371	1.54178	-1.23526	0.501689	0.579303	0.278347	-0.123126	0.394368	1.56752	-0.00576969	-1.03603	-0.654873	1.11167	1.58083	3.05662	1.25835	0.854178	0.488716
GAB2	2.07944	-0.190507	-6.05748	4.05251	1.80443	0.661106	-3.18034	0.68946	-1.90544	-0.544552	-2.64913	-1.20708	1.12429	-0.747866	0.207731	1.25394	2.23717	2.00394	0.381236	1.08752	2.24852	2.7209	-2.83176	1.32063	0.435701	-1.95156	1.68963	1.00114	0.560785	-0.870849	-1.61636	0.785874	-1.90712	0.690707	-0.597997	1.41411	1.09902	0.890661	1.65456	0.485889	0.726577	1.06067	1.22933	1.99083	-1.45008	-2.97728	0.741435	1.57169	1.02808
ALAD	0.872069	-0.940494	-1.7963	1.86879	-0.821896	0.443767	-0.406443	-0.405908	-1.0073	0.699968	-3.82505	-1.13312	1.76974	-0.217027	-1.21529	0.583906	-0.311376	-1.08184	0.556615	0.501201	-1.42752	0.871089	-1.75055	-2.30665	0.201861	-0.102639	0.704347	0.191189	0.0531451	0.664269	-0.678671	1.55097	-1.84568	-0.59048	-2.24058	1.75689	0.0279852	1.1004	1.56842	-1.54906	1.26461	-0.268197	0.885653	-0.476039	-0.398659	-0.582503	-0.193699	-1.44612	1.54908
C14orf2	0.322479	-0.321879	-3.74875	3.83144	0.726791	1.50655	-2.95346	-1.28294	-1.5985	2.32408	-4.42466	-2.90347	0.0567956	-0.546712	1.2727	-0.137776	1.06715	0.141084	0.205062	0.0388918	0.792721	1.26673	-2.26702	1.09376	1.11798	-0.202785	2.45955	0.424853	-0.332125	-0.26362	-2.6437	0.077276	0.134632	1.0117	-3.49271	1.56251	0.5577	1.9349	0.384306	-2.54262	2.09545	2.03494	1.24062	0.772783	-2.23864	-0.100397	0.123958	3.77741	0.0912518
MKLN1	1.67406	-0.00116851	-0.453423	0.0218343	0.979114	0.0387395	2.03259	-0.673924	0.564301	1.01182	-0.0575583	0.0703402	0.483381	1.35395	1.4126	1.0096	0.287173	0.0657454	0.947313	0.328789	2.70993	1.13308	-0.0623513	2.60334	-0.146306	0.0746197	0.0421345	2.32508	0.437604	0.957853	-0.63524	0.561931	1.07273	-0.0654104	0.0801554	0.220623	0.176204	1.42203	0.0114786	0.387625	0.377333	-0.569141	0.899488	3.20045	0.218968	0.67813	2.26048	0.835575	1.04342
TIMMDC1	1.22492	-1.57246	-1.55089	0.81997	-0.696789	0.34237	-2.68405	-1.3279	-0.982856	-0.444707	-6.43697	-2.31999	-0.205272	0.208472	0.0879495	0.951156	0.310753	0.735625	0.904033	0.0285995	-1.50851	0.888075	-1.88938	-0.826111	0.220165	0.300156	1.09094	-2.9864	0.570186	1.60164	0.128164	-0.43832	-0.950202	0.786099	-0.958378	0.638542	-0.0191282	-0.234355	0.702295	-0.228632	1.19169	-0.817894	-0.33634	-0.217451	-2.11939	-1.01413	0.0735156	0.242116	1.76377
UBA3	1.77278	-10.1769	-2.35803	-1.26427	4.77951	6.05736	-0.262804	1.94613	4.85569	-0.0324889	-1.8307	0.355037	-0.643337	-1.17285	-2.03982	-3.70033	1.39034	-6.55185	-1.04872	1.34798	-1.40313	-1.00577	-1.63075	2.91228	0.00764936	-2.9636	1.85252	1.73158	-0.12365	-1.83759	1.48837	-1.95384	0.171822	6.75351	-11.22	0.68706	2.38646	3.71991	1.34029	-5.97001	1.99563	-14.3819	1.00212	3.71527	0.168331	-3.40512	3.76921	2.53685	4.42234
XRCC2	0.756341	-0.0444888	-2.28456	1.3417	-0.92087	0.789276	0.376809	-0.181878	0.347535	0.0338964	-0.346161	0.854984	-0.897227	0.344049	1.98194	-1.2992	0.661877	0.141937	0.24545	0.121263	1.12282	0.321311	0.0916361	3.39515	-0.228756	0.172128	1.56377	-1.35841	-1.12872	1.20269	-1.21796	-1.1018	2.96946	0.99141	-0.552611	-1.38091	0.20817	0.551501	-0.0854339	1.81911	-0.0143667	0.869894	0.888181	1.43892	0.721438	0.0569039	-0.496896	0.049773	-0.59713
FANCD2	1.2056	-1.00304	-0.47822	1.3235	0.152771	0.542871	-1.59771	-0.339396	-0.423546	-0.73756	-0.191774	-1.2474	-0.745154	1.29324	0.71083	-0.675742	-0.756736	-0.711352	-0.197586	-0.464131	-1.79832	-0.473711	-1.34749	-0.864928	-0.539881	-1.38486	0.750241	-1.0592	0.386207	-0.888592	-1.03137	0.309036	-0.682108	-0.54012	-1.60512	-0.913562	-1.03929	0.145716	-0.182321	0.0721725	-0.608904	-1.05646	-0.556338	1.83266	-0.738451	0.0347346	0.0382813	-0.0378519	0.101244
OBFC1	0.42714	-1.48494	-2.3598	-1.10279	-0.332957	0.291356	2.11755	-0.123464	0.0950693	-0.329982	1.15775	2.5992	1.14592	-1.28815	-0.853713	-0.583582	-0.1892	-2.33679	-0.311695	-1.91169	1.70055	1.564	0.430915	0.639355	0.134322	0.759932	1.06653	-0.0599234	-1.39826	0.879011	-0.849437	-1.40537	3.0003	2.06512	-1.2282	0.326929	0.328532	0.709202	-0.168303	-0.303425	0.544075	-0.450676	0.671088	0.0871945	1.22674	-0.148167	-0.658843	-0.134466	-0.0900899
TOPBP1	0.280461	0.824128	2.22886	0.274747	0.378903	-0.24928	-1.79317	0.170045	-2.68971	-0.733998	-0.127589	-1.04254	-1.84615	0.435723	0.0387107	-0.218887	-0.775709	1.20759	-0.836426	-1.39916	2.27259	-2.27902	-0.0528374	0.345654	-0.426107	-0.0900348	-1.0059	-0.775062	-1.01406	-0.795406	-3.45035	-0.777561	-0.219998	-1.35907	1.43427	-2.2715	0.855151	0.742541	-0.90847	-0.211335	-0.811194	-0.800146	-0.799688	0.186806	1.45311	-1.19403	1.24914	-0.111509	-1.05947
CCNB1	1.70401	-2.92808	-3.01402	4.3397	1.55319	1.50409	-2.42844	-1.19173	-1.44636	0.43839	0.212601	-3.19383	1.17624	6.49321	5.42776	-1.23975	-0.113266	-2.6911	-0.0937293	-2.73565	-1.04615	2.10092	-2.49975	0.166974	0.946762	-0.207385	-0.279265	-0.871615	-0.907067	-0.497689	0.0885908	-0.808763	-1.71263	2.41619	-2.394	0.426034	1.476	1.92485	1.01444	-1.99764	-0.167107	-0.881028	-0.450542	1.45419	-0.870157	-2.26001	0.833546	3.34913	2.85221
NDUFA8	1.43883	-2.49979	-3.76618	4.17635	1.98881	1.17887	-3.86972	-1.6189	-0.604408	-1.6919	-8.05057	-5.88055	0.764606	-1.45542	-0.912151	1.72456	0.184855	-0.440305	-0.364131	-1.13843	0.666372	0.131247	-4.65016	-3.02119	0.405094	0.75894	1.46748	-0.199344	-0.6482	-0.0435691	-2.42874	-0.223017	-3.91877	2.3524	-4.30525	2.2949	0.779793	1.58653	1.46105	-4.60093	1.08695	-1.01521	0.572841	-1.664	-4.71965	-3.21068	0.263591	4.38217	2.23487
VARS2	1.77685	-1.42527	-5.78432	2.91897	-0.473068	1.02496	-1.53207	-0.896319	-0.94411	-1.48301	-6.88806	-0.937945	0.975409	-0.604973	-1.57109	0.533062	-0.19435	-1.71713	0.39227	-0.745454	1.47405	-0.429714	-3.21365	-3.04253	0.808359	-1.38098	1.99239	-0.356448	-0.504047	0.720669	-2.44845	-0.602082	-2.37393	0.997023	-3.24563	1.37032	1.26546	0.858283	1.28787	-3.3994	1.66897	-1.11224	0.842161	-0.00935637	-5.13386	2.04268	0.944041	2.01974	1.98886
PARPBP	0.0577085	-1.06112	0.217076	0.120722	0.689757	1.31624	0.277773	0.11959	0.847313	-0.499107	-0.314125	-0.38004	-1.22339	-1.81316	-0.0279923	-0.577739	-0.554392	-0.340684	0.879985	-0.393998	1.45192	-0.0865763	0.343183	-0.0170812	-0.443835	0.903168	0.834405	1.70353	-0.191488	-0.760478	0.499538	0.0264994	1.58424	0.0230323	0.349994	-0.487048	0.73138	-0.654399	0.533641	0.94455	-0.200647	0.529864	-0.660303	1.62322	-0.893389	1.1884	-0.686279	1.05397	-0.179854
MTRF1L	0.649981	-2.72109	-3.01857	1.97203	0.649681	0.616993	-2.19091	-2.45439	0.72902	-0.569804	-6.05124	-5.28725	0.783233	0.679166	-0.13567	0.860553	0.771835	-0.306089	-0.974481	-0.404736	1.34831	0.418712	-1.87589	-0.958818	0.913514	-0.44682	1.16899	-1.23787	-0.925126	-0.127216	-0.900296	-0.784959	0.937042	-1.60714	-3.13334	0.237309	1.67876	0.589459	1.24234	-2.20993	0.0539138	-0.413844	-0.110148	1.46719	-1.70073	-0.552342	0.836783	2.63324	2.24071
TIMELESS	-0.881334	1.70273	0.773375	1.89276	-0.38982	-0.338259	-0.245394	-1.50929	-0.627001	-3.0396	-1.4103	1.62463	0.903498	2.30309	2.84662	-0.21521	0.672586	0.12925	-2.00271	0.551962	2.33857	0.875161	-1.28008	1.98592	-0.33439	-0.132634	0.583468	-0.670262	-0.421754	-0.996206	-2.62772	-0.401009	0.000685649	-0.0110119	0.595416	-0.405117	1.05509	-0.206695	-1.08554	0.363076	1.68452	-0.188188	0.477506	2.15469	2.28771	0.964687	1.23835	1.6541	1.75143
XRCC5	1.18248	1.2007	-0.46141	-0.277562	0.676893	1.33028	-1.01563	0.894019	0.357738	-0.850723	0.700088	-1.06729	0.364629	1.05359	-0.219922	0.543277	0.250686	0.0343098	1.3511	-0.440928	0.998293	1.50828	-1.02301	-0.000681049	0.203088	-0.0670067	1.58334	0.716176	0.778321	1.4237	-0.841353	0.553782	0.625979	-1.0985	-0.656998	0.0457472	0.32581	0.739553	0.0723149	1.223	-0.0937893	1.38779	0.714517	-0.432022	-0.169304	-0.356822	1.19211	1.05442	-1.12251
ENO1	0.854825	-1.80548	-4.17842	2.43016	-1.00573	0.985115	0.933897	0.243704	-0.256654	-3.68535	1.71292	-0.398158	1.14611	-0.0901612	0.0470705	1.02541	0.701609	0.314442	0.276629	0.745301	2.06557	0.90524	-1.49664	0.017218	0.535072	-0.925945	1.65374	0.930034	-1.14876	0.478774	-1.03423	0.222775	2.0059	1.68304	-0.6998	-0.524203	0.641549	-0.196904	-0.0102863	0.346962	0.822582	-0.402787	1.32337	-0.801137	-1.38758	-5.2474	0.318363	1.63688	0.971092
GIGYF2	0.58798	-0.813935	-1.59844	2.95672	1.25217	-2.23484	-8.5589	-0.0220854	1.52133	3.19926	-0.954245	-1.23287	0.619916	1.42122	-0.0148006	1.50413	2.5298	-0.798576	0.178245	0.184882	-2.45879	3.09508	-0.401101	1.03966	0.782541	0.162283	1.49582	-0.874461	-0.244865	-0.124692	0.499173	-0.812364	2.24368	1.85659	-1.87378	5.48288	0.928759	0.061833	2.30046	0.00514735	0.9454	0.389058	-0.177567	1.24871	3.25168	-1.12152	-0.266209	2.80545	-0.252001
MTERFD1	1.06905	-2.26435	-3.02311	2.83659	1.90268	0.693982	-1.93652	-2.76745	0.244204	0.0129484	-4.77665	-4.24336	0.446386	-0.196916	0.188772	2.02554	1.2724	-1.06867	0.414453	-0.46814	1.04015	1.11512	-2.86282	0.270425	0.477273	0.027123	0.918015	0.0993905	-0.706638	-0.0281848	-0.827139	-0.514473	-1.53391	0.650011	-3.91767	0.928735	0.63695	0.461157	1.37817	-3.16441	1.17203	2.01542	0.816731	0.910032	-2.30247	0.935388	0.661789	2.27831	0.883224
ZC3H13	0.504135	0.942627	-0.459311	1.19242	1.72452	0.758599	0.269814	0.307784	0.722249	1.65222	0.583861	2.45643	-0.168197	0.025878	1.64368	-0.705845	1.43038	1.2862	-1.06394	0.622612	3.0696	1.57569	0.878312	2.3552	0.253174	0.0525614	1.05745	-0.439897	0.0309665	0.259474	0.143558	0.772489	2.20431	1.78331	-1.31697	-0.0715095	1.21002	0.456961	0.352611	0.671917	0.39062	0.188359	1.2487	1.38325	3.10803	0.656422	0.997484	1.16572	0.582518
CTU2	0.810926	0.764649	-1.67382	1.44227	-0.0810826	-0.280896	-9.7094	-0.616444	-0.886992	-0.832344	-0.910883	-1.93046	1.37865	0.843458	0.0824336	0.178432	1.72223	-0.593306	0.194715	-1.12201	-3.0986	0.62905	-2.29949	-2.4042	-1.06085	-0.576492	0.701528	-0.846543	-0.243495	-0.531867	-0.997407	0.284474	-2.87743	-1.55182	-2.26804	1.69819	0.165597	1.2445	0.32891	-0.623753	1.15273	-1.74416	-0.765076	-0.393126	-1.53553	-1.44191	-0.694573	2.41413	0.833448
MTHFD1L	0.51572	0.372918	-5.6153	2.23848	1.62061	1.81501	1.68372	-2.14964	3.4725	9.57376	-0.999704	1.70124	0.154221	3.43134	2.2416	1.296	1.27999	2.20154	0.421644	-0.944878	3.67987	0.953451	2.58591	2.82773	0.689122	0.299762	0.989327	-2.00593	-0.402921	0.79249	0.694449	0.252159	4.44344	0.414752	-0.588326	0.721902	1.43727	0.985335	0.647374	2.9131	-0.0614082	1.23023	1.34362	1.95286	3.55028	5.92893	0.984161	2.01662	-1.53001
CTNNBL1	0.885009	1.02943	-2.09587	-2.45477	-0.0343057	-0.893223	-1.56642	0.368023	3.18131	-2.21869	-0.426523	-3.9104	0.750313	-0.232131	1.30867	0.226397	1.1951	1.03383	-0.298442	0.627021	0.177138	2.01613	-0.721938	0.585276	0.726667	-3.23136	0.575264	4.953	0.308144	-0.31277	1.44097	1.23416	1.68561	-1.02371	-0.964535	1.59031	0.219031	0.97092	-0.338625	1.06253	0.217549	0.00321969	-0.214257	0.0116838	-0.668119	0.493221	-0.428207	1.01712	0.0858068
DSCC1	0.320813	1.5202	-0.764035	-1.20696	0.137643	-0.124987	-0.520137	-1.47022	0.312076	-0.707716	-1.07133	1.73393	0.878272	-0.556712	-0.621682	0.742878	1.18138	-2.51269	0.283492	-1.89667	1.36761	0.299632	-0.904794	2.48843	0.604649	-0.423754	0.021673	5.31884	-1.26838	-1.09659	-0.336784	-0.338987	1.60095	-0.827277	-1.18127	0.69614	1.51213	-0.106088	-1.52183	2.17597	0.692765	-0.744713	0.213282	1.32324	-1.92346	0.952063	0.785103	1.72029	0.687356
GTF3C1	1.31662	0.932587	0.344102	1.22345	1.18222	1.11971	-1.77256	1.47987	0.232687	0.801092	0.401956	-0.198563	-0.572493	-0.189938	0.90586	-0.322248	0.647344	1.16007	0.282988	1.48012	0.672095	0.534076	-0.344946	2.19795	0.589043	-0.523315	0.68546	0.267573	0.711543	0.502586	-1.71698	1.44585	1.48406	0.316463	-1.41543	-0.566472	0.825447	0.82698	0.693734	1.40357	1.18355	1.17476	0.458829	0.0482271	-0.161143	1.39147	-0.365728	1.14623	-0.443803
PRCP	1.64758	-0.613041	-1.03026	-0.0242411	-1.11612	0.462136	-0.0890357	-0.678485	-0.239106	-0.545107	-0.184929	-1.22989	0.995284	-0.205304	-0.131206	-0.320826	0.508121	-1.75091	-0.202941	-1.47558	-0.756656	-0.236881	-0.372925	0.27982	0.326186	0.306473	-0.217248	0.179281	-0.512393	0.150786	-0.0596388	-0.843314	0.505575	-0.134153	-0.588616	-0.147715	0.304528	-0.26385	-0.28342	-0.983542	0.023223	-0.00159105	-0.272928	2.17878	0.227898	-0.222289	-0.0590696	1.47546	-0.187192
SMG5	0.576892	-0.318129	-0.229312	-0.135068	0.702818	0.968929	-2.50408	-0.640194	-0.391829	-0.899164	-0.98932	-5.29069	1.13145	-1.58572	-1.49759	-0.0745253	0.351931	-1.32915	0.105339	-1.21081	-1.76143	0.876555	-1.58802	0.0637039	-0.183816	-0.901789	0.415778	0.668292	-0.356951	-0.491733	-0.561898	-0.325416	-0.180166	-0.0430194	-1.12764	0.658636	-0.191247	0.938575	0.10102	-1.29571	0.577605	-1.97408	-0.137612	-0.0771616	-2.33164	-2.39104	0.566477	2.49342	-0.248116
SNRNP70	0.0641683	0.200854	0.353781	1.20443	1.83738	-0.439404	-0.348261	0.163253	1.12335	-0.379442	-1.19513	0.782535	0.570644	-0.708743	1.66235	0.967412	2.16358	-1.04984	-0.229586	0.77377	2.54633	0.70484	-2.34626	2.51104	0.712093	1.48399	-0.0653597	1.5961	-1.1102	-0.144573	1.30591	1.04336	1.36892	0.593684	-2.79274	0.647168	-0.554381	0.0929361	0.721264	-0.628469	0.49646	3.1563	0.165582	1.08672	-0.322483	1.55868	1.32616	1.37315	1.13481
SLC7A1	1.40403	-1.32829	-4.51019	6.47059	0.362961	2.08105	-3.71895	-1.50048	-6.0888	-1.40842	-2.31671	-3.17684	1.0437	0.937442	-0.517108	0.994709	2.10162	-0.593637	-0.137796	-0.898088	-0.595653	1.55431	-4.28514	0.0258053	2.26868	-1.18538	2.28944	-0.992785	-0.989384	-1.45837	-5.25198	0.45553	-3.77125	1.85223	-1.56826	2.183	0.514325	0.442859	1.81382	-1.0772	2.0689	-3.25925	1.16061	2.26026	-4.0476	-0.425198	-2.30313	2.89607	3.14653
WDHD1	-0.934581	-1.03274	-0.247658	-2.3233	-0.0109952	0.846877	0.537293	0.193587	0.69039	0.602585	0.403176	0.578114	-2.00435	0.776753	1.80762	0.297014	0.521917	-2.25768	-0.139626	-0.876884	0.277716	-0.598055	1.53502	2.0636	-1.05887	-0.877665	-0.0604998	2.85321	-0.373508	-0.00112027	0.449784	0.649005	1.95428	-1.34406	-0.0403041	-1.38124	0.273545	-0.21144	-1.1285	0.104128	-0.0310597	0.660519	1.1874	2.3856	1.90984	0.75897	0.334415	-0.329715	-1.62778
PRPS1	0.890414	3.19092	-0.0728302	0.799296	-1.02163	0.464454	-1.25799	0.581441	2.15052	5.0233	-6.03446	-1.20098	-0.928983	0.642934	0.90964	0.366409	1.84037	0.0590879	0.422597	-0.475385	3.2604	0.898796	0.778944	2.1011	0.746091	1.00114	0.398693	1.98869	-0.407682	0.659775	1.04058	0.201161	2.88046	-0.214454	-7.44893	-1.31592	0.663969	0.0525425	0.364732	1.77928	0.63992	-1.47715	1.01324	0.850302	1.70652	3.19939	0.200828	1.99854	-0.444071
NBN	1.50881	0.848377	0.786062	-0.29702	2.19479	0.213171	0.389213	-0.378619	0.506076	1.37149	1.03855	1.07602	0.194926	1.19159	0.791433	0.0429897	0.574652	0.548088	-0.315878	-0.0955327	2.45779	1.07091	1.93988	0.476749	1.45283	0.391793	0.267955	-1.48529	0.0291845	0.492176	-0.0887904	-0.261272	0.382519	-1.14781	0.701306	-0.807718	-0.0831761	-0.0737508	-0.168417	0.550022	0.769139	0.749922	1.02888	1.38409	1.70884	0.594041	1.09193	0.131152	-0.881556
FAM35A	0.765193	-0.482682	-1.11409	0.00789573	0.804327	-0.200674	-0.625021	-0.746468	0.94799	0.84655	0.813857	-0.153195	-0.622079	0.5042	1.98581	0.954306	1.96034	0.545573	-0.807954	-0.125372	2.81533	2.58964	0.212404	1.90207	0.414014	0.467111	1.93497	0.309768	-0.424535	1.16988	-0.696361	-0.741342	3.04245	0.567757	0.0389223	0.785821	0.583469	0.387214	-0.0833452	0.209996	-0.379352	-1.55626	-0.684462	0.432602	0.863037	0.990951	0.512302	1.15097	0.847968
COG3	1.13843	0.809771	-3.85135	1.87638	1.13128	-0.202802	-0.650936	-0.640736	2.17346	1.58579	-0.964478	-0.607987	0.67743	0.423129	1.82968	-0.70513	1.89912	-0.593142	-1.09303	0.463492	2.64292	1.38195	-1.42612	3.56408	0.126042	-1.38031	1.25067	-0.62457	0.0735637	-0.748142	-0.62217	-1.52547	0.819951	-0.0319693	-1.16722	-0.0408772	1.47173	0.845435	-0.00744381	2.69817	0.714467	-0.260787	0.219491	2.27916	1.88631	3.30654	0.653048	1.95177	1.00988
REV3L	1.15304	0.160137	0.173036	0.0548952	0.479465	1.44388	0.64342	0.0944921	0.628805	0.953094	-0.0376464	0.213993	0.96599	-0.868748	0.353851	1.2854	1.49036	0.144708	0.204559	0.0461356	1.47852	1.18837	0.0697023	0.894819	0.658461	0.0306152	1.12481	1.00623	0.419238	-0.037598	0.117191	0.724089	0.503626	-0.20109	-0.0580444	0.402364	-0.235665	0.531145	0.534912	0.676239	0.30145	0.545168	0.964571	-1.1713	0.523602	0.762987	-0.075836	0.591204	0.161858
SRSF6	0.957577	-0.991076	-1.86061	1.11213	0.599973	0.703808	0.110152	-0.612773	0.715619	-0.212855	0.249592	-0.632332	0.0365002	0.332705	1.22131	0.45958	0.182595	-0.539381	0.0258986	-0.583419	1.23582	1.39079	-0.314975	1.77246	0.421388	0.979497	0.0596441	1.49925	-0.724503	0.644517	-0.833148	-0.367821	1.34581	0.304573	-0.282877	0.431168	0.336776	-0.258584	0.591748	0.264298	-0.494126	1.20656	0.680824	1.04392	0.140198	1.9174	0.786232	-0.118122	0.401702
PDSS2	0.609253	-0.917222	-3.90146	1.81379	0.114447	0.928741	-1.80882	-1.15179	-1.58944	-1.01465	-4.18966	-0.99864	0.278104	0.102508	-0.0837898	-0.105562	1.46154	-0.0624013	-0.439317	0.532932	0.653788	0.723964	-1.16741	0.0725287	1.14287	-0.688717	1.0241	-1.38894	0.00232228	0.968089	-1.7535	1.18765	0.108276	0.833598	-2.64355	0.575014	-0.142234	0.605014	0.755183	-0.854658	0.120746	-0.805892	0.05909	0.259166	-0.218091	-1.38431	0.409917	1.97443	0.587672
CDC25B	-0.0347964	1.09559	1.72392	1.94034	0.54075	-0.77628	-1.69644	0.84302	0.0590332	0.0820109	0.375916	0.424691	0.595306	-0.390996	-1.58196	-1.16326	-1.42193	1.95857	0.557193	-0.180623	-3.6166	1.42414	-0.405557	-2.45503	0.80355	-0.862991	0.479402	-2.35876	-0.355396	0.0235014	0.829444	-0.801727	-2.9185	-0.582796	-1.10222	-0.871584	-0.383324	0.216987	0.496196	-0.830146	0.676573	-2.38426	0.227758	-0.0657064	1.6913	-2.30065	0.539927	0.112479	1.39211
BARD1	1.1124	0.281836	-1.365	0.472714	1.03686	1.2533	-0.307612	-0.326302	0.317125	-0.297645	-0.294471	-0.353524	-0.303678	0.564489	0.850532	0.336817	1.35797	-0.697008	0.216045	0.850588	1.50712	-0.124998	0.2178	1.062	-0.606502	-0.752477	2.77712	-1.09242	0.426336	-0.593619	-1.14735	-0.666316	1.77377	-0.862405	-1.79709	0.364636	0.328815	0.547612	-0.566746	1.67675	-0.469447	-0.584559	1.40023	1.58179	0.677868	2.29435	0.0259232	1.73348	-0.183218
CTC1	0.579855	1.26332	-0.756738	-0.89963	1.25319	0.934248	1.96236	-0.505394	1.45738	0.715467	0.499111	2.50118	2.18074	-0.960749	1.12149	0.543172	-0.241813	-0.6562	1.19826	-1.34569	2.71671	1.83074	-0.0434251	2.44475	0.580544	0.489876	1.36736	2.39901	-0.549658	1.16441	-0.951302	-1.20831	2.30238	1.35355	-0.458462	0.109516	0.652735	-0.232924	1.95382	-0.470379	0.501721	0.86958	0.198707	1.09223	2.1963	-0.0136864	0.603728	-0.140981	-0.412776
USP22	0.134969	-1.87298	-0.31676	0.649601	-0.670001	-1.90215	0.319142	-0.129674	-0.259274	-0.275192	0.475551	-0.286204	-1.09855	-0.945519	-0.375593	-0.103598	-0.401583	-1.66985	-0.0378101	-1.0178	-0.151731	-0.413692	0.014766	0.692544	-0.719994	-0.480447	0.182736	0.0564478	-1.73083	-0.843678	-0.005016	-0.0540386	0.655063	-0.225064	-2.39569	-0.205231	0.227866	-0.159896	-0.842265	0.562395	-1.22919	-0.624817	-0.115139	-0.151818	-0.426709	0.410143	0.861176	-0.32017	0.602667
BOLA3	0.527779	-0.706311	-2.47041	0.576971	1.66874	0.878527	1.43771	-1.57729	2.16947	2.38153	-3.47927	-3.05332	2.00784	-0.52326	1.10039	1.04195	1.05366	0.759603	0.423945	-0.309952	1.4532	1.97228	-0.803465	1.97686	0.946706	0.465068	0.500312	1.32545	0.0350481	1.17999	0.903812	-0.124942	2.28717	0.66714	-1.83616	0.55745	1.03583	1.34689	0.975041	0.0361632	0.233582	2.01507	0.666959	1.29883	0.987005	1.07034	1.93041	1.33867	3.25267
ARID2	0.336463	-1.6344	-0.618755	0.408285	-1.38703	-1.61668	-1.43307	-1.06628	-1.91392	-3.08247	-1.54558	-3.67312	1.51879	-1.06645	-1.58656	2.24891	-0.620004	-0.207477	0.236085	-1.79921	-3.1563	0.74163	-2.57067	-0.424892	0.257988	-0.559048	0.517806	0.823052	0.141358	-0.360911	-0.902623	-0.526086	-2.50861	0.107117	-2.38742	1.09579	0.251305	0.738862	0.10278	-3.9603	0.325894	-2.03971	0.985678	0.579992	-3.89961	-7.87067	-0.295928	5.12032	4.72876
STAT5B	1.82449	0.0924305	-0.954781	2.14	-1.19596	1.38418	-2.64978	-0.0150332	-3.90468	-4.04876	-0.660159	-2.44843	0.423924	-2.99562	-2.34233	1.64822	-2.01293	-1.58068	0.769953	-2.57989	-2.328	0.776527	-3.05798	-2.96512	0.138213	-1.65954	0.680314	-1.67688	-0.657134	-0.869422	-3.36991	-0.23235	-3.85147	0.040353	-1.65761	0.0905064	0.164876	1.10666	0.81086	-1.21679	0.281318	-3.71499	0.852406	-1.46688	-5.07704	-4.77112	-1.62831	0.885412	2.24739
BPTF	0.215781	-2.03087	-2.61018	3.86607	1.8066	1.14798	1.31917	-1.83332	-1.51384	-3.00017	-1.93812	-1.30342	2.00524	1.23922	1.5136	0.11959	0.961445	-1.99326	0.0048283	-1.03047	-1.15266	1.65494	-1.89851	0.221891	0.405763	-0.721697	1.64272	0.539526	0.447684	1.57165	-1.66596	0.292633	-0.763949	1.54422	-3.39744	1.1786	3.01873	0.711877	-0.0128536	-0.298169	0.431215	0.233795	0.169297	1.82227	-3.80577	-2.89403	-0.108042	2.20017	2.13358
UPF2	-0.12792	-2.4166	1.31312	-2.60934	0.697914	-0.805538	-0.83363	-2.43478	3.17083	-1.58627	-2.00518	-2.50243	2.21915	-0.343379	-0.362791	1.43726	2.30087	-4.55308	0.68577	-0.224194	-1.5814	-0.237354	-1.9239	2.88798	-0.737824	-1.35672	0.990696	3.61446	0.167593	-0.644799	1.13478	0.999063	0.737384	0.437261	-2.4546	2.17701	-0.527269	1.96644	-0.380883	-1.8041	0.522493	-2.60011	-0.864948	-0.590935	-3.12168	-3.34564	0.646098	3.26638	-0.123835
ICT1	1.83437	-2.34412	-4.78301	4.66688	-0.394322	0.306421	-2.04219	-1.81999	-0.425901	-0.827654	-5.62401	-6.23871	1.32184	-1.17421	-0.84282	0.998843	0.242389	-2.67368	-0.306998	-1.50994	0.590456	1.08436	-4.60111	-1.2643	0.41038	-0.396439	1.45836	-0.0311963	-0.899654	0.172781	-2.10988	-1.35972	0.126133	1.00021	-4.26552	1.80036	1.51641	1.39683	1.11598	-2.27189	1.25361	-1.62222	-0.150902	-1.02395	-4.1426	-2.44148	0.351437	4.1392	1.52617
VPS29	2.29068	-1.62078	-4.00483	6.99319	1.49237	2.9468	-2.62958	-0.611812	-6.84992	-2.7457	-2.14158	-3.415	1.66243	0.776035	-0.477497	-0.112056	-2.13728	-1.39723	-0.31109	-1.46693	-3.52905	0.622403	-5.10449	-5.60985	0.724063	-0.371048	1.97965	-4.77562	-1.0232	-0.0832893	-5.43898	1.09123	-5.81108	2.59579	-0.0361294	0.436802	2.5114	0.644734	0.961992	-0.629172	1.37299	-4.02226	1.27654	-0.285457	-6.24325	-3.92471	-2.18607	-2.8052	3.08071
KIAA1524	1.98579	-0.101914	-1.07751	-0.357927	-0.421058	0.101244	2.4995	0.110075	0.925633	0.198112	0.550914	0.444808	-0.00504361	0.377343	0.679646	-0.475397	0.902719	-0.896144	0.038604	-1.04939	2.45322	0.714377	0.902755	1.4804	0.114965	0.337565	0.579382	0.795375	-1.18208	0.00036402	0.0883641	-0.81428	2.457	-0.721897	0.312116	0.191585	0.973433	0.357774	-0.149236	0.49421	0.722219	-0.141736	1.50999	0.0113137	1.79589	1.99604	0.0428261	1.10128	0.300103
METTL17	0.778672	-1.83974	-7.05017	1.93775	0.917308	-0.0720891	-3.04502	-2.16779	-1.55183	-0.799401	-5.53598	-7.02204	0.78941	-1.43063	-0.0639627	0.879503	0.284838	-1.32044	0.57851	-0.462387	0.742384	0.559819	-3.65288	-2.93663	0.42727	0.0131922	1.15593	-0.177055	-0.78262	1.25301	-2.55079	-0.114143	-1.72786	1.13845	-3.69741	1.17077	1.14462	-0.0954928	1.01156	-3.24757	1.27904	-1.25666	0.782133	-0.887109	-4.05912	-3.05736	-0.349202	2.57018	2.28694
ANKRD52	0.240604	1.3324	2.10895	0.818243	-1.03642	0.44416	2.10183	1.11	0.228895	2.75245	1.01754	0.871514	-0.466918	1.68362	0.627364	-0.729539	-0.310247	0.0851578	-0.645487	1.4246	0.161875	-0.759109	2.28534	-0.229888	-0.199825	-1.06382	0.305154	0.168425	0.284355	-0.0602179	0.715329	0.281076	1.14568	-0.898171	1.10649	-0.486498	-0.0904906	-0.109229	0.861071	0.543778	0.622042	1.34064	-0.00372147	0.936602	1.96491	2.73377	0.0850094	0.59978	-0.596976
SEC31B	2.13569	-1.68728	1.00148	3.57651	-2.3098	0.133486	-4.35184	-1.61182	-1.02703	-3.23595	-8.02231	-5.21825	0.825853	-1.47288	-1.31524	1.62425	-1.5014	-0.0795999	0.22445	-0.472641	-2.18903	-0.606686	-4.32133	-4.93509	-0.12695	-0.117897	0.744669	-1.89196	-0.920744	0.211201	-1.98362	-0.799256	-4.44796	2.20393	-2.36439	1.30261	0.0121477	1.52867	1.16057	-4.84775	0.617408	-1.71459	0.397514	-2.03488	-2.50408	-4.50499	-3.30379	4.87192	2.26545
SUCLG1	1.20323	-0.353417	-0.0464515	1.10174	-0.383134	0.809718	-0.813968	0.282673	-0.957086	0.380095	-2.69574	-0.852454	-0.752623	-0.836834	-1.2747	-0.412708	-0.688429	-0.69013	-0.545459	0.120447	-0.577506	-0.867163	-0.970416	-3.74081	0.309599	-9.68869	0.171972	0.058372	0.504893	-6.57624	-0.676583	-0.053571	0.343434	-0.916251	-4.55225	1.63732	0.0147252	0.172995	-0.593617	-0.464236	0.747422	0.0254457	1.18611	-1.63311	-1.03051	-0.513545	0.204999	0.64415	-2.79715
TAF3	0.974539	0.137693	-1.09447	0.709411	-1.28983	-0.0493835	-1.37087	0.0980469	-2.57563	-3.33286	-1.09243	-1.77054	0.228568	-0.766559	-0.46314	0.515507	-0.331132	-0.938446	0.234191	-0.301075	-2.94998	0.362795	-2.57137	-0.266586	-0.0541568	-0.260609	1.38261	0.106518	0.0350573	0.418152	-3.83347	0.338415	-1.54505	1.42031	-1.58413	-2.09969	0.137491	0.520399	1.25323	-0.231604	1.06692	-1.12032	1.54708	-2.42138	-3.73473	-2.38814	-0.814041	1.43563	0.363312
HCN4	0.997685	-0.399961	-0.840909	1.23378	0.781998	0.748678	-0.255089	0.0668059	-0.236011	-1.12644	-0.982196	-0.176246	0.492142	-0.602736	1.29562	-0.633772	1.94485	-0.347993	0.452222	-1.53674	1.28601	-0.543408	-1.23959	1.11374	-0.77209	-0.327661	-0.0922211	-1.01907	-0.628	0.255196	-0.690027	-1.0259	0.961852	-0.0383207	-0.801704	0.300225	0.636321	-0.223222	-0.818621	-0.840168	0.0679433	0.0619356	0.225532	0.576213	-0.568954	-0.225938	1.1278	1.22575	0.705049
USP37	-2.17587	1.5816	6.11718	0.527927	0.378251	0.205264	0.206994	0.600674	1.91402	-1.43935	2.01556	-0.880186	-0.92253	0.816116	0.16728	1.70083	0.126936	-1.61358	0.750514	0.538013	2.25006	0.2015	1.78599	2.3751	1.59815	-1.6008	0.930935	-0.595857	1.20921	0.0661194	4.01555	0.00896366	0.697616	-0.349449	2.75226	0.225354	0.417567	0.54084	-1.29191	1.59333	-1.21535	0.21239	-0.378061	1.10257	-1.22966	0.817398	1.22317	0.72791	-1.21708
R3HDM1	-0.677361	0.197998	-0.390218	2.03789	-0.295716	1.72352	0.704631	0.114958	-1.45769	0.0727222	0.0172459	1.40258	-0.0990269	1.93621	1.90533	-0.842758	-0.178024	1.26664	0.268796	0.601795	-0.111852	0.252512	0.824345	0.586193	0.698243	-0.00439826	0.690256	-0.908784	-0.846628	-0.324137	-1.71497	-0.146908	2.31642	0.762353	1.55533	-0.986639	-0.486483	0.443799	1.82153	0.656794	0.027969	-1.76245	-0.352268	2.68856	1.59547	1.8361	1.40381	1.98768	1.12701
LEO1	0.503741	-3.05083	-3.78625	-1.27304	-2.47992	1.06698	-4.94477	0.35732	2.01525	-0.224726	-1.22496	-5.95873	-3.71364	1.31788	-4.20496	0.85953	-1.24233	-5.41907	-0.727146	-3.14547	-4.90422	-3.49497	-2.48614	-4.94796	-0.858233	0.368204	-1.35562	-2.32193	0.526398	-0.413915	1.71635	0.331751	-0.401181	-0.995122	1.18939	0.734325	-0.259149	0.00309247	-1.29383	-3.13986	-0.169239	-12.3532	-1.01685	-1.14932	-3.26991	0.187648	-2.02794	-2.13555	1.55847
FLCN	2.11132	0.640901	-3.04859	3.0409	0.0539581	1.14677	-4.08087	-1.40351	-1.34481	0.183102	-2.4244	-1.80864	2.3588	0.0629222	0.440905	0.255877	1.61363	0.0656986	0.666742	-1.58167	1.5657	1.52719	-1.97785	1.06062	0.380697	-0.176054	1.23108	0.24342	-0.420875	0.384723	-2.37112	-0.303416	0.405829	0.301283	-2.40601	0.557883	0.96444	0.632881	1.70232	-0.658559	1.4431	1.32557	0.252802	0.23323	-0.988677	-0.373811	0.0572053	3.2605	2.54075
MAPKAP1	1.58447	0.823991	-3.26254	2.75593	0.467414	0.383487	-1.11244	0.60905	-1.67768	-0.789599	-0.959652	-0.473597	1.52931	1.00253	0.851589	0.683759	0.612696	-1.04832	0.999992	-0.683707	-1.19845	0.917596	-2.13876	-0.503118	0.533365	0.0510003	1.39147	0.0521799	0.392135	0.0728327	-1.84052	0.926271	1.26488	0.812644	0.489009	0.798683	-0.282427	0.197305	1.39298	-0.378928	1.57555	-0.319982	1.22808	0.205477	-0.773218	-2.36146	-1.80309	1.18716	1.69943
PDHA1	1.05849	-0.684249	-2.71888	0.79451	2.21853	0.125948	2.00044	-0.187292	1.03999	1.86505	1.0498	0.533435	0.642922	0.922267	0.799485	1.26823	1.39597	-0.141991	0.477493	0.363885	1.42815	1.57109	0.816476	2.17069	0.581245	-0.360344	0.725642	1.92541	-0.030536	0.653699	-0.106441	-0.831629	2.95292	-0.565807	1.6242	0.505204	0.318077	0.218099	0.478725	1.48792	1.59544	0.0351755	-0.16432	-0.216484	0.996225	3.35758	1.73635	-0.0347523	0.903796
SFXN1	-0.163398	-1.49048	-5.91734	1.04024	0.475201	1.55336	3.21573	-3.11473	3.82845	9.00419	-1.49676	0.223137	0.530681	2.36744	1.98413	-0.459818	1.3284	0.558272	-1.05521	0.0470042	2.08939	0.453719	2.35241	0.113533	0.456896	-0.223708	1.47258	-1.39436	-1.39661	-0.271161	-0.207214	-0.577676	3.61624	0.854794	-1.32725	2.1023	0.00372721	-0.220826	1.02213	2.42539	-0.206347	2.8735	1.45892	0.827215	1.87432	4.71475	0.818274	2.20682	-2.36087
ZNF574	-0.370211	-0.107315	0.325626	0.101802	-0.834389	1.4883	0.533008	-0.392849	-6.76769	5.30831	0.726979	-2.91418	-0.101899	3.60764	-0.0856934	1.12958	2.47322	-0.795888	-0.940003	-0.856118	3.60204	0.672859	1.41392	-2.52084	1.52292	-0.789958	1.50895	1.31994	-0.129124	0.722592	-1.1023	1.08075	0.504353	2.00033	2.3136	1.68895	1.24772	-0.290224	0.850206	1.31586	1.70947	4.53786	-1.47486	-0.855353	-10.1162	2.80464	-0.552402	0.899686	-1.50855
MINOS1	0.932613	-1.98865	-6.43896	3.06738	0.632474	1.39881	-3.82003	-1.81315	0.0934988	-4.27306	-4.62063	-5.01844	0.792265	-0.229688	-0.879788	0.89202	2.18319	-2.15518	0.983112	-2.5898	0.38121	0.66757	-3.33016	1.3728	0.649267	-0.0580565	1.62566	1.15099	-1.44817	0.0403996	-0.896714	0.0636875	-2.68605	1.13009	-2.05989	1.98523	1.77776	1.43458	1.70415	-8.13756	1.70712	1.23592	1.12619	-0.624214	-3.98871	0.0384512	0.396089	2.63634	0.990617
BRCA2	1.60562	0.967173	0.668573	0.549211	0.657232	0.799715	0.6416	-0.0738746	0.255891	0.431502	0.605134	-0.144064	0.424773	0.284092	1.14213	0.409457	0.851179	1.05555	-0.560745	-0.331468	2.52441	0.543358	0.683727	2.8654	-0.590873	-0.142799	0.362967	1.03604	0.792031	0.259235	-0.71696	-0.144053	1.54565	-0.0699709	-0.881534	-0.073702	0.140534	1.00007	-0.782887	1.73352	0.247592	0.737586	-0.441269	-0.384105	1.67105	2.62079	-0.0689009	-0.0302542	-0.506622
CENPM	-2.0553	0.661885	-1.37535	0.524038	0.60053	0.930135	-0.672151	-0.157331	0.121525	2.16448	-0.369014	1.1788	-0.761942	-0.409984	1.9198	-0.500237	0.400885	-1.3331	-1.06685	-0.0812477	1.87425	0.72245	-0.143747	1.49303	0.261066	-1.78184	0.828829	-1.47724	-0.631909	-1.28754	-0.990396	0.828956	0.146786	-1.07642	-1.4229	-0.749324	0.663595	0.446255	1.15949	-1.78617	1.36869	-0.0872467	-0.515385	2.54677	2.09412	-0.080965	0.333366	0.112004	0.469514
HK2	0.779932	0.417788	1.69484	0.869308	-0.0957155	-0.59288	-1.50706	0.190384	-1.36042	-6.42808	-2.28515	-1.22244	0.862957	0.795309	0.645188	1.07937	1.24289	0.529783	0.827847	0.724027	-1.47249	1.23218	-0.954859	-1.35095	0.167474	0.132116	0.648524	-0.431669	-0.105448	0.373918	-0.566464	-0.640546	-0.875858	-1.46718	-1.68317	1.07472	0.544667	0.941116	1.04467	-1.03645	0.546235	-0.793691	0.789901	0.943406	-0.00173654	-8.35187	0.0432214	3.89156	1.76828
WRN	0.806407	0.612738	-0.604334	1.9361	0.581881	-1.02334	-0.45079	-0.463096	0.647045	0.394275	-0.713594	-1.13683	-0.311534	0.974161	2.00918	0.966206	1.74934	0.854818	1.3208	0.933112	2.43378	0.862602	0.122077	3.5356	0.0549655	0.00494435	2.36754	-0.298936	-0.291754	0.395505	0.301985	-1.35483	0.310205	0.663222	1.16629	-0.559689	0.448993	0.993976	0.850688	0.230516	0.833813	-0.805367	0.252466	-0.704023	0.925452	1.95538	0.954094	1.41975	0.908252
C11orf82	-0.105168	-0.628143	-3.00201	-0.579124	0.0822873	0.706392	0.686659	0.340907	0.209394	0.449254	-0.160326	0.545469	2.13534	0.321935	-0.481044	0.290317	0.687599	-0.275866	0.329019	-2.58178	1.32753	0.720585	0.615808	1.31096	1.0536	1.79752	-0.447218	0.479333	-0.136665	0.944194	-1.08966	-0.167616	2.05221	0.81441	-1.11193	1.09441	-0.430709	0.731289	1.06249	-0.289277	0.214349	1.03632	1.77432	0.905819	-0.0687174	0.684504	-0.444377	0.284753	0.288028
SEC22B	0.851168	0.900257	-4.20554	1.57275	0.0641594	1.2641	1.09147	-2.24288	0.506552	2.79503	-1.00057	-2.18601	2.45912	2.02166	1.84253	0.588311	1.32936	-1.88764	-0.318849	0.21361	1.80232	0.909717	-2.70371	2.056	0.18689	-1.2755	1.42359	-0.286909	0.206282	-0.633907	-0.611233	1.71332	0.132965	-0.23593	0.416277	0.718361	1.77989	0.266229	0.69377	1.34687	-0.0994305	-1.26763	0.355227	2.15536	-0.250036	2.38902	1.75844	1.64328	0.072737
TIPIN	1.23363	0.9872	0.221446	1.47215	1.70703	1.30414	-0.302578	-0.820337	-0.276695	1.35918	0.208172	1.01536	1.12416	2.48888	1.04573	-1.03226	0.00313517	0.43455	-0.117489	1.46108	2.44867	0.979356	-0.131865	1.7484	0.982898	-0.624414	0.316761	-2.83039	-0.625306	1.53721	0.063266	0.00032958	2.27763	-0.473526	0.183475	-1.20171	0.683168	0.274431	0.334021	-0.285614	-0.301139	0.651932	0.886809	-1.87531	1.52723	0.695358	1.04763	1.23416	1.10829
UBR4	1.54614	-1.85268	-1.56404	3.0029	1.02615	1.65363	0.598583	-0.809759	0.814512	0.386498	-1.38017	-3.03832	1.05281	1.43253	1.09301	-0.625941	0.452517	-5.46123	0.478798	-1.40497	-0.418401	2.42363	-2.40322	0.636862	1.30169	0.434946	1.00171	-2.62928	-1.36582	0.911186	-1.63144	1.04716	0.129432	-1.44643	-2.91597	0.880231	0.0913064	1.33379	1.54691	-1.37521	0.152355	-0.0240814	0.663407	0.376252	-0.867999	-2.33302	2.13878	2.15563	1.20458
PTPN1	-0.20034	0.0135337	-0.973939	-0.744704	0.22099	0.0814946	1.45181	0.0745707	6.11327	2.67155	0.25843	1.70682	-0.179347	1.85781	1.00122	1.11809	1.2341	-1.15269	0.170828	-0.875929	2.69949	0.170708	3.44799	3.98935	0.956911	-1.15098	1.92023	3.00467	0.592111	0.502843	3.12719	-0.641515	-0.563508	0.86549	-0.922777	1.14898	0.999111	-0.183291	0.80967	0.722687	0.728098	5.52337	1.32016	1.13509	5.68504	1.19438	1.76825	0.897856	0.0204577
PBRM1	1.20165	-0.885119	-0.711881	-0.949987	-2.86504	-1.05146	-2.23127	-2.30115	-2.74608	-3.76781	-0.397585	-4.00902	0.32593	-0.614885	-1.02481	1.66591	-1.27618	-0.827476	-0.21198	-0.270738	-3.25059	-0.172228	-2.40188	-2.07103	0.33955	-0.456616	0.548997	0.59442	-0.675538	-0.140422	-2.42841	-0.018474	-4.03635	-0.15107	-1.60412	0.0537606	0.132749	-0.152068	1.38329	-3.12047	0.645011	-1.49285	0.148628	0.46836	-3.3314	-4.35539	-1.48188	1.97579	1.26221
CPSF7	1.19645	0.156632	0.132218	0.272449	0.383491	0.0280407	1.52231	0.0386159	1.66616	2.39216	0.15419	0.670602	0.656752	0.753924	1.45823	0.626679	1.54753	-0.293406	0.775377	0.0817145	1.18763	0.574562	0.286551	2.02399	0.564563	-0.916006	0.704569	1.56297	-0.247557	0.875133	0.839979	-0.447327	1.60562	-0.549154	0.905324	0.170434	0.971413	-0.131299	-0.316601	0.815016	-0.288293	-0.0311102	1.15983	0.109883	-0.186673	1.50887	0.0308396	1.61679	-0.161311
WRAP53	2.26328	-1.39623	-0.836321	2.27522	1.34207	0.664455	3.46415	-0.204603	1.85458	1.7545	-0.779403	0.776674	0.600441	0.96429	2.68965	-0.752319	0.370912	0.24772	-0.331827	-0.57358	1.6974	0.665549	1.30851	1.47541	-0.253552	-0.0369106	1.22379	-0.943482	0.687972	-0.829892	1.92842	-0.889366	1.98417	-0.36415	0.59215	0.686376	0.859427	0.630724	0.165789	1.40572	1.4229	1.21804	1.35843	0.756668	2.12411	1.107	-0.875892	0.86546	1.41733
AURKA	0.762947	-1.5503	-2.47923	2.99592	2.30008	0.49416	-0.827556	-0.525994	-1.06706	1.24347	-0.999249	-1.24685	0.478186	-0.0369719	1.33027	0.78177	1.44877	-0.794373	-1.03406	-0.26543	1.17036	1.02691	-0.657162	1.4802	0.879701	-0.316897	1.46868	-1.72802	-0.0409793	-0.0929138	-1.0305	0.849836	0.434613	1.41293	-2.48932	0.775428	0.369909	0.964735	1.91087	-1.29488	-0.147253	-1.00632	0.319484	1.39453	-0.509629	-0.112022	0.35087	1.51599	1.50481
IVNS1ABP	0.379638	0.000857369	-0.740427	1.60795	0.372243	0.602346	0.226814	-0.656087	-0.0808566	1.55398	0.338621	0.0955631	-0.432435	-0.961621	1.59222	0.35386	0.170201	-0.758667	0.161147	-0.897689	-1.01036	0.763425	-0.442649	0.184664	-0.230472	-0.239517	1.65549	0.716798	0.136533	-0.421605	-0.955696	-0.396707	1.13854	0.262923	-0.218514	-0.135416	0.0461702	0.358423	0.0957344	0.411021	0.0691011	-2.17356	0.358584	0.111553	-0.398491	0.737734	1.10117	1.26036	0.0668925
FBXO5	2.42713	-1.33837	-5.04279	-1.06205	3.11953	-0.772894	-3.10272	-1.08947	-2.81563	-5.26132	-3.05724	-2.55672	2.30982	-4.09901	0.787793	2.93036	1.81229	-1.87324	0.283342	-1.13929	0.269045	2.75377	-3.47919	2.33159	0.51485	0.319936	2.08742	2.55875	0.939011	0.661574	-1.45481	0.797741	0.105621	-0.0285654	-6.0658	2.41048	1.79167	2.34548	1.06454	-2.68259	1.95837	-4.146	2.29333	1.87268	-3.1064	-2.62279	-0.438865	3.70386	3.44119
PPP1CC	1.10315	0.51021	-0.774309	0.971153	2.24761	1.1923	-1.36543	-0.0411965	-0.434038	0.589983	0.0820218	-0.387044	1.03746	-0.780721	-0.151286	0.00486274	2.12789	0.231333	0.630182	-0.767552	0.276629	1.80252	-0.984354	3.14016	0.327897	-1.77478	1.62857	2.64986	0.621598	-1.92252	-1.00726	0.0211769	-0.670573	0.0329605	-2.67657	1.51701	-0.561846	0.906332	0.118237	0.871292	0.774499	0.240046	0.630965	1.3807	-1.82984	-0.536683	-0.566558	2.34226	1.12798
RAD50	2.02686	-0.526249	-0.429061	-0.465919	0.0485253	0.35927	1.74185	0.441382	1.63259	0.89708	0.518813	4.31044	0.471922	1.23196	1.42675	-2.25462	0.940169	-0.361867	0.479488	-0.0418136	3.49264	-1.67758	2.30453	0.999427	0.295318	0.022963	0.910763	0.101451	0.500832	-0.966509	0.542255	-0.673599	2.10735	-2.11866	0.888788	-0.600846	1.21611	-1.0143	-1.13626	0.384207	0.220045	0.0627684	1.06764	0.797381	3.40639	1.81162	1.50244	0.126263	0.0535263
STAG2	0.493482	-0.362524	-0.693998	-0.778761	1.87775	1.3159	0.835643	0.63273	2.30351	1.93507	0.317447	2.29671	1.08573	-1.14874	-0.74095	0.794256	1.21864	-0.436273	-0.285612	-0.933358	0.765449	0.53765	-0.945348	4.29809	1.28971	-0.763329	0.201875	1.49286	1.29216	0.425541	0.374296	0.0041018	1.27917	1.17525	0.448835	-0.114795	0.533491	1.0715	1.51249	1.59542	-0.385906	3.37305	1.07437	1.62371	0.846275	1.86023	2.14799	0.824243	1.90459
SRSF10	4.46649	-0.569725	-2.06338	4.84464	-2.63772	-0.183127	-9.18644	0.948026	-0.713183	-0.573751	-1.20103	-3.45805	-0.254751	1.67865	1.14969	0.991089	2.6974	-1.87463	-0.136781	2.30637	-1.88677	3.60821	-4.81474	-2.61262	1.75296	-1.19037	0.640131	-1.00132	0.67465	0.366476	0.413186	1.78984	-3.83715	0.273438	-1.06427	3.12831	-0.438346	-0.122156	2.87233	-4.14913	1.65044	-2.3224	4.40871	0.557007	-1.49382	-4.84559	0.70339	4.9664	2.4016
ERH	-1.29833	1.03974	-1.5576	1.57642	-2.13647	0.799669	0.990313	-1.84353	1.1366	1.94658	-0.718565	0.150268	1.35419	-1.88237	1.49815	-0.596731	1.61303	-0.849693	-1.56344	2.42177	4.3746	2.03735	-0.0922662	2.76248	1.34558	-2.05297	0.617367	0.379507	-0.430989	-1.95873	0.564113	0.860184	0.5321	-0.248433	-1.39224	2.75543	0.200556	-0.366072	0.564595	0.209873	0.69268	-0.797324	0.429768	2.32123	5.79028	-0.916424	1.74449	-0.104938	0.441464
ELAVL1	1.56257	1.44141	1.11764	1.73727	0.863277	1.09058	-1.49495	0.274441	-0.808371	-3.24045	-0.444329	-2.57045	2.09364	0.353198	-1.58089	0.965623	-0.226608	-0.735045	-0.0172439	1.20926	-3.64427	0.635839	-0.823782	-3.08169	0.0228844	1.05742	1.91868	0.307473	0.445944	0.774392	-0.472901	0.540351	0.535123	0.00945107	0.392112	-1.2613	-0.137832	0.0965754	0.873408	1.05895	0.730335	-2.61687	1.34865	0.415984	-1.38804	-0.389588	-2.11413	-0.0288865	-2.03312
FASTKD2	1.6784	-2.43843	-2.19252	0.768242	0.808902	-0.535788	-1.12138	-0.509443	1.6389	-0.648771	-1.34296	-2.50847	-0.92609	0.231035	-0.131208	0.189724	0.236225	0.27935	0.279043	-1.30356	-0.339475	-0.0833383	0.442665	-1.68275	-0.110068	0.410659	1.04329	-0.388987	-1.05921	0.0583473	-0.216318	0.732792	-0.80621	0.0123572	-1.33697	2.45362	0.901207	0.00799618	1.4948	-1.88884	-0.189654	1.40578	0.716934	-2.41909	0.910574	0.889906	1.24958	0.401318	0.655055
GLRX5	-0.175615	-3.2508	-2.44485	1.50636	1.60526	0.28	-1.74465	-1.57599	-0.0522934	0.269974	-5.55632	-6.89675	0.754186	-1.33279	0.256886	1.18273	1.59417	-0.613506	0.133225	-0.531519	2.25088	0.374958	-4.63803	-1.11866	0.690107	-0.956126	0.41276	-0.212828	-1.07352	-0.012766	-1.05426	-1.38091	-0.471138	-0.876196	-6.2795	0.624936	1.40518	1.26813	0.0560878	-1.80482	0.296795	0.148834	0.706176	-0.607723	-2.6197	1.46625	2.94611	4.09667	1.5097
RBM17	1.19482	0.851603	-0.0965658	0.85446	0.79788	1.63989	-1.18291	0.0615019	1.88135	-0.647774	-1.08476	-0.373172	-0.568755	1.33791	1.35033	-0.0441429	0.919148	-0.116335	0.0132177	0.100721	2.24478	0.922097	-0.423212	1.6435	1.13593	-2.23236	2.31789	2.26471	0.0212723	-1.20066	0.519577	0.773051	1.11569	0.830781	-1.97104	0.840119	0.505774	0.135043	-0.104763	0.566346	1.02175	-0.977577	1.00112	0.97209	1.53051	0.119487	1.51043	-1.14549	0.233746
TRAIP	1.12738	0.234167	-0.531866	-2.17166	-0.417746	0.0718541	1.47404	-0.221491	1.04363	-0.331322	-0.232181	0.840967	-0.552768	-0.97423	1.12151	1.13957	1.58	-0.105823	-0.191181	0.684244	1.05779	-0.421178	-0.00117736	1.95917	0.343584	-0.33636	1.02448	1.41443	-0.881803	-0.394435	-0.230312	-0.558523	2.1887	-0.582599	-0.0310621	-0.836723	1.14324	-0.146952	0.786829	1.42071	0.378854	-0.596283	0.572816	2.00272	1.00966	1.72843	0.779272	0.000919205	-0.181925
KHSRP	0.20417	-2.43464	-0.654355	2.71709	-0.542902	-0.673458	-1.73456	0.122726	-0.351367	-1.89478	-1.4311	-3.89061	0.463759	-0.414071	-0.969978	-0.467681	-2.72283	0.171671	-0.744293	-0.74808	-2.35105	-1.3224	-0.363393	-1.52508	0.363871	0.277467	0.0274844	-3.86054	-0.819771	1.87843	-0.381719	-0.88159	-1.53273	-0.535226	-1.28862	2.20103	-0.652771	0.10255	0.956544	-0.293273	0.355715	-0.926971	-0.107128	1.48951	1.17849	-1.63821	0.0999331	0.467846	0.220759
MEAF6	0.137051	-3.79199	-0.706896	-2.23124	-1.48573	-1.21298	-1.37268	-1.4206	0.81209	-1.72698	-1.90887	-5.5181	0.459203	-2.52748	-4.82967	1.57662	-2.68075	-3.81484	0.239984	-3.90761	-4.11477	-0.89778	-2.96193	-4.57929	-0.98918	-1.97767	0.105203	-0.827796	-1.72983	-1.15244	0.480029	-0.0146047	-2.45011	-0.447172	-4.60859	2.6281	-0.412501	0.0343324	-0.448072	-5.12649	1.34401	-6.36852	-0.244571	-2.95893	-5.36212	-7.57425	-3.31211	-6.62016	-0.254604
HCCS	1.7262	-0.0518817	-4.9636	1.94035	1.79837	1.97867	-1.43383	-0.313491	-0.227409	-8.61343	-6.93116	-1.58944	0.399537	-0.998959	-1.72168	1.21071	1.00986	0.489542	-0.351494	-0.341858	0.537032	2.54202	-3.12528	0.659749	1.55291	0.258095	2.16991	-1.14398	-0.0163611	1.3978	-1.56419	-0.240647	-2.14646	0.895392	-3.60609	0.73102	0.840176	0.968702	1.49705	-2.56404	0.680475	-2.32989	0.902352	-0.285371	-1.11922	-2.76627	1.05659	5.42758	2.81363
ATM	-0.188258	-1.65254	2.0732	0.388222	-1.97057	-0.71063	2.56764	0.258	1.66418	-0.436018	1.77026	0.235033	-0.718216	1.59382	2.40422	0.157664	0.444104	-0.88561	0.861571	0.383675	1.1211	-1.01765	2.73283	0.273882	-0.32262	-0.0294046	-0.772435	-0.170962	-1.49807	0.495147	0.927583	0.36601	1.66956	-0.381002	1.53674	-0.654504	-0.557154	-0.622684	0.139585	0.615349	0.251472	-0.374776	0.407463	0.362249	2.13946	0.973676	0.954036	-1.21775	-0.920478
DHX36	2.09323	-1.59987	-5.70215	2.40991	-0.148675	-1.49881	-3.19646	-0.634854	-3.54473	-3.58022	-2.36075	-4.71138	2.79232	0.543735	-0.64536	-0.340864	-0.0659422	-2.94608	-0.35057	0.121039	-2.70005	0.0390024	-1.68314	2.53252	-0.237243	-1.08137	2.33423	0.382187	0.0815044	-1.09193	-5.04491	0.346869	-0.696087	-0.140466	-3.23856	-2.06526	-0.538488	0.122427	0.599522	-0.0755476	1.35321	-4.52433	1.73095	-1.65606	-4.00661	-5.43997	0.506014	2.66255	5.26497
RANBP3	1.22162	1.05109	-0.578023	2.86843	-2.10628	-0.977631	-5.52761	0.523023	-3.92216	-3.73984	-1.07789	-2.75892	0.856062	-3.26402	-3.77601	1.21598	-2.73724	-0.700296	0.379273	-3.26959	-5.29929	0.970231	-4.57605	-1.52633	-0.296308	-0.419458	0.953026	-1.61117	-0.262688	-0.0786405	-2.77863	-1.47424	-4.85764	-0.413066	-1.74364	0.60058	-0.757381	1.48056	1.01034	-1.91446	0.457897	-2.97348	-0.306338	0.300299	-5.11082	-4.97098	-3.33399	-0.35186	2.73522
RPA1	0.110374	-0.464602	1.2376	-1.00122	-0.193924	-0.0626791	-1.62501	-0.106869	1.22769	1.34031	-1.63467	0.412285	-2.39212	1.47498	1.26427	-1.50685	0.932558	0.968556	-2.29471	-1.79061	3.391	-0.794786	1.77699	3.49708	-1.14593	-0.0717145	0.616428	-3.17221	1.53985	0.322908	-1.11835	0.219236	2.71551	0.95442	-1.92712	-0.15344	0.557367	0.394106	-1.13921	-0.551106	-0.588448	0.2077	-0.852113	0.928589	5.60356	1.50339	0.591577	-0.339035	-3.81179
SUPT16H	1.04035	0.375919	1.53308	-0.456697	0.372745	0.485961	-0.249464	-0.728975	1.9116	-0.826687	-0.0656973	-0.416954	0.0721375	-0.141777	1.58976	-0.696597	0.823693	0.728561	0.456055	0.0293777	2.87112	0.636504	-0.680891	3.01568	0.170906	0.137756	-1.05948	2.10093	-0.107195	-0.592269	1.79188	0.229259	0.975869	-0.393888	-0.108899	-0.440118	1.4799	-0.441107	-1.0819	0.731759	-0.238101	1.28855	-1.76094	-0.183519	-0.945218	1.46547	0.685942	1.29293	-1.14661
BORA	1.25734	-1.56223	-5.67811	5.4082	2.21402	2.58623	-1.88903	-1.21964	-2.75518	0.192795	-1.89295	-1.70234	0.741733	1.78583	2.49454	0.945828	1.75455	-0.639123	-0.984196	1.0511	1.058	2.90721	-2.38975	2.47136	1.4152	-0.615926	3.25386	-0.637111	0.567505	0.884536	-2.40502	-0.271956	1.16732	2.04285	-2.16574	0.383042	2.36032	1.50308	1.95993	-0.190494	0.935619	-1.76559	2.18526	4.0192	0.487898	0.666736	2.03306	3.43298	3.03867
MCTS1	0.702823	0.138911	0.381376	-1.15396	-0.622125	-1.02943	2.68808	0.0863573	1.75303	1.67878	-0.525916	3.30042	0.400713	-1.3602	-1.39522	0.446402	0.95125	1.24735	-0.229183	0.574562	1.0338	1.0992	0.151746	2.49251	0.60674	1.46684	1.69068	3.54072	0.415812	0.999674	2.48991	0.261004	1.47071	3.1267	0.880795	0.604899	0.999409	0.137326	0.479883	1.37489	0.526306	3.91833	1.24619	2.06823	0.771855	2.19077	1.06274	-0.804401	0.710616
E2F8	1.06985	-0.127368	3.11081	-0.834782	0.169898	-0.833874	-2.91729	-0.787275	-1.14945	-0.190065	0.365171	-1.84417	0.64004	0.622514	-0.81582	0.369583	-1.02449	-1.33909	0.00365382	0.97372	-2.43767	-0.303368	-0.910649	-2.5519	0.704272	0.355719	0.28775	-0.376345	1.06222	0.369306	-0.0478041	0.0477962	-3.03148	-0.41033	-0.636933	0.440204	-0.119592	-0.139049	0.183848	-1.55662	0.10507	0.0674771	0.524422	-0.97448	-2.44586	-2.12525	-1.14555	1.14907	-1.55598
RBM42	0.367303	-0.576171	-2.15329	-0.0244764	1.5074	0.599318	-1.08862	-0.810875	1.92622	0.899957	-0.677455	2.04592	0.549675	2.48741	0.950461	-1.64126	0.800363	2.07082	0.661451	-0.743997	2.35584	0.781592	0.560813	2.53	1.08212	-1.38115	1.52382	-2.88746	-0.311529	0.16565	0.154229	-1.13313	1.88807	-1.32606	-1.64865	0.0820598	0.639738	0.649499	-0.356252	1.29165	-0.199876	-3.89837	1.24141	0.904068	1.83612	0.0580106	0.489288	1.04058	1.06216
EPC2	0.376765	0.192089	3.85103	-2.38045	-1.84071	-0.529504	-0.953583	0.665723	-0.606125	-3.61928	-0.0261924	-1.13517	0.598927	-1.65623	-2.87532	-0.588153	-2.0839	-0.866193	-0.50044	-2.09746	-3.46829	-0.220071	-3.06384	-2.65196	-0.848866	1.02433	-1.12096	0.605266	-0.267358	-0.600294	-0.261377	-1.29201	-1.31889	-1.2894	-3.5008	-0.482839	-0.696509	0.526095	-0.200511	-3.20477	0.0493852	-2.76227	-0.865691	-1.15644	-2.59885	-4.94	-0.38817	-0.551459	-1.38913
NFE2L1	0.457615	0.762307	-2.35447	-0.283217	-0.499901	1.07391	-3.32091	-0.29102	-1.15417	-0.895329	-0.477546	-0.763628	-0.0744058	0.545999	0.550504	0.898132	2.24434	0.514821	0.194659	0.215132	-1.95261	0.2331	-0.764139	-1.07262	-0.400147	0.541001	1.28639	-0.830092	-0.994971	0.083947	-1.40227	0.901749	-0.295192	-1.3323	-0.314805	-0.386531	-1.40921	-0.233059	0.639211	-1.32634	0.542447	1.04453	0.906622	2.53206	-1.31259	-2.55152	-1.74717	0.553327	-0.322445
LSM14A	1.21595	-1.00144	-0.218089	1.043	1.07488	0.954346	1.60923	-0.288585	0.916954	1.95154	0.48692	1.79333	0.092373	1.56964	1.06468	-0.854906	0.620874	-1.24384	-0.199001	-0.790877	3.31693	1.06269	-0.350798	1.31141	0.798881	-1.15583	1.51474	-0.174787	-0.722372	0.874595	-0.221165	-0.94998	1.93791	0.443074	0.69606	0.419309	0.0381197	0.582415	0.266392	1.91584	-0.281928	0.940441	0.769659	0.308301	2.37481	1.96163	0.151635	0.825009	1.16793
C19orf40	1.30509	0.724538	-0.561814	0.796201	0.171107	0.527237	-0.988174	1.03805	-0.724246	-1.15809	0.00465819	-0.0547513	0.771059	2.15521	0.656413	-0.786979	-1.11573	-0.072716	0.160475	0.013592	-1.26654	0.93489	-0.0607516	-0.607168	-0.019716	-1.47033	2.0651	-0.125016	-0.0927442	0.380272	-0.155425	1.53949	-1.38295	-0.42025	0.334466	0.150548	0.385306	1.54127	0.843602	0.949726	1.38114	-0.455363	-0.069134	-0.324804	0.33175	0.272216	-0.409664	0.0122526	0.271738
CCNC	0.62961	1.33115	-0.611461	-2.12841	-1.31777	-1.51724	-1.86303	-0.456197	-7.49589	-2.01161	-0.28402	-1.46412	-0.0507918	-0.198663	-0.899674	0.809901	0.90835	-1.59547	0.300641	-4.06447	-0.21386	1.12545	-6.12471	4.27653	-0.526759	-3.01581	0.178876	2.9819	-1.97372	-1.45901	-5.75742	-2.23912	-0.971528	-4.15128	-4.1187	-0.216147	-0.805194	-0.0613077	1.0244	0.463189	-0.164581	-2.84323	0.286489	-1.19222	-7.80606	-2.26859	-0.957189	0.777974	-0.874929
COQ2	1.12064	-0.996709	-4.3029	2.6362	0.875303	1.8697	-1.67581	-1.00687	-1.97592	-1.65793	-5.36388	-2.71017	0.460907	0.0535305	-0.012157	1.45549	0.723813	1.17118	0.224031	0.00210167	2.97313	0.755578	-1.32956	-0.308482	0.42586	-0.734872	1.71217	-0.512171	0.0552238	0.331024	-2.50494	0.0183252	-0.608011	2.26187	-1.98693	1.12473	0.234511	0.642061	0.989737	-1.4416	0.450752	-2.97238	1.33626	-0.820361	-0.565445	-1.44006	-0.026398	4.13858	2.72936
HBS1L	2.94133	0.782779	-10.082	5.25216	1.89363	1.94675	-5.30993	-0.439108	0.180052	0.967839	-2.83102	-0.818798	2.21423	1.09288	-0.0829037	1.32951	0.828747	-3.23857	1.16721	-0.542403	0.21763	3.45469	-2.83577	-0.112258	2.27299	2.08229	2.67998	0.328131	0.238479	0.205604	-0.557344	0.678976	-0.88644	1.95816	-1.50593	3.70789	3.26282	0.508854	2.95838	1.15697	1.53309	-0.675505	3.10673	0.672503	-0.344352	0.386913	-0.926283	3.39576	2.94611
NEDD8-MDP1	1.32994	-5.04494	1.10282	0.658564	2.50878	1.19241	0.527909	0.921043	0.0860878	-0.542186	-1.38083	-1.63161	-0.67467	-0.327421	-0.985003	-2.87759	2.15838	-2.43719	-0.157153	0.0885347	-2.69743	0.245647	-0.0927402	1.83368	0.498664	-0.0873783	1.05629	-0.983524	0.0433335	0.91735	-1.09419	-0.438294	0.637188	3.00585	-2.87911	-0.669647	-0.125182	2.13322	0.846723	-2.226	1.56705	-5.88911	0.770773	4.39015	-1.29642	-1.14741	1.54604	1.86982	4.29793
POLA1	-1.68661	0.623177	1.71116	0.093711	-1.03945	-0.695763	0.956758	0.506363	0.331212	-1.66884	0.161931	0.734775	0.210677	-2.83318	0.289415	-0.936552	-0.621778	-0.877204	-0.416924	-0.323665	-1.26187	-1.6659	1.10095	0.00841057	0.79027	-0.330467	-4.40838	-1.50194	-1.36442	-1.06721	-3.57465	0.711544	-1.76658	-2.08765	-0.825579	-0.448393	-1.9029	-0.347459	-1.28053	-1.84999	-0.00993943	2.67217	-1.13005	-2.27007	-0.204213	-1.57349	-1.10431	-1.59017	-2.86921
CCNA2	1.78945	0.895896	2.29058	-2.2293	-0.383818	0.894021	-0.412825	-0.992998	0.773641	3.12762	-0.258471	1.22607	-0.603489	-8.15769	-4.58277	1.70348	-0.727593	-0.598064	0.306621	-0.529369	-3.16786	3.65084	-0.559699	0.488375	0.846664	-0.0265146	1.48344	2.69292	1.27866	0.433632	1.49665	-0.87043	-1.76957	2.47083	0.0255186	0.767792	-0.303472	1.04711	0.074602	-1.36949	-1.30939	-1.12159	1.55124	-1.26231	-0.259979	-1.87533	-2.20885	0.954791	0.00464042
FBXO42	-0.352126	-3.13188	2.31977	0.49441	-0.336188	0.443918	2.5622	-0.0546287	-0.703647	1.59559	1.45962	0.274161	0.870591	-0.248524	0.325945	-2.32047	-1.25976	0.0108528	-0.669729	0.364233	0.750132	0.680906	0.860627	-1.09356	-0.589004	-1.88545	0.0533034	-3.19843	-0.80353	-1.58254	1.43395	-0.375024	0.859554	-0.00866524	1.01303	-1.40055	-0.752436	-0.298559	-0.420276	-3.40007	-0.843583	-0.894351	-0.897267	-0.293471	1.35267	0.481914	-0.710886	-0.27134	-1.64473
IMPDH2	1.75829	2.79164	-2.61954	1.54681	0.54981	2.24189	1.84559	-0.0574194	-1.20311	4.37931	-1.11894	1.18162	0.744325	2.7338	2.45406	0.764446	1.33269	1.92724	0.7446	1.20294	2.81457	1.11717	-1.40321	3.41663	0.336547	-0.456348	0.31385	-0.561859	0.410112	-0.00318496	-2.32399	1.50921	2.28743	2.63608	1.18055	1.3864	1.48321	-0.350792	1.00477	1.72477	-0.0899395	4.5388	1.16356	1.30252	1.74175	2.22355	-0.142137	0.226312	1.12304
ASF1A	0.864528	0.233239	0.203697	-0.708447	-1.08668	-0.120543	-2.6704	0.115907	-1.22798	0.900415	-0.729008	-0.970638	0.879747	0.347238	0.198222	-0.181472	-1.16165	-0.15478	-0.350577	-0.732546	-3.88663	1.45932	-3.12942	-3.14016	-0.788687	-1.22995	1.10001	1.56938	0.218872	-0.236067	-1.28387	-1.65085	-2.68992	-0.966361	-0.723996	0.697288	-0.152009	-0.239877	1.0379	-1.08391	0.717414	-2.03085	0.418903	-0.474354	-3.01868	-1.65164	-0.978611	0.385149	0.587572
PITRM1	1.30843	-1.98265	-8.05403	1.83457	0.15092	0.399865	-4.38741	-1.6418	-2.06992	-1.63658	-3.58893	-4.91588	0.0986231	0.674674	0.0963096	0.581661	1.61287	-1.19165	-0.104418	0.12314	0.834483	0.782518	-1.64163	-2.07928	0.312462	-0.793162	0.905006	0.971594	-0.310516	-1.07095	-3.19898	-0.243452	1.1492	1.50052	-2.49853	3.04263	0.81116	0.0708628	-0.0906301	-0.805025	1.15884	-2.41849	0.706384	-0.237199	-0.0990348	-4.09992	1.70609	2.18228	1.07894
CENPK	0.63434	-2.22329	0.0600243	0.239816	-1.57686	0.735502	1.22499	-0.245488	0.79543	2.11167	0.110362	0.195022	2.22323	-2.43076	-0.273839	-1.00508	0.233312	-0.699898	1.17067	0.772399	-0.785091	-0.445358	-0.394412	1.34802	-0.188054	0.0670049	-1.03766	-0.458917	0.428735	1.10336	0.182856	-1.0972	-0.160138	1.19118	0.573071	0.653528	-0.331012	0.148352	0.776389	0.221882	-0.422703	-1.3564	-0.654033	-0.766865	1.1894	0.963487	-0.767553	0.51377	1.90718
KPNB1	-0.086934	1.8443	1.98243	1.89771	2.18233	3.06006	1.41559	1.94226	4.70091	3.28475	2.16621	3.3116	0.0208685	0.764709	0.897185	1.52606	2.10281	2.05545	2.34851	1.56122	2.67652	-0.484495	0.93738	2.03912	0.572968	0.859353	-1.04237	4.40323	0.757782	-0.72586	2.6242	0.059556	0.73566	0.630564	3.956	-0.331636	0.178603	0.220937	0.965139	2.0528	1.48241	0.887878	1.37915	-0.106351	4.37093	2.99011	-0.133773	-0.189098	0.833393
SRPR	0.883293	1.18431	-0.326302	1.35893	0.748598	0.287031	-1.23562	0.686587	0.331687	2.03598	-0.409552	1.86987	0.546589	0.909354	1.68625	0.368692	1.4814	-0.428218	0.880002	-0.0292165	2.55003	1.45377	0.166964	2.86248	0.53949	-0.403868	0.916303	1.03378	-0.473712	0.62214	-0.607224	0.618521	1.89292	-0.214784	0.144102	-1.15933	0.408491	0.723827	0.358589	1.67898	1.1079	-0.0120769	1.8271	1.22144	0.354079	1.97875	1.12055	1.75103	0.25783
GPI	0.756874	0.0903257	-1.13474	0.136701	1.99535	-1.12888	-1.56141	-0.378304	-1.6261	-4.47908	-1.81939	-1.53767	2.05386	0.612129	0.991284	0.0909786	1.41439	0.212269	0.842823	0.0197291	0.0550243	1.53072	-1.26377	-1.25264	0.159621	0.346651	1.32459	-1.262	-0.638946	0.754253	-1.14016	0.159976	-0.715455	0.0407498	-1.53713	0.954498	0.367824	0.293766	1.78199	-0.0890443	-0.397554	-0.55189	0.639772	4.69457	-1.14474	-8.66159	1.18239	3.7882	0.95242
DCTD	1.16028	-0.0190509	-0.893373	2.36115	-0.286856	-0.750536	1.68879	-0.206105	0.242168	2.64378	-0.458432	1.74884	0.85602	2.96215	3.31332	0.392793	1.7642	-0.1542	-1.45219	1.02531	3.26765	0.210999	2.16258	1.20344	0.0644331	-0.23839	1.77728	-1.96624	0.965317	-1.06676	-0.815649	-0.904027	2.01982	-0.660338	0.672413	0.361106	-0.12816	0.0137172	0.659292	2.50721	0.12943	1.00133	0.275105	-0.0189217	0.77933	2.66787	2.56058	1.4613	-0.309085
BRD8	1.6137	-3.8144	-3.72221	-0.633168	-1.68949	0.867458	-4.35274	0.541757	-1.73833	-3.07324	-2.35613	-7.36912	4.21472	-2.04516	-3.32453	1.00557	-3.55584	-2.74514	-0.480785	-2.61846	-3.20523	3.54998	-5.84762	-3.87872	1.64079	0.0293408	0.36787	-1.11283	-0.737455	0.192691	-0.964706	-1.42424	-6.89796	4.4897	-8.46321	0.357961	1.42962	1.74357	1.79689	-5.20322	1.54367	-12.9009	2.49894	-2.13531	0.20508	-8.15117	2.37953	-0.414532	2.44362
PET117	1.95883	0.897777	-3.20345	0.959579	-1.0009	-1.11062	-2.13198	-0.269967	-4.75994	-0.39769	-5.2812	-3.34842	0.724747	-1.4437	-2.56673	2.40851	0.276691	0.234773	-0.169736	-0.810193	-0.643272	1.78831	-3.36721	0.696901	0.18396	-1.50727	0.81969	-1.6038	-0.409377	0.1745	-4.61384	0.0497107	-2.68651	0.822131	-1.81631	0.305264	0.836917	-0.0029185	1.55623	-0.0767025	1.51707	-4.19885	1.24858	-0.0810838	-0.260578	-0.230742	0.114441	2.43885	2.90339
PUM1	1.16313	-0.307357	1.16581	0.784378	-0.0933065	0.267624	1.55806	0.0671986	0.583469	0.849065	0.632689	0.858677	0.0944693	0.646766	0.471062	-0.170214	0.0172838	-0.0450686	1.12855	0.421708	1.54913	-1.30175	-0.16175	1.38972	0.429883	0.781905	0.338879	2.1299	-0.24348	-0.50666	0.252515	-0.539744	1.58307	0.144335	1.71191	0.719663	0.619553	-1.20889	0.507719	0.172716	-0.664057	0.304911	0.712195	0.61393	1.20423	0.962648	1.2567	0.127916	-1.42024
TYMS	0.412904	0.957862	-0.701898	-0.482082	0.868203	1.439	-1.32306	0.954608	-1.08831	-1.47474	-0.414982	-1.05712	-0.557461	1.77464	1.71002	0.165974	1.23445	0.844095	0.755656	-0.0624705	2.62384	1.98284	-1.10913	1.28743	-1.15397	0.261089	1.19276	1.31433	-0.189298	-0.576088	-0.949531	0.285645	1.70966	-0.223125	-1.47672	0.111715	-0.298843	0.185922	-0.154494	0.552959	-0.446257	2.1348	0.930411	0.609718	-1.01092	1.29208	1.72195	0.786164	0.540867
PRPF39	1.30711	-0.658609	-2.8918	-0.506941	0.864155	0.497924	-2.29324	1.78011	0.310943	1.61052	-0.743203	-0.552975	0.964779	0.80876	2.03853	0.269068	1.06173	-0.806007	0.349077	-0.876631	1.85269	-0.0548072	-0.00941246	2.05062	0.834441	2.1695	0.385859	0.272265	0.781449	1.29222	0.0201372	-0.387146	0.585317	0.521751	-0.635523	0.0366162	-0.460281	0.321718	-0.685608	-0.552394	0.96427	1.87575	-1.36203	-0.0798131	0.985469	-0.125229	2.95675	0.541292	-0.744245
BOD1L1	-0.141097	0.767309	1.94182	-1.65621	0.312273	1.49384	2.11333	-0.299179	3.27557	0.940436	1.9647	7.02212	-0.790636	1.07631	-0.48602	-0.750521	0.229666	0.0428138	-0.499168	0.511802	0.539877	2.57125	0.601096	-0.414699	0.54589	-0.900134	0.186081	0.0265195	-0.417956	-0.562398	3.20708	0.659308	1.7986	-0.524877	1.06562	-1.08954	-0.279384	-0.796502	0.285058	1.36193	-0.554129	-1.13469	-0.79389	0.505743	2.73059	1.32864	-0.875029	0.903792	-0.9143
DMAP1	1.92741	-2.06102	-1.63844	1.22181	-0.365174	0.878012	-3.72836	-0.154656	-2.00679	-4.62576	-1.42345	-4.56039	3.10172	-0.84181	-4.39108	0.746317	-3.10864	-2.34297	0.766532	-0.918076	-3.86388	-2.26738	-4.29591	-3.88872	0.797418	-0.0661283	1.30939	-2.12153	-0.612652	0.23343	-1.9606	-1.64931	-4.34794	2.89006	-6.93349	1.05219	0.41732	-0.722388	1.23914	-5.174	1.7152	-2.61543	1.61434	0.726215	0.620069	-6.93771	-0.307708	-0.106462	1.4641
TMEM126B	1.33161	-1.76822	-2.48717	1.16726	0.769269	-1.03671	-1.32195	-1.16143	-0.525303	-0.416378	-5.39139	-3.70047	0.94065	-0.0974128	0.881134	0.0184554	1.55021	0.173935	-0.206048	-0.246311	0.311772	0.48739	-1.76973	-1.06873	0.244904	-0.699032	0.723601	-0.930015	-1.03039	-0.60965	-0.983849	-1.23699	-0.642985	-0.0939796	-2.56705	1.2441	-0.345143	0.148905	0.895544	-0.067936	-0.0763877	-1.64633	0.689769	1.13687	-1.68371	-0.381122	0.636766	2.00387	1.43008
WDR26	0.0339595	0.341554	-0.496585	0.0755509	-0.565256	1.33377	0.525964	0.318802	-0.310107	1.31325	0.338641	0.185018	-0.256296	1.07019	0.68005	-0.974929	0.360759	0.191207	-0.0268899	-0.0504025	1.9522	0.861348	-0.821141	0.522488	0.048104	-0.42756	1.23067	0.202033	-0.269666	0.275662	-0.494838	-0.670102	0.0348548	-0.979442	-0.726404	0.157806	-0.728331	0.449224	0.413683	-0.245636	0.0745615	-0.779878	-0.408034	0.66254	-0.519024	0.0388102	0.280711	0.428828	0.176995
TAF9	-1.31209	1.96014	0.0424236	-0.309518	0.00419648	0.404995	-0.915567	0.596095	1.80934	-0.628712	0.459644	0.456749	0.51765	0.483234	1.32589	0.0576854	0.848378	1.0091	-0.746097	-1.02047	3.25198	-1.11952	0.465362	2.04208	0.528883	0.0736635	-0.774235	0.00304636	-0.0920852	-0.101377	1.30722	-1.3346	1.95212	-0.861346	-0.381032	-1.2669	1.19074	-0.340094	-0.742752	1.40877	0.232913	0.358743	0.456389	0.0998181	0.874353	0.811187	0.0692506	-0.337396	-1.1826
PSMC3IP	0.42422	-0.00109207	0.171074	-0.311885	1.52123	-0.172121	0.69616	0.778046	0.612403	1.04945	-0.0684823	3.11313	0.634672	0.343416	0.0746487	-0.485374	-0.129315	1.20224	-0.0523442	1.03591	1.38517	0.0455	-1.18019	1.357	0.000104953	-0.0659411	-0.27522	-0.517291	-0.265543	-0.0462978	0.408531	-0.259334	1.23337	-1.25149	-0.226768	-0.342151	0.6152	1.1033	0.790026	-1.0661	0.34734	0.373843	0.323566	2.56295	3.87032	-1.04645	0.507845	0.33671	2.36036
FNIP1	0.696595	0.541851	-1.68785	0.793731	0.318309	-0.593092	-2.08091	-0.112273	-1.20849	-1.06143	-0.545448	-0.205703	0.687388	0.722638	1.05242	-0.174579	0.106054	-0.746063	-0.127452	-0.277882	-0.21977	-0.203788	-1.21477	0.885736	0.272975	-0.455165	0.422719	-0.148086	-0.319282	-0.0188387	-1.32154	-0.841641	-1.3067	-1.05232	-1.33779	-0.429487	-0.461924	0.350523	0.0949096	0.0835625	-0.48139	-0.766324	0.407923	0.2187	-1.54981	-0.552106	-0.0924406	0.495499	0.259976
DNAJC24	0.818143	0.881222	1.88422	-0.219898	-1.49548	1.6709	3.33425	-0.0702693	-2.73473	-2.29207	0.973304	0.954829	-1.52081	-0.771049	-0.356276	0.170527	-2.00883	2.0311	0.12821	-1.92463	-0.95188	-1.42019	0.912253	-1.82246	0.0741164	0.218641	-0.77044	-2.13199	0.298718	-1.60378	-2.4567	0.427559	-0.332657	0.208639	1.44724	3.18595	-0.172607	-0.381225	-0.405796	2.86281	0.625102	-0.355842	1.15654	0.047233	-0.415784	1.27453	-1.33868	-1.08214	-0.739686
DPH2	1.45315	1.78972	0.301674	0.636218	-1.41657	0.67945	1.687	-0.0674882	-1.00969	1.76212	-0.0847242	1.08127	0.115536	-0.363036	0.411393	0.682363	0.666965	1.62351	-0.279239	0.0895038	0.764081	-0.468465	1.2531	1.22123	-0.246744	-0.221245	1.41588	-0.673137	0.311533	0.458323	-0.6743	0.148045	2.35867	1.04765	1.10903	3.22076	1.41123	-0.316892	-0.0266012	1.55461	1.05009	-1.59199	0.947606	2.36847	0.502174	1.50948	0.371568	0.0231183	0.962008
POLE	-1.83502	1.30429	2.44017	-1.56112	0.597999	-0.549318	0.188595	-0.435218	1.48726	-0.566236	1.2209	2.91902	-0.122247	-1.67402	1.81109	0.700206	2.16896	0.638375	0.980896	-0.696348	4.9478	0.145772	-0.40393	3.04434	-0.215533	-0.412607	-0.366862	-2.43289	0.661778	0.237326	1.68208	0.181401	0.972924	-1.82832	1.57499	0.710301	-0.0960959	-0.665219	-0.526391	0.514977	-1.15883	1.9624	0.335255	0.200021	0.106412	1.22484	1.33028	-1.5397	-0.155186
WEE1	-0.333598	1.43264	2.20436	-0.98059	-0.195838	-0.630419	2.24035	0.595354	-0.230382	1.60915	1.20006	2.14727	0.114006	0.77248	0.457918	-0.0863892	0.3401	1.49126	-0.348352	-0.331335	1.8506	-0.981928	0.387873	1.23526	0.0681536	0.584405	-0.00805922	0.25389	-0.0322145	0.303647	-0.801446	0.0817398	0.951058	0.580421	0.689066	-0.227665	-0.0419161	-0.439221	0.272169	2.54715	0.802684	-1.24127	-0.925677	-0.261162	0.861765	2.44749	0.252922	-0.681228	-1.06963
ELP4	-0.182855	0.921311	-8.94157	4.73188	-0.989777	-0.416939	-7.33517	-0.809042	-0.178026	1.49918	-4.30884	-3.59859	2.53105	1.12316	0.809055	-0.0137766	2.45638	-1.67337	0.440677	-0.443879	-0.724561	2.66072	-4.22881	-2.32033	0.87699	1.12233	1.78618	-2.74403	-0.156058	0.835475	-2.79895	0.174319	-6.64731	1.05884	-4.04872	7.04095	1.60638	2.02681	0.726452	-1.31862	1.44028	1.57583	0.501351	0.36902	-1.8894	-5.87335	-0.679925	3.4818	4.28362
KANSL1	1.05193	-0.497031	1.83313	1.26673	1.18229	1.48891	-0.862929	-1.13577	3.21872	3.02313	0.264481	0.633472	0.471922	0.915188	0.714161	0.406476	2.00734	0.540265	0.1576	0.223044	0.740154	-0.150651	-0.395714	1.86542	-0.211965	-0.478363	2.07849	-0.856701	-0.0540964	-0.817767	3.66092	0.57133	1.38567	-0.92038	-0.355597	-0.0309769	1.18049	0.350612	1.05096	1.67748	1.42098	-2.11594	1.24195	3.27017	2.67807	1.21134	0.219619	1.6609	0.607383
BRCA1	1.92553	-0.112168	-0.391043	-1.4676	0.874432	0.0255079	0.174565	-0.395288	0.450164	1.1997	-0.5222	0.820999	1.14759	0.446099	1.2559	-0.39616	0.812734	0.304037	0.416795	0.327565	2.19584	0.223649	-0.339696	3.28227	0.00151125	0.353923	2.89803	-1.04759	0.15079	-0.500654	-0.939874	-0.00948012	1.3826	-2.35694	-1.40713	-1.94301	0.392955	0.605593	-1.54783	1.94907	0.759625	-2.86039	1.12667	1.06177	3.18929	2.42215	0.140698	1.72161	0.194952
TCERG1	2.62091	1.45374	-2.61941	-1.17964	3.94045	-1.7219	-8.8908	0.8914	-3.01888	-0.78416	-3.16156	-7.12408	1.8799	0.291326	1.35277	1.4183	4.34072	0.212524	0.7578	2.69846	4.07205	2.19997	-5.27977	0.51749	1.009	-10.9915	3.36655	-0.782449	1.37892	-4.36752	-2.79008	2.0526	-1.62967	-1.34187	-3.81693	3.7122	1.92382	2.30241	0.291713	-3.94868	1.40676	-1.60004	2.8596	0.660906	-4.54242	0.0119791	0.611679	4.54887	-0.894262
MRGBP	1.06283	-1.57223	0.0318685	1.45831	-2.66669	-1.42939	-1.79522	-0.582955	1.57414	0.889267	-1.46014	-5.70616	0.0724741	-1.72151	-0.305287	-0.12758	-0.711121	-3.05939	0.273286	0.0459732	-5.73956	-0.901064	-3.18882	-0.521489	0.554973	0.435524	1.47951	1.08407	-0.647645	0.760317	1.00685	-0.818628	-2.58951	2.02157	-4.60221	2.0216	1.50412	1.83168	0.620476	-5.54375	0.805536	-1.20084	2.21803	2.06459	-0.0100092	-6.114	1.40025	-1.06812	1.87486
C20orf196	0.567214	-1.20119	-1.57732	1.06866	0.662815	0.173458	1.08096	-0.654175	0.188536	0.746975	0.280724	-0.588392	0.516985	-0.422909	0.753691	-0.493261	0.897883	-0.47535	0.738259	0.0396871	2.55134	0.985497	-0.685997	1.95748	0.759102	0.240208	1.05632	-0.08646	-1.81013	0.173627	-0.694188	-2.36083	2.93809	-0.270983	-0.732392	0.197375	1.26099	-0.416855	-0.192777	0.296755	0.6167	-0.0715612	2.15301	2.90857	0.661927	0.12923	2.55752	0.219214	-0.213518
COX6C	2.22787	-0.638231	-2.60932	2.13601	0.322074	0.586552	-0.814583	-1.069	-1.00717	-2.56791	-4.24567	-3.20253	1.18548	-0.710045	-0.0414391	1.42547	0.174315	-1.68098	-0.808489	0.23709	-0.691133	1.4364	-2.69346	-0.650193	1.82398	0.15846	2.22365	-0.766838	0.375117	0.59067	-1.18984	-0.615515	-1.1714	1.76285	-2.85298	1.18283	0.27511	1.76343	1.66973	-2.20687	1.48787	-1.76795	1.24086	0.639809	-1.75095	-1.50798	0.637725	3.84155	2.78417
PKMYT1	-0.359986	0.641455	3.97857	-0.603396	-1.4497	-0.840065	3.71789	1.066	1.70044	-0.962115	1.33119	2.84065	-1.17756	0.168671	0.09011	-0.727909	-0.635589	1.8534	-1.12612	-0.264806	2.32654	-2.33868	2.62095	0.78876	0.0452888	-0.569471	-0.512126	0.886135	-0.5759	0.262843	1.71477	-0.381607	1.39991	-1.38535	3.2767	-1.51652	-0.809618	1.09313	-1.12448	0.898957	0.185017	0.275676	-1.15402	-1.85491	1.93776	1.2617	0.226913	-0.223704	-1.60298
CUL1	1.08187	-1.24131	-3.41734	1.82523	-0.1858	3.25558	-1.61784	0.311564	2.47142	1.16033	-0.815406	0.505488	2.05301	-2.13196	-0.416576	0.0653493	2.45593	-2.44724	-0.615867	-1.6452	0.829234	0.806227	-1.99994	0.372315	0.888482	-4.84591	0.546543	1.09933	-0.729176	-2.39216	2.60541	-0.603145	0.860187	2.72305	-4.76503	0.516746	0.42955	0.264651	1.01171	-0.604895	-0.743972	-1.27465	0.0933214	1.20997	-1.5755	-1.1727	1.68258	0.845676	0.588752
TMEM209	0.122229	-0.491599	-1.04754	1.33594	0.669543	0.0975166	0.56224	-0.507375	-1.51418	-1.44073	-1.47084	-1.18856	4.35026	0.524012	1.02499	0.95667	1.4424	-1.30902	0.901585	-0.521216	1.83211	0.599871	0.797445	2.09916	-0.794454	0.477663	0.552082	2.655	-0.472737	-0.193907	-1.30151	-0.397898	0.773347	0.380163	-1.06024	-0.485533	-0.552508	1.17786	-0.824247	0.443008	1.29623	-1.96753	0.23613	1.17607	-1.15844	1.16404	-0.711463	1.32109	0.750987
TRRAP	2.81925	-1.95084	-5.27394	3.02549	-2.29033	0.688068	-6.08817	-0.092142	-6.34438	-3.72458	-2.26962	-6.04998	3.70409	-1.30083	-1.85478	2.12048	-3.25047	-1.71416	-1.35716	-2.93032	-5.13583	1.90188	-6.89427	-0.75087	1.00818	-2.2205	2.05954	0.309383	-0.127831	-0.588549	-3.68624	-1.32119	-4.41747	3.49496	-4.7166	0.213195	1.41097	0.511303	1.58247	-2.21721	1.99355	-4.83965	2.26303	0.0337336	-2.79845	-8.33515	-1.23989	5.20239	4.58568
NUP35	-0.311502	-0.544278	-0.750383	-0.823985	-0.989888	1.15683	0.0197518	-0.142151	2.04954	-1.38813	-0.14956	0.216164	-1.08059	1.05132	0.104447	0.532615	1.15696	-1.06379	0.1377	-0.462018	0.280925	-0.0263878	-0.328671	0.733166	0.549991	-0.542758	1.1102	0.288815	1.19821	0.398648	0.693225	-0.169472	-0.135839	1.69145	0.0963799	1.07775	-0.115207	-0.141742	1.16224	0.100003	-0.222085	-2.07163	0.962098	-0.170518	0.283408	0.758069	2.59173	1.61788	-0.0232851
CBLL1	1.36445	0.963643	-0.395993	0.147107	1.53519	-1.35424	1.42812	-0.240404	2.19518	2.02145	0.919804	1.2012	1.34341	-0.0326354	1.87946	-1.32257	3.29183	1.09131	1.37446	2.0613	4.38576	2.60806	0.917285	6.17414	1.07769	0.257217	2.56794	1.72231	1.87771	0.246973	0.311067	1.14623	2.93457	-1.70526	0.694301	-0.752005	-0.357017	0.665709	0.608043	1.5356	-0.314136	-0.912839	1.70772	0.63351	1.71063	1.54098	0.862229	3.08954	0.126189
RHOXF2	0.0804815	-1.3457	0.473369	-0.0449249	-1.05081	-0.0144999	3.15746	0.755061	0.138248	-0.499694	-0.122828	2.24429	-0.193331	-0.264184	-0.240576	-0.154463	-1.25432	-0.82876	0.851165	-0.33964	0.928477	-0.319848	0.692138	-0.583631	0.494372	-0.146373	0.471247	0.280127	-0.879215	-1.01337	-0.201777	-0.494222	1.33239	-0.908834	-1.96653	-0.886707	-0.793931	-0.677588	-0.180615	0.0202007	0.842917	0.0492591	0.544592	-0.753197	-1.02197	0.497109	0.357225	0.5493	-0.653439
PIF1	0.737899	0.270399	2.24637	-1.44707	-0.824203	-0.464023	3.51472	-0.799546	3.18933	1.63354	0.501206	-0.240307	0.264845	-1.65281	-0.371268	2.08126	1.4703	1.09887	-1.34328	0.922747	1.61957	1.5501	0.82596	0.968224	0.54963	1.10817	0.938763	1.746	0.741524	0.342154	1.84319	-0.159435	2.16913	2.17336	0.816898	0.162667	-0.240473	-0.427003	0.173024	1.59095	0.900354	0.619201	-0.34495	-0.398539	-1.81727	1.35279	-1.12858	0.602609	-0.91928
ACAD9	0.209939	-1.8507	-1.66133	0.903064	0.322298	0.250575	-2.71272	-1.04536	-1.09189	-1.14018	-5.83318	-3.41393	0.0133118	-0.475542	-2.02913	1.24736	-0.81854	-0.0267046	-0.168382	0.0793594	0.125382	-0.339265	-3.29452	-0.462391	-0.117364	0.716969	1.26352	-1.03047	0.17653	-0.376521	-1.64372	-0.311	-0.724181	0.551073	-2.06387	0.688204	0.264859	0.861475	1.18129	-2.35929	-0.0564264	-1.12484	1.10011	-0.646695	-2.0535	-2.37657	0.436842	2.67035	1.85899
ENY2	-0.220867	-1.08069	-0.615987	-1.12882	0.0841727	0.548443	0.170879	0.751909	1.26422	-2.25632	-0.79254	0.336225	0.574306	-0.0743028	0.319687	0.065937	0.735129	0.10703	-0.630835	-0.0685737	1.88107	0.475074	1.10741	1.93005	1.98018	-3.26218	-0.46832	2.67455	2.0301	1.50843	0.737093	0.538567	0.806643	-0.135481	1.99161	-1.19212	0.00610916	1.62813	-0.75373	0.449814	0.755737	0.750095	-0.413498	0.76466	4.37518	1.08906	1.31739	1.69154	0.907202
USF1	-0.178233	0.320684	-1.26225	1.58536	0.21531	0.190707	1.06298	1.30174	0.141746	-0.280868	0.835023	2.0418	-0.548202	1.65538	-0.526836	-1.57358	-0.846741	0.508402	-0.785703	-0.0441028	1.28967	0.0525984	-0.00919837	0.437839	0.437828	1.03789	0.179373	-1.88183	0.375982	-0.214499	-0.908412	0.157865	1.01863	-0.782516	-0.181264	-0.963344	-0.658906	0.457368	0.77067	0.726109	0.348765	1.70837	-1.29841	1.43369	0.851537	0.596415	0.464479	-0.552131	-0.122174
PPP2R1A	-1.31215	0.420222	4.99457	-0.38782	-0.469994	0.788347	3.77155	0.903408	2.47699	2.90535	3.69256	-3.02324	-0.777054	0.181474	-1.83727	-0.93554	-1.8208	0.7327	0.948511	-1.81013	-2.49609	-2.87737	0.773913	-1.22969	1.18153	0.145635	-1.22928	-1.19707	-0.124696	0.138066	3.89057	-1.13893	0.336622	0.278802	2.16466	-2.80575	0.284592	-2.25932	0.349066	-0.607844	-0.371383	-7.00983	-1.0359	-2.96453	2.61569	2.49328	-2.63179	-4.56748	-4.43708
MCM9	0.57162	-0.810594	1.94345	-1.10359	-1.13772	-0.509173	1.67922	-0.847791	1.61383	1.21632	0.384229	-0.842285	0.562077	-0.637327	-0.265254	-0.131063	-0.28116	0.016115	0.65532	0.773626	0.623367	0.962711	1.36629	0.673456	0.00741171	0.28934	0.397052	-0.613158	1.72025	0.299753	0.798489	0.749528	1.9746	-0.606731	0.602465	0.348341	-0.292505	-0.92476	0.0853648	-0.459605	0.29705	-0.571724	0.360433	1.77652	1.1371	0.590209	0.894329	0.103634	-0.158514
IER5	0.0608099	-0.203428	-0.534753	0.393761	0.284756	0.0110693	-0.4944	0.072588	-0.147625	0.0855501	-0.140666	-0.334239	-0.050892	-0.741137	1.00266	-0.481577	0.0300679	-0.759705	-0.394844	-0.657928	0.519191	0.500042	-1.29127	0.752991	0.197468	-0.327646	0.422421	-0.441707	-0.0200203	-0.714179	0.336575	0.129944	0.31356	-0.647677	-0.406674	-0.37175	0.359764	-1.25927	0.188484	-0.0589772	-0.0529411	-0.304334	0.00295635	1.15521	0.246259	0.112653	0.319479	1.25592	0.674553
HECTD1	0.119819	-0.628093	-0.103463	0.27156	-0.519951	0.170031	2.09997	0.0444049	-2.11962	-2.2615	0.14321	-1.31408	1.56122	0.31892	-0.953887	0.762777	-0.835474	-3.19454	0.0566783	-3.91267	0.325395	0.650524	-3.24159	-1.42462	0.504868	0.00765593	-0.211195	-0.16183	-1.2734	0.148394	-1.41293	-0.395985	-0.686832	-1.21291	-1.64245	-0.414999	-0.654322	0.95135	0.316692	-3.49226	-0.225826	-1.46795	-1.24693	-0.753087	-1.92043	-4.01403	-0.44326	-0.143712	1.03584
CCNF	0.920645	-4.23314	-0.498661	1.13839	1.14869	1.75179	4.5652	-1.50286	2.62231	3.39269	0.58852	0.74754	-1.96004	-3.46305	-2.84748	-0.165114	0.948457	-0.356819	-1.08667	-0.52986	1.55	-0.872869	1.04038	0.894812	1.03672	0.0619891	-0.950104	-0.114797	-0.43193	-1.04442	1.35283	-0.877676	3.42388	1.24397	1.00768	-0.828188	0.972284	0.111328	0.550825	0.823392	-0.459738	2.18125	0.543814	1.63682	1.53535	2.27944	0.605286	0.0860209	-1.53612
LSM10	1.49998	0.173859	-4.56686	-6.35355	-0.279255	0.280066	-0.0293249	-1.22117	-4.05731	-1.41711	-1.52623	-1.72949	2.09277	0.0987433	-1.07397	-0.196218	1.56137	-3.07091	-0.401826	-0.938389	0.411768	0.385899	-2.3439	3.1199	-0.476623	-1.94785	1.81811	3.68666	1.02136	-2.3864	-3.74737	0.7413	-1.11522	0.31115	-4.22513	0.600064	1.19448	1.78957	-2.22854	-0.247639	1.47696	-4.89107	1.79959	-0.91207	-10.4278	-0.211222	-0.904684	3.32023	0.502629
ALKBH8	1.10461	1.41564	-1.41311	-0.558355	0.184403	-0.0754633	-7.12055	-0.366446	0.503307	1.05786	-0.786628	-1.01128	1.52004	0.356857	-0.0578933	-0.526793	0.769872	0.0349134	0.133939	-0.309334	-2.08539	0.120814	-1.43547	-1.27733	-0.430131	-0.143526	0.396172	-0.964946	0.0397063	0.352004	-0.242675	-0.0931557	-1.3309	-0.765339	-2.24067	0.373946	-0.528895	1.30483	-0.0961558	0.304026	0.513538	-0.0419597	-1.19356	-0.542612	-1.26247	-0.784975	0.103379	0.538396	0.207049
[truncated: 255 more columns]
